# Supplementary material for: In vivo single-cell RNA metabolic labeling resolves early transcriptional responders in the regenerating zebrafish heart
Source: Nat Commun. 2026 May 5;17:4073. doi: 10.1038/s41467-026-72781-2 (PMC13144409; doi:10.1038/s41467-026-72781-2)
Supplement: Supplementary file 3 — Supplementary Data 1 [file 41467_2026_72781_MOESM3_ESM.xlsx]

## Sheet: scRNA-seq
Adult Zebrafish Heart Samples (scRNA-seq)
Sample name	injury	fish line	morphine	10X version	experimentators (injury/scRNAseq)	source
H5	healthy	Zebrabow M	no	V2	-/BH	Hu, Lelek, Spanjaard et al. (Nature Genetics, 2022)
H6	healthy	Zebrabow M	no	V2	-/BH	Hu, Lelek, Spanjaard et al. (Nature Genetics, 2022)
H7	healthy	Zebrabow M	no	V2	-/BH	Hu, Lelek, Spanjaard et al. (Nature Genetics, 2022)
H8	healthy	AB	no	V2	-/BH	Hu, Lelek, Spanjaard et al. (Nature Genetics, 2022)
Hr1	7dpci	Zebrabow M	no	V2	SL/BH	Hu, Lelek, Spanjaard et al. (Nature Genetics, 2022)
Hr2	7dpci	Zebrabow M	no	V2	SL/BH	Hu, Lelek, Spanjaard et al. (Nature Genetics, 2022)
Hr3	30dpci	Zebrabow M	no	V2	SL/BH	Hu, Lelek, Spanjaard et al. (Nature Genetics, 2022)
Hr4	30dpci	Zebrabow M	no	V2	SL/BH	Hu, Lelek, Spanjaard et al. (Nature Genetics, 2022)
Hr6	7dpci	AB	no	V2	SL/BH	Hu, Lelek, Spanjaard et al. (Nature Genetics, 2022)
Hr7	7dpci	AB	no	V2	SL/BH	Hu, Lelek, Spanjaard et al. (Nature Genetics, 2022)
Hr8	7dpci	AB	no	V2	SL/BH	Hu, Lelek, Spanjaard et al. (Nature Genetics, 2022)
Hr9	7dpci	AB	no	V2	SL/BH	Hu, Lelek, Spanjaard et al. (Nature Genetics, 2022)
Hr10	3dpci	Zebrabow M	morphine	V2	SL/BH	Hu, Lelek, Spanjaard et al. (Nature Genetics, 2022)
Hr11	3dpci	Zebrabow M	no	V2	SL/BH	Hu, Lelek, Spanjaard et al. (Nature Genetics, 2022)
Hr12	3dpci	Zebrabow M	no	V2	SL/BH	Hu, Lelek, Spanjaard et al. (Nature Genetics, 2022)
Hr13	7dpci	Zebrabow M	no	V2	SL/BH	Hu, Lelek, Spanjaard et al. (Nature Genetics, 2022)
Hr14	7dpci	Zebrabow M	morphine	V2	SL/BH	Hu, Lelek, Spanjaard et al. (Nature Genetics, 2022)
Hr15	7dpci	Zebrabow M	morphine	V2	SL/BH	Hu, Lelek, Spanjaard et al. (Nature Genetics, 2022)
Hr19	30dpci	Zebrabow M	no	V2	SL/BH	Hu, Lelek, Spanjaard et al. (Nature Genetics, 2022)
Hr20	30dpci	Zebrabow M	morphine	V2	SL/BH	Hu, Lelek, Spanjaard et al. (Nature Genetics, 2022)
Hr21	30dpci	Zebrabow M	morphine	V2	SL/BH	Hu, Lelek, Spanjaard et al. (Nature Genetics, 2022)
Hr22	3dpci	AB	morphine	V3	SL/BH	Hu, Lelek, Spanjaard et al. (Nature Genetics, 2022)
Hr23	3dpci	AB	morphine	V3	SL/BH	Hu, Lelek, Spanjaard et al. (Nature Genetics, 2022)
Hr24	3dpci	Zebrabow M	no	V3	SL/BH	Hu, Lelek, Spanjaard et al. (Nature Genetics, 2022)
Hr25	3dpci	Zebrabow M	morphine	V3	SL/BH	Hu, Lelek, Spanjaard et al. (Nature Genetics, 2022)
Hr26	3dpci	Zebrabow M	morphine	V3	SL/BH	Hu, Lelek, Spanjaard et al. (Nature Genetics, 2022)
Hr27	3dpci	Zebrabow M	no	V3	SL/BH	Hu, Lelek, Spanjaard et al. (Nature Genetics, 2022)
Hr28	3dpci	AB	morphine + IP DMSO	V3	SL/BH	Hu, Lelek, Spanjaard et al. (Nature Genetics, 2022)
Hr30	7dpci	AB	morphine + IP DMSO	V3	SL/BH	Hu, Lelek, Spanjaard et al. (Nature Genetics, 2022)
Hr36	6hpci	AB	morphine	v3.1	SL/JM	this publication
Hr37	1dpci	AB	morphine	v3.1	SL/JM	this publication
Hr38	6hpci	Tg[ubi:Cas9;U6:sgRNA-RFP3]/Tg[Zebrabow]	morphine	v3.1	SL/JM	this publication
Hr39	1dpci	Tg[ubi:Cas9;U6:sgRNA-RFP3]/Tg[Zebrabow]	morphine	v3.1	SL/JM	this publication
Hr40	6hpci	AB	morphine	v3.1	SL/JM	this publication
Hr41	1dpci	Tg[ubi:Cas9;U6:sgRNA-RFP3]/Tg[Zebrabow]	morphine	v3.1	SL/JM	this publication
Hr42	healthy	Tg[ubi:Cas9;U6:sgRNA-RFP3]/Tg[Zebrabow]	no	v3.1	-/JM	this publication
Hr49	healthy	Tg[ubi:Cas9;U6:sgRNA-RFP3]/Tg[Zebrabow]	no	v3.1	-/JM	this publication
Hr50	healthy	Tg[ubi:Cas9;U6:sgRNA-RFP3]/Tg[Zebrabow]	no	v3.1	-/JM	this publication
Hr53	6hpci	AB	morphine	v3.1	RS/JM	this publication
Hr54	6hpci	AB	morphine	v3.1	RS/JM	this publication
Hr55	6hpci	AB	morphine	v3.1	RS/JM	this publication
Hr56	1dpci	AB	morphine	v3.1	RS/JM	this publication
Hr57	1dpci	AB	morphine	v3.1	RS/JM	this publication
Hr58	1dpci	AB	morphine	v3.1	RS/JM	this publication

## Sheet: scSLAM-seq
Adult Zebrafish Heart Samples (scSLAM-seq)
Sample name	injury	fish line	morphine	10X version	experimentators (injury/scRNAseq)	source
Hr43	sham	AB	mophine	v3.1	SL/JM	this publication
Hr44	6hpci	AB	mophine	v3.1	SL/JM	this publication
Hr59	6hpci	AB	mophine	v3.1	RS/JM	this publication
Hr60	sham	AB	mophine	v3.1	RS/JM	this publication

## Sheet: bulk SLAM-seq
Adult Zebrafish Heart Samples (bulk)
sample ID	fish	fish line	injection	concentration	organ	injury	total labeling time	source
1	fish 1	AB	IT	100mM	heart	healthy	6h	this publication
2	fish 2	AB	IT	100mM	heart	healthy	6h	this publication
3	fish 3	AB	IT	50mM	heart	healthy	6h	this publication
4	fish 4	AB	IT	200mM	heart	6hpci	7h	this publication
5	fish 5	AB	IT	200mM	heart	6hpci	7h	this publication
6	fish 6	AB	IT	200mM	heart	6hps	7h	this publication
7	fish 7	AB	IT	200mM	heart	6hps	7h	this publication
8	fish 8	AB	IP	200mM	brain	healthy	6h	this publication
9	fish 8	AB	IP	200mM	heart	healthy	6h	this publication
10	fish 8	AB	IP	200mM	liver	healthy	6h	this publication
11	fish 8	AB	IP	200mM	spleen	healthy	6h	this publication
12	fish 9	AB	IP	200mM	brain	healthy	6h	this publication
13	fish 9	AB	IP	200mM	heart	healthy	6h	this publication
14	fish 9	AB	IP	200mM	liver	healthy	6h	this publication
15	fish 9	AB	IP	200mM	spleen	healthy	6h	this publication
16	fish 10	AB	IP	200mM	brain	healthy	6h	this publication
17	fish 10	AB	IP	200mM	heart	healthy	6h	this publication
18	fish 10	AB	IP	200mM	liver	healthy	6h	this publication
19	fish 10	AB	IP	200mM	spleen	healthy	6h	this publication
20	fish T1	AB	uninjected	NA	heart	healthy	uninjected / 0h	this publication
21	fish T2	AB	uninjected	NA	heart	healthy	uninjected / 0h	this publication
22	fish T3	AB	uninjected	NA	heart	healthy	uninjected / 0h	this publication
23	fish T4	AB	IT	200mM	heart	healthy	0.5h	this publication
24	fish T5	AB	IT	200mM	heart	healthy	0.5h	this publication
25	fish T6	AB	IT	200mM	heart	healthy	0.5h	this publication
26	fish T7	AB	IT	200mM	heart	healthy	1h	this publication
27	fish T8	AB	IT	200mM	heart	healthy	1h	this publication
28	fish T9	AB	IT	200mM	heart	healthy	1h	this publication
29	fish T10	AB	IT	200mM	heart	healthy	3h	this publication
30	fish T11	AB	IT	200mM	heart	healthy	3h	this publication
31	fish T12	AB	IT	200mM	heart	healthy	3h	this publication
32	fish T13	AB	IT	200mM	heart	healthy	6h	this publication
33	fish T14	AB	IT	200mM	heart	healthy	6h	this publication
34	fish T15	AB	IT	200mM	heart	healthy	6h	this publication
35	fish T16	AB	IT	200mM	heart	healthy	12h	this publication
36	fish T17	AB	IT	200mM	heart	healthy	12h	this publication
37	fish T18	AB	IT	200mM	heart	healthy	12h	this publication
38	fish T19	AB	IT	200mM	heart	healthy	24h	this publication
39	fish T20	AB	IT	200mM	heart	healthy	24h	this publication
40	fish T21	AB	IT	200mM	heart	healthy	24h	this publication
