# Supplementary material for: In vivo single-cell RNA metabolic labeling resolves early transcriptional responders in the regenerating zebrafish heart
Source: Nat Commun. 2026 May 5;17:4073. doi: 10.1038/s41467-026-72781-2 (PMC13144409; doi:10.1038/s41467-026-72781-2)
Supplement: Supplementary file 4 — Supplementary Data 2 [file 41467_2026_72781_MOESM4_ESM.xlsx]

## Sheet: Sheet1
Calculated decay rates and half-lives from bulk SLAM-seq time course
gamma…decay rate, R2… R2 of fit, Tau…half-life [h], Tau_error…SD of calculated Tau over biological replicates
Gene	Gamma	R2	Tau	Tau_Error
5S_rRNA	0.446334	-1.09725	1.55298	0.241948
5_8S_rRNA	0.0851564	-2.18699	8.1397	0.0872907
AAK1	0.0216202	-10.665	32.0602	8.68896
AARS2	0.363748	-0.937656	1.90557	0.326513
AATK	0.165958	-16.4179	4.17665	0.772022
ABCA2	0.110022	-2.82789	6.30008	5.28193
ABCA3	0.0748903	0.781387	9.2555	0.301552
ABCA4	0.200258	0.960648	3.46127	10.506
ABCA7	0.23383	-10.8664	2.96432	7.17931
ABCB10	0.165088	0.896629	4.19866	0.462442
ABCB11	0.364643	-4.67313	1.90089	12.5112
ABCC1	0.115744	0.942086	5.98865	0.371208
ABCD2	1.6225	0.2985	0.427208	0.0431966
ABCF3	0.0170722	-9.20393	40.601	10.4532
ABHD8	0.169613	-13.0386	4.08663	1.33085
ABLIM2	0.120778	0.662055	5.73902	0.291492
ABR	0.266961	0.975031	2.59644	9.65231
ABTB1	0.066871	0.262619	10.3654	0.541329
ABTB2	0.496142	0.748841	1.39707	0.150077
ACACB	0.331436	0.619381	2.09135	0.172596
ACADSB	0.0947993	-31.7101	7.31173	2.02111
ACAP3	0.301646	-2.98638	2.29788	17.7159
ACLY	0.178923	-10.0951	3.87399	1.16296
ACOT12	0.4311	-3.57015	1.60786	0.290833
ACSS3	0.0770931	0.444094	8.99104	1.23224
ADAM12	0.544332	0.700058	1.27339	0.0786536
ADAM15	0.223959	-33.3387	3.09497	0.855698
ADAM17	0.572083	-6.24814	1.21162	0.219969
ADAM23	0.00999279	-5.33653	69.3648	26.5489
ADAMTS15	0.471863	-4.55108	1.46896	1.2453
ADAMTS8	1.05453	-0.157892	0.657307	0.0173448
ADAMTSL3	0.184914	-50.8576	3.74848	1.43056
ADAP2	0.0102619	-2.97641	67.5457	10.8603
ADCK2	0.140278	0.88834	4.94123	15.0642
ADCY6	0.0208816	-5.20469	33.1941	4.09747
ADGB	0.192584	0.913479	3.5992	10.7183
ADGRA1	0.795366	-1.25352	0.871482	3.26162
ADGRA3	0.357758	-23.2519	1.93748	0.339883
ADGRB1	0.0678352	-23.7891	10.2181	0.245125
ADGRF1	0.68589	0.157041	1.01058	4.15228
ADGRL2	0.0435484	-0.475408	15.9167	12.5841
ADGRL3	0.0822359	-1.70566	8.42877	1.14594
ADISSP	0.582385	-11.9845	1.19019	0.14805
ADM	0.0107145	-9.1253	64.6922	605.53
ADRA1D	0.0196706	-19.2482	35.2378	6.51239
AFAP1	0.787809	-10.8483	0.879842	3.31196
AFAP1L2	0.317507	0.734367	2.18309	1.0258
AFDN	0.0170576	-29.0198	40.6357	3.02419
AFF2	0.127835	0.401499	5.42219	0.440133
AFF4	0.26494	0.484677	2.61625	0.657877
AGAP1	0.0310839	-95.5928	22.2992	2.49572
AGBL1	0.432265	-0.287122	1.60352	0.167432
AGL	0.0423832	-15.1831	16.3543	1.49604
AHCTF1	0.0212134	-24.4699	32.6749	7.64701
AIG1	0.130356	-2.64688	5.31735	2.76329
AJAP1	0.265686	-8.01639	2.60889	0.115935
AJUBA	0.0371581	-4.73496	18.654	2.16285
AK6	0.0778926	0.698564	8.89876	0.495224
AKAP11	0.127287	0.889041	5.44553	0.551277
AKAP13	0.276233	0.680098	2.50929	0.153731
AKAP6	0.173992	0.770168	3.98379	0.699339
ALDH3A2	0.336217	-7.11431	2.06161	1.03129
ALK	0.10747	-4.53627	6.44967	6.46073
ALKBH8	0.00762745	-5.36773	90.8753	30.4288
ALS2	0.0770235	0.00802343	8.99916	1.84412
AMOT	0.174959	-0.404678	3.96176	1.0469
AMPD2	0.0317169	-6.73416	21.8542	7.60028
AMPD3	0.0967306	-4.91129	7.16575	5.76171
ANAPC1	0.0630165	-5.47782	10.9994	0.378116
ANGPT4	0.322218	0.83608	2.15118	0.246482
ANKIB1	0.0580592	-8.32779	11.9386	2.84133
ANKRD1	0.288613	0.865801	2.40165	0.0819163
ANKRD11	0.279404	0.795402	2.4808	0.141195
ANKRD28	0.363987	0.831897	1.90432	0.141387
ANKRD40	0.11171	0.928651	6.2049	0.758397
ANKRD46	0.00385415	-0.541239	179.844	41.8506
ANO6	0.0493433	-3.38007	14.0474	3.89752
ANO8	0.139814	-0.355952	4.95763	11.4414
ANOS1	0.0157677	-2.3351	43.96	17.5514
ANPEP	0.833277	0.0853456	0.831833	0.82485
ANTXR1	0.0754809	-3.5	9.18308	252.681
AP2A1	0.16041	-0.303622	4.3211	0.166691
AP3B1	0.20798	-2.85773	3.33276	0.32916
AP4E1	0.370937	0.81196	1.86864	0.169915
APBA1	0.600057	0.891168	1.15513	2.8752
APBA3	0.197121	0.780649	3.51635	0.840076
APCDD1L	0.0140604	-41.7505	49.2979	3.44442
APLP1	0.0323807	-2.35907	21.4062	2.85438
AR	0.230207	0.855466	3.01097	0.496451
AREL1	0.0817458	0.530288	8.4793	0.324176
ARF5	0.0972436	0.795788	7.12795	0.463756
ARFGEF1	0.0224567	-64.7196	30.8659	5.06245
ARHGAP21	0.479746	0.100874	1.44482	0.0285351
ARHGAP35	0.0222354	-357.233	31.1732	0.224647
ARHGAP45	0.0171185	-25.5726	40.491	1.64879
ARHGAP5	0.136145	0.929029	5.09125	0.612777
ARHGEF10	0.24439	0.537956	2.83624	8.38168
ARHGEF10L	0.0690552	-6.23848	10.0376	0.861799
ARHGEF12	0.198201	-8.16144	3.49719	0.638233
ARHGEF17	0.00822736	-49.1617	84.2491	8.77961
ARHGEF2	0.0317545	-14.8462	21.8283	0.756918
ARHGEF25	0.0976412	-73.5236	7.09892	80.1612
ARHGEF28	0.61699	-1.51684	1.12343	4.95668
ARHGEF6	0.0181446	-3.75939	38.2013	17.2938
ARID1A	0.279563	0.929667	2.47939	0.217636
ARK2C	0.0181815	-13.5773	38.1238	1.97133
ASAP1	0.0246497	-9.96265	28.1199	4.82707
ASB15	0.154185	-0.282049	4.49555	2.41793
ASCC3	0.0275037	-0.725741	25.202	308.528
ASPH	0.270464	-0.772497	2.56281	10.7777
ASTN1	0.288138	-28.716	2.40561	2.7264
ASXL2	0.0747235	-2.01077	9.27616	32.1416
ATAD2	0.0220951	-116.685	31.371	25.133
ATCAY	0.18316	-36.991	3.78438	1.42611
ATE1	0.00675366	-1.21934	102.633	35.4679
ATG2A	0.0575364	-161	12.0471	55.8353
ATG7	0.436142	-7.78678	1.58927	0.416214
ATM	0.0793974	-5.49842	8.7301	1.23978
ATP10A	0.25223	0.753627	2.74807	0.56007
ATP11A	0.0158931	-42.1876	43.6132	2.1263
ATP11B	0.0240883	-27.8561	28.7752	2.34577
ATP11C	0.00812067	-2.40824	85.3559	45.3106
ATP1B4	0.0388658	-5.22001	17.8344	161.699
ATP2A3	0.100497	0.379373	6.89716	0.579731
ATP2C1	0.0060041	-6.34609	115.446	1713.55
ATP6V1A	0.03394	-1.55505	20.4227	0.579052
ATP8A1	2.11382	-0.310654	0.327912	0.147412
ATP8A2	0.00695426	-6.88668	99.6722	6.91689
ATP9A	0.548257	-0.424886	1.26427	1.55502
ATR	0.174496	-194.927	3.97227	1.71227
ATRNL1	0.00669412	-3.98356	103.546	23.7752
ATXN1	0.00580745	-4.05282	119.355	47.4001
ATXN7	0.0798331	-0.738574	8.68245	1.25953
AUTS2	0.133677	-16.5998	5.18522	2.86286
B4GALNT3	1.73287	-2.51585	0.4	3.6933
B4GALT3	0.0273515	-4.91662	25.3422	178.729
BACH2	0.00542619	-2.88148	127.741	28.688
BAHCC1	0.0106054	-1.15776	65.3578	10.5595
BAHD1	0.00900262	-31.7949	76.994	6.77239
BAIAP2	1.9114	-1.87021	0.362638	0.313135
BAZ2B	0.27614	0.578157	2.51013	0.227327
BBX	0.282556	-11.7769	2.45313	0.229906
BCL2	0.0402254	-0.327484	17.2316	3.55778
BCL6B	0.227483	-1.1928	3.04703	0.223714
BCO2	0.0733805	-4.94309	9.44593	0.946811
BCR	0.58104	0.726847	1.19294	0.0522811
BICC1	0.0440426	-0.38439	15.7381	0.382209
BICRA	0.16537	0.580387	4.19149	0.100108
BIRC6	0.206102	0.904066	3.36312	0.243648
BLTP2	0.0158742	-12.3747	43.665	7.16183
BMP10	0.0686914	0.915995	10.0907	0.242939
BNIP1	0.0250317	-10.3634	27.6908	13.9342
BOLA2	0.0115535	-31.117	59.9945	7.63931
BPTF	0.0531961	-14.6411	13.03	1.33838
BRD1	0.300941	0.421202	2.30326	0.859317
BRD8	0.144719	0.875234	4.78959	2.51986
BRPF3	0.0212196	-1.64838	32.6654	10.9064
BRSK2	0.0044152	-12.8837	156.991	18.5766
BRWD3	0.365512	-1.62804	1.89637	2.14199
BSN	0.007452	-21.7146	93.015	0.280244
BTAF1	0.0829746	-15.4958	8.35373	0.54743
BTBD10	0.0261159	-45.6307	26.5412	1.68286
BTK	0.0089491	-7	77.4544	868.213
C10H17orf49	0.0222726	-2.09918	31.1211	6.79192
C11H1orf50	0.150403	0.810524	4.6086	0.472783
C11H6orf120	0.00450341	-10.1559	153.916	50.0032
C13H9orf72	0.100877	0.866302	6.87124	1.05881
C18H11orf58	0.205343	-0.534528	3.37556	0.372703
C18H15orf48	0.0094115	-5.85358	73.649	11.8732
C18H15orf61	0.134237	0.900593	5.16362	0.853843
C18H19orf47	0.335079	-10.2992	2.06861	6.03319
C18H3orf33	0.00579906	-7937	119.527	1915.91
C19H6orf62	0.0087955	-26.4166	78.807	7.28196
C1H4orf33	0.0185979	0.619023	37.2702	10.7722
C1QTNF2	0.130315	-6.91328	5.31903	2.92952
C20H12orf57	0.00612216	-8.75998	113.219	45.1483
C20H1orf198	0.506615	-0.669128	1.36819	0.0832807
C23H1orf52	1.83392	-4.37594	0.377959	0.0434691
C25H11orf96	0.611477	-0.612491	1.13356	0.215129
C25H12orf4	0.081492	0.919929	8.50571	1.25396
C2H14orf119	0.105263	0.274721	6.5849	1.15947
C2H1orf35	0.18788	0.938712	3.68931	0.522147
C2H5orf22	0.0615498	-22.7951	11.2616	0.903616
C2H7orf25	0.0341699	-3.5787	20.2853	5.38817
C5H11orf54	0.0214064	-6.96587	32.3804	3.48508
C5H9orf78	0.0361155	-81.7099	19.1925	2.36419
C5H9orf85	0.0233977	-16.3916	29.6245	8.06764
C7H11orf68	1.13512	-35.3451	0.610635	0.0271804
C7H16orf87	0.0594008	-13.5056	11.669	1.06496
C7H19orf12	0.0127334	-8.21185	54.4355	15.1741
C7H4orf54	0.14842	0.730492	4.67017	36.5005
C9H2orf49	0.00957366	-4.02648	72.4015	19.8601
C9H2orf69	0.232862	-60.292	2.97664	0.527039
C9H2orf76	0.0558347	-45.1063	12.4143	2.31348
C9H3orf70	0.0241245	-60.5964	28.7321	6.52084
CA6	0.0329049	-290.993	21.0652	1.90865
CACHD1	0.00355372	-3.67932	195.049	51.4066
CACNA1B	0.226657	-46.8201	3.05813	30.2227
CACNA1G	0.159401	0.625663	4.34846	0.414015
CACNG8	0.018001	-2.74153	38.5061	4.39023
CALB1	0.353033	-137.25	1.96341	2.20719
CALCRL	1.41224	-0.172265	0.490814	0.271538
CAMK1	0.0723057	0.900538	9.58634	0.830081
CAMKMT	0.00733884	-3.79199	94.4492	14.6476
CAMTA1	0.300565	-3.33234	2.30615	17.8339
CAPN1	0.0403679	-6.10464	17.1708	88.4999
CAPN15	0.454394	0.236788	1.52543	3.53461
CASKIN1	0.0742508	0.717838	9.33522	1.05976
CASP3	0.0522713	-3.23205	13.2606	9.81091
CASZ1	0.0203635	-18.2618	34.0386	6.60972
CAVIN1	0.0960555	0.980883	7.21611	0.533786
CBLB	0.266961	0.824373	2.59643	0.20012
CBX7	0.213309	0.529745	3.24951	16.478
CC2D1A	0.117557	-7	5.89625	18.0563
CC2D1B	0.19039	-0.594439	3.64067	0.155552
CC2D2A	0.475747	-143.919	1.45697	0.890192
CCDC186	0.329656	0.622921	2.10264	0.188036
CCDC39	0.174889	-22.6299	3.96335	6.18781
CCDC97	0.0396297	-0.207787	17.4906	0.244853
CCKAR	0.212967	-5.61047	3.25472	0.485686
CCM2L	0.448823	-0.194134	1.54437	0.0862048
CCNI2	0.298626	-142.11	2.32112	7.77264
CCNY	0.51299	0.962548	1.35119	6.84828
CCSER1	1.3335	0.458089	0.519796	193.853
CCSER2	0.0467946	-12.6633	14.8125	0.686052
CDC42BPA	0.140295	0.645058	4.94065	1.87677
CDC42EP4	0.0134733	-10.1584	51.446	8.06135
CDCP2	0.136734	0.889273	5.0693	15.1667
CDH13	0.0910332	-13.9883	7.61423	0.351192
CDK12	0.191532	0.818241	3.61897	0.325505
CDK16	0.00420568	-2.83867	164.812	51.4405
CDKAL1	0.136385	0.837829	5.08228	0.699977
CDS1	0.0152698	-34.0703	45.3932	1037.36
CDY2B	0.154664	0.914798	4.48162	12.2155
CELSR1	0.00819406	-10.7023	84.5914	20.3489
CEMIP	0.11188	0.956501	6.19547	0.451578
CENPF	0.322536	-31.2849	2.14905	15.658
CENPV	0.138629		5	14.427
CEP170	0.016438	-13.5628	42.1673	4.70363
CEP350	0.00756147	-156.571	91.6684	4.46184
CEP83	0.00980772	-0.180461	70.6736	651.635
CEP85	0.0295076	-74.2944	23.4905	2.77707
CEP85L	0.195664	0.746362	3.54254	0.193124
CERS1	0.138901	-1.86419	4.99021	0.935575
CERS2	0.181982	0.962999	3.80887	0.350635
CERS3	0.384576	-4.17255	1.80237	1.01334
CERS6	0.16384	-0.374153	4.23062	0.115257
CFAP43	1.31356	0.82	0.527686	1.5495
CFAP57	0.0301218	0.252414	23.0115	9.8886
CFAP73	0.0571275	-20.2399	12.1333	3.74169
CFAP90	0.807982	-0.140896	0.857874	0.0984314
CGNL1	0.0127338	-91.3534	54.4336	3.30261
CHD3	0.0330093	-16.1347	20.9985	1.73692
CHD5	0.0119561	-4.01205	57.9745	8.86132
CHD9	0.185827	0.832075	3.73007	0.0083021
CHMP5	0.0723451	-0.149695	9.58112	2.71183
CHPF2	0.107796	0.496795	6.43018	0.455586
CHRNA3	0.0488258	-1.77291	14.1963	67.3581
CHRNB2	0.207586	0.569275	3.33909	0.0112188
CHST15	0.777638	-0.70738	0.891349	0.0020123
CHST2	0.250619	-2.79728	2.76574	1.65087
CHST7	0.242754	0.701794	2.85535	9.55689
CILP2	0.0388359	-21.0805	17.8481	62.3247
CIR1	0.109372	0.811222	6.33751	1.3063
CIT	0.0925815	-5.06611	7.48688	78.5881
CKS2	0.143323	-202.65	4.83625	0.992046
CLCN3	0.171208	0.942781	4.04857	0.106159
CLCN5	0.27981	0.753888	2.47721	0.192292
CLCN6	0.0335358	-0.297344	20.6689	5.71992
CLEC16A	0.0292964	-18.989	23.6598	2.80051
CLINT1	0.0978585	0.902061	7.08316	0.558435
CLIP1	0.00980233	-4.41871	70.7125	16.8471
CLPX	0.0674862	-5.92542	10.2709	5.01791
CLRN3	0.0463152	-3.98985	14.9659	2.60379
CMIP	0.0980393	-9.86165	7.0701	0.92556
CNIH3	0.0514418	0.812008	13.4744	0.286974
CNKSR2	0.0309906	-6.50794	22.3664	305.111
CNN1	0.988823	0.586203	0.700982	0.0859003
CNTNAP5	0.0111276	-0.28	62.2907	533.129
COA1	0.0731242	-10.7559	9.47904	0.959578
COL10A1	0.0291529	-2.77231	23.7763	3.68032
COL12A1	0.0222106	-73.5262	31.2079	5.26611
COL14A1	0.415899	-19.5317	1.66662	1.55672
COL4A1	0.0381975	-23.7147	18.1464	1.39601
COL4A2	0.268297	0.506251	2.5835	0.0707942
COL4A4	0.132377	-0.151459	5.23616	2.6216
COL5A1	0.155934	0.833867	4.44514	0.398859
COL6A2	0.144658	-61.8586	4.79163	0.064867
COL6A3	0.0256641	-105.057	27.0085	2.92768
COL8A1	0.0905538	-1.59735	7.65453	33.7043
COLEC10	0.0039661	-12.0196	174.768	34.356
COMMD6	0.0911374	0.830479	7.60552	0.933519
COPS3	0.0998979	0.804076	6.93856	0.994825
COQ8A	1.00745	0.732728	0.68802	2.56099
CORIN	0.907785	0.503886	0.763559	0.157487
CORO1C	0.0141494	-104.899	48.9876	1.10677
CORO2B	0.517723	-6.22	1.33884	6.70012
COX7A2	0.0787556	-1.02059	8.80125	3.32855
CPA6	0.485782	0.383006	1.42687	4.02593
CPAMD8	0.0948254	-7.32384	7.30972	1.27998
CPD	0.0973336	0.945955	7.12136	0.766723
CPED1	0.17462	-0.586918	3.96945	0.0926639
CPNE4	0.0170845	-3.92105	40.5718	3.43473
CPNE7	0.422837	-4.49375	1.63928	4.59479
CPNE8	0.1338	0.793316	5.18047	0.750123
CPS1	0.0047015	-7	147.431	2878.3
CPXM1	0.309739	-0.318826	2.23785	0.449015
CPZ	0.0115583	-7.89317	59.9695	810.703
CRACR2A	0.15078	-263.679	4.59706	0.0490178
CRAMP1	0.00458697	-4.03666	151.112	66.0985
CRAT	0.492239	-13.6379	1.40815	0.0679505
CREB5	0.176302	-18.6529	3.9316	0.766982
CREBBP	0.2815	0.87615	2.46233	0.0561732
CREBZF	0.414454	0.351538	1.67243	0.0924787
CRHR1	0.341949	0.851856	2.02705	0.252893
CSMD3	0.0387971	-0.793875	17.866	60.9986
CSPG4	0.0363648	-7.22283	19.061	8.42608
CSRNP2	0.143247	-626.364	4.83882	0.146522
CTBP1	0.147931	0.759251	4.68562	0.0344109
CTNND1	0.141048	0.818518	4.91426	0.339861
CTNND2	0.108403	-13.3551	6.39419	1.73934
CTTN	0.0129496	-22.6308	53.5265	5.58878
CTTNBP2	0.317593	-20.8132	2.1825	1.36204
CUBN	0.377511	-3.23938	1.8361	0.0893036
CUL2	0.0174722	-21.4513	39.6714	3.32322
CUX1	0.0206255	-89.68	33.6062	1.38805
CXXC5	0.00343085	-7.18042	202.033	32.6844
CYLD	0.0116842	-8.456	59.3233	12.093
CYTH3	0.349494	0.917547	1.98329	0.138049
CYTIP	0.0130736	-65.7654	53.019	1405.88
DAAM1	0.00585159	-17.1025	118.455	4.27625
DAAM2	0.269593	-3.94212	2.57108	1.82694
DAB2	0.00471172	-24.046	147.111	8.05301
DAGLA	0.153845	0.436917	4.50548	0.338646
DAPK3	0.137716	-19.8966	5.03316	2.10668
DARS2	0.0541584	0.42296	12.7985	1.38584
DDHD1	0.215949	0.668735	3.20977	0.49702
DDHD2	0.079586	-1.56155	8.70941	7.60953
DDR1	0.280733	-3.52132	2.46906	0.320262
DDR2	0.01656	-22.6176	41.8568	11.1341
DDX24	0.127392	0.397341	5.44106	0.768135
DDX31	0.558823	-8.70556	1.24037	0.471303
DDX6	0.0192503	-295.644	36.0071	1.50129
DENND2C	0.347345	-13.1671	1.99556	0.0679033
DENND3	0.49003	-3.03147	1.4145	3.97084
DENND4C	0.0262967	-7.63273	26.3587	3.98744
DENND5A	0.0336157	-5.30699	20.6197	4.92405
DEPDC5	0.00411511	-1.22207	168.439	50.9313
DGKD	0.82411	0.0205666	0.841086	0.627035
DGKG	6.51619	0.107374	0.106373	0.848869
DGKH	0.275823	0.912003	2.51302	1.45923
DGKZ	0.295827	0.772176	2.34308	0.0949708
DGLUCY	0.0305036	-4.55777	22.7235	2.9934
DHX29	0.355821	-17.4069	1.94802	1.17532
DHX40	0.0384751	-1.11502	18.0155	73.5544
DHX57	0.0306974	-6.79559	22.58	0.958795
DHX8	0.0238011	-15.4716	29.1225	3.25488
DIAPH2	0.123379	0.623295	5.61804	1.04059
DIP2C	0.194889	0.437541	3.55662	0.356392
DIS3	0.00429887	-10.5011	161.239	53.5065
DIS3L2	0.302651	0.705701	2.29025	0.24951
DLC1	0.0907481	-20.9142	7.63814	5.1624
DLG3	0.0124956	-4.24631	55.4714	5.82343
DNAH1	0.0668217	-11.5879	10.3731	73.3841
DNAH10	0.0720336	0.196001	9.62255	1.51765
DNAH12	0.0546557	0.625234	12.6821	36.7249
DNAH2	0.0926368	-5.59259	7.48241	6.43965
DNAH3	0.0172629	-20.1799	40.1524	227.551
DNAH5	0.490938	-26.4268	1.41188	0.987508
DNAH6	0.0286535	0.131467	24.1907	99.0584
DNAH7	0.196947	-25.096	3.51946	1.14549
DNAJC11	0.0850435	-7.33678	8.1505	2.97498
DNAJC16	0.0936492	-8.017	7.40153	3.08926
DNAJC5	0.0145398	-28.9568	47.6725	7.04935
DNAJC6	0.195066	-5.83185	3.55339	1.43377
DOCK10	0.0655456	-4.59331	10.575	2.37064
DOCK4	0.00326839	-3.15618	212.076	5623.53
DOCK6	0.0165087	-2.08909	41.9869	12.6899
DOCK7	0.129388	0.348436	5.35713	0.490489
DOCK8	0.00451385	-3.78556	153.56	40.8904
DOCK9	1.2517	-22.9689	0.553767	0.33502
DOK4	0.0880409	0.893539	7.87302	0.418109
DOP1A	0.0145562	-7.06794	47.6188	3.47534
DOP1B	0.129436	0.678165	5.35515	1.34867
DPY19L3	0.155099	0.506633	4.46906	1.18573
DRC7	0.00476531	-0.758204	145.457	2690.77
DST	0.206962	0.404849	3.34915	0.635482
DUS2	2.98564	-126.699	0.232161	0.042412
DVL3	0.552455	0.480234	1.25467	3.09463
DYNC2H1	0.0955206	-4.61952	7.25652	2.87885
DYNC2I1	0.839708	-17.2775	0.825462	2.99185
DYRK4	0.0199445	-4.88133	34.7537	3.64892
ECT2L	0.0120715	-1.96202	57.4204	455.602
EDIL3	0.00526698	-7.71366	131.602	9.22765
EDRF1	0.143493	0.0827519	4.83053	0.824883
EEA1	0.378265	-8.00405	1.83244	1.06594
EEF1AKMT4	0.0490417	0.634225	14.1338	0.739244
EEF2	0.0189955	-28.9854	36.4902	1.23864
EEIG1	1.00981	-1.72508	0.686416	0.407182
EFL1	0.0409904	-6.85619	16.91	4.79177
EFNA5	0.109896	0.894827	6.3073	1.677
EFR3B	0.054773	-5.85372	12.6549	2.21242
EGFLAM	1.20101	-0.976023	0.577137	0.882675
EGLN2	0.485911	0.135128	1.42649	0.0641463
EHBP1	0.21463	0.906279	3.22949	0.18606
EIF2AK3	0.139497	0.596414	4.96889	0.291524
EIF4G3	0.0876014	0.819788	7.91251	0.806304
ELP1	0.0324341	-15.7769	21.371	1.84384
EMC1	0.0801395	0.953959	8.64926	1.84091
EMILIN2	0.0191103	-2.46666	36.271	7.23163
EML3	0.390974	0.120023	1.77287	0.206025
EML5	0.0228012	-25.9822	30.3996	10.7596
EML6	0.0619083	-9.49233	11.1964	3.17019
ENC1	0.657063	0.793798	1.05492	0.208991
ENSDARG00000000103	0.110148	0.380962	6.29288	0.376787
ENSDARG00000000394	0.00975741	-12.2258	71.0381	7.06055
ENSDARG00000000563	0.012786	-87.1197	54.2115	1.788
ENSDARG00000001162	0.0338834	-61.434	20.4569	0.818137
ENSDARG00000001559	0.135217	-0.058616	5.12619	4.30464
ENSDARG00000001712	0.0153363	-17.1091	45.1966	9.19509
ENSDARG00000001760	0.180794	0.32964	3.8339	13.3294
ENSDARG00000002031	0.0157735	-4.77651	43.9439	15.2911
ENSDARG00000002295	0.411704	-8.56105	1.68361	10.0481
ENSDARG00000002607	0.0403786	-0.468727	17.1662	54.1222
ENSDARG00000002750	0.108956	-0.469803	6.36172	0.414761
ENSDARG00000002840	0.00588271	-7.14598	117.828	25.8678
ENSDARG00000002897	0.0414779	-20.5669	16.7112	0.618106
ENSDARG00000002956	0.298386	-0.47411	2.32299	0.319282
ENSDARG00000002994	0.134706	0.839135	5.14564	2.57025
ENSDARG00000003022	0.66905	-9.88889	1.03602	3.02325
ENSDARG00000003046	0.0229529	-13.3606	30.1987	5.954
ENSDARG00000003157	0.0415174	-4.54585	16.6954	10.8692
ENSDARG00000003328	0.4971	0.506512	1.39438	0.10658
ENSDARG00000003797	0.861975	-8.62086	0.804138	0.115022
ENSDARG00000004529	0.273262	-0.312655	2.53656	0.215119
ENSDARG00000004763	0.0808292	-2.0052	8.57545	23.3713
ENSDARG00000004875	0.150361	0.209519	4.60988	0.791334
ENSDARG00000004939	0.0593728	-0.772542	11.6745	2.51722
ENSDARG00000005236	0.362104	0.915587	1.91422	0.0798955
ENSDARG00000005690	0.0257847	-13.4271	26.8821	4.06843
ENSDARG00000006060	0.0980992	-37.5767	7.06578	0.819608
ENSDARG00000006848	0.0116114	0.0321361	59.6953	510.915
ENSDARG00000006901	0.00866823	-20.4428	79.9641	5.40853
ENSDARG00000007077	0.234853	-182.41	2.95141	0.390775
ENSDARG00000007264	0.018317	-0.387658	37.8416	7.26188
ENSDARG00000007906	0.241905	-3.9928	2.86537	26.7359
ENSDARG00000007912	0.224899	-0.369686	3.08203	14.9755
ENSDARG00000007976	0.0148586	-6.42595	46.6496	12.3001
ENSDARG00000008184	0.00765553	-9.56378	90.542	11.4405
ENSDARG00000008191	0.0801176	-2.19509	8.65162	23.5355
ENSDARG00000008703	0.276301	-2.63327	2.50867	20.8492
ENSDARG00000008849	0.0493852	-1.68282	14.0355	582.62
ENSDARG00000009026	0.070924	0.395555	9.7731	0.973493
ENSDARG00000009031	0.031076	-0.584047	22.3049	6.12251
ENSDARG00000009194	0.120843	-4.04608	5.73592	1.70462
ENSDARG00000009387	0.384304	-0.304368	1.80364	0.196281
ENSDARG00000009567	0.0692875	0.683854	10.0039	1.20069
ENSDARG00000009610	0.0112624	-2.76785	61.5452	23.7732
ENSDARG00000009624	0.299681	0.691009	2.31295	0.260007
ENSDARG00000009702	0.240486	0.836696	2.88227	0.0346234
ENSDARG00000010681	0.00915316	-5.5303	75.7276	30.11
ENSDARG00000010729	0.116586	-5.1102	5.94535	0.548039
ENSDARG00000011088	0.294662	0.841011	2.35234	0.0817726
ENSDARG00000011573	0.0109299	-6.74461	63.4178	10.8844
ENSDARG00000011581	0.868877	-6.54279	0.797751	0.180663
ENSDARG00000012449	1.50754	-11.9368	0.459786	1.29621
ENSDARG00000012581	0.0144125	-122.325	48.0933	9.72751
ENSDARG00000012600	0.192024	-4.22486	3.60969	7.64129
ENSDARG00000012642	1.40168	0.095052	0.494512	2.91059
ENSDARG00000012914	0.0382753	-4.24327	18.1095	1.49903
ENSDARG00000013022	0.0227894	-9.41099	30.4153	4.08611
ENSDARG00000013153	0.0508781	-8.25862	13.6237	97.5451
ENSDARG00000013221	0.290006	0.797833	2.39012	0.145472
ENSDARG00000013312	0.084859	-2.12337	8.16822	0.107994
ENSDARG00000013346	0.0106658	-0.714585	64.9879	4.84751
ENSDARG00000013582	0.0415667	-11.1742	16.6755	3.03757
ENSDARG00000013907	0.0742749	-5.21439	9.33218	2.01818
ENSDARG00000014239	0.101704	-0.764164	6.81531	1.29337
ENSDARG00000014770	0.00886514	-25.9816	78.1879	8.82271
ENSDARG00000014825	0.0111876	-19.6626	61.957	9.80687
ENSDARG00000014854	0.184987	0.720394	3.747	0.956391
ENSDARG00000015065	0.0354084	-11.0714	19.5758	1.19327
ENSDARG00000015149	0.098596	0.545767	7.03018	13.4835
ENSDARG00000015356	0.672944	-21.4159	1.03002	4.28573
ENSDARG00000015552	0.00759236	-130.453	91.2954	5.78909
ENSDARG00000015915	0.00634619	-3.97678	109.223	17.77
ENSDARG00000015931	1.28288	-136.516	0.540307	0.0117651
ENSDARG00000016112	0.435184	-7.15155	1.59277	1.01556
ENSDARG00000016311	0.0358472	-24.9269	19.3362	0.319506
ENSDARG00000016439	0.304058	0.763645	2.27966	0.485249
ENSDARG00000016532	0.0666605	-1284.97	10.3982	0.282722
ENSDARG00000016548	0.225502	0.658214	3.0738	0.130918
ENSDARG00000016573	0.0252761	-1.46104	27.423	5.33298
ENSDARG00000016750	0.0515857	-0.163996	13.4368	2.17631
ENSDARG00000016774	0.156446	0.795769	4.43059	0.439963
ENSDARG00000016788	1.31611	0.984971	0.526663	0.039029
ENSDARG00000016939	0.0384848	-3.49343	18.0109	3.38927
ENSDARG00000017036	0.0173926	-11.0356	39.853	3.95738
ENSDARG00000017105	0.0357107	-12.2416	19.4101	3.33614
ENSDARG00000017154	1.43452	-0.797511	0.48319	0.987646
ENSDARG00000017244	0.0223076	-5.82429	31.0723	7.95945
ENSDARG00000017246	0.0447358	-61.7446	15.4943	1.29355
ENSDARG00000017397	0.0244853	-14.291	28.3087	3.70673
ENSDARG00000017427	0.00514606	-6.0231	134.695	19.5094
ENSDARG00000017537	0.0837399	0.660827	8.27738	0.0196371
ENSDARG00000018047	0.153347	-34.1069	4.52012	1.58921
ENSDARG00000018121	0.218399	0.443967	3.17377	32.4176
ENSDARG00000018399	0.017728	-1.49919	39.0991	19.1258
ENSDARG00000018425	0.00662129	-52.6839	104.685	2.44348
ENSDARG00000018750	0.0713377	-8.94292	9.71642	2.29801
ENSDARG00000018773	0.0762145	-3.95288	9.09469	4.69867
ENSDARG00000018782	0.217131	0.385501	3.19229	0.535053
ENSDARG00000018853	0.00812679	-110.415	85.2917	8.11189
ENSDARG00000019103	0.00981928	-1.40836	70.5904	11.1684
ENSDARG00000019191	0.121189	0.907516	5.71957	0.315567
ENSDARG00000019265	0.00999167	-2.87203	69.3725	75.0429
ENSDARG00000019585	0.0269852	-0.0164373	25.6862	5.81484
ENSDARG00000019686	0.0785393	-5.56568	8.82548	1.77304
ENSDARG00000019950	0.167903	-1.56169	4.12827	25.5491
ENSDARG00000020834	0.0860301	0.289934	8.05703	0.944036
ENSDARG00000021195	0.0598304	0.885361	11.5852	0.537442
ENSDARG00000021402	0.10782	0.715071	6.42874	0.0995081
ENSDARG00000021677	0.377674	-0.427446	1.8353	0.0328203
ENSDARG00000021720	0.00922019	-2.04349	75.1771	52.7475
ENSDARG00000021787	0.479227	-2.20646	1.44638	1.63337
ENSDARG00000021846	0.00902812	-6.53729	76.7765	19.8127
ENSDARG00000021849	0.139435	-48.3649	4.97111	0.40326
ENSDARG00000021913	0.169219	-3.38203	4.09616	25.1826
ENSDARG00000021979	1.61161	-14.6566	0.430095	0.100669
ENSDARG00000021982	0.186133	0.997532	3.72394	2.35784
ENSDARG00000021987	0.123132	0.908201	5.62928	0.20684
ENSDARG00000022045	0.0155787	-27.4252	44.4931	0.286337
ENSDARG00000022101	0.116809	0.552944	5.93404	0.0461161
ENSDARG00000022615	1.68313	-9.55834	0.41182	1.13529
ENSDARG00000022810	0.101678	-12.4116	6.81708	4.3646
ENSDARG00000022996	0.0321734	-0.548707	21.5441	81.5237
ENSDARG00000023217	0.033424	-16.0391	20.738	3.2571
ENSDARG00000023609	0.320685	-39.7094	2.16146	15.8246
ENSDARG00000023678	0.113504	-7.35607	6.10682	3.25216
ENSDARG00000023771	0.183778	0.850885	3.77165	4.54996
ENSDARG00000023886	0.00253126	-2.42592	273.834	9675.22
ENSDARG00000024443	0.243033	-0.905175	2.85207	0.104084
ENSDARG00000024847	0.564164	-0.94865	1.22863	2.48071
ENSDARG00000025046	0.512023	0.743652	1.35374	3.67538
ENSDARG00000025218	0.218399	-45.7222	3.17377	32.4176
ENSDARG00000025478	0.283523	-0.113713	2.44477	0.350733
ENSDARG00000025513	0.0296449	-72.1922	23.3817	21.4723
ENSDARG00000025789	0.0175911	-44.594	39.4033	3.28873
ENSDARG00000026329	0.918791	0.1761	0.754412	0.0745446
ENSDARG00000027172	0.0297159	-12.1633	23.3258	4.21388
ENSDARG00000027310	0.130026	0.901475	5.33084	0.783466
ENSDARG00000027381	0.49372	-7.15609	1.40393	7.27954
ENSDARG00000028213	0.0172435	-156.706	40.1976	1.14043
ENSDARG00000028389	0.048956	-6.9906	14.1586	1.71976
ENSDARG00000028533	0.00691641	-52.0798	100.218	6.30083
ENSDARG00000028541	0.451831	0.017253	1.53409	0.119252
ENSDARG00000028784	0.266344	0.371878	2.60246	0.136732
ENSDARG00000029105	0.324026	-15.9349	2.13917	0.0459871
ENSDARG00000029170	0.0102541	-36.5042	67.5973	5.36145
ENSDARG00000029720	0.170094	-54.4901	4.07508	1.74224
ENSDARG00000030012	0.0663399	0.878309	10.4484	0.472858
ENSDARG00000030095	0.0370401	-10.7856	18.7134	1.51325
ENSDARG00000030129	0.0984776	-8.71834	7.03863	3.17505
ENSDARG00000030262	1.15073	-11.4711	0.602355	1.86118
ENSDARG00000030417	0.455526	-40.8616	1.52164	0.403462
ENSDARG00000030665	0.127805	-24.8486	5.42347	1.67765
ENSDARG00000030967	0.253185	-8.08548	2.73771	1.65574
ENSDARG00000031336	0.853319	-1.54209	0.812296	0.0467952
ENSDARG00000031426	0.300725	0.617797	2.30492	0.278052
ENSDARG00000031588	0.108496	0.532263	6.38868	0.227124
ENSDARG00000031658	0.29813	0.329511	2.32498	0.20771
ENSDARG00000031782	0.14102	0.311766	4.91525	0.386784
ENSDARG00000031911	0.598585	-2.3398	1.15798	1.32203
ENSDARG00000032990	0.822565	0.588095	0.842665	0.0485633
ENSDARG00000033071	0.662864	-20.6052	1.04569	0.327755
ENSDARG00000033345	0.174023	-55.8889	3.98308	49.9381
ENSDARG00000033462	0.0307911	-143.5	22.5113	267.283
ENSDARG00000033501	0.0179987	-16.3611	38.5109	5.58269
ENSDARG00000033587	0.185927	-19.9389	3.72806	10.197
ENSDARG00000033802	0.288749	0.744854	2.40052	0.711593
ENSDARG00000033845	0.564995	-14.4578	1.22682	1.46062
ENSDARG00000033916	0.683394	-0.583621	1.01427	0.195685
ENSDARG00000033955	0.00386537	-1.55301	179.322	4217.46
ENSDARG00000034105	0.330249	-0.599685	2.09886	0.122112
ENSDARG00000034160	0.295696	-5.78809	2.34412	0.0665985
ENSDARG00000034210	0.111644	-27.3092	6.20857	3.45128
ENSDARG00000034227	0.786085	-1.91139	0.881771	3.32363
ENSDARG00000034555	0.0226843	-7.65265	30.5562	7.742
ENSDARG00000034836	0.14492	-11.2054	4.78298	1.19132
ENSDARG00000034941	0.71335	0.956747	0.971679	3.89182
ENSDARG00000035132	0.688473	0.209738	1.00679	0.125049
ENSDARG00000035322	0.474362	0.492053	1.46122	0.178076
ENSDARG00000035333	0.721881	-2.39128	0.960196	0.0139742
ENSDARG00000035471	0.167518	-1.55141	4.13775	0.859688
ENSDARG00000035682	0.177072	-8.43929	3.91449	0.307513
ENSDARG00000035765	0.158153	0.748304	4.38278	2.15645
ENSDARG00000035771	0.130676	0.245236	5.3043	0.459824
ENSDARG00000035891	0.140849	0.782585	4.9212	0.583376
ENSDARG00000035944	0.170297	0.960317	4.07022	0.4471
ENSDARG00000036066	0.211836	0.567362	3.27209	1.39821
ENSDARG00000036186	0.011612	-4.30265	59.6923	27.0037
ENSDARG00000036215	0.08437	0.360056	8.21557	1.35527
ENSDARG00000036245	0.0150302	-0.869229	46.1168	12.6244
ENSDARG00000036383	0.226783	-2.43795	3.05643	1.67141
ENSDARG00000036414	0.0894582	-3.40179	7.74828	7.14175
ENSDARG00000036420	0.0406321	0.645973	17.0591	56.8464
ENSDARG00000036473	0.141235	-2.68197	4.90775	74.5828
ENSDARG00000036493	0.141657	0.775191	4.89314	1.34478
ENSDARG00000036569	0.0672339	0.989088	10.3095	28.8897
ENSDARG00000036575	0.3067	-1.83571	2.26002	0.597293
ENSDARG00000037073	0.188175	-1.51111	3.68352	2.69384
ENSDARG00000037154	0.0452479	-20.4129	15.3189	2.02171
ENSDARG00000037196	0.319879	-2.51506	2.16691	0.780135
ENSDARG00000037432	1.33296	-4.77608	0.520007	1.5194
ENSDARG00000037861	0.0171184	-6.79499	40.4914	11.081
ENSDARG00000037905	0.0655796	-8.1415	10.5695	333.087
ENSDARG00000037967	0.210133	0.907211	3.29862	0.116984
ENSDARG00000038121	0.11792	-2.22717	5.87812	26.7758
ENSDARG00000038139	0.25164	0.925124	2.75452	0.346692
ENSDARG00000038235	0.0628105	-0.914213	11.0355	3.9381
ENSDARG00000038302	0.137456	-5.57014	5.0427	3.23285
ENSDARG00000038476	0.0366491	-6.83769	18.9131	0.688517
ENSDARG00000038583	0.315927	0.938708	2.19401	0.213578
ENSDARG00000038587	0.0559464	-2.73021	12.3895	0.291164
ENSDARG00000038669	0.378484	-6.47556	1.83138	11.6936
ENSDARG00000038713	0.600209	0.644043	1.15484	5.19498
ENSDARG00000038862	0.0289777	-0.967554	23.92	5.67754
ENSDARG00000039266	0.0153647	-12.0788	45.1129	13.7479
ENSDARG00000039652	0.171649	-0.376743	4.03816	4.09246
ENSDARG00000039661	0.0186426	-9.42404	37.1809	7.89451
ENSDARG00000039852	0.230522	0.499706	3.00685	1.39483
ENSDARG00000039900	0.0133491	-5.6597	51.9245	1575.79
ENSDARG00000040284	0.0988295	-6.01035	7.01356	0.531113
ENSDARG00000040463	0.231736	0.805009	2.99111	0.134607
ENSDARG00000040674	0.162028	0.953715	4.27794	0.258743
ENSDARG00000040920	0.0284618	-18.1963	24.3536	13.3656
ENSDARG00000041215	0.0422914	-14.3912	16.3898	4.88136
ENSDARG00000041493	0.0683487	-68.8535	10.1413	1.11336
ENSDARG00000041779	0.0703887	0.479011	9.84742	0.583439
ENSDARG00000041904	0.0117694	-2.1453	58.894	16.6763
ENSDARG00000042063	0.010655	-10.9261	65.0538	575.664
ENSDARG00000042172	0.0237053	0.227487	29.2402	4.75843
ENSDARG00000042261	0.453159	-0.0597197	1.52959	0.146762
ENSDARG00000042698	0.0644898	-6.22141	10.7482	4.06279
ENSDARG00000042829	0.00666814	-11.7001	103.949	15.5361
ENSDARG00000042937	0.0105151	-34.6713	65.9189	0.479741
ENSDARG00000042984	0.541311	0.758974	1.2805	0.366652
ENSDARG00000043309	0.047628	-3.55279	14.5533	320.468
ENSDARG00000043395	0.119802	-3.50425	5.78578	0.819544
ENSDARG00000043586	0.0737572	-1.8016	9.39769	25.288
ENSDARG00000043661	0.693147	0.391201	1	2.88539
ENSDARG00000043680	0.0583662	-132.312	11.8758	0.211156
ENSDARG00000044179	0.17685	0.865498	3.9194	0.217935
ENSDARG00000044235	0.0160901	-1.09004	43.0792	236.171
ENSDARG00000044326	0.221791	0.647232	3.12523	0.414211
ENSDARG00000044694	0.218104	0.356282	3.17806	0.016394
ENSDARG00000045254	0.103951	0.340251	6.66801	0.413763
ENSDARG00000045316	0.0623119	-2.07147	11.1238	3.1656
ENSDARG00000045331	0.0518381	-10.5969	13.3714	0.163655
ENSDARG00000045752	4.87483	-9.05606	0.142189	0.667563
ENSDARG00000045837	0.0140137	-7.26015	49.4621	374.347
ENSDARG00000045885	0.122555	0.965636	5.65581	0.182877
ENSDARG00000045947	1.14466	-66.9957	0.605548	0.0403714
ENSDARG00000046054	0.100826	-68.4507	6.8747	0.248395
ENSDARG00000046079	0.0478294	0.0905649	14.4921	6.37952
ENSDARG00000051710	0.0292762	-40.4214	23.6762	3.44925
ENSDARG00000051762	0.0530689	-1.74669	13.0613	2.57361
ENSDARG00000051836	0.267007	0.00040366	2.59599	0.285956
ENSDARG00000051912	0.0507877	-5.68344	13.6479	16.3161
ENSDARG00000051970	0.1333	0.842181	5.19991	0.300499
ENSDARG00000052061	0.187819	-9.61562	3.6905	2.10898
ENSDARG00000052088	0.0566446	-12.413	12.2368	50.5777
ENSDARG00000052118	0.226657	-0.53125	3.05813	30.2227
ENSDARG00000052288	0.0738434	-13.9183	9.38672	0.11136
ENSDARG00000052351	0.231872	0.228659	2.98935	0.652917
ENSDARG00000052482	0.0423807	-5.81758	16.3553	2.1221
ENSDARG00000052656	0.589095	-0.511438	1.17663	3.88328
ENSDARG00000052680	0.138523	0.942263	5.00386	0.145658
ENSDARG00000052701	0.144017	0.694256	4.81294	1.10778
ENSDARG00000052876	2.19722	-2.0519	0.315465	0.861446
ENSDARG00000052912	0.0167683	-20.7999	41.3368	8.12489
ENSDARG00000052950	0.0319209	-22.935	21.7145	1.59853
ENSDARG00000053386	0.369543	0.288977	1.87569	0.269886
ENSDARG00000053454	0.299649	-37.5331	2.31319	1.28035
ENSDARG00000053484	0.079506	-18.1	8.71817	1.79075
ENSDARG00000053570	0.364643	-9.125	1.90089	12.5112
ENSDARG00000053800	0.0422671	-6.25647	16.3992	2.1138
ENSDARG00000053803	0.0474983	-25.8536	14.5931	0.497667
ENSDARG00000053804	0.0546958	-10.9626	12.6728	3.72714
ENSDARG00000053836	0.0328452	-6.96938	21.1035	2.69979
ENSDARG00000053864	0.186034	0.73462	3.72592	0.388736
ENSDARG00000053992	0.262528	-30.8689	2.64028	0.0788586
ENSDARG00000054010	0.0691105	0.881625	10.0295	0.504075
ENSDARG00000054048	0.0526803	-64.3061	13.1576	138.758
ENSDARG00000054060	0.0173288	-18.3641	39.9997	3.66785
ENSDARG00000054153	3.57955	-9.54434	0.193641	0.64787
ENSDARG00000054290	0.0193206	-82.9295	35.8761	2.19219
ENSDARG00000054352	0.160086	-2.22924	4.32985	58.6021
ENSDARG00000054363	0.885099	-20.1163	0.78313	0.072941
ENSDARG00000054537	0.0499833	0.43117	13.8676	0.982148
ENSDARG00000054539	0.204079	0.821562	3.39647	0.0937982
ENSDARG00000054542	0.0213278	0.115592	32.4997	164.023
ENSDARG00000054562	0.0981526	-0.0153184	7.06194	0.0659356
ENSDARG00000054723	0.071132	0.901281	9.74452	0.72761
ENSDARG00000054814	0.330443	-5.73592	2.09763	0.686044
ENSDARG00000055052	1.02379	0.920307	0.677041	0.830206
ENSDARG00000055053	0.0143184	-31.3316	48.4095	2.43845
ENSDARG00000055076	0.0272102	-10.4631	25.4738	0.786216
ENSDARG00000055113	0.0225241	-6.26707	30.7736	4.78487
ENSDARG00000055270	0.00248673	-2.66794	278.738	22.91
ENSDARG00000055279	0.0315403	-56.0762	21.9765	140.323
ENSDARG00000055339	0.180176	-3.0773	3.84705	0.764189
ENSDARG00000055359	0.0552601	-36.0407	12.5433	104.246
ENSDARG00000055479	0.0128898	-1.97219	53.7749	420.212
ENSDARG00000055498	0.129434	0.831374	5.3552	0.482327
ENSDARG00000055502	0.163595	0.88675	4.23696	0.453452
ENSDARG00000055504	0.13216	-0.607845	5.24478	0.388761
ENSDARG00000055548	0.335556	0.605181	2.06567	0.341693
ENSDARG00000055607	0.229398	-2.18556	3.02159	1.23509
ENSDARG00000055698	0.0239426	-4.06583	28.9504	128.099
ENSDARG00000055786	0.0434221	-40.2765	15.963	1.69833
ENSDARG00000055875	0.00203389	-2.21066	340.8	5.87537
ENSDARG00000055934	0.0609557	-0.283962	11.3713	7.34686
ENSDARG00000056050	0.0956702	0.865637	7.24517	0.435908
ENSDARG00000056156	0.0865737	-45.4691	8.00644	0.414082
ENSDARG00000056191	0.785412	-6.36044	0.882527	0.852894
ENSDARG00000056206	0.0260124	0.412679	26.6468	1.92709
ENSDARG00000056334	0.205924	0.731367	3.36604	9.15377
ENSDARG00000056410	0.0913238	0.68431	7.59	0.356295
ENSDARG00000056551	0.0181945	-20.6433	38.0966	458.655
ENSDARG00000056582	0.368015	-2.49145	1.88348	0.40172
ENSDARG00000056598	1.68658	-0.62612	0.410978	0.0849039
ENSDARG00000056617	0.110054	-0.499721	6.29825	7.16606
ENSDARG00000056677	0.016202	-5.61305	42.7816	13.8602
ENSDARG00000056836	0.148216	-1.31953	4.6766	67.9595
ENSDARG00000056838	0.0896607	-6.84251	7.73078	0.0356609
ENSDARG00000056847	0.112839	-0.69478	6.14281	23.0161
ENSDARG00000056888	0.421897	-14.2728	1.64293	5.05255
ENSDARG00000056961	0.0984293	0.639693	7.04208	0.818523
ENSDARG00000056976	0.00743378	-5.3736	93.2428	13.5971
ENSDARG00000057010	0.0172504	-1.3908	40.1816	772.964
ENSDARG00000057238	0.327637	-0.444134	2.1156	0.0612749
ENSDARG00000057353	0.121107	-2.03698	5.72341	0.642307
ENSDARG00000057590	0.462979	-5.39154	1.49715	1.37196
ENSDARG00000057644	0.016043	-5.5246	43.2055	12.0619
ENSDARG00000057680	0.351366	-2.69528	1.97272	1.79729
ENSDARG00000057681	0.019073	-6.097	36.3418	5.70045
ENSDARG00000057787	0.830995	-15.4089	0.834117	0.609813
ENSDARG00000057903	0.308305	-164.091	2.24825	0.0678176
ENSDARG00000057907	0.0387699	-4.02551	17.8785	6.43156
ENSDARG00000057929	0.118784	0.804204	5.83537	0.383394
ENSDARG00000058160	0.512202	-0.79912	1.35327	0.667811
ENSDARG00000058232	0.177867	0.927135	3.897	0.459944
ENSDARG00000058248	0.575364	0.5	1.20471	1.41005
ENSDARG00000058259	0.297481	-12.5872	2.33005	0.455138
ENSDARG00000058351	0.551086	-10.2398	1.25778	0.112965
ENSDARG00000058416	0.364643	-0.62	1.90089	12.5112
ENSDARG00000058459	0.372915	0.475913	1.85873	0.0156532
ENSDARG00000058556	0.272726	-5.68825	2.54155	0.571599
ENSDARG00000058557	0.0104342	-8.23266	66.4305	3.59185
ENSDARG00000058562	2.03239	-8.19566	0.34105	0.927191
ENSDARG00000058566	0.0192508	-5.08171	36.0062	6.68727
ENSDARG00000058631	0.0105757	-2.18855	65.5416	17.2134
ENSDARG00000058658	0.0280277	-4.3241	24.7308	319.923
ENSDARG00000058663	0.0101084	-3.65073	68.5715	1.46853
ENSDARG00000058839	2.05755	-15.5943	0.33688	0.0358776
ENSDARG00000058873	0.153436	-0.250256	4.5175	8.19168
ENSDARG00000058946	0.315382	0.97877	2.1978	7.17987
ENSDARG00000059003	0.0449003	-0.92342	15.4375	121.348
ENSDARG00000059294	0.0254613	-6.68506	27.2235	4.54849
ENSDARG00000059333	0.751208	0.191329	0.92271	0.147155
ENSDARG00000059367	0.367623	0.0912671	1.88548	1.22939
ENSDARG00000059442	0.0304198	-0.663961	22.786	2.0832
ENSDARG00000059472	0.0188539	-3.73785	36.7641	13.2913
ENSDARG00000059556	0.022276	-6.25099	31.1163	7.18625
ENSDARG00000059693	0.186428	0.766543	3.71805	0.843086
ENSDARG00000059747	0.0985713	0.870697	7.03193	1.06241
ENSDARG00000059804	0.33336	0.708851	2.07928	0.122964
ENSDARG00000059925	0.0229391	-7.42046	30.2169	6.4292
ENSDARG00000059965	0.210664	-0.0130342	3.2903	0.00630383
ENSDARG00000060016	0.320816	0.347738	2.16058	0.180566
ENSDARG00000060030	0.297947	0.658898	2.32641	0.282593
ENSDARG00000060096	0.383134	-15.2923	1.80915	1.41992
ENSDARG00000060123	0.143975	-24.2735	4.81437	1.24227
ENSDARG00000060200	0.0124539	-16.5479	55.6569	802.627
ENSDARG00000060248	0.0802998	0.204566	8.63199	18.6101
ENSDARG00000060264	0.926615	-6.62004	0.748042	0.100177
ENSDARG00000060297	0.00841714	-25.0746	82.3495	4.54878
ENSDARG00000060326	0.285434	-0.947193	2.4284	2.28328
ENSDARG00000060395	0.0564416	-5.19948	12.2808	1.63727
ENSDARG00000060410	0.121013	-1.24391	5.72789	0.98301
ENSDARG00000060578	0.0432475	-9.77151	16.0275	8.06324
ENSDARG00000060697	0.309647	-16.2742	2.23851	0.0465394
ENSDARG00000060705	0.170374	-2.55544	4.06838	0.985776
ENSDARG00000060753	0.167541	0.76541	4.13717	0.367138
ENSDARG00000060771	0.177968	0.769914	3.89479	0.112521
ENSDARG00000060838	0.163886	-452.948	4.22946	2.08556
ENSDARG00000060849	0.0197124	-8.52558	35.1631	9.24171
ENSDARG00000060911	0.0953181	0.449462	7.27194	0.349632
ENSDARG00000060927	0.188449	-7.41323	3.67817	0.496076
ENSDARG00000060953	0.0234817	0.241929	29.5186	13.9567
ENSDARG00000061081	0.108377	0.87898	6.39568	0.108599
ENSDARG00000061169	0.119712	0.920745	5.7901	0.480382
ENSDARG00000061255	0.524875	-0.0578512	1.3206	3.73809
ENSDARG00000061260	0.0502865	-45.0202	13.784	0.439338
ENSDARG00000061272	0.0122569	-8.44314	56.5514	7.25207
ENSDARG00000061424	0.0206865	0.147282	33.5072	6.9397
ENSDARG00000061459	0.0628085	-23.0203	11.0359	1.71069
ENSDARG00000061672	0.125736	-10.1505	5.51274	6.85999
ENSDARG00000061736	0.0100312	-38.7361	69.0991	11.9965
ENSDARG00000061757	0.559619	-0.846016	1.2386	0.0365882
ENSDARG00000061764	0.165781	0.880907	4.1811	0.224413
ENSDARG00000061798	0.129098	0.726608	5.36915	0.853264
ENSDARG00000061844	0.00791894	-6.14608	87.5303	23.3405
ENSDARG00000061845	0.00669017	-4.18978	103.607	71.5836
ENSDARG00000061864	0.153717	0.64408	4.50924	0.733357
ENSDARG00000061865	0.268398	0.690417	2.58253	0.617913
ENSDARG00000061951	0.0228075	-20.5683	30.3911	3.9005
ENSDARG00000061956	0.832321	-0.403227	0.832788	3.03396
ENSDARG00000061977	0.858591	0.25061	0.807308	0.113785
ENSDARG00000062054	0.0839119	0.229674	8.26041	0.46225
ENSDARG00000062055	0.124331	0.377392	5.57501	0.20061
ENSDARG00000062156	0.181642	-28.4703	3.81601	1.45399
ENSDARG00000062244	0.374732	0.600831	1.84971	0.216263
ENSDARG00000062267	0.00867953	-5.16937	79.86	25.5413
ENSDARG00000062352	0.314518	0.715603	2.20384	0.310955
ENSDARG00000062477	0.197225	-2.61233	3.5145	0.969452
ENSDARG00000062532	0.00678567	-9.66649	102.149	17.3184
ENSDARG00000062621	0.039683	-2.39149	17.4671	4.3927
ENSDARG00000062630	0.238039	-103.46	2.9119	2.71365
ENSDARG00000062636	0.261425	0.845898	2.65142	0.107832
ENSDARG00000062687	0.733483	-3.62695	0.945008	0.304624
ENSDARG00000062702	0.0754809	-1.88	9.18308	252.681
ENSDARG00000062781	0.0201567	-7.3416	34.388	187.051
ENSDARG00000062790	0.131951	-0.636801	5.25307	0.238546
ENSDARG00000062828	0.460317	-0.217788	1.5058	3.83234
ENSDARG00000062831	0.290332	0.902536	2.38743	0.116436
ENSDARG00000062837	0.046332	-10.5073	14.9604	4.96464
ENSDARG00000062854	0.284285	-11.9993	2.43821	3.48461
ENSDARG00000062900	0.32333	0.193969	2.14378	0.242327
ENSDARG00000062960	0.205419	-11.3469	3.37431	0.495756
ENSDARG00000062962	0.173969	0.713826	3.98431	0.616834
ENSDARG00000063008	0.248604	-4.00165	2.78816	1.95572
ENSDARG00000063050	0.217692	0.690217	3.18407	0.432988
ENSDARG00000063068	0.0163851	-4.56341	42.3036	16.7223
ENSDARG00000063150	0.087517	0.821268	7.92014	0.904395
ENSDARG00000063233	0.0029618	-4.18314	234.029	63.8083
ENSDARG00000063253	0.531406	0.75377	1.30436	6.40318
ENSDARG00000063258	0.19324	-6.2355	3.58697	0.917225
ENSDARG00000063511	0.333232	-6.45916	2.08008	0.44892
ENSDARG00000063553	0.342396	0.742981	2.0244	0.278954
ENSDARG00000063612	0.0744544	0.710838	9.30969	1.28614
ENSDARG00000063646	0.090673	0.806526	7.64447	0.0691037
ENSDARG00000063672	0.0102718	-6.99819	67.4805	17.0298
ENSDARG00000063682	0.0358367	0.685113	19.3418	0.41825
ENSDARG00000067545	0.057366	-1.29757	12.0829	4.19789
ENSDARG00000067549	0.0274356	-0.0166254	25.2645	105.818
ENSDARG00000067658	0.0655796	-2.48031	10.5695	333.087
ENSDARG00000067661	0.182885	0.935364	3.79006	2.01739
ENSDARG00000067701	0.163498	-351.988	4.23949	0.292402
ENSDARG00000067859	0.184909	-1.17974	3.74858	10.3101
ENSDARG00000067950	0.540018	0.961642	1.28356	3.23312
ENSDARG00000067985	1.66446	-12.2145	0.416441	0.0652413
ENSDARG00000068030	0.174924	-9.17356	3.96256	0.269633
ENSDARG00000068192	0.00658788	-4.91189	105.216	28.5476
ENSDARG00000068221	0.25185	0.90886	2.75222	7.78883
ENSDARG00000068258	0.0138763	-5.86259	49.952	24.5768
ENSDARG00000068288	0.329014	-196.554	2.10674	7.68386
ENSDARG00000068366	0.097167	0.827742	7.13356	16.7402
ENSDARG00000068397	0.0138089	-4.17297	50.1958	11.0755
ENSDARG00000068432	0.24886	0.847611	2.78529	0.569685
ENSDARG00000068484	0.157139	0.958752	4.41106	0.786239
ENSDARG00000068549	0.0569554	-1.92875	12.17	96.1635
ENSDARG00000068621	0.0219847	-5.00421	31.5286	3.96709
ENSDARG00000068637	0.0924668	-298.738	7.49618	0.100833
ENSDARG00000068640	0.0279266	-44.3875	24.8204	2.56127
ENSDARG00000068650	0.521659	-1.86226	1.32874	3.7507
ENSDARG00000068745	0.0294947	-1.61142	23.5008	1.6964
ENSDARG00000068792	0.0965056	0.335259	7.18245	21.2704
ENSDARG00000068814	0.236854	0.950372	2.92648	1.93438
ENSDARG00000068849	0.0369378	-8.19575	18.7652	3.46459
ENSDARG00000068894	0.00613317	-13.8959	113.016	9.08271
ENSDARG00000068945	1.9865	-0.167853	0.348928	0.948507
ENSDARG00000068966	0.0889445	-1.74389	7.79303	1.80728
ENSDARG00000069066	0.405076	0.941885	1.71115	0.041639
ENSDARG00000069168	0.00718012	-1.96781	96.5369	38.4379
ENSDARG00000069264	0.123871	-2.72887	5.59571	0.090365
ENSDARG00000069331	0.074329	-1.35011	9.3254	4.3348
ENSDARG00000069381	0.424754	-13.3111	1.63188	1.44758
ENSDARG00000069627	0.026713	-1.68526	25.9479	111.357
ENSDARG00000069692	0.00735105	-7.53484	94.2922	1122.61
ENSDARG00000069696	0.0361557	-2.51282	19.1712	8.39409
ENSDARG00000069735	0.246539	-0.617769	2.81151	0.123532
ENSDARG00000069839	0.172682	-7.08837	4.01401	10.9182
ENSDARG00000069893	0.221373	0.866127	3.13113	0.330813
ENSDARG00000069934	0.160983	0.87388	4.30572	0.745996
ENSDARG00000069954	0.1163	-1096.43	5.95997	5.71036
ENSDARG00000069978	0.028997	-13.4565	23.9041	295.063
ENSDARG00000069981	0.0130525	-0.979078	53.1047	1334.4
ENSDARG00000069998	0.0509483	-151.675	13.6049	0.738871
ENSDARG00000070025	0.190595	0.940762	3.63675	0.649889
ENSDARG00000070098	0.0120978	-70.959	57.2955	10.8695
ENSDARG00000070100	0.770317	-6.51635	0.899821	2.58484
ENSDARG00000070126	0.0191818	-1.45095	36.1356	11.0674
ENSDARG00000070331	0.626539	-1.72811	1.10631	0.117607
ENSDARG00000070473	0.218933	-35.5398	3.16602	0.872912
ENSDARG00000070490	0.435981	0.976006	1.58986	7.29324
ENSDARG00000070567	0.103313	0.408887	6.7092	0.492056
ENSDARG00000070568	0.123035	0.758039	5.63372	1.46418
ENSDARG00000070627	0.0987974	0.527419	7.01585	69.3942
ENSDARG00000070717	0.0153929	-6.88307	45.0302	4.68106
ENSDARG00000070786	0.0357617	-27.6826	19.3824	4.92633
ENSDARG00000070794	0.130596	-2.94119	5.30755	0.624798
ENSDARG00000070800	0.0161797	-3.77686	42.8406	267.933
ENSDARG00000070822	0.052275	0.724857	13.2596	2.16278
ENSDARG00000070857	0.0153101	-3.23097	45.2738	42.5998
ENSDARG00000070885	0.104488	-7.81406	6.63375	13.0761
ENSDARG00000070939	0.00973179	-6.51434	71.2251	13.4407
ENSDARG00000070959	0.019546	-4.61087	35.4624	2.73131
ENSDARG00000070986	0.102737	-2.30786	6.74681	5.00075
ENSDARG00000071015	0.158013	-6.12946	4.38663	0.374348
ENSDARG00000071024	0.0900051	0.810445	7.7012	1.09636
ENSDARG00000071052	0.172752	-0.274444	4.01238	0.494371
ENSDARG00000071084	0.0636062	-52.0586	10.8975	0.699641
ENSDARG00000071097	1.29768	0.661328	0.534142	0.0513908
ENSDARG00000071139	0.179256	0.886215	3.8668	0.0523429
ENSDARG00000071150	0.0108365	-6.23073	63.9642	12.8339
ENSDARG00000071197	0.308314	-20.7495	2.24819	0.448909
ENSDARG00000071235	0.279366	0.832243	2.48114	0.0428676
ENSDARG00000071251	0.101569	0.839161	6.82441	12.4433
ENSDARG00000071271	0.191838	0.765387	3.6132	14.126
ENSDARG00000071272	0.0935477	-1.62814	7.40956	1.80093
ENSDARG00000071384	0.108594	-1.31794	6.3829	0.54877
ENSDARG00000071389	0.0977483	-5.37051	7.09115	2.28229
ENSDARG00000071437	0.0153784	-7.21423	45.0728	13.2117
ENSDARG00000071449	0.216427	-15.9414	3.20268	32.9783
ENSDARG00000071458	0.22268	0.872275	3.11275	0.328731
ENSDARG00000071549	0.0300418	-3.43857	23.0728	0.716515
ENSDARG00000071589	0.120254	-2.51763	5.76401	16.8851
ENSDARG00000071618	0.0196088	0.509844	35.3487	189.82
ENSDARG00000071629	0.215797	-0.492455	3.21203	16.1355
ENSDARG00000071644	0.156519	-2748.22	4.42853	0.996704
ENSDARG00000071652	0.601196	-24.9188	1.15295	0.0414526
ENSDARG00000071656	0.0148595	-24.4513	46.6466	6.70514
ENSDARG00000071662	0.0556409	-4.01496	12.4575	4.96688
ENSDARG00000071685	0.206872	0.372295	3.3506	0.859114
ENSDARG00000071733	0.182654	-4.74939	3.79486	0.759451
ENSDARG00000071879	0.131601	-29.3513	5.26705	0.724383
ENSDARG00000073688	0.809731	-0.688133	0.856022	0.142412
ENSDARG00000073704	0.252391	-213.691	2.74633	0.601831
ENSDARG00000073711	0.367445	0.671741	1.8864	0.0734441
ENSDARG00000073718	0.015303	-20.2021	45.2948	6.69825
ENSDARG00000073732	0.14608	0.747478	4.74498	0.364244
ENSDARG00000073756	0.0618642	-0.508737	11.2043	1.31239
ENSDARG00000073771	0.0108563	-2.38912	63.8475	33.9343
ENSDARG00000073789	0.286483	0.898041	2.4195	0.564134
ENSDARG00000073837	0.231028	0.878944	3.00028	0.0577787
ENSDARG00000073843	0.163768	-13.7371	4.2325	0.379277
ENSDARG00000073892	0.204564	0.458255	3.38842	0.233629
ENSDARG00000073901	0.0331779	-8.38963	20.8918	128.065
ENSDARG00000073902	2.33522	0.0587496	0.296823	1.31324
ENSDARG00000073909	0.134182	0.857193	5.16571	0.602523
ENSDARG00000073944	0.424614	0.884579	1.63242	7.22296
ENSDARG00000073970	0.146614	0.570196	4.7277	1.83108
ENSDARG00000074031	0.126299	0.964714	5.48815	0.671712
ENSDARG00000074060	1.42709	-0.135328	0.485705	0.0409882
ENSDARG00000074120	0.0218521	-5.78016	31.72	0.882754
ENSDARG00000074137	1.42806	-7.9657	0.485376	0.00365218
ENSDARG00000074156	0.0826121	0.801065	8.39039	43.3762
ENSDARG00000074161	0.190175	0.877111	3.64478	0.336369
ENSDARG00000074168	0.0339645	-11.9735	20.408	1.98522
ENSDARG00000074183	0.0631229	-2.67412	10.9809	2.46899
ENSDARG00000074225	0.0249097	-2.28336	27.8264	13.4139
ENSDARG00000074235	0.011698	-6.13675	59.2533	11.3265
ENSDARG00000074266	0.0072931	-39.5648	95.0415	11.6782
ENSDARG00000074270	0.00739625	-2.60094	93.716	2.51809
ENSDARG00000074282	0.0285249	-32.33	24.2997	3.1698
ENSDARG00000074322	0.155263	0.749835	4.46433	0.0367226
ENSDARG00000074332	0.0244285	-17.9935	28.3745	3.32302
ENSDARG00000074345	0.0919025	-26.9912	7.5422	2.85014
ENSDARG00000074367	0.112897	0.936264	6.13962	0.551762
ENSDARG00000074453	0.146597	0.691792	4.72825	0.510256
ENSDARG00000074501	0.113334	-25778	6.11597	2.90693
ENSDARG00000074508	0.174361	-43.7001	3.97535	0.180996
ENSDARG00000074526	0.0124229	-118.46	55.796	6.65801
ENSDARG00000074544	0.189007	0.321445	3.66732	0.482501
ENSDARG00000074546	0.145035	0.969116	4.77918	0.463563
ENSDARG00000074575	0.0207916	-6.18561	33.3378	3.17253
ENSDARG00000074600	0.44347	-0.76335	1.56301	0.798578
ENSDARG00000074652	0.155253	-28.6584	4.46463	0.659084
ENSDARG00000074653	0.126697	0.959871	5.47089	1.15439
ENSDARG00000074660	0.15419	-1.58321	4.49541	3.59194
ENSDARG00000074667	0.0319139	-4.88599	21.7193	2.92044
ENSDARG00000074676	0.518533	0.524083	1.33675	3.4768
ENSDARG00000074688	0.311626	0.794503	2.22429	0.184911
ENSDARG00000074695	1.08693	-4.40486	0.637711	0.147749
ENSDARG00000074732	0.902559	-117.047	0.76798	1.65031
ENSDARG00000074747	0.0848517	-29.9633	8.16893	0.612142
ENSDARG00000074773	0.0401865	0.0319709	17.2483	0.188986
ENSDARG00000074779	0.142334	0.446493	4.86988	0.355104
ENSDARG00000074782	2.94168	-0.487096	0.23563	0.0445878
ENSDARG00000074807	0.129609	-7.06554	5.348	1.22849
ENSDARG00000074819	0.0213803	-7.12545	32.4199	5.25614
ENSDARG00000074844	0.00489332	-19.3269	141.652	9.5648
ENSDARG00000074846	0.0790699	-12.2201	8.76626	0.0871724
ENSDARG00000074850	2.30872	0.422768	0.300231	0.0671913
ENSDARG00000074852	0.435447	-6611.5	1.59181	9.08952
ENSDARG00000074867	0.186226	0.473715	3.72208	2.11675
ENSDARG00000074904	0.0759496	-69.8329	9.1264	0.449108
ENSDARG00000074908	0.0393188	-25.8154	17.6289	2.69005
ENSDARG00000074910	0.1145	-1.30316	6.05369	0.245149
ENSDARG00000074979	0.0096939	-33.0968	71.5034	10.2609
ENSDARG00000075015	0.519279	-3.17553	1.33483	0.395397
ENSDARG00000075024	0.0427241	0.207966	16.2238	0.627537
ENSDARG00000075048	0.15961	0.894784	4.34276	0.716744
ENSDARG00000075092	0.0911762	-0.287291	7.60228	0.860803
ENSDARG00000075116	0.146407	0.844546	4.7344	0.64496
ENSDARG00000075165	0.179997	-2.12376	3.85088	1.69035
ENSDARG00000075173	0.295283	0.254446	2.3474	0.333699
ENSDARG00000075194	0.310856	0.462805	2.2298	0.0348022
ENSDARG00000075211	0.33915	-13.8259	2.04378	0.215436
ENSDARG00000075230	0.990023	0.956721	0.700133	2.06902
ENSDARG00000075252	0.152156	0.889796	4.5555	0.348817
ENSDARG00000075264	0.00417939	-40.3176	165.849	31.5499
ENSDARG00000075271	1.38688	0.723356	0.49979	0.119016
ENSDARG00000075295	0.166478	-0.710426	4.1636	0.336658
ENSDARG00000075349	0.0394667	-3.55742	17.5628	3.26772
ENSDARG00000075385	0.168754	-9.0446	4.10743	14.1613
ENSDARG00000075428	0.0684422	-8.77129	10.1275	6.82082
ENSDARG00000075444	0.081093	0.229489	8.54756	31.6213
ENSDARG00000075463	0.107823	-3.12089	6.42858	1.17398
ENSDARG00000075491	0.00863495	-5.56869	80.2723	15.4736
ENSDARG00000075504	0.05323	0.564103	13.0217	0.855991
ENSDARG00000075513	0.0591994	-17.4052	11.7087	28.9335
ENSDARG00000075571	0.38107	-4.55556	1.81895	5.11422
ENSDARG00000075639	0.0959186	-0.13687	7.22641	0.242903
ENSDARG00000075666	0.0063578	-56.0732	109.023	14.9147
ENSDARG00000075706	0.451593	-7.6078	1.53489	0.119333
ENSDARG00000075723	0.0533098	-0.0844799	13.0022	38.1099
ENSDARG00000075727	0.153799	0.739415	4.50683	1.11139
ENSDARG00000075735	0.418282	0.550286	1.65713	0.116305
ENSDARG00000075747	0.155864	-0.0208263	4.44713	0.373332
ENSDARG00000075795	0.0289263	-58.6471	23.9625	0.975557
ENSDARG00000075818	0.00604501	-3.56949	114.664	0.490338
ENSDARG00000075850	0.626347	-3.65154	1.10665	1.04923
ENSDARG00000075853	0.248665	0.454634	2.78747	0.235252
ENSDARG00000075864	0.177709	0.964418	3.90046	0.741162
ENSDARG00000075898	0.0138827	-8.47204	49.9288	18.4783
ENSDARG00000075930	0.0847187	-67.6668	8.18175	0.312096
ENSDARG00000075964	0.159436	0.971771	4.3475	0.647613
ENSDARG00000075974	0.873435	0.37603	0.793587	2.81228
ENSDARG00000076004	0.00794356	-46.463	87.2591	11.5457
ENSDARG00000076050	1.23372	0.602243	0.561837	1.14713
ENSDARG00000076082	0.488809	0.687538	1.41803	0.334707
ENSDARG00000076093	0.0568909	-1.2633	12.1838	16.2568
ENSDARG00000076119	0.229777	-9.95616	3.01661	1.1214
ENSDARG00000076126	0.00962298	-532.01	72.0304	0.375124
ENSDARG00000076144	0.512592	0.949627	1.35224	0.0803088
ENSDARG00000076163	0.371035	-27.4535	1.86814	0.923462
ENSDARG00000076292	0.717751	-0.15451	0.965721	0.0809792
ENSDARG00000076303	0.0581508	-1.52431	11.9198	12.9022
ENSDARG00000076312	0.0328677	-29.0156	21.089	5.57091
ENSDARG00000076320	1.58986	-8.40997	0.43598	1.21443
ENSDARG00000076332	0.646655	-19.5048	1.0719	0.237542
ENSDARG00000076343	0.10154	0.0768567	6.82633	4.0821
ENSDARG00000076416	0.146763	0.875192	4.72289	1.08113
ENSDARG00000076425	0.373452	-74.2232	1.85606	0.624127
ENSDARG00000076443	0.187466	-23.4497	3.69746	0.986984
ENSDARG00000076532	0.0172725	-32.7508	40.1301	2.13235
ENSDARG00000076534	0.0738028	-10.0799	9.39188	1.1233
ENSDARG00000076547	0.55469	0.485715	1.24961	0.254694
ENSDARG00000076560	0.0988493	0.815602	7.01216	0.829152
ENSDARG00000076585	0.078332	0.0985238	8.84884	0.381163
ENSDARG00000076622	0.0151687	-4.55429	45.696	10.0289
ENSDARG00000076659	0.0194617	-3.62756	35.616	11.1241
ENSDARG00000076679	0.0944739	0.655715	7.33691	2.51411
ENSDARG00000076689	0.0108318	-5.54516	63.9917	5.36814
ENSDARG00000076735	0.0383725	0.620061	18.0637	8.39049
ENSDARG00000076801	0.22978	0.67908	3.01657	0.319563
ENSDARG00000076807	0.261166	0.0466784	2.65405	1.00143
ENSDARG00000076819	0.00507256	-7.08824	136.647	25.9712
ENSDARG00000076830	0.016286	-4.61783	42.5608	242.155
ENSDARG00000076843	0.446287	0.489039	1.55314	8.70035
ENSDARG00000076861	0.0678031	-6.4922	10.2229	311.946
ENSDARG00000076867	0.133365	0.204768	5.19737	0.134668
ENSDARG00000076939	0.238396	-10.2103	2.90754	0.145641
ENSDARG00000076950	0.270959	-1.10358	2.55812	10.743
ENSDARG00000076995	0.230985	-7.14587	3.00083	0.024451
ENSDARG00000077009	0.179224	-6.90935	3.86748	47.2041
ENSDARG00000077013	0.254593	-0.770736	2.72257	0.0460095
ENSDARG00000077057	0.0685643	-33.0816	10.1094	2.0134
ENSDARG00000077060	0.231157	0.804419	2.9986	0.346034
ENSDARG00000077068	0.100744	0.824826	6.88029	1.40436
ENSDARG00000077087	1.31356	0.388601	0.527686	1.5495
ENSDARG00000077095	0.107947	0.729991	6.42121	0.296148
ENSDARG00000077130	0.35702	0.785671	1.94148	0.498712
ENSDARG00000077143	0.0131113	-0.906811	52.8665	26.9745
ENSDARG00000077180	0.0445435	-0.506656	15.5611	2.8722
ENSDARG00000077201	0.017548	-1.7065	39.5001	11.7818
ENSDARG00000077300	0.174622	-5.02058	3.9694	0.15399
ENSDARG00000077388	0.0716768	-5.56109	9.67046	2.10779
ENSDARG00000077400	0.712968	-42.6463	0.9722	0.218882
ENSDARG00000077405	0.121084	0.201155	5.7245	0.94332
ENSDARG00000077414	0.74974	-42.1891	0.924517	0.01617
ENSDARG00000077468	0.608904	0.937716	1.13835	7.85193
ENSDARG00000077567	0.0247609	-4.96303	27.9936	6.82883
ENSDARG00000077570	0.885591	-16.6581	0.782694	0.0797402
ENSDARG00000077582	0.070595	-0.633357	9.81865	2.35858
ENSDARG00000077589	0.0962228	-3.08081	7.20356	1.96907
ENSDARG00000077608	0.174267	-29.3936	3.97749	1.94447
ENSDARG00000077618	0.123523	0.504842	5.61147	0.0927956
ENSDARG00000077697	2.55014	-499.162	0.271808	0.762928
ENSDARG00000077706	0.00422869	-2.56363	163.916	74.5547
ENSDARG00000077721	0.31154	-1.34947	2.2249	0.371837
ENSDARG00000077762	0.05526	-1.34899	12.5434	1.14837
ENSDARG00000077768	0.275064	-0.512868	2.51995	0.474171
ENSDARG00000077785	0.0215207	-19.0149	32.2084	2.14466
ENSDARG00000077823	0.172402	-0.516118	4.02054	1.48736
ENSDARG00000077905	0.0643058	-63.4823	10.7789	23.6961
ENSDARG00000077907	0.453732	0.980153	1.52766	5.57695
ENSDARG00000077912	0.16017	0.599536	4.32758	0.666773
ENSDARG00000077928	0.446224	-35.189	1.55336	0.0933281
ENSDARG00000077975	0.00822621	-16.8262	84.2608	27.8052
ENSDARG00000078006	0.308302	-6.36927	2.24828	17.0157
ENSDARG00000078083	0.120194	0.0886874	5.76691	0.360878
ENSDARG00000078088	0.511998	-19.4941	1.35381	0.930302
ENSDARG00000078095	0.626148	0.121584	1.107	0.0665321
ENSDARG00000078145	0.0217821	-24.7429	31.8218	1.63047
ENSDARG00000078155	0.0171974	-13.41	40.3054	433.074
ENSDARG00000078166	0.250935	-48.5892	2.76226	0.117251
ENSDARG00000078172	0.253271	0.805439	2.73679	0.292069
ENSDARG00000078249	0.0513534	-0.0951951	13.4976	2.55054
ENSDARG00000078258	0.520837	0.0505953	1.33083	1.01794
ENSDARG00000078270	0.0105694	-1.25525	65.5806	42.7783
ENSDARG00000078285	0.437365	0.719556	1.58483	0.931699
ENSDARG00000078310	0.147233	0.140876	4.70781	0.74855
ENSDARG00000078324	0.0347589	-0.597293	19.9416	61.3591
ENSDARG00000078348	0.00419077	-0.692999	165.399	3.99703
ENSDARG00000078388	0.00591404	-11.3462	117.204	2.33621
ENSDARG00000078392	0.183818	-4.80298	3.77083	3.7113
ENSDARG00000078441	0.0300449	-0.961391	23.0704	5.87058
ENSDARG00000078442	0.0128213	-9.73923	54.0621	2.70222
ENSDARG00000078468	0.0796775	0.849878	8.69941	23.7354
ENSDARG00000078504	0.253503	0.867214	2.73427	24.487
ENSDARG00000078508	0.137986	-6.79086	5.02332	78.01
ENSDARG00000078519	0.165477	-29.2105	4.18879	2.28304
ENSDARG00000078546	0.121534	0.673096	5.70331	1.65732
ENSDARG00000078574	0.07535	-1.50114	9.19903	0.154558
ENSDARG00000078598	0.0646918	-2.63959	10.7146	1.71146
ENSDARG00000078603	0.127229	-159.872	5.44803	0.120989
ENSDARG00000078636	0.195589	0.464151	3.54389	0.0318797
ENSDARG00000078725	0.0876713	-5.51592	7.9062	1.81238
ENSDARG00000078768	1.68113	-4.36634	0.412309	0.0706567
ENSDARG00000078772	0.494421	0.701872	1.40194	0.128051
ENSDARG00000078781	0.0777549	-80.7116	8.91451	1.16133
ENSDARG00000078814	1.31353	-14.3211	0.5277	1.54955
ENSDARG00000078825	0.246792	-2.18972	2.80863	6.73775
ENSDARG00000078842	0.0132135	-72.4936	52.4575	1.20229
ENSDARG00000078901	0.19246	0.920187	3.60152	0.569627
ENSDARG00000078935	0.00362427	-0.885623	191.251	64.7178
ENSDARG00000078942	0.243888	0.767774	2.84207	0.0739473
ENSDARG00000078953	0.145188	0.704987	4.77414	0.187414
ENSDARG00000078975	0.0312019	-2.71046	22.2149	143.092
ENSDARG00000078989	0.261993	0.771413	2.64567	0.160588
ENSDARG00000078991	0.00512774	-7.52581	135.176	45.3996
ENSDARG00000078992	0.0268937	-3.3069	25.7736	3.83351
ENSDARG00000078994	0.0632662	-1.38528	10.9561	4.57241
ENSDARG00000079011	0.104582	-4.27226	6.62778	62.2499
ENSDARG00000079012	0.00531301	-7.59352	130.462	41.0887
ENSDARG00000079043	0.0239087	0.944923	28.9914	5.768
ENSDARG00000079055	0.584736	-9999.02	1.1854	0.778346
ENSDARG00000079059	0.223128	-19.2008	3.10651	3.64549
ENSDARG00000079145	0.0328588	-3.19688	21.0947	4.64296
ENSDARG00000079148	0.32912	-0.496194	2.10606	0.520892
ENSDARG00000079166	0.104186	-6.14027	6.65295	0.98403
ENSDARG00000079167	0.184862	0.848355	3.74953	0.629247
ENSDARG00000079216	0.0380052	-1.15059	18.2382	11.8828
ENSDARG00000079238	0.109611	-10.7263	6.32368	0.342326
ENSDARG00000079283	0.00566408	-36.0749	122.376	22.3181
ENSDARG00000079291	1.43467	0.345783	0.483141	0.0337054
ENSDARG00000079293	0.061807	-4.26593	11.2147	102.661
ENSDARG00000079312	0.253387	0.771416	2.73552	0.133677
ENSDARG00000079313	1.31706	-9.82204	0.526284	0.0968355
ENSDARG00000079327	0.174656	-7.01413	3.96864	0.263318
ENSDARG00000079350	0.257474	0.159703	2.69211	0.107173
ENSDARG00000079369	0.0202818	-16.0887	34.1759	6.24201
ENSDARG00000079374	0.183921	0.880705	3.76872	0.292655
ENSDARG00000079393	0.0351204	-1.37823	19.7363	8.75586
ENSDARG00000079401	0.0612267	-5.54138	11.321	4.36328
ENSDARG00000079402	0.737705	-19.3048	0.939599	0.073386
ENSDARG00000079434	0.211886	0.683601	3.27132	0.259581
ENSDARG00000079456	0.0954095	0.851831	7.26497	0.0307585
ENSDARG00000079457	0.212593	0.387875	3.26044	7.56575
ENSDARG00000079530	0.745227	-26.9475	0.930115	0.455475
ENSDARG00000079560	0.158224	-1.78527	4.3808	32.4337
ENSDARG00000079575	0.00614389	-13.113	112.819	18.1649
ENSDARG00000079591	0.209372	0.713476	3.31061	0.117667
ENSDARG00000079610	0.180883	0.917618	3.83202	0.310344
ENSDARG00000079631	0.0137826	-4.61392	50.2915	10.1076
ENSDARG00000079637	0.394087	0.704202	1.75887	0.204499
ENSDARG00000079645	0.00903445	-33.932	76.7226	784.571
ENSDARG00000079651	1.76685	-32.1071	0.392306	0.0442329
ENSDARG00000079705	0.0325722	0.509662	21.2803	80.4825
ENSDARG00000079723	0.0396303	-43.8122	17.4904	2.9938
ENSDARG00000079742	0.0718837	-1.67145	9.64262	4.60699
ENSDARG00000079745	0.0163555	-66.3932	42.38	6.69853
ENSDARG00000079752	0.0408954	-0.0425515	16.9493	2.37041
ENSDARG00000079762	0.130199	0.816906	5.32374	0.772338
ENSDARG00000079780	0.0440409	-2.68148	15.7387	3.80793
ENSDARG00000079783	0.603005	-0.422386	1.14949	0.122451
ENSDARG00000079791	1.31953	-43.591	0.525299	2.78667
ENSDARG00000079850	0.0667062	-91.5572	10.391	1.94889
ENSDARG00000079854	0.0443347	-3.51912	15.6344	5.28229
ENSDARG00000079884	0.363908	-2023.12	1.90473	0.179545
ENSDARG00000079895	0.0728509	0.791187	9.5146	0.753839
ENSDARG00000079900	0.20032	0.576778	3.46021	0.129733
ENSDARG00000079925	0.440098	0.261483	1.57498	5.53244
ENSDARG00000080337	0.0246185	-1362.7	28.1555	0.071774
ENSDARG00000082753	0.0126847	-46.802	54.6444	1.49239
ENSDARG00000083480	0.051142	0.853052	13.5534	1.20416
ENSDARG00000086028	0.104386	-2.54684	6.64025	134.042
ENSDARG00000086075	0.0151538	-58.7071	45.7408	7.36881
ENSDARG00000086107	0.0325415	-4.02906	21.3004	24.617
ENSDARG00000086112	0.0773843	0.60083	8.95721	30.6912
ENSDARG00000086126	0.151646	-13917.5	4.57081	1.64065
ENSDARG00000086159	0.0136999	-0.842139	50.595	17.2997
ENSDARG00000086173	0.279291	0.81356	2.48181	0.0863638
ENSDARG00000086207	0.0227405	-21.7732	30.4808	1.80787
ENSDARG00000086216	0.127755	-5.00429	5.42559	1.25792
ENSDARG00000086223	0.249716	0.653226	2.77574	0.105297
ENSDARG00000086256	0.1608	-1.07902	4.31061	0.701141
ENSDARG00000086302	0.0180454	-3.26709	38.4113	18.2674
ENSDARG00000086317	0.241757	0.853094	2.86712	0.503782
ENSDARG00000086327	0.132205	0.619797	5.24298	1.06458
ENSDARG00000086337	0.193489	-145.634	3.58235	0.195738
ENSDARG00000086418	0.124099	0.117551	5.58545	13.5183
ENSDARG00000086420	0.0189854	-3.84096	36.5095	0.697796
ENSDARG00000086452	0.0237491	-16.5594	29.1862	254.622
ENSDARG00000086459	0.192209	0.849296	3.60622	0.670499
ENSDARG00000086490	0.330242	-21.6925	2.09891	8.84268
ENSDARG00000086498	0.164476	-5.54875	4.21427	55.6371
ENSDARG00000086505	0.218178	-9.40885	3.17698	1.18899
ENSDARG00000086512	0.325767	-68.6341	2.12774	0.185297
ENSDARG00000086518	0.0679067	0.0948647	10.2073	4.38611
ENSDARG00000086553	0.125005	0.456744	5.54497	0.150145
ENSDARG00000086591	0.732773	-0.618788	0.945924	3.87683
ENSDARG00000086616	0.61344	-2.57165	1.12994	1.37351
ENSDARG00000086626	0.0904391	0.904461	7.66424	2.9305
ENSDARG00000086705	0.585099	0.876984	1.18467	0.477471
ENSDARG00000086708	0.25497	0.250728	2.71855	0.382267
ENSDARG00000086724	0.0128101	-5.72262	54.1092	18.3604
ENSDARG00000086746	0.17875	-0.66997	3.87774	0.460793
ENSDARG00000086762	0.137438	-11.2791	5.04336	11.1814
ENSDARG00000086778	0.039245	-2.32006	17.6621	2.57973
ENSDARG00000086831	1.75094	-330.132	0.395872	0.173037
ENSDARG00000086838	0.112464	0.954055	6.16326	2.6715
ENSDARG00000086847	0.569039	0.444612	1.2181	0.0156802
ENSDARG00000086849	0.0288602	0.248552	24.0174	23.5496
ENSDARG00000086911	0.00958789	-13.8646	72.294	20.1172
ENSDARG00000086950	0.680884	0.900789	1.01801	0.254767
ENSDARG00000086963	0.0313401	-0.924957	22.117	138.675
ENSDARG00000087012	0.125834	0.439966	5.50842	0.989783
ENSDARG00000087018	0.871485	-153.571	0.795364	2.60758
ENSDARG00000087032	0.26124	-3.68945	2.65329	23.1474
ENSDARG00000087061	0.0301131	-20.8852	23.0181	5.81495
ENSDARG00000087145	0.0580402	-37.9196	11.9425	1.23021
ENSDARG00000087152	0.432072	0.493078	1.60424	0.336448
ENSDARG00000087186	0.111401	-159.914	6.22212	0.190106
ENSDARG00000087205	0.0109683	-4.55742	63.1954	531.617
ENSDARG00000087238	0.371075	-131.047	1.86794	0.565285
ENSDARG00000087293	0.0902956	0.775937	7.67642	20.8672
ENSDARG00000087306	0.0534976	-47.9033	12.9566	2.57207
ENSDARG00000087330	0.00828887	-2.34839	83.6239	23.236
ENSDARG00000087407	0.344045	-12.406	2.0147	2.27604
ENSDARG00000087413	0.144679	0.448632	4.79093	0.401809
ENSDARG00000087421	0.00966063	-4.93593	71.7497	10.1238
ENSDARG00000087457	0.105078	0.905414	6.59648	0.467877
ENSDARG00000087483	0.133809	0.967053	5.18013	1.28388
ENSDARG00000087518	0.126411	-105.437	5.48326	0.161202
ENSDARG00000087530	0.191285	0.990875	3.62364	14.1216
ENSDARG00000087555	0.293033	-0.641058	2.36543	0.41366
ENSDARG00000087575	0.732595	0.797945	0.946153	2.68627
ENSDARG00000087596	0.30779	0.925798	2.25201	0.223765
ENSDARG00000087611	0.0960918	0.77151	7.21338	1.49642
ENSDARG00000087616	0.016438	-2.99096	42.1674	7.94768
ENSDARG00000087674	17.999	0.311325	0.0385103	34.6576
ENSDARG00000087745	0.0658966	-2.84548	10.5187	1.47664
ENSDARG00000087752	0.00922722	-2.8611	75.1198	82.5476
ENSDARG00000087793	0.0126011	-11.0669	55.0067	1.79941
ENSDARG00000087804	0.0087395	-7.08638	79.312	22.1021
ENSDARG00000087832	0.0106888	-14.9203	64.8478	699.313
ENSDARG00000087835	0.00845725	-1.78232	81.959	2.92871
ENSDARG00000087844	0.1154	-3.85485	6.00648	3.79039
ENSDARG00000087863	0.0667178	0.875	10.3892	29.1648
ENSDARG00000087869	0.0173663	-5.05099	39.9132	3.80829
ENSDARG00000087950	0.0193136	-4.14553	35.8892	9.47818
ENSDARG00000087956	0.312911	0.765486	2.21516	0.107594
ENSDARG00000087993	0.0406348	-1.48699	17.058	0.701627
ENSDARG00000088000	0.184747	-35.125	3.75188	44.5471
ENSDARG00000088039	0.291715	-3.85902	2.37611	9.43867
ENSDARG00000088072	0.0316371	-34.4565	21.9093	5.88142
ENSDARG00000088130	0.0543046	-0.781408	12.7641	11.5703
ENSDARG00000088137	0.81093	-1.53125	0.854756	3.16213
ENSDARG00000088195	0.0228195	0.552187	30.3752	220.554
ENSDARG00000088204	0.0126995	-1.631	54.5808	1774.61
ENSDARG00000088247	0.121021	0.938858	5.72748	16.2876
ENSDARG00000088283	0.0280941	-10.0202	24.6723	4.28891
ENSDARG00000088308	0.0106129	-7.07285	65.3119	6.81559
ENSDARG00000088408	0.0265348	-177.524	26.1222	31.4658
ENSDARG00000088428	0.046434	0.0701541	14.9276	5.34446
ENSDARG00000088452	0.154935	0.515975	4.4738	1.10286
ENSDARG00000088492	0.133383	-10.3728	5.19668	83.2952
ENSDARG00000088493	0.0823514	-0.10428	8.41695	0.908875
ENSDARG00000088546	1.32532	-2.8337	0.523003	0.0861209
ENSDARG00000088612	0.0688879	-2.03095	10.062	0.440797
ENSDARG00000088619	0.276865	0.836033	2.50355	0.138691
ENSDARG00000088741	0.0885234	-34.3792	7.83011	0.985635
ENSDARG00000088798	0.0352578	0.98127	19.6594	72.729
ENSDARG00000088801	0.861609	-52.3762	0.80448	0.0215869
ENSDARG00000088861	0.00264572	-3.64399	261.988	8518.11
ENSDARG00000088870	0.303182	-373.902	2.28624	0.133304
ENSDARG00000088881	0.22809	-122.54	3.03892	29.8657
ENSDARG00000088906	0.551078	-4.80221	1.2578	0.284271
ENSDARG00000088908	0.130147	0.829458	5.32589	1.89642
ENSDARG00000088967	0.237788	0.185167	2.91498	0.396622
ENSDARG00000088972	0.259931	-3.68271	2.66666	0.129003
ENSDARG00000088975	0.0649644	-5.32799	10.6697	2.03597
ENSDARG00000089009	1.15073	-64.7487	0.602355	1.86118
ENSDARG00000089026	0.017694	-10.9235	39.1742	10.5667
ENSDARG00000089071	0.308083	-0.00301198	2.24987	0.584742
ENSDARG00000089075	0.216371	0.85982	3.20351	0.761487
ENSDARG00000089078	0.010867	-30.0253	63.7846	1.67218
ENSDARG00000089079	0.214308	-2.32679	3.23435	1.13805
ENSDARG00000089138	0.026931	0.411375	25.7379	19.0355
ENSDARG00000089158	0.0254252	-1.52481	27.2623	115.022
ENSDARG00000089190	0.0190428	-33.3633	36.3995	4.8907
ENSDARG00000089221	0.0681656	-5.26901	10.1686	2.47965
ENSDARG00000089227	0.0811102	-26.7707	8.54575	0.0983392
ENSDARG00000089232	0.218572	0.614961	3.17125	0.239836
ENSDARG00000089243	0.0558642	0.740443	12.4077	0.352818
ENSDARG00000089296	0.237143	-3.34499	2.92291	0.599568
ENSDARG00000089303	0.0137548	-9.79796	50.3931	11.179
ENSDARG00000089326	0.0460057	0.871005	15.0665	47.4003
ENSDARG00000089355	0.0315532	-4.67597	21.9676	3.76237
ENSDARG00000089372	0.00944697	-7.26353	73.3724	21.5142
ENSDARG00000089382	0.00816098	-319.837	84.9343	0.933594
ENSDARG00000089477	0.0678188	-35.7082	10.2206	4.32799
ENSDARG00000089480	0.0333524	-37.1214	20.7825	2.77481
ENSDARG00000089502	0.0784416	-2.18597	8.83648	234.313
ENSDARG00000089505	0.0179768	-2.91755	38.5579	220.637
ENSDARG00000089549	0.00966441	-0.381084	71.7216	18.8817
ENSDARG00000089553	0.0684153	-2.54268	10.1315	37.4273
ENSDARG00000089563	0.151819	-3.1905	4.56561	1.90019
ENSDARG00000089569	0.103512	0.424479	6.69631	13.6676
ENSDARG00000089586	0.0870114	-4.25931	7.96617	99.8762
ENSDARG00000089643	0.179224	-13.1488	3.86748	47.2041
ENSDARG00000089646	0.28873	0.920326	2.40067	0.222718
ENSDARG00000089698	0.0103084	-2.40419	67.2413	39.5738
ENSDARG00000089706	0.019945	-2.70917	34.753	29.6046
ENSDARG00000089814	0.0129926	-23.2208	53.3495	801.877
ENSDARG00000089821	0.207639	-3.22114	3.33823	19.7871
ENSDARG00000089828	0.697546	-29.9236	0.993693	0.325887
ENSDARG00000089838	0.0138867	0.14027	49.9143	11.6407
ENSDARG00000089871	0.217609	0.823001	3.18529	0.232873
ENSDARG00000089875	0.758979	-1.89216	0.913262	3.51727
ENSDARG00000089893	1.56946	-1.43177	0.441646	0.0216227
ENSDARG00000089920	0.337928	-169.393	2.05117	0.0340257
ENSDARG00000089933	0.0121952	-3.57684	56.8379	73.3324
ENSDARG00000089940	1.60255	-8.40277	0.432527	0.00223647
ENSDARG00000090036	0.283004	-10.1946	2.44925	1.76819
ENSDARG00000090052	1.02986	-2.56018	0.673048	0.0435204
ENSDARG00000090054	0.0189703	-129.101	36.5385	3.16339
ENSDARG00000090097	0.083527	0.87005	8.29848	58.7073
ENSDARG00000090107	0.0277406	-0.697119	24.9868	155.793
ENSDARG00000090120	0.0216697	0.704729	31.9869	5.305
ENSDARG00000090126	7.69213	-241.395	0.0901112	0.00211495
ENSDARG00000090202	0.0218128	-0.519412	31.7771	7.38603
ENSDARG00000090213	0.0238583	-0.350301	29.0526	7.0253
ENSDARG00000090223	0.0872537	0.48167	7.94404	0.48133
ENSDARG00000090228	0.0771039	-94.4127	8.98978	30.8629
ENSDARG00000090230	0.263606	0.884318	2.62948	0.147826
ENSDARG00000090232	0.109668	0.742191	6.32039	0.754001
ENSDARG00000090337	0.00698907	-3.37817	99.1759	26.9701
ENSDARG00000090346	0.0640986	0.642783	10.8138	1.33998
ENSDARG00000090352	0.101486	-38.3146	6.83001	0.714908
ENSDARG00000090389	1.88815	-135.089	0.367103	0.0486147
ENSDARG00000090396	0.00531386	-3.82763	130.441	12.436
ENSDARG00000090401	0.0114416	-3.51126	60.5814	2.35472
ENSDARG00000090408	0.146072	0.601727	4.74523	0.650306
ENSDARG00000090449	0.0144038	-36.7707	48.1226	7.26582
ENSDARG00000090468	0.167891	0.896888	4.12856	0.364321
ENSDARG00000090472	0.0760662	-4.33859	9.11242	114.714
ENSDARG00000090548	0.0225368	-42.2263	30.7562	3.667
ENSDARG00000090600	0.150183	0.581188	4.61536	0.145081
ENSDARG00000090612	0.269234	-141.778	2.57452	0.802973
ENSDARG00000090625	0.128216	-0.693551	5.40611	0.718576
ENSDARG00000090638	1.96128	0.728406	0.353415	0.153554
ENSDARG00000090664	0.0209853	-1.34268	33.0302	23.0523
ENSDARG00000090708	0.0137111	-2.03699	50.5537	17.7938
ENSDARG00000090747	0.020226	-8.04508	34.2701	8.37547
ENSDARG00000090767	0.0848163	-30.8745	8.17234	2.98496
ENSDARG00000090770	0.0228468	0.912385	30.339	155.213
ENSDARG00000090814	0.0304153	-13.3684	22.7894	1.07428
ENSDARG00000090836	0.11656	0.732565	5.94669	1.15607
ENSDARG00000090844	0.0147245	-11.1206	47.0746	5.56553
ENSDARG00000090847	0.0238882	-9.7073	29.0163	3.00833
ENSDARG00000090851	0.0784416	-23.0356	8.83648	234.313
ENSDARG00000090863	0.985962	-0.352188	0.703016	0.117913
ENSDARG00000090871	0.013068	-19.5171	53.0415	410.18
ENSDARG00000090882	0.224772	-92.3517	3.08378	0.105758
ENSDARG00000090895	0.598235	0.867713	1.15865	0.0977606
ENSDARG00000090901	0.0692131	-2.30982	10.0147	59.3614
ENSDARG00000090903	0.393375	0.670263	1.76205	0.180436
ENSDARG00000090914	0.0270404	-13.2302	25.6337	2.73493
ENSDARG00000090930	0.107958	-16.0269	6.42055	58.5942
ENSDARG00000090945	0.207724	-2.25474	3.33686	1.93254
ENSDARG00000090946	0.145106	0.528163	4.77683	16.9586
ENSDARG00000090953	0.0841768	0.105969	8.23442	25.9731
ENSDARG00000090973	0.0879234	0.6979	7.88354	0.420932
ENSDARG00000090975	0.280766	0.551898	2.46878	0.604354
ENSDARG00000090980	0.0112967	-17.4732	61.3583	12.8771
ENSDARG00000090986	0.144461	0.90298	4.79816	0.41054
ENSDARG00000091009	0.0894421	0.915465	7.74967	0.821431
ENSDARG00000091025	0.0336711	-6.74699	20.5858	124.709
ENSDARG00000091026	0.0774488	0.917878	8.94975	24.3592
ENSDARG00000091101	0.0826149	0.767682	8.3901	27.3207
ENSDARG00000091111	0.00963106	-17.5434	71.97	4.05933
ENSDARG00000091124	0.185174	-0.974615	3.74323	0.217778
ENSDARG00000091144	0.262204	0.367301	2.64354	0.265209
ENSDARG00000091187	0.0489241	-31.3211	14.1678	0.816695
ENSDARG00000091233	0.0592397	-2.65952	11.7007	30.4983
ENSDARG00000091280	0.132119	0.491642	5.2464	0.444168
ENSDARG00000091320	0.270434	0.784368	2.56309	0.235426
ENSDARG00000091381	1.27198	-2061.25	0.544937	1.61846
ENSDARG00000091411	0.0572052	-5.10249	12.1169	118.744
ENSDARG00000091477	0.037925	-3.5462	18.2768	62.8049
ENSDARG00000091519	0.068589	0.2312	10.1058	41.5228
ENSDARG00000091535	0.0215324	-2.20952	32.1909	0.869187
ENSDARG00000091539	0.102279	0.325702	6.77703	1.44164
ENSDARG00000091548	0.0774828	-0.144903	8.94581	0.48444
ENSDARG00000091560	0.00949559	-43.9244	72.9967	745.604
ENSDARG00000091595	0.0197499	-1.44644	35.0963	10.6355
ENSDARG00000091598	0.0455423	-4.52402	15.2199	3.67275
ENSDARG00000091618	0.00367388	-1.22089	188.669	4468.19
ENSDARG00000091628	0.0594647	-13.1255	11.6564	49.063
ENSDARG00000091631	0.183822	0.839171	3.77074	0.184952
ENSDARG00000091650	1.22222	0.297668	0.56712	3086.93
ENSDARG00000091728	0.27218	-32.8838	2.54665	0.0697404
ENSDARG00000091734	0.106716	-0.8767	6.49527	18.0572
ENSDARG00000091754	0.0265894	-18.2646	26.0685	1.50583
ENSDARG00000091792	0.0365531	-2.03122	18.9627	11.921
ENSDARG00000091801	0.0309858	-9.12077	22.3698	4.37253
ENSDARG00000091813	0.0081881	-6.38723	84.653	17.526
ENSDARG00000091821	0.0121875	-5.43642	56.8736	41.6984
ENSDARG00000091834	0.654466	-72.5781	1.0591	0.398463
ENSDARG00000091847	0.0139295	-33.3118	49.7609	9.35976
ENSDARG00000091887	0.020341	-3.29755	34.0763	149.39
ENSDARG00000091917	0.306049	-2.37944	2.26482	1.50127
ENSDARG00000091937	0.0234093	-2.6252	29.6099	6.54642
ENSDARG00000091946	0.317485	0.841194	2.18325	0.883577
ENSDARG00000091947	0.251973	-0.289935	2.75088	7.8287
ENSDARG00000091974	0.0512377	-2.30097	13.5281	2.93059
ENSDARG00000091993	0.0376361	-6.32812	18.4171	1.69996
ENSDARG00000092033	0.0117253	-13.7583	59.1156	14.6004
ENSDARG00000092042	0.0897314	0.728618	7.72469	0.61296
ENSDARG00000092066	0.0157641	-1.30775	43.9699	295.169
ENSDARG00000092084	0.247326	0.800932	2.80257	0.211501
ENSDARG00000092120	0.255634	0.827339	2.71149	0.508947
ENSDARG00000092131	0.00610995	-1.01269	113.446	12.2772
ENSDARG00000092137	0.0584387	0.883509	11.8611	4.36681
ENSDARG00000092159	0.0081797	-10.3606	84.7399	883.599
ENSDARG00000092162	0.0485993	-18.8541	14.2625	1.65447
ENSDARG00000092166	0.218093	-5.31071	3.17822	0.201374
ENSDARG00000092176	0.186314	-17.7074	3.72031	0.325639
ENSDARG00000092181	0.194474	-14.7256	3.56422	0.513022
ENSDARG00000092191	0.00892118	-24.8368	77.6968	3.19138
ENSDARG00000092199	0.0962827	-99.098	7.19908	0.319267
ENSDARG00000092225	1.20508	-1.38191	0.575186	0.319697
ENSDARG00000092243	0.00991953	-1.63997	69.877	22.381
ENSDARG00000092254	0.0410018	0.531518	16.9053	1.62743
ENSDARG00000092257	0.273122	0.484787	2.53787	0.397737
ENSDARG00000092274	0.327018	-4.13267	2.1196	1.06378
ENSDARG00000092281	0.185774	-0.364438	3.73112	0.0328407
ENSDARG00000092310	0.111317	-0.0680298	6.22679	0.755184
ENSDARG00000092337	0.0187916	-3.23536	36.8861	5.11585
ENSDARG00000092339	0.0935288	-0.223705	7.41105	77.0694
ENSDARG00000092341	0.0181081	-3.34447	38.2783	4.30241
ENSDARG00000092348	0.155027	-0.628232	4.47115	9.42354
ENSDARG00000092351	0.242454	-3.41084	2.85888	8.64703
ENSDARG00000092358	0.271464	0.261659	2.55337	0.166758
ENSDARG00000092361	0.427431	-61.9821	1.62166	0.816411
ENSDARG00000092364	0.119326	0.851501	5.80886	0.500184
ENSDARG00000092381	0.14489	0.929423	4.78397	8.78922
ENSDARG00000092383	0.018241	-7.8432	37.9994	21.9648
ENSDARG00000092398	0.012755	-1.78401	54.3432	30.8229
ENSDARG00000092402	0.245901	-0.83341	2.8188	1.14231
ENSDARG00000092407	0.13449	0.21906	5.15387	0.413708
ENSDARG00000092422	0.183508	-41.5691	3.7772	0.361285
ENSDARG00000092427	1.8228	-49.8723	0.380265	0.388572
ENSDARG00000092448	0.0220348	-15.9697	31.457	3.94015
ENSDARG00000092478	0.345884	-0.198668	2.00399	0.247023
ENSDARG00000092488	0.172311	0.751302	4.02265	0.461556
ENSDARG00000092493	0.0803079	-2.18352	8.63112	0.248915
ENSDARG00000092499	0.207424	0.824111	3.34169	0.205102
ENSDARG00000092508	0.601937	0.0527944	1.15153	0.0413759
ENSDARG00000092510	0.142918	-15137	4.84997	72.8981
ENSDARG00000092511	0.519022	-40.6824	1.33549	6.67095
ENSDARG00000092527	0.641158	0.934613	1.08109	0.439497
ENSDARG00000092600	0.0851376	-16.1819	8.14149	26.5632
ENSDARG00000092636	0.45821	-8.31595	1.51273	0.147207
ENSDARG00000092645	0.0592271	-7.84741	11.7032	78.6737
ENSDARG00000092652	0.0208762	-1.43971	33.2027	6.71812
ENSDARG00000092653	0.112575	-0.62756	6.15722	23.5832
ENSDARG00000092658	1.04418	-85.185	0.663822	0.0490828
ENSDARG00000092673	0.16131	-10.9898	4.297	1.43748
ENSDARG00000092687	0.0717839	-12.8518	9.65602	2.32919
ENSDARG00000092705	0.0213648	-5.7934	32.4435	12.882
ENSDARG00000092708	0.114324	-1.08374	6.06299	1.34674
ENSDARG00000092721	0.0542232	-10.7891	12.7832	12.141
ENSDARG00000092726	0.423954	0.864625	1.63496	3.51015
ENSDARG00000092731	1.60127	-5.99815	0.432874	0.892841
ENSDARG00000092770	0.203337	-16.0775	3.40886	0.413618
ENSDARG00000092774	0.0344408	-23.8608	20.1258	0.903916
ENSDARG00000092775	0.0638905	-266.796	10.849	43.8733
ENSDARG00000092778	0.0289262	-7.38148	23.9626	3.47206
ENSDARG00000092780	0.0298054	-3.96187	23.2558	15.8213
ENSDARG00000092801	0.0398414	0.954488	17.3977	61.5313
ENSDARG00000092816	0.0605557	-2.06	11.4464	13.2247
ENSDARG00000092826	0.502629	-316.52	1.37904	7.05513
ENSDARG00000092829	0.186536	-8.51681	3.7159	1.23129
ENSDARG00000092842	0.201472	0.793634	3.44042	0.334266
ENSDARG00000092849	0.585734	-0.156448	1.18338	3.01481
ENSDARG00000092856	0.0737086	-21.0105	9.40388	1.55673
ENSDARG00000092881	0.114468	-7.49577	6.05538	1.57989
ENSDARG00000092898	0.0293165	-2.1874	23.6436	171.345
ENSDARG00000092920	0.0122821	-7.78043	56.4353	6.53711
ENSDARG00000092938	0.00667023	-20.125	103.917	1406.45
ENSDARG00000092945	0.104305	0.686472	6.6454	0.362878
ENSDARG00000092949	0.0553976	0.873613	12.5122	55.2974
ENSDARG00000092963	0.276374	-0.0806462	2.508	0.383165
ENSDARG00000092970	0.0188448	-5.90708	36.7818	10.0839
ENSDARG00000092976	0.0185168	-4.95935	37.4333	12.551
ENSDARG00000092980	0.00945819	-3.86203	73.2854	30.701
ENSDARG00000092989	0.03524	-2.56124	19.6693	9.7234
ENSDARG00000092999	0.0606248	-5.40443	11.4334	200.38
ENSDARG00000093005	0.0206626	-3.83019	33.5459	266.008
ENSDARG00000093019	0.0786878	0.189712	8.80883	1.43495
ENSDARG00000093024	0.0281964	-0.536451	24.5828	3.98713
ENSDARG00000093044	0.0996118	0.0944869	6.95848	6.14459
ENSDARG00000093052	0.0188218	-119.58	36.8267	4.64097
ENSDARG00000093098	0.00622983	-6.2214	111.263	70.7086
ENSDARG00000093111	0.0388317	0.904527	17.8501	103.477
ENSDARG00000093117	0.128826	-16.556	5.38051	3.01828
ENSDARG00000093131	0.701961	0.481193	0.987444	3.99619
ENSDARG00000093137	0.162141	-31.7353	4.27497	2.39794
ENSDARG00000093157	0.0102018	-14.4414	67.9433	19.3116
ENSDARG00000093172	0.248272	0.415828	2.79189	6.92398
ENSDARG00000093180	0.438735	-0.597589	1.57988	0.119867
ENSDARG00000093198	0.0121392	-17.9349	57.0998	488.701
ENSDARG00000093199	0.0157395	-11.5849	44.0386	10.0855
ENSDARG00000093219	0.00831714	-5.38974	83.3397	31.79
ENSDARG00000093232	0.188336	0.815214	3.68037	0.0226504
ENSDARG00000093316	0.537162	-13.1822	1.29039	3.44009
ENSDARG00000093317	0.0176337	-5.48089	39.3082	5.1379
ENSDARG00000093331	3.58352	-421.465	0.193426	0.64772
ENSDARG00000093338	0.212677	-96.3898	3.25915	1.35715
ENSDARG00000093349	0.184821	-0.371175	3.75036	21.4038
ENSDARG00000093354	0.0399508	-5.94897	17.35	2.71496
ENSDARG00000093378	0.0684385	-0.729514	10.128	4.87506
ENSDARG00000093381	0.00649627	0.353326	106.699	1603.76
ENSDARG00000093386	0.0790632	-1.77679	8.767	45.9186
ENSDARG00000093412	0.101706	-8.54917	6.81523	6.16077
ENSDARG00000093438	0.0429242	-10.4313	16.1482	2.03452
ENSDARG00000093446	0.0871767	-137.889	7.95106	54.2894
ENSDARG00000093449	0.115549	0.869305	5.99874	16.4079
ENSDARG00000093452	0.0343002	-1.27904	20.2083	9.05124
ENSDARG00000093463	0.0722202	-0.113644	9.59769	2.8211
ENSDARG00000093483	0.0799128	-0.507113	8.6738	1.76652
ENSDARG00000093484	0.0846843	0.879131	8.18507	0.895028
ENSDARG00000093492	1.28964	-25.8455	0.537475	0.0700455
ENSDARG00000093518	0.0155237	-3.82274	44.6508	8.82681
ENSDARG00000093535	0.0179837	-19.7717	38.5432	15.116
ENSDARG00000093538	1.96166	-60.2825	0.353348	0.960677
ENSDARG00000093550	0.107975	-0.472981	6.41954	0.786005
ENSDARG00000093563	0.118578	-7.10631	5.84548	0.730006
ENSDARG00000093569	0.0100364	-12.8854	69.063	3.46337
ENSDARG00000093572	0.601236	-3.45966	1.15287	2.89904
ENSDARG00000093606	0.210499	-39.0563	3.29287	1.33047
ENSDARG00000093612	0.0239575	-2.24004	28.9323	2.66701
ENSDARG00000093646	0.0469148	-4.60446	14.7746	3.24198
ENSDARG00000093659	0.0363119	-49.385	19.0887	20.7404
ENSDARG00000093660	0.0280686	-36.8463	24.6948	3.32404
ENSDARG00000093686	0.0307833	-26.7646	22.517	3.71832
ENSDARG00000093688	0.167116	-2.03939	4.14769	14.1824
ENSDARG00000093702	0.150833	0.953083	4.59548	0.690502
ENSDARG00000093708	0.14684	0.921483	4.72043	0.622161
ENSDARG00000093761	0.103442	0.904036	6.70082	18.5081
ENSDARG00000093764	0.0465525	-0.212679	14.8896	1.13997
ENSDARG00000093783	0.0938165	0.284757	7.38833	0.598666
ENSDARG00000093824	0.0377644	-8.22319	18.3545	4.84764
ENSDARG00000093857	0.0983828	-0.263642	7.04541	19.3042
ENSDARG00000093861	2.84277	0.925905	0.243828	0.710676
ENSDARG00000093863	0.845714	-15.0095	0.8196	2.95837
ENSDARG00000093872	0.0284564	-2.31336	24.3583	85.9135
ENSDARG00000093877	0.0242801	-78.8366	28.548	24.0319
ENSDARG00000093890	0.0506829	-5.03128	13.6761	2.43871
ENSDARG00000093926	0.0175458	-19.1216	39.5051	1165.98
ENSDARG00000093936	0.496026	-4.58563	1.3974	0.0697158
ENSDARG00000093947	0.444162	0.738282	1.56057	0.651078
ENSDARG00000093973	0.0138538	-0.00839107	50.0331	374.505
ENSDARG00000093974	0.0812783	-0.645262	8.52807	1.81355
ENSDARG00000093977	0.317987	-30.9213	2.1798	0.681274
ENSDARG00000093998	0.367725	0.662936	1.88496	7.40424
ENSDARG00000094012	0.514719	0.727654	1.34665	0.0786876
ENSDARG00000094017	0.0774291	0.423714	8.95202	24.2736
ENSDARG00000094023	0.141905	0.964993	4.88459	0.129522
ENSDARG00000094037	0.310497	-467.813	2.23238	0.847657
ENSDARG00000094043	0.246945	0.562839	2.80689	0.210072
ENSDARG00000094050	0.0124252	-36.784	55.7856	8.42186
ENSDARG00000094081	0.0942345	-3.17548	7.35555	2.09366
ENSDARG00000094085	0.00356552	-3.17284	194.403	5154.9
ENSDARG00000094093	0.0738642	-26.9731	9.38407	6.80318
ENSDARG00000094097	0.0896777	0.134443	7.72932	0.236601
ENSDARG00000094104	0.282157	-23.5	2.4566	20.0513
ENSDARG00000094107	0.214183	0.767885	3.23624	0.798393
ENSDARG00000094139	0.431114	0.111531	1.60781	1.64237
ENSDARG00000094149	0.00947494	-5.1054	73.1558	35.9533
ENSDARG00000094159	0.0916487	-3.10132	7.56309	0.372921
ENSDARG00000094177	0.0471132	-4.35537	14.7124	140.525
ENSDARG00000094197	0.317619	0.858795	2.18233	5.57226
ENSDARG00000094202	0.0522369	0.887435	13.2693	3.05475
ENSDARG00000094206	0.0216013	-6.03928	32.0882	5.51169
ENSDARG00000094215	0.0606917	-37.3304	11.4208	1.82585
ENSDARG00000094252	0.0823115	0.972368	8.42103	0.996727
ENSDARG00000094263	0.572643	-24.588	1.21043	0.051244
ENSDARG00000094272	0.0157792	-2.83081	43.9278	10.7171
ENSDARG00000094295	0.609251	0.79484	1.1377	0.0164493
ENSDARG00000094308	0.125949	-21.2989	5.50338	0.204201
ENSDARG00000094318	0.00505205	-2.6992	137.201	2404.57
ENSDARG00000094328	0.0194334	-1.65194	35.6678	9.73805
ENSDARG00000094330	0.012209	-6.15453	56.7735	542.832
ENSDARG00000094336	0.69229	-51.5294	1.00124	0.176445
ENSDARG00000094385	0.0265604	-6.1434	26.097	168.278
ENSDARG00000094387	0.0700498	-26.8712	9.89506	4.21038
ENSDARG00000094396	0.0354121	0.0356527	19.5738	4.29622
ENSDARG00000094399	0.0339016	-2.125	20.4459	623.891
ENSDARG00000094423	0.0175226	-6.44676	39.5573	6.65468
ENSDARG00000094428	0.00948189	-58.6979	73.1022	701.005
ENSDARG00000094456	0.492351	0.856053	1.40783	3.62583
ENSDARG00000094457	1.08041	-4.13382	0.641561	0.348139
ENSDARG00000094461	0.346304	-8.61891	2.00156	0.239901
ENSDARG00000094475	0.642852	-19.7554	1.07824	0.813033
ENSDARG00000094485	0.0109886	-2.70868	63.0788	11.6629
ENSDARG00000094491	0.11042	-1730.59	6.27738	2.59167
ENSDARG00000094500	0.0712264	-1.67262	9.7316	63.6332
ENSDARG00000094501	0.0690961	-0.302905	10.0316	11.1987
ENSDARG00000094523	0.131536	-1.06726	5.26964	0.5803
ENSDARG00000094537	0.130824	-58.6792	5.29833	0.937255
ENSDARG00000094558	0.267063	-2.55556	2.59545	22.2137
ENSDARG00000094560	0.0149834	-2.52397	46.2611	324.033
ENSDARG00000094578	0.0493957	-41.219	14.0325	3.09723
ENSDARG00000094591	0.00375793	-57.2902	184.449	105.754
ENSDARG00000094597	1	-18.4839	0.693147	9401.03
ENSDARG00000094603	0.286202	-111.5	2.42188	19.5281
ENSDARG00000094659	0.6365	0.822226	1.089	0.140599
ENSDARG00000094677	0.220466	0.5	3.14401	9.21005
ENSDARG00000094683	0.00426075	-1.02008	162.682	93.6516
ENSDARG00000094694	0.0110998	-38.7297	62.447	555.153
ENSDARG00000094708	0.31609	-7.47562	2.19288	6.7393
ENSDARG00000094713	0.0767006	0.892744	9.03705	20.2079
ENSDARG00000094734	0.286202	-12.3769	2.42188	19.528
ENSDARG00000094771	0.0445701	-7.56345	15.5518	1.6029
ENSDARG00000094774	0.241212	-40.5223	2.8736	0.0142357
ENSDARG00000094791	0.128272	-4.86004	5.40375	15.702
ENSDARG00000094815	0.109282	0.565885	6.34276	1.14935
ENSDARG00000094836	0.616125	0.313769	1.12501	0.137536
ENSDARG00000094840	0.185798	-1.68185	3.73065	12.2743
ENSDARG00000094844	0.0690861	-0.238362	10.0331	11.2672
ENSDARG00000094845	0.0389572	-0.918374	17.7925	2.24722
ENSDARG00000094938	0.088986	-2.5543	7.7894	2.61064
ENSDARG00000094996	3.05071	-57.5947	0.227209	0.146098
ENSDARG00000095005	0.664568	0.965177	1.043	2.96451
ENSDARG00000095007	0.45311	0.406556	1.52976	0.176489
ENSDARG00000095025	0.0216936	-1.84155	31.9517	8.11147
ENSDARG00000095041	0.119013	-3.96983	5.82411	48.6906
ENSDARG00000095057	0.12946	-0.0530322	5.35415	14.0982
ENSDARG00000095059	0.0935367	-6.48248	7.41043	1.22085
ENSDARG00000095070	0.611961	-5.19348	1.13267	0.095351
ENSDARG00000095072	0.09304	-8.68	7.44999	167.772
ENSDARG00000095092	0.0147368	-11.3334	47.0352	17.1366
ENSDARG00000095120	0.0971653	-19.1164	7.13369	1.09677
ENSDARG00000095135	0.271994	-1.30294	2.54839	0.637449
ENSDARG00000095142	0.0394894	-1.65391	17.5528	12.4872
ENSDARG00000095152	0.0824153	0.869952	8.41042	1.82502
ENSDARG00000095167	0.137622	0.780214	5.03661	0.357996
ENSDARG00000095170	0.218216	-3.55193	3.17642	0.082393
ENSDARG00000095177	0.672944	-4.21893	1.03002	4.28573
ENSDARG00000095179	0.152733	-0.964726	4.53829	9.57502
ENSDARG00000095191	0.164253	-28.8584	4.22	1.59659
ENSDARG00000095192	0.311806	0.60271	2.22301	2.06122
ENSDARG00000095236	0.0178158	-1.04292	38.9064	14.457
ENSDARG00000095252	0.0309136	0.849031	22.4221	83.0405
ENSDARG00000095268	0.282035	0.9333	2.45766	0.0837358
ENSDARG00000095280	0.631524	-1.41666	1.09758	2.69537
ENSDARG00000095288	0.183242	0.937442	3.78269	0.245701
ENSDARG00000095295	0.213023	-7.39722	3.25387	0.538196
ENSDARG00000095302	0.00687465	-6.69674	100.827	78.9629
ENSDARG00000095304	0.0488001	-17.0591	14.2038	45.2607
ENSDARG00000095314	0.0114873	-2.42122	60.3401	35.5237
ENSDARG00000095315	0.0693361	-14.8901	9.99692	11.445
ENSDARG00000095325	0.0983243	0.702521	7.0496	2.33054
ENSDARG00000095339	0.778762	-62.0692	0.890063	0.0912828
ENSDARG00000095351	0.0361696	-348.468	19.1638	0.252016
ENSDARG00000095355	0.00727661	-14.8013	95.2569	1289.25
ENSDARG00000095393	0.407631	0.947398	1.70043	3.77291
ENSDARG00000095396	0.0339276	-17.1167	20.4302	222.23
ENSDARG00000095432	0.116882	0.208648	5.93033	0.723274
ENSDARG00000095440	0.0377403	-161	18.3662	505.364
ENSDARG00000095451	0.00733595	-10.9561	94.4864	10.7527
ENSDARG00000095512	0.0909769	0.624648	7.61894	15.5142
ENSDARG00000095533	0.0200323	-79.3621	34.6015	3.42272
ENSDARG00000095593	0.0304381	-10.7512	22.7724	5.47036
ENSDARG00000095608	0.135078	-44.7761	5.13145	0.980555
ENSDARG00000095672	1.40055	-1.23302	0.494912	1.41054
ENSDARG00000095675	0.0445604	-24.173	15.5552	1.61329
ENSDARG00000095687	0.425123	-0.633876	1.63046	9.48726
ENSDARG00000095688	0.15757	0.90465	4.39897	1.18647
ENSDARG00000095704	0.443576	0.634682	1.56263	4.59624
ENSDARG00000095707	0.0190944	-1.88933	36.301	12.5895
ENSDARG00000095708	0.299337	0.79605	2.31561	0.30106
ENSDARG00000095724	0.0120274	-21.6576	57.6307	3.67947
ENSDARG00000095754	0.0149853	-6.77569	46.2553	20.8191
ENSDARG00000095756	0.0509233	-0.0851995	13.6116	42.7907
ENSDARG00000095763	0.304534	-99.2305	2.27609	1.5654
ENSDARG00000095777	0.686947	-14.7287	1.00903	4.14169
ENSDARG00000095783	0.340085	-23.3155	2.03816	0.667895
ENSDARG00000095789	0.211903	-67.4079	3.27106	0.0396196
ENSDARG00000095807	0.0300834	-5.31406	23.0408	1.59602
ENSDARG00000095810	0.1426	0.749352	4.8608	0.380703
ENSDARG00000095820	0.151878	0.681523	4.56385	1.10668
ENSDARG00000095840	3.55523	-86.8022	0.194966	0.0685479
ENSDARG00000095858	0.0351372	-0.118327	19.7269	67.3476
ENSDARG00000095893	0.00670215	-3.68428	103.422	1345.67
ENSDARG00000095901	0.0218051	-10.3668	31.7883	5.58092
ENSDARG00000095907	0.129077	-10.52	5.37003	88.7536
ENSDARG00000095912	0.00822445	-7.11959	84.2788	20.8535
ENSDARG00000095913	0.0418435	-3.60831	16.5652	2.78821
ENSDARG00000095914	0.0389486	-30.4199	17.7964	5.0313
ENSDARG00000095922	0.0217501	-1.83924	31.8686	9.7448
ENSDARG00000095941	0.149532	-31	4.63545	35.9997
ENSDARG00000095944	0.0742801	-7.87995	9.33153	3.00459
ENSDARG00000095949	0.0754809	-71	9.18308	252.681
ENSDARG00000095970	0.0449665	-6.42859	15.4147	2.20442
ENSDARG00000095974	0.0699227	-42.8219	9.91304	5.46652
ENSDARG00000095981	0.129077	-1.82834	5.37003	88.7536
ENSDARG00000095991	0.0818897	0.362215	8.4644	23.1303
ENSDARG00000095998	0.447385	-0.719802	1.54933	0.100062
ENSDARG00000096012	0.10285	0.355557	6.73943	5.76468
ENSDARG00000096041	0.00588241	-0.989542	117.834	1784.35
ENSDARG00000096046	0.0343165	-1.38727	20.1987	0.803954
ENSDARG00000096083	0.491002	0.244466	1.4117	0.406751
ENSDARG00000096103	0.0166509	-7.55711	41.6283	215.049
ENSDARG00000096107	0.0531967	-0.287955	13.0299	48.2301
ENSDARG00000096121	0.0129456	-5.0196	53.5432	28.0474
ENSDARG00000096127	0.232008	-81.7037	2.9876	0.164038
ENSDARG00000096147	0.0122318	-29.8432	56.6674	0.596841
ENSDARG00000096217	0.100145	0.123404	6.92143	0.326748
ENSDARG00000096232	0.0378506	-0.0278688	18.3127	2.55922
ENSDARG00000096257	0.00981512	-22.712	70.6204	4.34047
ENSDARG00000096266	0.0590662	-1.92574	11.7351	0.675245
ENSDARG00000096270	0.642825	-175.914	1.07828	2.45549
ENSDARG00000096273	0.376472	0.692366	1.84116	0.503436
ENSDARG00000096290	0.143594	0.9504	4.82712	17.2392
ENSDARG00000096300	0.0647854	-3.18818	10.6991	29.4116
ENSDARG00000096319	0.311212	-5.80796	2.22725	0.50684
ENSDARG00000096331	0.0114488	-7.34213	60.543	11.0583
ENSDARG00000096338	0.0381646	-2.83904	18.162	970.111
ENSDARG00000096346	0.915784	-19.6222	0.75689	0.104505
ENSDARG00000096355	2.18822	-418.045	0.316763	0.0358656
ENSDARG00000096365	0.0500067	-2.57708	13.8611	1.47592
ENSDARG00000096403	0.00889637	-194.99	77.9135	0.882027
ENSDARG00000096419	0.708632	-24.4946	0.978148	0.166287
ENSDARG00000096428	0.0314252	-3.73396	22.057	12.148
ENSDARG00000096433	0.0241776	-17.0949	28.669	11.7941
ENSDARG00000096450	0.0599124	0.838138	11.5694	1.8224
ENSDARG00000096457	0.143004	0.940313	4.84704	0.11378
ENSDARG00000096461	0.378484	0.28494	1.83138	11.6936
ENSDARG00000096489	0.0589255	-6.32158	11.7631	2.33733
ENSDARG00000096491	0.0106473	-0.846441	65.101	12.6298
ENSDARG00000096502	0.0677101	0.916327	10.237	1.23857
ENSDARG00000096506	0.0302009	-6.04611	22.9512	162.236
ENSDARG00000096508	0.0374084	0.173336	18.5292	1.247
ENSDARG00000096518	0.669374	-38.568	1.03552	2.6225
ENSDARG00000096522	0.101992	-18.1212	6.79613	0.343923
ENSDARG00000096527	0.229617	0.602275	3.01872	0.467999
ENSDARG00000096528	0.200043	0.712408	3.46499	0.402355
ENSDARG00000096541	0.0408881	-6.37677	16.9523	0.589078
ENSDARG00000096562	0.031155	-56.7752	22.2483	2.31089
ENSDARG00000096567	0.661148	-0.374499	1.0484	3.17017
ENSDARG00000096569	0.0127681	-3.5235	54.2874	3.86911
ENSDARG00000096575	0.0678788	0.178172	10.2115	30.7914
ENSDARG00000096579	0.11084	0.962124	6.25358	17.36
ENSDARG00000096614	0.14105	0.9704	4.9142	5.20358
ENSDARG00000096632	0.00769345	-10.3387	90.0957	31.9971
ENSDARG00000096637	0.0537538	-0.160169	12.8948	1.5119
ENSDARG00000096645	0.0463553	-15.6123	14.9529	2.57497
ENSDARG00000096655	0.0456918	-0.0730736	15.17	1.78335
ENSDARG00000096667	0.0810469	0.798992	8.55243	1.50313
ENSDARG00000096681	0.310299	-27.3783	2.2338	8.47848
ENSDARG00000096689	0.331237	0.860579	2.0926	5.39498
ENSDARG00000096696	0.334367	-24.3978	2.07301	0.948574
ENSDARG00000096711	0.0659868	-2.53207	10.5043	1.80736
ENSDARG00000096715	0.0288079	0.757919	24.061	34.8209
ENSDARG00000096717	0.322549	0.753745	2.14897	0.129827
ENSDARG00000096735	0.0365267	-0.269632	18.9764	8.42877
ENSDARG00000096738	0.0693428	-0.898357	9.99594	22.0012
ENSDARG00000096770	0.00430127	-32.0458	161.15	15.8613
ENSDARG00000096792	0.0275823	-2.23145	25.1301	1.54534
ENSDARG00000096802	0.0144412	-4.59889	47.9977	279.587
ENSDARG00000096803	0.00781432	-13.5506	88.7021	9.82985
ENSDARG00000096808	0.128018	-11.2872	5.41445	0.480269
ENSDARG00000096809	0.091479	-17.4021	7.57712	2.05127
ENSDARG00000096818	0.351398	0.28	1.97254	7.97696
ENSDARG00000096833	0.0239735	-71	28.9131	134.005
ENSDARG00000096851	0.0193747	-2.89783	35.7759	6.50891
ENSDARG00000096853	0.115113	-17.2365	6.02147	3.48204
ENSDARG00000096857	0.0443075	-13.1221	15.644	3.25555
ENSDARG00000096859	0.00582956	-3.16282	118.902	15.5487
ENSDARG00000096863	0.342907	-175.741	2.02139	2.09205
ENSDARG00000096876	0.0360807	-22.3996	19.211	7.31066
ENSDARG00000096877	0.323827	-5.58556	2.14049	0.383366
ENSDARG00000096880	0.825924	0.714961	0.839238	1.85162
ENSDARG00000096887	0.158331	0.757772	4.37783	0.444511
ENSDARG00000096896	3.58352	-1.32742	0.193426	0.64772
ENSDARG00000096898	0.330609	-1.47966	2.09658	7.60223
ENSDARG00000096904	0.0206541	-2.96631	33.5598	8.35805
ENSDARG00000096917	0.140909	-37.7498	4.9191	0.289366
ENSDARG00000096919	0.142329	0.943461	4.87003	12.4553
ENSDARG00000096950	0.0252939	-1.93473	27.4037	25.9915
ENSDARG00000096951	0.438372	0.245029	1.58118	0.325288
ENSDARG00000096962	0.061469	-7.80098	11.2764	1.70472
ENSDARG00000096971	0.183738	-1.39635	3.77247	1.1476
ENSDARG00000096972	0.0171597	-35.9856	40.394	11.5604
ENSDARG00000096978	0.514174	-51.0674	1.34808	1.51756
ENSDARG00000096988	0.0682673	-1.32495	10.1534	1.12943
ENSDARG00000096997	0.016264	-102.809	42.6184	10.199
ENSDARG00000096999	6.73459	0.480679	0.102923	0.886402
ENSDARG00000097001	0.0750078	-26.8021	9.241	0.191303
ENSDARG00000097019	0.0903283	0.868634	7.67365	1.80478
ENSDARG00000097039	0.0808263	-3.34618	8.57576	17.8261
ENSDARG00000097048	0.0048732	-9.18521	142.236	27.8376
ENSDARG00000097055	0.268838	0.630845	2.5783	0.0511089
ENSDARG00000097060	0.0433764	-0.648932	15.9798	2.18898
ENSDARG00000097080	1.97636	-7.44112	0.350718	0.168756
ENSDARG00000097086	0.343701	-4.55556	2.01672	13.9357
ENSDARG00000097088	0.360579	-0.112047	1.92232	0.518309
ENSDARG00000097089	0.661148	-0.682768	1.0484	3.17017
ENSDARG00000097091	0.0842855	0.882459	8.22381	0.516929
ENSDARG00000097108	0.102654	-1.45581	6.75226	72.8877
ENSDARG00000097134	0.11266	0.713087	6.15258	0.569578
ENSDARG00000097135	0.52885	-5.35692	1.31067	0.295432
ENSDARG00000097137	0.130514	-23.8668	5.31092	0.0497349
ENSDARG00000097146	0.100468	0.952417	6.89915	0.735636
ENSDARG00000097160	0.0644118	0.708185	10.7612	27.2155
ENSDARG00000097179	0.0469405	-3.23818	14.7665	1.44811
ENSDARG00000097192	0.474254	-72.3702	1.46155	0.403848
ENSDARG00000097197	0.0922497	0.906829	7.51381	20.4611
ENSDARG00000097206	0.0643378	0.596605	10.7736	2.49515
ENSDARG00000097214	0.0436449	-10.5945	15.8815	5.34285
ENSDARG00000097224	0.0529754	-14.1499	13.0843	1.0133
ENSDARG00000097235	0.202949	-1.06137	3.41538	1.33837
ENSDARG00000097243	0.00961666	-6.41522	72.0778	13.8734
ENSDARG00000097247	0.116959	-0.0481294	5.92641	0.630374
ENSDARG00000097250	0.045979	-3.8805	15.0753	670.996
ENSDARG00000097255	0.29288	0.848689	2.36666	0.422582
ENSDARG00000097256	0.0746697	0.853682	9.28284	0.0813261
ENSDARG00000097262	0.188687	-0.112549	3.67353	4.00729
ENSDARG00000097266	0.0474527	-3.45	14.6071	2.88544
ENSDARG00000097268	0.0598476	0.840673	11.5819	1.58254
ENSDARG00000097275	0.152649	-1.5272	4.54078	0.984766
ENSDARG00000097277	0.679046	0.873612	1.02077	2.42607
ENSDARG00000097284	0.105033	-2.17907	6.59932	5.41392
ENSDARG00000097289	0.0125532	-3.77813	55.2169	11.1567
ENSDARG00000097314	0.122014	-0.262274	5.68087	0.992583
ENSDARG00000097333	0.238411	-12.5036	2.90736	15.4779
ENSDARG00000097337	0.0178989	-8.07682	38.7258	5.43893
ENSDARG00000097340	0.207826	0.663549	3.33523	0.352356
ENSDARG00000097341	0.0825446	-3.09713	8.39724	2.01217
ENSDARG00000097365	0.0232175	-3.1227	29.8545	10.7134
ENSDARG00000097368	0.0122106	-8.57257	56.7661	13.7733
ENSDARG00000097372	0.00995108	-1.9073	69.6554	2403.97
ENSDARG00000097391	0.0716639	-9.20301	9.6722	0.792231
ENSDARG00000097414	0.0592766	-0.055171	11.6934	0.261929
ENSDARG00000097417	0.242317	0.678618	2.86049	13.0992
ENSDARG00000097425	0.0229966	-8.36274	30.1413	7.18825
ENSDARG00000097441	0.0169325	-2.33519	40.936	12.1255
ENSDARG00000097452	0.160924	-1.27367	4.30728	1.04823
ENSDARG00000097467	0.0924534	-33.9335	7.49726	2.15686
ENSDARG00000097470	0.0106911	-59.5498	64.8342	52.7074
ENSDARG00000097480	0.00708896	-8.6537	97.7784	20.8394
ENSDARG00000097481	0.648637	0.911992	1.06862	3.84414
ENSDARG00000097489	0.104024	-1.90273	6.66337	0.755245
ENSDARG00000097496	0.00445171	-5.27766	155.704	26.7692
ENSDARG00000097503	0.0101058	-4.99461	68.5891	10.4515
ENSDARG00000097512	0.100035	-1457	6.92906	31.1699
ENSDARG00000097513	0.102844	0.918434	6.7398	3.00022
ENSDARG00000097519	0.0307872	0.410156	22.5141	0.430773
ENSDARG00000097523	0.0781105	-7.22719	8.87394	9.44355
ENSDARG00000097533	0.102396	-2.79832	6.76928	0.677355
ENSDARG00000097539	0.834491	-1.27198	0.830623	0.34244
ENSDARG00000097550	0.0297164	0.121137	23.3254	269.666
ENSDARG00000097553	0.0904267	-3.49604	7.6653	0.453573
ENSDARG00000097573	0.0275998	-52.4622	25.1142	23.9239
ENSDARG00000097585	0.0998738	-0.338843	6.94023	18.9518
ENSDARG00000097592	0.200732	0.169494	3.4531	7.57979
ENSDARG00000097601	0.104693	0.760355	6.62074	18.3303
ENSDARG00000097605	0.0504956	0.139988	13.7269	40.9815
ENSDARG00000097607	0.0043994	-47.2715	157.555	127.823
ENSDARG00000097610	0.11922	0.149186	5.81404	0.608191
ENSDARG00000097615	0.128506	0.243829	5.39388	1.00815
ENSDARG00000097617	0.0227596	-5.17662	30.4552	3.32885
ENSDARG00000097620	0.273808	0.524733	2.53151	0.443558
ENSDARG00000097623	0.0133039	-8.02114	52.1012	380.631
ENSDARG00000097630	0.0916933	0.840935	7.55941	1.26988
ENSDARG00000097634	0.106816	0.381292	6.48914	20.7266
ENSDARG00000097637	0.0409096	0.893974	16.9434	17.5444
ENSDARG00000097646	0.0367222	-38.9166	18.8754	0.55093
ENSDARG00000097650	0.189242	-2.81406	3.66276	23.3871
ENSDARG00000097663	0.0479899	-0.827476	14.4436	6.52823
ENSDARG00000097666	0.105171	-1.45804	6.59066	0.773032
ENSDARG00000097679	0.0740852	-22.5519	9.35608	7.14657
ENSDARG00000097680	1.3381	-778.394	0.518009	1.51162
ENSDARG00000097681	0.117783	0.5	5.88495	56.2099
ENSDARG00000097683	0.0195444	-1.44675	35.4653	8.35118
ENSDARG00000097720	0.0575476	-3.06427	12.0448	197.13
ENSDARG00000097721	0.152691	0.722414	4.53955	20.1741
ENSDARG00000097740	0.04619	-1.02009	15.0064	302.894
ENSDARG00000097749	0.0408674	-39.8922	16.9609	156.385
ENSDARG00000097761	0.253503	0.17767	2.73427	24.487
ENSDARG00000097765	0.913517	-209.665	0.758768	2.62295
ENSDARG00000097770	0.112547	-0.270276	6.15875	0.568814
ENSDARG00000097780	1.07168	-9.58791	0.646788	0.272502
ENSDARG00000097794	0.0269388	-38.2021	25.7304	5.30969
ENSDARG00000097795	0.0199322	-9.72583	34.7753	3.99198
ENSDARG00000097820	0.0416046	0.508099	16.6604	5.99782
ENSDARG00000097825	0.0508953	-0.00674724	13.6191	6.32192
ENSDARG00000097842	0.0595824	0.260217	11.6334	0.92971
ENSDARG00000097853	0.90397	0.984512	0.766781	2.66589
ENSDARG00000097856	0.117182	-13.4401	5.91515	0.235522
ENSDARG00000097863	0.0612171	0.836481	11.3228	0.809954
ENSDARG00000097877	0.156045	0.878162	4.44196	0.657144
ENSDARG00000097878	0.0775466	0.911001	8.93846	2.2537
ENSDARG00000097892	1.32995	-15.873	0.521182	1.52398
ENSDARG00000097901	0.013087	-9.125	52.9645	505.889
ENSDARG00000097902	0.053783	-10.958	12.8878	1.36314
ENSDARG00000097908	3.16824	0.98646	0.21878	0.122071
ENSDARG00000097909	0.145853	-75.6196	4.75236	1.75747
ENSDARG00000097946	0.0466725	-15.7632	14.8513	33.7611
ENSDARG00000097952	0.912661	-3.29408	0.759479	2.62675
ENSDARG00000097959	0.124663	-5.6734	5.56015	0.685794
ENSDARG00000097963	0.243622	-0.172033	2.84517	14.9003
ENSDARG00000097982	0.00711242	-0.319645	97.4559	44.6937
ENSDARG00000097993	0.538997	0.960603	1.286	4.09013
ENSDARG00000098012	0.785476	-2.18721	0.882455	0.216916
ENSDARG00000098013	0.027619	-74.0363	25.0967	5.18558
ENSDARG00000098020	0.0655796	-6.05969	10.5695	333.087
ENSDARG00000098021	0.0290256	0.909671	23.8806	97.1294
ENSDARG00000098022	0.533929	-1.2929	1.2982	0.542983
ENSDARG00000098024	0.103112	0.24294	6.72229	1.04324
ENSDARG00000098029	0.287682	0.639738	2.40942	7.4447
ENSDARG00000098045	0.151542	0.289472	4.57397	1.54656
ENSDARG00000098046	1.17977	0.852226	0.587529	0.582826
ENSDARG00000098066	0.014864	0.452177	46.6327	323.24
ENSDARG00000098068	0.0346066	-1151	20.0294	118.723
ENSDARG00000098110	0.481589	0.953525	1.43929	3.98484
ENSDARG00000098121	1.29689	0.5075	0.53447	0.0204525
ENSDARG00000098129	0.141365	0.905649	4.90326	0.182306
ENSDARG00000098131	0.0768891	0.883527	9.0149	1.34349
ENSDARG00000098191	0.243212	-3.58972	2.84998	0.128901
ENSDARG00000098196	0.0206861	-519.176	33.5078	14.4076
ENSDARG00000098204	0.138498	-0.354308	5.00475	0.205419
ENSDARG00000098213	0.018464	-17.0144	37.5404	5.44531
ENSDARG00000098223	0.0516087	-18.0441	13.4308	3.31994
ENSDARG00000098304	0.0264582	-66.5512	26.1978	2.19887
ENSDARG00000098338	0.0357456	-3.07647	19.3911	1.69146
ENSDARG00000098342	0.0411301	-996.001	16.8525	92.8316
ENSDARG00000098369	0.0143443	-0.574864	48.3221	17.4973
ENSDARG00000098374	0.286202	-9.33058	2.42188	19.528
ENSDARG00000098378	0.0481607	0.483153	14.3924	1.27308
ENSDARG00000098387	0.0409679	-9.51705	16.9193	2.23876
ENSDARG00000098389	0.288525	-0.632337	2.40238	1.00853
ENSDARG00000098390	0.0290854	-18.9114	23.8315	96.0083
ENSDARG00000098397	1.06816	-7.12886	0.648914	2.07266
ENSDARG00000098398	0.0160235	-15.576	43.2581	4.61314
ENSDARG00000098408	0.568621	-2.27059	1.219	0.210623
ENSDARG00000098415	5.50219	-114.043	0.125977	0.0526824
ENSDARG00000098435	0.0109716	-5.41323	63.1767	2.92641
[truncated: 10,680 more rows]
