# Supplementary material for: In vivo single-cell RNA metabolic labeling resolves early transcriptional responders in the regenerating zebrafish heart
Source: Nat Commun. 2026 May 5;17:4073. doi: 10.1038/s41467-026-72781-2 (PMC13144409; doi:10.1038/s41467-026-72781-2)
Supplement: Supplementary file 5 — Supplementary Data 3 [file 41467_2026_72781_MOESM5_ESM.xlsx]

## Sheet: scSLAM-seq
scSLAM-seq sample statistics
sample	number of cells	mean number of UMIs per cell	median number of UMIs per cell	mean number of genes per cell	median number of genes per cell
Hr43	17666	5939.82	2428.5	624.272	431
Hr44	12893	6253.98	2436	569.559	387
Hr59	16432	5556.51	2744	492.02	376
Hr60	17627	7234.79	3341	716.237	501

## Sheet: scRNA-seq
scRNA-seq sample statistics
sample	number of cells	mean number of UMIs per cell	median number of UMIs per cell	mean number of genes per cell	median number of genes per cell
H5	1691	4730.07	3217	917.464	798
H6	2805	3008.43	1753	703.651	542
H7	6765	4044.99	2456	791.978	637
H8	8062	2614.03	1930	661.532	570
Hr1	11529	4495.93	3280	910.062	790
Hr10	8200	2222.73	1419.5	671.764	526
Hr11	4687	1355.21	960	442.233	372
Hr12	5864	3363.3	2272	732.214	594
Hr13	2340	2327.03	1674	669.574	558
Hr14	4044	2410.59	1813.5	595.245	517
Hr15	4241	1502.72	1084	475.112	394
Hr19	442	2780.38	2168.5	529.532	452
Hr2	19028	3875.69	2622	811.091	685
Hr20	435	2318.65	1782	533.377	459
Hr21	419	2519.45	2295	562.78	535
Hr22	2076	9152.84	8203.5	1621.84	1583.5
Hr23	1534	9557.24	8662	1754.46	1757.5
Hr24	3525	8328.47	5989	1363.56	1190
Hr25	375	11048.4	8680	1674.06	1540
Hr26	5563	9739.17	7129	1569.75	1360
Hr27	4101	8802.48	5317	1505.74	1159
Hr28	1899	10424.3	8782	1602.91	1526
Hr3	8263	4203.56	2851	817.058	698
Hr30	1882	8188.01	6446.5	1455.56	1329
Hr36	3398	6508.15	4727.5	1234.99	1106
Hr37	3892	9035.48	7006	1648.56	1543.5
Hr38	186	8056.33	6457	1481.9	1357
Hr39	1553	5144.64	2328	1124.04	748
Hr4	5913	3946.38	2793	834.197	712
Hr40	3226	4810.73	2984	716.432	635
Hr41	2897	9169.58	6776	1707.91	1533
Hr42	615	4328.9	2291	812.044	596
Hr49	2068	4383.17	3113	604.035	444
Hr50	1270	10414	9694	1317.5	1031.5
Hr53	1409	4149.92	2261	831.614	598
Hr54	2531	3622.71	1933	762.991	549
Hr55	2875	4608.38	2658	872.095	657
Hr56	3713	5718.56	3454	1206.06	923
Hr57	4489	4648.02	1750	940.057	558
Hr58	2599	5931.04	2796	1262.15	823
Hr6	9603	4783.65	3054	980.435	801
Hr7	9034	3601.65	2285	805.894	663
Hr8	5561	3092.94	2303	851.351	759
Hr9	8568	4639.34	3745.5	1029.89	969.5
