# Supplementary material for: In vivo single-cell RNA metabolic labeling resolves early transcriptional responders in the regenerating zebrafish heart
Source: Nat Commun. 2026 May 5;17:4073. doi: 10.1038/s41467-026-72781-2 (PMC13144409; doi:10.1038/s41467-026-72781-2)
Supplement: Supplementary file 6 — Supplementary Data 4 [file 41467_2026_72781_MOESM6_ESM.xlsx]

## Sheet: summary
Pro-inflammatory pathway enrichment with KEGG analysis of scSLAM-seq data replicate 1
summary tables: significant upregulation of TLR, NLR, CLR, Cytokine receptors Bind Cytokines KEGG terms with the injury response analysis. 0…no significant enrichtment, 1…significant enrichment
cardiomyocytes (atrium)
hr43/44										<- injury response of datasets (using labeled RNA for calculation)
	10			20			50			<- expression filter
	1SD	2SD	3SD	1SD	2SD	3SD	1SD	2SD	3SD	<- background standard deviation filter
TLR	0	0	0	0	0	0	0	0	0
CLR	0	0	0	0	0	0	0	0	0
NLR	0	0	0	0	0	0	0	0	0
CTRL hr43/44										<- control injury response of datasets (using total RNA for calculation)
	10			20			50
	1SD	2SD	3SD	1SD	2SD	3SD	1SD	2SD	3SD
TLR	0	0	0	0	0	0	0	0	0
CLR	0	0	0	0	0	0	0	0	0
NLR	0	0	0	0	0	0	0	0	0
cardiomyocytes (ventricle)
hr43/44
	10			20			50
	1SD	2SD	3SD	1SD	2SD	3SD	1SD	2SD	3SD
TLR	0	0	0	0	0	0	0	0	0
CLR	0	0	0	0	0	0	0	0	0
NLR	0	0	0	0	0	0	0	0	0
CTRL hr43/44
	10			20			50
	1SD	2SD	3SD	1SD	2SD	3SD	1SD	2SD	3SD
TLR	0	0	0	0	0	0	0	0	0
CLR	0	0	0	0	0	0	0	0	0
NLR	0	0	0	0	0	0	0	0	0
endocardium
hr43/44
	10			20			50
	1SD	2SD	3SD	1SD	2SD	3SD	1SD	2SD	3SD
TLR	0	0	0	0	0	0	0	0	0
CLR	0	0	0	0	0	0	0	0	0
NLR	0	0	0	0	0	0	0	0	0
CRBC	0	0	0	0	0	1	0	0	1
CTRL hr43/44
	10			20			50
	1SD	2SD	3SD	1SD	2SD	3SD	1SD	2SD	3SD
TLR	0	0	0	0	0	0	0	0	0
CLR	0	0	0	0	0	0	0	0	0
NLR	0	0	0	0	0	0	0	0	0
CRBC	0	0	1	0	0	0	0	0	0
epicardium
hr43/44
	10			20			50
	1SD	2SD	3SD	1SD	2SD	3SD	1SD	2SD	3SD
TLR	0	0	0	0	0	0	0	0	0
CLR	0	0	0	0	0	0	0	0	0
NLR	0	0	0	0	0	0	0	0	0
CTRL hr43/44
	10			20			50
	1SD	2SD	3SD	1SD	2SD	3SD	1SD	2SD	3SD
TLR	0	0	0	0	0	0	0	0	0
CLR	0	0	0	0	0	0	0	0	0
NLR	0	0	0	0	0	0	0	0	0
fibroblasts
hr43/44
	10			20			50
	1SD	2SD	3SD	1SD	2SD	3SD	1SD	2SD	3SD
TLR	0	0	0	0	0	0	0	0	0
CLR	0	0	0	0	0	0	0	0	0
NLR	0	0	0	0	0	0	0	0	0
CTRL hr43/44
	10			20			50
	1SD	2SD	3SD	1SD	2SD	3SD	1SD	2SD	3SD
TLR	0	0	0	0	0	0	0	0	0
CLR	0	0	0	0	0	0	0	0	0
NLR	0	0	0	0	0	0	0	0	0
macrophages
hr43/44
	10			20			50
	1SD	2SD	3SD	1SD	2SD	3SD	1SD	2SD	3SD
TLR	1	1	1	1	1	1	1	1	1	red…displayed in the figure
CLR	1	1	1	1	1	1	1	1	1
NLR	1	1	1	1	1	1	1	1	0
CTRL hr43/44
	10			20			50
	1SD	2SD	3SD	1SD	2SD	3SD	1SD	2SD	3SD
TLR	0	0	0	0	0	0	0	0	0
CLR	0	0	0	0	0	0	0	0	0
NLR	0	0	0	0	0	0	0	0	0
neutrophils
hr43/44
	10			20			50
	1SD	2SD	3SD	1SD	2SD	3SD	1SD	2SD	3SD
TLR	0	0	0	0	0	0	0	0	0
CLR	0	0	0	0	0	0	0	0	0
NLR	0	0	0	0	0	0	0	0	0
CTRL hr43/44
	10			20			50
	1SD	2SD	3SD	1SD	2SD	3SD	1SD	2SD	3SD
TLR	0	0	0	0	0	0	0	0	0
CLR	0	0	0	0	0	0	0	0	0
NLR	0	0	0	0	0	0	0	0	0
smooth muscle cells
hr43/44
	10			20			50
	1SD	2SD	3SD	1SD	2SD	3SD	1SD	2SD	3SD
TLR	0	0	0	0	0	0	0	0	0
CLR	0	0	0	0	0	0	0	0	0
NLR	0	0	0	0	0	0	0	0	0
CTRL hr43/44
	10			20			50
	1SD	2SD	3SD	1SD	2SD	3SD	1SD	2SD	3SD
TLR	0	0	0	0	0	0	0	0	0
CLR	0	0	0	0	0	0	0	0	0
NLR	0	0	0	0	0	0	0	0	0

## Sheet: cma
cardiomyocytes (atrium)
upregulated GO terms of injury response with different parameter combinations. term size … number of genes in GO term, query size … number of genes in query, intersection … number of genes intersecting between term and query, precision … intersection size / query size, recall… intersection size / term size
filter: 10 counts, 1SD on median
p_value	term_size	query_size	intersection_size	precision	recall	term_id	source	term_name
1.6439e-06	208	962	35	0.0363825	0.168269	GO:0006091	GO:BP	generation of precursor metabolites and energy
0.00019064	64	962	16	0.016632	0.25	GO:0006119	GO:BP	oxidative phosphorylation
0.00020682	89	962	19	0.0197505	0.213483	GO:0009060	GO:BP	aerobic respiration
0.000216857	98	962	20	0.02079	0.204082	GO:0045333	GO:BP	cellular respiration
0.000365192	75	962	17	0.0176715	0.226667	GO:0022900	GO:BP	electron transport chain
0.000632825	133	962	23	0.0239085	0.172932	GO:0015980	GO:BP	energy derivation by oxidation of organic compounds
0.000690963	54	962	14	0.014553	0.259259	GO:0042773	GO:BP	ATP synthesis coupled electron transport
0.000910792	63	962	15	0.0155925	0.238095	GO:0022904	GO:BP	respiratory electron transport chain
0.00108003	1438	962	119	0.123701	0.0827538	GO:0006996	GO:BP	organelle organization
0.00141446	331	962	40	0.04158	0.120846	GO:0042592	GO:BP	homeostatic process
0.0019943	84	962	17	0.0176715	0.202381	GO:0046034	GO:BP	ATP metabolic process
0.00232508	94	962	18	0.018711	0.191489	GO:0009205	GO:BP	purine ribonucleoside triphosphate metabolic process
0.00319051	96	962	18	0.018711	0.1875	GO:0009144	GO:BP	purine nucleoside triphosphate metabolic process
0.00433677	98	962	18	0.018711	0.183673	GO:0009199	GO:BP	ribonucleoside triphosphate metabolic process
0.00763854	2310	962	170	0.176715	0.0735931	GO:0051171	GO:BP	regulation of nitrogen compound metabolic process
0.00778115	393	962	43	0.0446985	0.109415	GO:0097435	GO:BP	supramolecular fiber organization
0.00890637	4	962	4	0.004158	1	GO:0090022	GO:BP	regulation of neutrophil chemotaxis
0.0138013	2350	962	171	0.177755	0.072766	GO:0080090	GO:BP	regulation of primary metabolic process
0.0177033	108	962	18	0.018711	0.166667	GO:0009141	GO:BP	nucleoside triphosphate metabolic process
0.0188396	711	962	65	0.0675676	0.0914205	GO:0002376	GO:BP	immune system process
0.021127	344	962	38	0.039501	0.110465	GO:0070925	GO:BP	organelle assembly
0.0222486	2784	962	196	0.203742	0.0704023	GO:0044271	GO:BP	cellular nitrogen compound biosynthetic process
0.0249121	121	962	19	0.0197505	0.157025	GO:0071345	GO:BP	cellular response to cytokine stimulus
0.0259367	426	962	44	0.045738	0.103286	GO:0072359	GO:BP	circulatory system development
0.0446412	953	962	80	0.0831601	0.0839454	GO:0048468	GO:BP	cell development
0.044905	518	962	50	0.0519751	0.0965251	GO:0070887	GO:BP	cellular response to chemical stimulus
0.0471685	26	962	8	0.00831601	0.307692	GO:0015986	GO:BP	proton motive force-driven ATP synthesis
0.0477677	1076	962	88	0.0914761	0.0817844	GO:0009653	GO:BP	anatomical structure morphogenesis
0.0478119	49	962	11	0.0114345	0.22449	GO:0042775	GO:BP	mitochondrial ATP synthesis coupled electron transport
0.0478119	49	962	11	0.0114345	0.22449	GO:0019646	GO:BP	aerobic electron transport chain
1.57584e-21	4443	797	376	0.471769	0.0846275	GO:0005737	GO:CC	cytoplasm
4.43456e-10	292	797	49	0.0614806	0.167808	GO:0005740	GO:CC	mitochondrial envelope
5.36363e-10	355	797	55	0.0690088	0.15493	GO:0031967	GO:CC	organelle envelope
5.36363e-10	355	797	55	0.0690088	0.15493	GO:0031975	GO:CC	envelope
1.20154e-08	628	797	76	0.0953576	0.121019	GO:0005739	GO:CC	mitochondrion
2.15374e-08	262	797	43	0.0539523	0.164122	GO:0031966	GO:CC	mitochondrial membrane
6.7327e-07	189	797	33	0.0414053	0.174603	GO:0019866	GO:CC	organelle inner membrane
1.69704e-06	186	797	32	0.0401506	0.172043	GO:0005743	GO:CC	mitochondrial inner membrane
3.89684e-06	117	797	24	0.0301129	0.205128	GO:0098800	GO:CC	inner mitochondrial membrane protein complex
1.14393e-05	907	797	89	0.111669	0.0981257	GO:0031090	GO:CC	organelle membrane
1.3346e-05	9271	797	579	0.726474	0.0624528	GO:0005622	GO:CC	intracellular anatomical structure
1.78229e-05	5735	797	387	0.485571	0.0674804	GO:0043227	GO:CC	membrane-bounded organelle
1.91132e-05	75	797	18	0.0225847	0.24	GO:0070469	GO:CC	respirasome
2.53657e-05	5592	797	378	0.474279	0.0675966	GO:0043231	GO:CC	intracellular membrane-bounded organelle
0.000196232	163	797	26	0.0326223	0.159509	GO:0098798	GO:CC	mitochondrial protein-containing complex
0.000240249	586	797	61	0.076537	0.104096	GO:0005829	GO:CC	cytosol
0.000368054	73	797	16	0.0200753	0.219178	GO:0098803	GO:CC	respiratory chain complex
0.000863636	69	797	15	0.0188206	0.217391	GO:0005746	GO:CC	mitochondrial respirasome
0.0035941	29	797	9	0.0112923	0.310345	GO:0045277	GO:CC	respiratory chain complex IV
0.0047406	37	797	10	0.0125471	0.27027	GO:0070069	GO:CC	cytochrome complex
0.00669793	305	797	35	0.0439147	0.114754	GO:0099512	GO:CC	supramolecular fiber
0.00669793	305	797	35	0.0439147	0.114754	GO:0099081	GO:CC	supramolecular polymer
0.00835685	25	797	8	0.0100376	0.32	GO:0005751	GO:CC	mitochondrial respiratory chain complex IV
0.0145093	13600	797	772	0.968632	0.0567647	GO:0110165	GO:CC	cellular anatomical entity
0.0191327	1178	797	95	0.119197	0.0806452	GO:0012505	GO:CC	endomembrane system
0.0192949	21	797	7	0.00878294	0.333333	GO:0005833	GO:CC	hemoglobin complex
0.0192949	21	797	7	0.00878294	0.333333	GO:0045259	GO:CC	proton-transporting ATP synthase complex
0.0195501	15	797	6	0.00752823	0.4	GO:0045263	GO:CC	proton-transporting ATP synthase complex, coupling factor F(o)
8.97011e-05	828	1149	77	0.0670148	0.0929952	GO:0016491	GO:MF	oxidoreductase activity
0.000321324	7131	1149	438	0.381201	0.061422	GO:0003824	GO:MF	catalytic activity
0.00181652	34	1149	10	0.00870322	0.294118	GO:0016651	GO:MF	oxidoreductase activity, acting on NAD(P)H
0.0061326	31	1149	9	0.0078329	0.290323	GO:0009055	GO:MF	electron transfer activity
0.00637918	18	1149	7	0.00609225	0.388889	GO:0015453	GO:MF	oxidoreduction-driven active transmembrane transporter activity
0.00639444	497	1149	48	0.0417755	0.0965795	GO:0044877	GO:MF	protein-containing complex binding
0.00910474	57	1149	12	0.0104439	0.210526	GO:0016209	GO:MF	antioxidant activity
0.0216078	44	1149	10	0.00870322	0.227273	GO:0004601	GO:MF	peroxidase activity
0.0218598	15	1149	6	0.00522193	0.4	GO:0003954	GO:MF	NADH dehydrogenase activity
0.0392472	47	1149	10	0.00870322	0.212766	GO:0016684	GO:MF	oxidoreductase activity, acting on peroxide as acceptor
1.16434e-05	193	395	38	0.0962025	0.196891	HP:0001644	HP	Dilated cardiomyopathy
0.000428246	39	395	14	0.035443	0.358974	HP:0008316	HP	Abnormal mitochondria in muscle tissue
0.000693184	197	395	35	0.0886076	0.177665	HP:0003287	HP	Abnormality of mitochondrial metabolism
0.00071148	615	395	77	0.194937	0.125203	HP:0001638	HP	Cardiomyopathy
0.000833327	59	395	17	0.043038	0.288136	HP:0000114	HP	Proximal tubulopathy
0.00107387	21	395	10	0.0253165	0.47619	HP:0003481	HP	Segmental peripheral demyelination/remyelination
0.00139195	658	395	80	0.202532	0.121581	HP:0001637	HP	Abnormal myocardium morphology
0.00303329	413	395	56	0.141772	0.135593	HP:0100659	HP	Abnormal cerebral vascular morphology
0.00515661	15	395	8	0.0202532	0.533333	HP:0001427	HP	Mitochondrial inheritance
0.00591254	188	395	32	0.0810127	0.170213	HP:0031546	HP	Cardiac conduction abnormality
0.0097014	316	395	45	0.113924	0.142405	HP:0001639	HP	Hypertrophic cardiomyopathy
0.0102206	367	395	50	0.126582	0.13624	HP:0003198	HP	Myopathy
0.0102368	12	395	7	0.0177215	0.583333	HP:0000576	HP	Centrocecal scotoma
0.0174247	9	395	6	0.0151899	0.666667	HP:0001112	HP	Leber optic atrophy
0.0184442	226	395	35	0.0886076	0.154867	HP:0012103	HP	Abnormality of the mitochondrion
0.0187606	180	395	30	0.0759494	0.166667	HP:0001714	HP	Ventricular hypertrophy
0.0210573	52	395	14	0.035443	0.269231	HP:0003200	HP	Ragged-red muscle fibers
0.0221719	146	395	26	0.0658228	0.178082	HP:0001711	HP	Abnormal left ventricle morphology
0.0232037	191	395	31	0.078481	0.162304	HP:0002170	HP	Intracranial hemorrhage
0.03562	41	395	12	0.0303797	0.292683	HP:0011904	HP	Persistence of hemoglobin F
0.0359982	124	395	23	0.0582278	0.185484	HP:0000124	HP	Renal tubular dysfunction
0.0409185	10	395	6	0.0151899	0.6	HP:0100611	HP	Multiple glomerular cysts
0.0488355	813	395	88	0.222785	0.108241	HP:0003271	HP	Visceromegaly
1.05638e-08	115	492	33	0.0670732	0.286957	KEGG:00190	KEGG	Oxidative phosphorylation
0.000611007	56	492	16	0.0325203	0.285714	KEGG:00010	KEGG	Glycolysis / Gluconeogenesis
0.00361173	23	492	9	0.0182927	0.391304	KEGG:00030	KEGG	Pentose phosphate pathway
0.00449244	122	492	24	0.0487805	0.196721	KEGG:04260	KEGG	Cardiac muscle contraction
0.0241835	23	492	8	0.0162602	0.347826	KEGG:00640	KEGG	Propanoate metabolism
0.0308371	48	492	12	0.0243902	0.25	KEGG:00280	KEGG	Valine, leucine and isoleucine degradation
0.0424695	1426	492	152	0.308943	0.106592	KEGG:01100	KEGG	Metabolic pathways
3.32555e-06	77	527	22	0.0417457	0.285714	REAC:R-DRE-163200	REAC	Respiratory electron transport, ATP synthesis by chemiosmotic coupling, and heat production by uncoupling proteins.
3.7188e-06	126	527	29	0.0550285	0.230159	REAC:R-DRE-1428517	REAC	The citric acid (TCA) cycle and respiratory electron transport
0.000578392	58	527	16	0.0303605	0.275862	REAC:R-DRE-611105	REAC	Respiratory electron transport
0.00142048	55	527	15	0.028463	0.272727	REAC:R-DRE-6799198	REAC	Complex I biogenesis
0.00356604	96	527	20	0.0379507	0.208333	REAC:R-DRE-72689	REAC	Formation of a pool of free 40S subunits
0.0040742	89	527	19	0.0360531	0.213483	REAC:R-DRE-1799339	REAC	SRP-dependent cotranslational protein targeting to membrane
0.0176323	1504	527	144	0.273245	0.0957447	REAC:R-DRE-1430728	REAC	Metabolism
0.020135	91	527	18	0.0341556	0.197802	REAC:R-DRE-975956	REAC	Nonsense Mediated Decay (NMD) independent of the Exon Junction Complex (EJC)
0.0214734	108	527	20	0.0379507	0.185185	REAC:R-DRE-156827	REAC	L13a-mediated translational silencing of Ceruloplasmin expression
0.0228955	117	527	21	0.0398482	0.179487	REAC:R-DRE-72737	REAC	Cap-dependent Translation Initiation
0.0228955	117	527	21	0.0398482	0.179487	REAC:R-DRE-72613	REAC	Eukaryotic Translation Initiation
1.61344e-07	71	159	26	0.163522	0.366197	WP:WP1339	WP	Electron transport chain
0.0100459	43	159	13	0.081761	0.302326	WP:WP1335	WP	Oxidative phosphorylation
0.0489437	62	159	15	0.0943396	0.241935	WP:WP324	WP	Cytoplasmic ribosomal proteins
filter: 10 counts, 2SD on median
p_value	term_size	query_size	intersection_size	precision	recall	term_id	source	term_name
7.27242e-08	208	728	32	0.043956	0.153846	GO:0006091	GO:BP	generation of precursor metabolites and energy
3.83712e-05	75	728	16	0.021978	0.213333	GO:0022900	GO:BP	electron transport chain
6.46557e-05	98	728	18	0.0247253	0.183673	GO:0045333	GO:BP	cellular respiration
8.19583e-05	89	728	17	0.0233516	0.191011	GO:0009060	GO:BP	aerobic respiration
8.30715e-05	133	728	21	0.0288462	0.157895	GO:0015980	GO:BP	energy derivation by oxidation of organic compounds
0.00015687	63	728	14	0.0192308	0.222222	GO:0022904	GO:BP	respiratory electron transport chain
0.000158711	54	728	13	0.0178571	0.240741	GO:0042773	GO:BP	ATP synthesis coupled electron transport
0.000188385	94	728	17	0.0233516	0.180851	GO:0009205	GO:BP	purine ribonucleoside triphosphate metabolic process
0.000193386	64	728	14	0.0192308	0.21875	GO:0006119	GO:BP	oxidative phosphorylation
0.000203937	84	728	16	0.021978	0.190476	GO:0046034	GO:BP	ATP metabolic process
0.00025847	96	728	17	0.0233516	0.177083	GO:0009144	GO:BP	purine nucleoside triphosphate metabolic process
0.000351504	98	728	17	0.0233516	0.173469	GO:0009199	GO:BP	ribonucleoside triphosphate metabolic process
0.000626446	331	728	34	0.0467033	0.102719	GO:0042592	GO:BP	homeostatic process
0.00067205	711	728	57	0.0782967	0.0801688	GO:0002376	GO:BP	immune system process
0.00145045	108	728	17	0.0233516	0.157407	GO:0009141	GO:BP	nucleoside triphosphate metabolic process
0.00167611	121	728	18	0.0247253	0.14876	GO:0071345	GO:BP	cellular response to cytokine stimulus
0.00390766	1438	728	93	0.127747	0.0646732	GO:0006996	GO:BP	organelle organization
0.00493901	461	728	40	0.0549451	0.0867679	GO:0051239	GO:BP	regulation of multicellular organismal process
0.00594322	132	728	18	0.0247253	0.136364	GO:0034097	GO:BP	response to cytokine
0.00675723	518	728	43	0.0590659	0.0830116	GO:0070887	GO:BP	cellular response to chemical stimulus
0.0098741	526	728	43	0.0590659	0.081749	GO:0044248	GO:BP	cellular catabolic process
0.0109108	393	728	35	0.0480769	0.0890585	GO:0097435	GO:BP	supramolecular fiber organization
0.0130976	29	728	8	0.010989	0.275862	GO:0015669	GO:BP	gas transport
0.0133948	953	728	66	0.0906593	0.069255	GO:0048468	GO:BP	cell development
0.0148539	115	728	16	0.021978	0.13913	GO:0019221	GO:BP	cytokine-mediated signaling pathway
0.0204662	49	728	10	0.0137363	0.204082	GO:0019646	GO:BP	aerobic electron transport chain
0.0204662	49	728	10	0.0137363	0.204082	GO:0042775	GO:BP	mitochondrial ATP synthesis coupled electron transport
0.0255703	426	728	36	0.0494505	0.084507	GO:0072359	GO:BP	circulatory system development
0.0271796	344	728	31	0.0425824	0.0901163	GO:0070925	GO:BP	organelle assembly
0.0339897	17	728	6	0.00824176	0.352941	GO:0042744	GO:BP	hydrogen peroxide catabolic process
0.034885	6	728	4	0.00549451	0.666667	GO:0055003	GO:BP	cardiac myofibril assembly
0.0372882	301	728	28	0.0384615	0.0930233	GO:0048585	GO:BP	negative regulation of response to stimulus
0.0492405	18	728	6	0.00824176	0.333333	GO:0042743	GO:BP	hydrogen peroxide metabolic process
5.01408e-17	4443	622	295	0.474277	0.0663966	GO:0005737	GO:CC	cytoplasm
1.17337e-11	292	622	45	0.0723473	0.15411	GO:0005740	GO:CC	mitochondrial envelope
1.68599e-11	355	622	50	0.0803859	0.140845	GO:0031967	GO:CC	organelle envelope
1.68599e-11	355	622	50	0.0803859	0.140845	GO:0031975	GO:CC	envelope
2.75269e-11	628	622	70	0.11254	0.111465	GO:0005739	GO:CC	mitochondrion
4.12251e-10	262	622	40	0.0643087	0.152672	GO:0031966	GO:CC	mitochondrial membrane
4.29206e-09	189	622	32	0.0514469	0.169312	GO:0019866	GO:CC	organelle inner membrane
1.33915e-08	186	622	31	0.0498392	0.166667	GO:0005743	GO:CC	mitochondrial inner membrane
1.38674e-07	117	622	23	0.0369775	0.196581	GO:0098800	GO:CC	inner mitochondrial membrane protein complex
2.43371e-06	75	622	17	0.0273312	0.226667	GO:0070469	GO:CC	respirasome
5.27956e-06	163	622	25	0.0401929	0.153374	GO:0098798	GO:CC	mitochondrial protein-containing complex
6.87467e-05	73	622	15	0.0241158	0.205479	GO:0098803	GO:CC	respiratory chain complex
0.000100631	907	622	71	0.114148	0.07828	GO:0031090	GO:CC	organelle membrane
0.0001976	69	622	14	0.022508	0.202899	GO:0005746	GO:CC	mitochondrial respirasome
0.00324888	21	622	7	0.011254	0.333333	GO:0045259	GO:CC	proton-transporting ATP synthase complex
0.00324888	21	622	7	0.011254	0.333333	GO:0005833	GO:CC	hemoglobin complex
0.00359734	37	622	9	0.0144695	0.243243	GO:0070069	GO:CC	cytochrome complex
0.00386922	29	622	8	0.0128617	0.275862	GO:0045277	GO:CC	respiratory chain complex IV
0.00399446	15	622	6	0.0096463	0.4	GO:0045263	GO:CC	proton-transporting ATP synthase complex, coupling factor F(o)
0.00499791	586	622	47	0.0755627	0.0802048	GO:0005829	GO:CC	cytosol
0.0115587	25	622	7	0.011254	0.28	GO:0005751	GO:CC	mitochondrial respiratory chain complex IV
0.0132647	18	622	6	0.0096463	0.333333	GO:0005753	GO:CC	mitochondrial proton-transporting ATP synthase complex
0.0308102	9271	622	440	0.707395	0.0474598	GO:0005622	GO:CC	intracellular anatomical structure
0.0378468	14	622	5	0.00803859	0.357143	GO:0000276	GO:CC	mitochondrial proton-transporting ATP synthase complex, coupling factor F(o)
2.54705e-05	828	860	64	0.0744186	0.0772947	GO:0016491	GO:MF	oxidoreductase activity
0.000576743	31	860	9	0.0104651	0.290323	GO:0009055	GO:MF	electron transfer activity
0.000940517	18	860	7	0.00813953	0.388889	GO:0015453	GO:MF	oxidoreduction-driven active transmembrane transporter activity
0.00135399	34	860	9	0.0104651	0.264706	GO:0016651	GO:MF	oxidoreductase activity, acting on NAD(P)H
0.00175476	44	860	10	0.0116279	0.227273	GO:0004601	GO:MF	peroxidase activity
0.00320744	57	860	11	0.0127907	0.192982	GO:0016209	GO:MF	antioxidant activity
0.00330197	47	860	10	0.0116279	0.212766	GO:0016684	GO:MF	oxidoreductase activity, acting on peroxide as acceptor
0.00420544	15	860	6	0.00697674	0.4	GO:0003954	GO:MF	NADH dehydrogenase activity
0.00461125	175	860	20	0.0232558	0.114286	GO:0051015	GO:MF	actin filament binding
0.00892865	361	860	31	0.0360465	0.0858726	GO:0003779	GO:MF	actin binding
0.0140649	159	860	18	0.0209302	0.113208	GO:0005126	GO:MF	cytokine receptor binding
0.015327	497	860	38	0.044186	0.0764588	GO:0044877	GO:MF	protein-containing complex binding
0.0319654	29	860	7	0.00813953	0.241379	GO:0019825	GO:MF	oxygen binding
3.39563e-07	193	302	35	0.115894	0.181347	HP:0001644	HP	Dilated cardiomyopathy
4.06281e-06	615	302	69	0.228477	0.112195	HP:0001638	HP	Cardiomyopathy
5.03582e-06	658	302	72	0.238411	0.109422	HP:0001637	HP	Abnormal myocardium morphology
9.75263e-06	197	302	33	0.109272	0.167513	HP:0003287	HP	Abnormality of mitochondrial metabolism
1.41136e-05	39	302	14	0.0463576	0.358974	HP:0008316	HP	Abnormal mitochondria in muscle tissue
0.000114121	59	302	16	0.0529801	0.271186	HP:0000114	HP	Proximal tubulopathy
0.000221961	245	302	35	0.115894	0.142857	HP:0001254	HP	Lethargy
0.000310427	226	302	33	0.109272	0.146018	HP:0012103	HP	Abnormality of the mitochondrion
0.000560396	188	302	29	0.0960265	0.154255	HP:0031546	HP	Cardiac conduction abnormality
0.000637545	413	302	48	0.15894	0.116223	HP:0100659	HP	Abnormal cerebral vascular morphology
0.000658298	15	302	8	0.0264901	0.533333	HP:0001427	HP	Mitochondrial inheritance
0.000746349	316	302	40	0.13245	0.126582	HP:0001639	HP	Hypertrophic cardiomyopathy
0.000759835	180	302	28	0.0927152	0.155556	HP:0001714	HP	Ventricular hypertrophy
0.000860873	52	302	14	0.0463576	0.269231	HP:0003200	HP	Ragged-red muscle fibers
0.000881709	367	302	44	0.145695	0.119891	HP:0003198	HP	Myopathy
0.00163336	813	302	76	0.251656	0.0934809	HP:0003271	HP	Visceromegaly
0.00166286	12	302	7	0.0231788	0.583333	HP:0000576	HP	Centrocecal scotoma
0.00193218	890	302	81	0.268212	0.0910112	HP:0001438	HP	Abnormal abdomen morphology
0.00217463	41	302	12	0.0397351	0.292683	HP:0011904	HP	Persistence of hemoglobin F
0.00234254	64	302	15	0.0496689	0.234375	HP:0005518	HP	Increased mean corpuscular volume
0.00270727	73	302	16	0.0529801	0.219178	HP:0025065	HP	Abnormal mean corpuscular volume
0.0034695	83	302	17	0.0562914	0.204819	HP:0003800	HP	Muscle abnormality related to mitochondrial dysfunction
0.00360154	9	302	6	0.0198675	0.666667	HP:0001112	HP	Leber optic atrophy
0.00404332	2215	302	161	0.533113	0.0726862	HP:0030680	HP	Abnormal cardiovascular system morphology
0.00565951	292	302	36	0.119205	0.123288	HP:0032243	HP	Abnormal tissue metabolite concentration
0.00625371	610	302	60	0.198675	0.0983607	HP:0011675	HP	Arrhythmia
0.00691089	146	302	23	0.0761589	0.157534	HP:0001711	HP	Abnormal left ventricle morphology
0.00833617	191	302	27	0.089404	0.141361	HP:0002170	HP	Intracranial hemorrhage
0.00833617	191	302	27	0.089404	0.141361	HP:0003128	HP	Lactic acidosis
0.00834681	46	302	12	0.0397351	0.26087	HP:0002483	HP	Bulbar signs
0.00856522	62	302	14	0.0463576	0.225806	HP:0034370	HP	Abnormal muscle tissue metabolite concentration
0.00858769	10	302	6	0.0198675	0.6	HP:0100611	HP	Multiple glomerular cysts
0.00882487	54	302	13	0.0430464	0.240741	HP:0003737	HP	Mitochondrial myopathy
0.00884756	659	302	63	0.208609	0.0955994	HP:0030956	HP	Abnormality of cardiovascular system electrophysiology
0.00910136	1707	302	130	0.430464	0.076157	HP:0001627	HP	Abnormal heart morphology
0.0122587	33	302	10	0.0331126	0.30303	HP:0009004	HP	Hypoplasia of the musculature
0.0144698	208	302	28	0.0927152	0.134615	HP:0001297	HP	Stroke
0.0149444	142	302	22	0.0728477	0.15493	HP:0001421	HP	Abnormality of the musculature of the hand
0.0155428	21	302	8	0.0264901	0.380952	HP:0003481	HP	Segmental peripheral demyelination/remyelination
0.0174483	7	302	5	0.0165563	0.714286	HP:0011695	HP	Cerebellar hemorrhage
0.0180205	11	302	6	0.0198675	0.545455	HP:0000631	HP	Retinal arterial tortuosity
0.0180205	11	302	6	0.0198675	0.545455	HP:0007768	HP	Central retinal vessel vascular tortuosity
0.0196767	1367	302	108	0.357616	0.0790051	HP:0025015	HP	Abnormal vascular morphology
0.0210587	124	302	20	0.0662252	0.16129	HP:0000124	HP	Renal tubular dysfunction
0.0317323	446	302	46	0.152318	0.103139	HP:0001941	HP	Acidosis
0.0343781	12	302	6	0.0198675	0.5	HP:0012119	HP	Methemoglobinemia
0.0372482	79	302	15	0.0496689	0.189873	HP:0011902	HP	Abnormal hemoglobin
0.037711	777	302	69	0.228477	0.0888031	HP:0034684	HP	Abnormal enzyme concentration or activity
0.0393868	30	302	9	0.0298013	0.3	HP:0002331	HP	Recurrent paroxysmal headache
0.04007	690	302	63	0.208609	0.0913043	HP:0002240	HP	Hepatomegaly
0.0406294	119	302	19	0.0629139	0.159664	HP:0001712	HP	Left ventricular hypertrophy
3.99369e-11	115	378	32	0.0846561	0.278261	KEGG:00190	KEGG	Oxidative phosphorylation
0.000546629	56	378	14	0.037037	0.25	KEGG:00010	KEGG	Glycolysis / Gluconeogenesis
0.000599319	122	378	22	0.0582011	0.180328	KEGG:04260	KEGG	Cardiac muscle contraction
0.00237537	48	378	12	0.031746	0.25	KEGG:00280	KEGG	Valine, leucine and isoleucine degradation
0.0207542	104	378	17	0.0449735	0.163462	KEGG:03010	KEGG	Ribosome
0.0217263	95	378	16	0.042328	0.168421	KEGG:01200	KEGG	Carbon metabolism
0.0268004	23	378	7	0.0185185	0.304348	KEGG:00030	KEGG	Pentose phosphate pathway
0.0268004	23	378	7	0.0185185	0.304348	KEGG:00640	KEGG	Propanoate metabolism
1.50189e-08	126	417	29	0.0695444	0.230159	REAC:R-DRE-1428517	REAC	The citric acid (TCA) cycle and respiratory electron transport
3.9258e-08	77	417	22	0.0527578	0.285714	REAC:R-DRE-163200	REAC	Respiratory electron transport, ATP synthesis by chemiosmotic coupling, and heat production by uncoupling proteins.
2.38655e-05	58	417	16	0.0383693	0.275862	REAC:R-DRE-611105	REAC	Respiratory electron transport
7.22398e-05	55	417	15	0.0359712	0.272727	REAC:R-DRE-6799198	REAC	Complex I biogenesis
0.000425058	96	417	19	0.0455635	0.197917	REAC:R-DRE-72689	REAC	Formation of a pool of free 40S subunits
0.000580701	89	417	18	0.0431655	0.202247	REAC:R-DRE-1799339	REAC	SRP-dependent cotranslational protein targeting to membrane
0.00241565	117	417	20	0.0479616	0.17094	REAC:R-DRE-72737	REAC	Cap-dependent Translation Initiation
0.00241565	117	417	20	0.0479616	0.17094	REAC:R-DRE-72613	REAC	Eukaryotic Translation Initiation
0.0026487	108	417	19	0.0455635	0.175926	REAC:R-DRE-156827	REAC	L13a-mediated translational silencing of Ceruloplasmin expression
0.00346026	91	417	17	0.0407674	0.186813	REAC:R-DRE-975956	REAC	Nonsense Mediated Decay (NMD) independent of the Exon Junction Complex (EJC)
0.0428139	110	417	17	0.0407674	0.154545	REAC:R-DRE-975957	REAC	Nonsense Mediated Decay (NMD) enhanced by the Exon Junction Complex (EJC)
0.0428139	110	417	17	0.0407674	0.154545	REAC:R-DRE-927802	REAC	Nonsense-Mediated Decay (NMD)
1.82538e-09	71	132	26	0.19697	0.366197	WP:WP1339	WP	Electron transport chain
0.00129837	43	132	13	0.0984848	0.302326	WP:WP1335	WP	Oxidative phosphorylation
0.0197141	62	132	14	0.106061	0.225806	WP:WP324	WP	Cytoplasmic ribosomal proteins
filter: 10 counts, 3SD on median
p_value	term_size	query_size	intersection_size	precision	recall	term_id	source	term_name
2.30901e-11	208	537	32	0.0595903	0.153846	GO:0006091	GO:BP	generation of precursor metabolites and energy
4.27844e-07	133	537	21	0.0391061	0.157895	GO:0015980	GO:BP	energy derivation by oxidation of organic compounds
5.39705e-07	75	537	16	0.0297952	0.213333	GO:0022900	GO:BP	electron transport chain
6.0732e-07	98	537	18	0.0335196	0.183673	GO:0045333	GO:BP	cellular respiration
9.6649e-07	89	537	17	0.0316574	0.191011	GO:0009060	GO:BP	aerobic respiration
2.33818e-06	94	537	17	0.0316574	0.180851	GO:0009205	GO:BP	purine ribonucleoside triphosphate metabolic process
3.14442e-06	84	537	16	0.0297952	0.190476	GO:0046034	GO:BP	ATP metabolic process
3.27433e-06	96	537	17	0.0316574	0.177083	GO:0009144	GO:BP	purine nucleoside triphosphate metabolic process
3.69468e-06	63	537	14	0.0260708	0.222222	GO:0022904	GO:BP	respiratory electron transport chain
4.54486e-06	98	537	17	0.0316574	0.173469	GO:0009199	GO:BP	ribonucleoside triphosphate metabolic process
4.60104e-06	64	537	14	0.0260708	0.21875	GO:0006119	GO:BP	oxidative phosphorylation
4.69113e-06	54	537	13	0.0242086	0.240741	GO:0042773	GO:BP	ATP synthesis coupled electron transport
2.07684e-05	108	537	17	0.0316574	0.157407	GO:0009141	GO:BP	nucleoside triphosphate metabolic process
2.28689e-05	526	537	41	0.0763501	0.0779468	GO:0044248	GO:BP	cellular catabolic process
0.000634945	121	537	16	0.0297952	0.132231	GO:0071345	GO:BP	cellular response to cytokine stimulus
0.000809373	331	537	28	0.0521415	0.0845921	GO:0042592	GO:BP	homeostatic process
0.00148619	49	537	10	0.018622	0.204082	GO:0019646	GO:BP	aerobic electron transport chain
0.00148619	49	537	10	0.018622	0.204082	GO:0042775	GO:BP	mitochondrial ATP synthesis coupled electron transport
0.0018367	711	537	45	0.0837989	0.0632911	GO:0002376	GO:BP	immune system process
0.00204111	950	537	55	0.102421	0.0578947	GO:0009056	GO:BP	catabolic process
0.00206545	132	537	16	0.0297952	0.121212	GO:0034097	GO:BP	response to cytokine
0.00499358	930	537	53	0.0986965	0.0569892	GO:0044281	GO:BP	small molecule metabolic process
0.0059567	45	537	9	0.0167598	0.2	GO:0009142	GO:BP	nucleoside triphosphate biosynthetic process
0.00637752	17	537	6	0.0111732	0.352941	GO:0042744	GO:BP	hydrogen peroxide catabolic process
0.0074343	215	537	20	0.0372439	0.0930233	GO:0032787	GO:BP	monocarboxylic acid metabolic process
0.00763855	114	537	14	0.0260708	0.122807	GO:1901136	GO:BP	carbohydrate derivative catabolic process
0.00809788	26	537	7	0.0130354	0.269231	GO:0015986	GO:BP	proton motive force-driven ATP synthesis
0.00846299	115	537	14	0.0260708	0.121739	GO:0019221	GO:BP	cytokine-mediated signaling pathway
0.00932505	18	537	6	0.0111732	0.333333	GO:0042743	GO:BP	hydrogen peroxide metabolic process
0.0106518	27	537	7	0.0130354	0.259259	GO:0006754	GO:BP	ATP biosynthetic process
0.0106518	27	537	7	0.0130354	0.259259	GO:0015671	GO:BP	oxygen transport
0.0107036	37	537	8	0.0148976	0.216216	GO:0009145	GO:BP	purine nucleoside triphosphate biosynthetic process
0.0107036	37	537	8	0.0148976	0.216216	GO:0009206	GO:BP	purine ribonucleoside triphosphate biosynthetic process
0.0147453	50	537	9	0.0167598	0.18	GO:0046031	GO:BP	ADP metabolic process
0.0174357	51	537	9	0.0167598	0.176471	GO:0009179	GO:BP	purine ribonucleoside diphosphate metabolic process
0.0174357	51	537	9	0.0167598	0.176471	GO:0009135	GO:BP	purine nucleoside diphosphate metabolic process
0.0177738	29	537	7	0.0130354	0.241379	GO:0015669	GO:BP	gas transport
0.0205325	52	537	9	0.0167598	0.173077	GO:0009185	GO:BP	ribonucleoside diphosphate metabolic process
0.0238448	41	537	8	0.0148976	0.195122	GO:0009201	GO:BP	ribonucleoside triphosphate biosynthetic process
0.0252761	7	537	4	0.00744879	0.571429	GO:0001959	GO:BP	regulation of cytokine-mediated signaling pathway
0.0252761	7	537	4	0.00744879	0.571429	GO:0060759	GO:BP	regulation of response to cytokine stimulus
0.0292681	400	537	28	0.0521415	0.07	GO:0019752	GO:BP	carboxylic acid metabolic process
0.0319901	402	537	28	0.0521415	0.0696517	GO:0043436	GO:BP	oxoacid metabolic process
0.03277	55	537	9	0.0167598	0.163636	GO:0009132	GO:BP	nucleoside diphosphate metabolic process
0.0352569	426	537	29	0.0540037	0.0680751	GO:0072359	GO:BP	circulatory system development
0.0439711	57	537	9	0.0167598	0.157895	GO:0009154	GO:BP	purine ribonucleotide catabolic process
0.0446376	23	537	6	0.0111732	0.26087	GO:0006123	GO:BP	mitochondrial electron transport, cytochrome c to oxygen
1.75369e-17	4443	478	240	0.502092	0.0540176	GO:0005737	GO:CC	cytoplasm
2.76852e-12	292	478	40	0.083682	0.136986	GO:0005740	GO:CC	mitochondrial envelope
4.03917e-12	628	478	61	0.127615	0.0971338	GO:0005739	GO:CC	mitochondrion
2.23963e-11	355	478	43	0.0899582	0.121127	GO:0031967	GO:CC	organelle envelope
2.23963e-11	355	478	43	0.0899582	0.121127	GO:0031975	GO:CC	envelope
1.25037e-10	189	478	30	0.0627615	0.15873	GO:0019866	GO:CC	organelle inner membrane
2.72027e-10	262	478	35	0.0732218	0.133588	GO:0031966	GO:CC	mitochondrial membrane
4.83454e-10	186	478	29	0.0606695	0.155914	GO:0005743	GO:CC	mitochondrial inner membrane
4.98473e-09	117	478	22	0.0460251	0.188034	GO:0098800	GO:CC	inner mitochondrial membrane protein complex
4.20215e-08	75	478	17	0.0355649	0.226667	GO:0070469	GO:CC	respirasome
1.26274e-07	163	478	24	0.0502092	0.147239	GO:0098798	GO:CC	mitochondrial protein-containing complex
2.0302e-06	73	478	15	0.0313808	0.205479	GO:0098803	GO:CC	respiratory chain complex
7.40834e-06	69	478	14	0.0292887	0.202899	GO:0005746	GO:CC	mitochondrial respirasome
0.000326455	586	478	42	0.0878661	0.0716724	GO:0005829	GO:CC	cytosol
0.000395557	37	478	9	0.0188285	0.243243	GO:0070069	GO:CC	cytochrome complex
0.000520041	29	478	8	0.0167364	0.275862	GO:0045277	GO:CC	respiratory chain complex IV
0.000534123	21	478	7	0.0146444	0.333333	GO:0045259	GO:CC	proton-transporting ATP synthase complex
0.000534123	21	478	7	0.0146444	0.333333	GO:0005833	GO:CC	hemoglobin complex
0.000818311	15	478	6	0.0125523	0.4	GO:0045263	GO:CC	proton-transporting ATP synthase complex, coupling factor F(o)
0.0014328	907	478	55	0.115063	0.0606395	GO:0031090	GO:CC	organelle membrane
0.00196868	25	478	7	0.0146444	0.28	GO:0005751	GO:CC	mitochondrial respiratory chain complex IV
0.00278914	18	478	6	0.0125523	0.333333	GO:0005753	GO:CC	mitochondrial proton-transporting ATP synthase complex
0.00718044	64	478	10	0.0209205	0.15625	GO:0022626	GO:CC	cytosolic ribosome
0.0100894	14	478	5	0.0104603	0.357143	GO:0000276	GO:CC	mitochondrial proton-transporting ATP synthase complex, coupling factor F(o)
0.0266596	9271	478	343	0.717573	0.0369971	GO:0005622	GO:CC	intracellular anatomical structure
9.7045e-06	828	636	53	0.0833333	0.0640097	GO:0016491	GO:MF	oxidoreductase activity
4.56328e-05	31	636	9	0.0141509	0.290323	GO:0009055	GO:MF	electron transfer activity
0.000114452	44	636	10	0.0157233	0.227273	GO:0004601	GO:MF	peroxidase activity
0.000123475	18	636	7	0.0110063	0.388889	GO:0015453	GO:MF	oxidoreduction-driven active transmembrane transporter activity
0.000221342	47	636	10	0.0157233	0.212766	GO:0016684	GO:MF	oxidoreductase activity, acting on peroxide as acceptor
0.000733966	15	636	6	0.00943396	0.4	GO:0003954	GO:MF	NADH dehydrogenase activity
0.00134565	34	636	8	0.0125786	0.235294	GO:0016651	GO:MF	oxidoreductase activity, acting on NAD(P)H
0.00143277	57	636	10	0.0157233	0.175439	GO:0016209	GO:MF	antioxidant activity
0.00367733	175	636	17	0.0267296	0.0971429	GO:0051015	GO:MF	actin filament binding
0.0046231	29	636	7	0.0110063	0.241379	GO:0019825	GO:MF	oxygen binding
0.0170474	159	636	15	0.0235849	0.0943396	GO:0005126	GO:MF	cytokine receptor binding
0.0316496	497	636	30	0.0471698	0.0603622	GO:0044877	GO:MF	protein-containing complex binding
0.0316561	149	636	14	0.0220126	0.0939597	GO:0005125	GO:MF	cytokine activity
0.0375853	361	636	24	0.0377358	0.066482	GO:0003779	GO:MF	actin binding
0.0377699	82	636	10	0.0157233	0.121951	GO:0015078	GO:MF	proton transmembrane transporter activity
0.0427014	10	636	4	0.00628931	0.4	GO:0051920	GO:MF	peroxiredoxin activity
1.95825e-10	193	222	34	0.153153	0.176166	HP:0001644	HP	Dilated cardiomyopathy
1.06755e-06	615	222	57	0.256757	0.0926829	HP:0001638	HP	Cardiomyopathy
1.37287e-06	197	222	29	0.130631	0.147208	HP:0003287	HP	Abnormality of mitochondrial metabolism
1.81323e-06	658	222	59	0.265766	0.0896657	HP:0001637	HP	Abnormal myocardium morphology
3.0648e-06	39	222	13	0.0585586	0.333333	HP:0008316	HP	Abnormal mitochondria in muscle tissue
9.6881e-06	188	222	27	0.121622	0.143617	HP:0031546	HP	Cardiac conduction abnormality
1.14063e-05	59	222	15	0.0675676	0.254237	HP:0000114	HP	Proximal tubulopathy
1.51772e-05	245	222	31	0.13964	0.126531	HP:0001254	HP	Lethargy
2.22958e-05	413	222	42	0.189189	0.101695	HP:0100659	HP	Abnormal cerebral vascular morphology
3.43674e-05	2215	222	130	0.585586	0.0586907	HP:0030680	HP	Abnormal cardiovascular system morphology
3.5045e-05	226	222	29	0.130631	0.128319	HP:0012103	HP	Abnormality of the mitochondrion
3.56832e-05	73	222	16	0.0720721	0.219178	HP:0025065	HP	Abnormal mean corpuscular volume
3.8062e-05	64	222	15	0.0675676	0.234375	HP:0005518	HP	Increased mean corpuscular volume
5.55183e-05	15	222	8	0.036036	0.533333	HP:0001427	HP	Mitochondrial inheritance
6.97833e-05	41	222	12	0.0540541	0.292683	HP:0011904	HP	Persistence of hemoglobin F
7.66837e-05	367	222	38	0.171171	0.103542	HP:0003198	HP	Myopathy
0.000187089	12	222	7	0.0315315	0.583333	HP:0000576	HP	Centrocecal scotoma
0.000189626	546	222	48	0.216216	0.0879121	HP:0002094	HP	Dyspnea
0.000287124	46	222	12	0.0540541	0.26087	HP:0002483	HP	Bulbar signs
0.000483462	1367	222	89	0.400901	0.0651061	HP:0025015	HP	Abnormal vascular morphology
0.000540275	9	222	6	0.027027	0.666667	HP:0001112	HP	Leber optic atrophy
0.000632655	1614	222	100	0.45045	0.0619579	HP:0011025	HP	Abnormal cardiovascular system physiology
0.000756623	162	222	22	0.0990991	0.135802	HP:0003546	HP	Exercise intolerance
0.00091163	292	222	31	0.13964	0.106164	HP:0032243	HP	Abnormal tissue metabolite concentration
0.0012271	52	222	12	0.0540541	0.230769	HP:0003200	HP	Ragged-red muscle fibers
0.00123887	180	222	23	0.103604	0.127778	HP:0001714	HP	Ventricular hypertrophy
0.00128423	208	222	25	0.112613	0.120192	HP:0001297	HP	Stroke
0.00130509	10	222	6	0.027027	0.6	HP:0100611	HP	Multiple glomerular cysts
0.00136699	62	222	13	0.0585586	0.209677	HP:0034370	HP	Abnormal muscle tissue metabolite concentration
0.00144214	142	222	20	0.0900901	0.140845	HP:0001421	HP	Abnormality of the musculature of the hand
0.00145127	1707	222	103	0.463964	0.0603398	HP:0001627	HP	Abnormal heart morphology
0.00146022	83	222	15	0.0675676	0.180723	HP:0003800	HP	Muscle abnormality related to mitochondrial dysfunction
0.00160735	677	222	53	0.238739	0.0782866	HP:0001903	HP	Anemia
0.00170672	316	222	32	0.144144	0.101266	HP:0001639	HP	Hypertrophic cardiomyopathy
0.00189787	54	222	12	0.0540541	0.222222	HP:0003737	HP	Mitochondrial myopathy
0.00209144	777	222	58	0.261261	0.0746461	HP:0034684	HP	Abnormal enzyme concentration or activity
0.00219004	610	222	49	0.220721	0.0803279	HP:0011675	HP	Arrhythmia
0.00226448	146	222	20	0.0900901	0.136986	HP:0001711	HP	Abnormal left ventricle morphology
0.00277434	11	222	6	0.027027	0.545455	HP:0000631	HP	Retinal arterial tortuosity
0.00277434	11	222	6	0.027027	0.545455	HP:0007768	HP	Central retinal vessel vascular tortuosity
0.00335152	124	222	18	0.0810811	0.145161	HP:0000124	HP	Renal tubular dysfunction
0.00355861	191	222	23	0.103604	0.120419	HP:0003128	HP	Lactic acidosis
0.00355861	191	222	23	0.103604	0.120419	HP:0002170	HP	Intracranial hemorrhage
0.00378755	39	222	10	0.045045	0.25641	HP:0009058	HP	Increased muscle lipid content
0.00389775	659	222	51	0.22973	0.07739	HP:0030956	HP	Abnormality of cardiovascular system electrophysiology
0.00411518	2207	222	123	0.554054	0.0557318	HP:0002597	HP	Abnormality of the vasculature
0.00433764	892	222	63	0.283784	0.0706278	HP:0002793	HP	Abnormal pattern of respiration
0.00438093	79	222	14	0.0630631	0.177215	HP:0011902	HP	Abnormal hemoglobin
0.00503734	300	222	30	0.135135	0.1	HP:0001635	HP	Congestive heart failure
0.00536158	12	222	6	0.027027	0.5	HP:0012119	HP	Methemoglobinemia
0.0059961	50	222	11	0.0495495	0.22	HP:0000829	HP	Hypoparathyroidism
0.0070956	33	222	9	0.0405405	0.272727	HP:0009004	HP	Hypoplasia of the musculature
0.00896427	62	222	12	0.0540541	0.193548	HP:0012131	HP	Abnormal number of erythroid precursors
0.009147	26	222	8	0.036036	0.307692	HP:0001045	HP	Vitiligo
0.00925803	813	222	58	0.261261	0.0713407	HP:0003271	HP	Visceromegaly
0.00931381	34	222	9	0.0405405	0.264706	HP:0004309	HP	Ventricular preexcitation
0.0110877	446	222	38	0.171171	0.0852018	HP:0001941	HP	Acidosis
0.0125394	3051	222	155	0.698198	0.050803	HP:0001626	HP	Abnormality of the cardiovascular system
0.0125491	27	222	8	0.036036	0.296296	HP:0003648	HP	Lacticaciduria
0.0125491	27	222	8	0.036036	0.296296	HP:0025268	HP	Stuttering
0.0130919	744	222	54	0.243243	0.0725806	HP:0001877	HP	Abnormal erythrocyte morphology
0.0138572	20	222	7	0.0315315	0.35	HP:0002877	HP	Nocturnal hypoventilation
0.0138572	20	222	7	0.0315315	0.35	HP:0032231	HP	Hypochromia
0.0138572	20	222	7	0.0315315	0.35	HP:0011965	HP	Abnormal circulating citrulline concentration
0.0151098	690	222	51	0.22973	0.073913	HP:0002240	HP	Hepatomegaly
0.0162709	14	222	6	0.027027	0.428571	HP:0007067	HP	Distal peripheral sensory neuropathy
0.0162709	14	222	6	0.027027	0.428571	HP:0003572	HP	Low plasma citrulline
0.018098	890	222	61	0.274775	0.0685393	HP:0001438	HP	Abnormal abdomen morphology
0.0187318	89	222	14	0.0630631	0.157303	HP:0025435	HP	Increased circulating lactate dehydrogenase concentration
0.0198264	9	222	5	0.0225225	0.555556	HP:0005511	HP	Heinz body anemia
0.0200754	21	222	7	0.0315315	0.333333	HP:0004885	HP	Episodic respiratory distress
0.0200754	21	222	7	0.0315315	0.333333	HP:0003481	HP	Segmental peripheral demyelination/remyelination
0.0215404	141	222	18	0.0810811	0.12766	HP:0012072	HP	Aciduria
0.0226144	29	222	8	0.036036	0.275862	HP:0005116	HP	Arterial tortuosity
0.0238432	244	222	25	0.112613	0.102459	HP:0004308	HP	Ventricular arrhythmia
0.0284381	22	222	7	0.0315315	0.318182	HP:0200125	HP	Mitochondrial respiratory chain defects
0.0297732	30	222	8	0.036036	0.266667	HP:0002331	HP	Recurrent paroxysmal headache
0.0318569	145	222	18	0.0810811	0.124138	HP:0032943	HP	Abnormal urine pH
0.0326564	485	222	39	0.175676	0.0804124	HP:0004360	HP	Abnormality of acid-base homeostasis
0.032791	1634	222	95	0.427928	0.0581395	HP:0001871	HP	Abnormality of blood and blood-forming tissues
0.0344817	119	222	16	0.0720721	0.134454	HP:0001712	HP	Left ventricular hypertrophy
0.0371972	365	222	32	0.144144	0.0876712	HP:0004354	HP	Abnormal circulating carboxylic acid concentration
0.0383476	10	222	5	0.0225225	0.5	HP:0007327	HP	Mixed demyelinating and axonal polyneuropathy
0.0383476	10	222	5	0.0225225	0.5	HP:0025547	HP	Decreased mean corpuscular hemoglobin concentration
0.0403996	95	222	14	0.0630631	0.147368	HP:0004312	HP	Abnormal reticulocyte morphology
0.0405184	16	222	6	0.027027	0.375	HP:0100027	HP	Recurrent pancreatitis
0.0405184	16	222	6	0.027027	0.375	HP:0001930	HP	Nonspherocytic hemolytic anemia
0.0408764	176	222	20	0.0900901	0.113636	HP:0000980	HP	Pallor
0.0429476	2130	222	116	0.522523	0.0544601	HP:0011805	HP	Abnormal skeletal muscle morphology
0.0438488	301	222	28	0.126126	0.0930233	HP:0004303	HP	Abnormal muscle fiber morphology
0.0446585	285	222	27	0.121622	0.0947368	HP:0003701	HP	Proximal muscle weakness
0.0476241	109	222	15	0.0675676	0.137615	HP:0045040	HP	Abnormal circulating lactate dehydrogenase concentration
0.0498766	32	222	8	0.036036	0.25	HP:0033109	HP	Abnormal circulating non-proteinogenic amino acid concentration
7.47507e-15	115	281	32	0.113879	0.278261	KEGG:00190	KEGG	Oxidative phosphorylation
3.66409e-06	122	281	22	0.0782918	0.180328	KEGG:04260	KEGG	Cardiac muscle contraction
0.000476972	104	281	17	0.0604982	0.163462	KEGG:03010	KEGG	Ribosome
0.00193764	1426	281	99	0.352313	0.069425	KEGG:01100	KEGG	Metabolic pathways
0.0024667	95	281	15	0.0533808	0.157895	KEGG:01200	KEGG	Carbon metabolism
0.00336839	56	281	11	0.0391459	0.196429	KEGG:00010	KEGG	Glycolysis / Gluconeogenesis
0.0226797	48	281	9	0.0320285	0.1875	KEGG:00280	KEGG	Valine, leucine and isoleucine degradation
0.0336528	23	281	6	0.0213523	0.26087	KEGG:00640	KEGG	Propanoate metabolism
3.58071e-12	126	301	29	0.0963455	0.230159	REAC:R-DRE-1428517	REAC	The citric acid (TCA) cycle and respiratory electron transport
5.49615e-11	77	301	22	0.0730897	0.285714	REAC:R-DRE-163200	REAC	Respiratory electron transport, ATP synthesis by chemiosmotic coupling, and heat production by uncoupling proteins.
2.1148e-07	58	301	16	0.0531561	0.275862	REAC:R-DRE-611105	REAC	Respiratory electron transport
8.69694e-07	55	301	15	0.0498339	0.272727	REAC:R-DRE-6799198	REAC	Complex I biogenesis
2.34527e-06	96	301	19	0.0631229	0.197917	REAC:R-DRE-72689	REAC	Formation of a pool of free 40S subunits
4.09654e-06	89	301	18	0.0598007	0.202247	REAC:R-DRE-1799339	REAC	SRP-dependent cotranslational protein targeting to membrane
1.29524e-05	117	301	20	0.0664452	0.17094	REAC:R-DRE-72613	REAC	Eukaryotic Translation Initiation
1.29524e-05	117	301	20	0.0664452	0.17094	REAC:R-DRE-72737	REAC	Cap-dependent Translation Initiation
1.76021e-05	108	301	19	0.0631229	0.175926	REAC:R-DRE-156827	REAC	L13a-mediated translational silencing of Ceruloplasmin expression
3.58182e-05	91	301	17	0.0564784	0.186813	REAC:R-DRE-975956	REAC	Nonsense Mediated Decay (NMD) independent of the Exon Junction Complex (EJC)
0.00059257	110	301	17	0.0564784	0.154545	REAC:R-DRE-975957	REAC	Nonsense Mediated Decay (NMD) enhanced by the Exon Junction Complex (EJC)
0.00059257	110	301	17	0.0564784	0.154545	REAC:R-DRE-927802	REAC	Nonsense-Mediated Decay (NMD)
0.00468768	1504	301	92	0.305648	0.0611702	REAC:R-DRE-1430728	REAC	Metabolism
0.0137539	53	301	10	0.0332226	0.188679	REAC:R-DRE-72695	REAC	Formation of the ternary complex, and subsequently, the 43S complex
0.0475562	61	301	10	0.0332226	0.163934	REAC:R-DRE-72702	REAC	Ribosomal scanning and start codon recognition
1.41736e-11	71	109	26	0.238532	0.366197	WP:WP1339	WP	Electron transport chain
0.000145546	43	109	13	0.119266	0.302326	WP:WP1335	WP	Oxidative phosphorylation
0.00241468	62	109	14	0.12844	0.225806	WP:WP324	WP	Cytoplasmic ribosomal proteins
0.0140476	35	109	9	0.0825688	0.257143	WP:WP1356	WP	Glycolysis and gluconeogenesis
filter: 20 counts, 1SD on median
p_value	term_size	query_size	intersection_size	precision	recall	term_id	source	term_name
2.06009e-09	208	717	34	0.0474198	0.163462	GO:0006091	GO:BP	generation of precursor metabolites and energy
3.86894e-06	84	717	18	0.0251046	0.214286	GO:0046034	GO:BP	ATP metabolic process
4.05729e-06	94	717	19	0.0264993	0.202128	GO:0009205	GO:BP	purine ribonucleoside triphosphate metabolic process
5.86609e-06	96	717	19	0.0264993	0.197917	GO:0009144	GO:BP	purine nucleoside triphosphate metabolic process
8.39561e-06	98	717	19	0.0264993	0.193878	GO:0009199	GO:BP	ribonucleoside triphosphate metabolic process
8.39561e-06	98	717	19	0.0264993	0.193878	GO:0045333	GO:BP	cellular respiration
1.02284e-05	89	717	18	0.0251046	0.202247	GO:0009060	GO:BP	aerobic respiration
2.0853e-05	64	717	15	0.0209205	0.234375	GO:0006119	GO:BP	oxidative phosphorylation
2.99601e-05	75	717	16	0.0223152	0.213333	GO:0022900	GO:BP	electron transport chain
4.39481e-05	108	717	19	0.0264993	0.175926	GO:0009141	GO:BP	nucleoside triphosphate metabolic process
6.19705e-05	133	717	21	0.0292887	0.157895	GO:0015980	GO:BP	energy derivation by oxidation of organic compounds
0.000125566	63	717	14	0.0195258	0.222222	GO:0022904	GO:BP	respiratory electron transport chain
0.000128403	54	717	13	0.0181311	0.240741	GO:0042773	GO:BP	ATP synthesis coupled electron transport
0.0012272	331	717	33	0.0460251	0.0996979	GO:0042592	GO:BP	homeostatic process
0.00302348	426	717	38	0.0529986	0.0892019	GO:0072359	GO:BP	circulatory system development
0.00457736	26	717	8	0.0111576	0.307692	GO:0015986	GO:BP	proton motive force-driven ATP synthesis
0.00561967	121	717	17	0.0237099	0.140496	GO:0071345	GO:BP	cellular response to cytokine stimulus
0.006278	27	717	8	0.0111576	0.296296	GO:0006754	GO:BP	ATP biosynthetic process
0.00728748	163	717	20	0.027894	0.122699	GO:0019725	GO:BP	cellular homeostasis
0.00776451	45	717	10	0.013947	0.222222	GO:0009142	GO:BP	nucleoside triphosphate biosynthetic process
0.00992054	1076	717	72	0.100418	0.0669145	GO:0009653	GO:BP	anatomical structure morphogenesis
0.00998225	37	717	9	0.0125523	0.243243	GO:0009206	GO:BP	purine ribonucleoside triphosphate biosynthetic process
0.00998225	37	717	9	0.0125523	0.243243	GO:0009145	GO:BP	purine nucleoside triphosphate biosynthetic process
0.0147285	526	717	42	0.0585774	0.0798479	GO:0044248	GO:BP	cellular catabolic process
0.0173131	49	717	10	0.013947	0.204082	GO:0019646	GO:BP	aerobic electron transport chain
0.0173131	49	717	10	0.013947	0.204082	GO:0042775	GO:BP	mitochondrial ATP synthesis coupled electron transport
0.0179173	202	717	22	0.0306834	0.108911	GO:0061061	GO:BP	muscle structure development
0.0181647	132	717	17	0.0237099	0.128788	GO:0034097	GO:BP	response to cytokine
0.0186277	1438	717	89	0.124128	0.0618915	GO:0006996	GO:BP	organelle organization
0.0208751	50	717	10	0.013947	0.2	GO:0046031	GO:BP	ADP metabolic process
0.024069	84	717	13	0.0181311	0.154762	GO:0046496	GO:BP	nicotinamide nucleotide metabolic process
0.024069	84	717	13	0.0181311	0.154762	GO:0019362	GO:BP	pyridine nucleotide metabolic process
0.0243641	41	717	9	0.0125523	0.219512	GO:0009201	GO:BP	ribonucleoside triphosphate biosynthetic process
0.0250474	51	717	10	0.013947	0.196078	GO:0009179	GO:BP	purine ribonucleoside diphosphate metabolic process
0.0250474	51	717	10	0.013947	0.196078	GO:0009135	GO:BP	purine nucleoside diphosphate metabolic process
0.0299137	52	717	10	0.013947	0.192308	GO:0009185	GO:BP	ribonucleoside diphosphate metabolic process
0.0300829	17	717	6	0.0083682	0.352941	GO:0042744	GO:BP	hydrogen peroxide catabolic process
0.0316796	6	717	4	0.0055788	0.666667	GO:0055003	GO:BP	cardiac myofibril assembly
0.0373883	274	717	26	0.0362622	0.0948905	GO:0006163	GO:BP	purine nucleotide metabolic process
0.0426754	229	717	23	0.0320781	0.100437	GO:0009259	GO:BP	ribonucleotide metabolic process
0.0436041	18	717	6	0.0083682	0.333333	GO:0042743	GO:BP	hydrogen peroxide metabolic process
0.0451202	2784	717	150	0.209205	0.0538793	GO:0044271	GO:BP	cellular nitrogen compound biosynthetic process
0.0462734	930	717	62	0.0864714	0.0666667	GO:0044281	GO:BP	small molecule metabolic process
0.046787	215	717	22	0.0306834	0.102326	GO:0032787	GO:BP	monocarboxylic acid metabolic process
0.0474146	115	717	15	0.0209205	0.130435	GO:0019221	GO:BP	cytokine-mediated signaling pathway
0.0496436	55	717	10	0.013947	0.181818	GO:0009132	GO:BP	nucleoside diphosphate metabolic process
9.3318e-24	4443	607	308	0.507414	0.0693225	GO:0005737	GO:CC	cytoplasm
8.14732e-13	628	607	72	0.118616	0.11465	GO:0005739	GO:CC	mitochondrion
1.09525e-12	292	607	46	0.0757825	0.157534	GO:0005740	GO:CC	mitochondrial envelope
1.04635e-10	355	607	48	0.0790774	0.135211	GO:0031975	GO:CC	envelope
1.04635e-10	355	607	48	0.0790774	0.135211	GO:0031967	GO:CC	organelle envelope
1.94223e-10	262	607	40	0.0658979	0.152672	GO:0031966	GO:CC	mitochondrial membrane
3.53699e-08	186	607	30	0.0494234	0.16129	GO:0005743	GO:CC	mitochondrial inner membrane
5.29288e-08	189	607	30	0.0494234	0.15873	GO:0019866	GO:CC	organelle inner membrane
2.59302e-07	9271	607	456	0.751236	0.0491856	GO:0005622	GO:CC	intracellular anatomical structure
3.43719e-07	907	607	77	0.126853	0.0848953	GO:0031090	GO:CC	organelle membrane
5.08482e-07	117	607	22	0.0362438	0.188034	GO:0098800	GO:CC	inner mitochondrial membrane protein complex
1.06512e-05	5735	607	304	0.500824	0.0530078	GO:0043227	GO:CC	membrane-bounded organelle
1.1819e-05	75	607	16	0.0263591	0.213333	GO:0070469	GO:CC	respirasome
1.43522e-05	163	607	24	0.0395387	0.147239	GO:0098798	GO:CC	mitochondrial protein-containing complex
2.40692e-05	5592	607	296	0.487644	0.0529328	GO:0043231	GO:CC	intracellular membrane-bounded organelle
4.60417e-05	586	607	52	0.0856672	0.0887372	GO:0005829	GO:CC	cytosol
0.000309472	73	607	14	0.0230643	0.191781	GO:0098803	GO:CC	respiratory chain complex
0.000893665	69	607	13	0.0214168	0.188406	GO:0005746	GO:CC	mitochondrial respirasome
0.00283408	21	607	7	0.0115321	0.333333	GO:0045259	GO:CC	proton-transporting ATP synthase complex
0.00355423	15	607	6	0.00988468	0.4	GO:0045263	GO:CC	proton-transporting ATP synthase complex, coupling factor F(o)
0.0116827	64	607	11	0.0181219	0.171875	GO:0022626	GO:CC	cytosolic ribosome
0.0118349	18	607	6	0.00988468	0.333333	GO:0005753	GO:CC	mitochondrial proton-transporting ATP synthase complex
0.0221731	37	607	8	0.0131796	0.216216	GO:0070069	GO:CC	cytochrome complex
0.0283941	29	607	7	0.0115321	0.241379	GO:0045277	GO:CC	respiratory chain complex IV
0.0310649	21	607	6	0.00988468	0.285714	GO:0005833	GO:CC	hemoglobin complex
0.0345059	14	607	5	0.00823723	0.357143	GO:0000276	GO:CC	mitochondrial proton-transporting ATP synthase complex, coupling factor F(o)
0.0388294	305	607	27	0.0444811	0.0885246	GO:0099512	GO:CC	supramolecular fiber
0.0388294	305	607	27	0.0444811	0.0885246	GO:0099081	GO:CC	supramolecular polymer
1.428e-07	828	825	68	0.0824242	0.0821256	GO:0016491	GO:MF	oxidoreductase activity
8.30901e-05	34	825	10	0.0121212	0.294118	GO:0016651	GO:MF	oxidoreductase activity, acting on NAD(P)H
0.000285005	57	825	12	0.0145455	0.210526	GO:0016209	GO:MF	antioxidant activity
0.0003802	31	825	9	0.0109091	0.290323	GO:0009055	GO:MF	electron transfer activity
0.000663409	18	825	7	0.00848485	0.388889	GO:0015453	GO:MF	oxidoreduction-driven active transmembrane transporter activity
0.00112887	44	825	10	0.0121212	0.227273	GO:0004601	GO:MF	peroxidase activity
0.00142271	89	825	14	0.0169697	0.157303	GO:0050660	GO:MF	flavin adenine dinucleotide binding
0.00213333	47	825	10	0.0121212	0.212766	GO:0016684	GO:MF	oxidoreductase activity, acting on peroxide as acceptor
0.00308371	15	825	6	0.00727273	0.4	GO:0003954	GO:MF	NADH dehydrogenase activity
0.00334079	7131	825	318	0.385455	0.044594	GO:0003824	GO:MF	catalytic activity
0.029248	40	825	8	0.00969697	0.2	GO:0050661	GO:MF	NADP binding
0.0298116	51	825	9	0.0109091	0.176471	GO:0140104	GO:MF	molecular carrier activity
2.66126e-07	193	299	35	0.117057	0.181347	HP:0001644	HP	Dilated cardiomyopathy
1.97955e-06	197	299	34	0.113712	0.172589	HP:0003287	HP	Abnormality of mitochondrial metabolism
1.28764e-05	39	299	14	0.0468227	0.358974	HP:0008316	HP	Abnormal mitochondria in muscle tissue
3.20854e-05	367	299	47	0.157191	0.128065	HP:0003198	HP	Myopathy
4.24171e-05	615	299	66	0.220736	0.107317	HP:0001638	HP	Cardiomyopathy
6.90206e-05	413	299	50	0.167224	0.121065	HP:0100659	HP	Abnormal cerebral vascular morphology
7.56059e-05	226	299	34	0.113712	0.150442	HP:0012103	HP	Abnormality of the mitochondrion
0.000102964	59	299	16	0.0535117	0.271186	HP:0000114	HP	Proximal tubulopathy
0.00010942	52	299	15	0.0501672	0.288462	HP:0003200	HP	Ragged-red muscle fibers
0.000131604	188	299	30	0.100334	0.159574	HP:0031546	HP	Cardiac conduction abnormality
0.000206852	316	299	41	0.137124	0.129747	HP:0001639	HP	Hypertrophic cardiomyopathy
0.000264199	658	299	67	0.22408	0.101824	HP:0001637	HP	Abnormal myocardium morphology
0.000566706	245	299	34	0.113712	0.138776	HP:0001254	HP	Lethargy
0.000632799	15	299	8	0.0267559	0.533333	HP:0001427	HP	Mitochondrial inheritance
0.000640882	180	299	28	0.0936455	0.155556	HP:0001714	HP	Ventricular hypertrophy
0.000664291	191	299	29	0.09699	0.151832	HP:0002170	HP	Intracranial hemorrhage
0.00118848	300	299	38	0.12709	0.126667	HP:0001635	HP	Congestive heart failure
0.00120064	21	299	9	0.0301003	0.428571	HP:0003481	HP	Segmental peripheral demyelination/remyelination
0.00161316	12	299	7	0.0234114	0.583333	HP:0000576	HP	Centrocecal scotoma
0.00166021	146	299	24	0.0802676	0.164384	HP:0001711	HP	Abnormal left ventricle morphology
0.00222807	191	299	28	0.0936455	0.146597	HP:0003128	HP	Lactic acidosis
0.00352603	9	299	6	0.0200669	0.666667	HP:0001112	HP	Leber optic atrophy
0.00437588	30	299	10	0.0334448	0.333333	HP:0007183	HP	Focal T2 hyperintense basal ganglia lesion
0.00437588	30	299	10	0.0334448	0.333333	HP:0002331	HP	Recurrent paroxysmal headache
0.00672183	1367	299	109	0.364548	0.0797366	HP:0025015	HP	Abnormal vascular morphology
0.00781078	46	299	12	0.0401338	0.26087	HP:0002483	HP	Bulbar signs
0.00820402	54	299	13	0.0434783	0.240741	HP:0003737	HP	Mitochondrial myopathy
0.00841175	10	299	6	0.0200669	0.6	HP:0100611	HP	Multiple glomerular cysts
0.00987685	119	299	20	0.0668896	0.168067	HP:0001712	HP	Left ventricular hypertrophy
0.0111383	446	299	47	0.157191	0.105381	HP:0001941	HP	Acidosis
0.0146643	83	299	16	0.0535117	0.192771	HP:0003800	HP	Muscle abnormality related to mitochondrial dysfunction
0.0147774	41	299	11	0.0367893	0.268293	HP:0011904	HP	Persistence of hemoglobin F
0.0172478	7	299	5	0.0167224	0.714286	HP:0011695	HP	Cerebellar hemorrhage
0.0176599	11	299	6	0.0200669	0.545455	HP:0007768	HP	Central retinal vessel vascular tortuosity
0.0176599	11	299	6	0.0200669	0.545455	HP:0000631	HP	Retinal arterial tortuosity
0.0188325	124	299	20	0.0668896	0.16129	HP:0000124	HP	Renal tubular dysfunction
0.0302511	2215	299	156	0.521739	0.0704289	HP:0030680	HP	Abnormal cardiovascular system morphology
0.0318472	292	299	34	0.113712	0.116438	HP:0032243	HP	Abnormal tissue metabolite concentration
0.0360658	244	299	30	0.100334	0.122951	HP:0004308	HP	Ventricular arrhythmia
0.0414011	62	299	13	0.0434783	0.209677	HP:0034370	HP	Abnormal muscle tissue metabolite concentration
0.0424316	610	299	57	0.190635	0.0934426	HP:0011675	HP	Arrhythmia
0.0446768	142	299	21	0.0702341	0.147887	HP:0001421	HP	Abnormality of the musculature of the hand
0.0485594	485	299	48	0.160535	0.0989691	HP:0004360	HP	Abnormality of acid-base homeostasis
3.31681e-10	115	383	31	0.0809399	0.269565	KEGG:00190	KEGG	Oxidative phosphorylation
0.000120416	56	383	15	0.0391645	0.267857	KEGG:00010	KEGG	Glycolysis / Gluconeogenesis
0.000737366	122	383	22	0.0574413	0.180328	KEGG:04260	KEGG	Cardiac muscle contraction
0.00269836	48	383	12	0.0313316	0.25	KEGG:00280	KEGG	Valine, leucine and isoleucine degradation
0.00395819	23	383	8	0.0208877	0.347826	KEGG:00030	KEGG	Pentose phosphate pathway
0.00783208	104	383	18	0.0469974	0.173077	KEGG:03010	KEGG	Ribosome
0.0078403	95	383	17	0.0443864	0.178947	KEGG:01200	KEGG	Carbon metabolism
0.0253318	1426	383	123	0.321149	0.0862553	KEGG:01100	KEGG	Metabolic pathways
0.0289688	23	383	7	0.0182768	0.304348	KEGG:00640	KEGG	Propanoate metabolism
1.6201e-08	77	398	22	0.0552764	0.285714	REAC:R-DRE-163200	REAC	Respiratory electron transport, ATP synthesis by chemiosmotic coupling, and heat production by uncoupling proteins.
2.70975e-08	126	398	28	0.0703518	0.222222	REAC:R-DRE-1428517	REAC	The citric acid (TCA) cycle and respiratory electron transport
1.27349e-05	58	398	16	0.040201	0.275862	REAC:R-DRE-611105	REAC	Respiratory electron transport
4.0234e-05	55	398	15	0.0376884	0.272727	REAC:R-DRE-6799198	REAC	Complex I biogenesis
4.48999e-05	96	398	20	0.0502513	0.208333	REAC:R-DRE-72689	REAC	Formation of a pool of free 40S subunits
6.16086e-05	89	398	19	0.0477387	0.213483	REAC:R-DRE-1799339	REAC	SRP-dependent cotranslational protein targeting to membrane
0.000306342	117	398	21	0.0527638	0.179487	REAC:R-DRE-72613	REAC	Eukaryotic Translation Initiation
0.000306342	117	398	21	0.0527638	0.179487	REAC:R-DRE-72737	REAC	Cap-dependent Translation Initiation
0.00030731	1504	398	121	0.30402	0.0804521	REAC:R-DRE-1430728	REAC	Metabolism
0.000333114	108	398	20	0.0502513	0.185185	REAC:R-DRE-156827	REAC	L13a-mediated translational silencing of Ceruloplasmin expression
0.000427065	91	398	18	0.0452261	0.197802	REAC:R-DRE-975956	REAC	Nonsense Mediated Decay (NMD) independent of the Exon Junction Complex (EJC)
0.00182605	110	398	19	0.0477387	0.172727	REAC:R-DRE-927802	REAC	Nonsense-Mediated Decay (NMD)
0.00182605	110	398	19	0.0477387	0.172727	REAC:R-DRE-975957	REAC	Nonsense Mediated Decay (NMD) enhanced by the Exon Junction Complex (EJC)
0.031516	53	398	11	0.0276382	0.207547	REAC:R-DRE-72695	REAC	Formation of the ternary complex, and subsequently, the 43S complex
0.010678	4329	1164	250	0.214777	0.0577501	TF:M01154	TF	Factor: c-Myc; motif: KACCACGTGSYY
0.0274074	3236	1164	191	0.164089	0.0590235	TF:M01145_1	TF	Factor: c-Myc; motif: RACCACGTGCTC; match class: 1
3.70671e-09	71	136	26	0.191176	0.366197	WP:WP1339	WP	Electron transport chain
0.00176536	43	136	13	0.0955882	0.302326	WP:WP1335	WP	Oxidative phosphorylation
0.00819599	62	136	15	0.110294	0.241935	WP:WP324	WP	Cytoplasmic ribosomal proteins
filter: 20 counts, 2SD on median
p_value	term_size	query_size	intersection_size	precision	recall	term_id	source	term_name
5.3206e-10	208	598	32	0.0535117	0.153846	GO:0006091	GO:BP	generation of precursor metabolites and energy
2.00545e-06	94	598	18	0.0301003	0.191489	GO:0009205	GO:BP	purine ribonucleoside triphosphate metabolic process
2.33026e-06	84	598	17	0.0284281	0.202381	GO:0046034	GO:BP	ATP metabolic process
2.86216e-06	96	598	18	0.0301003	0.1875	GO:0009144	GO:BP	purine nucleoside triphosphate metabolic process
3.09156e-06	75	598	16	0.0267559	0.213333	GO:0022900	GO:BP	electron transport chain
4.04622e-06	98	598	18	0.0301003	0.183673	GO:0009199	GO:BP	ribonucleoside triphosphate metabolic process
4.04622e-06	98	598	18	0.0301003	0.183673	GO:0045333	GO:BP	cellular respiration
5.922e-06	89	598	17	0.0284281	0.191011	GO:0009060	GO:BP	aerobic respiration
1.75619e-05	63	598	14	0.0234114	0.222222	GO:0022904	GO:BP	respiratory electron transport chain
2.00337e-05	133	598	20	0.0334448	0.150376	GO:0015980	GO:BP	energy derivation by oxidation of organic compounds
2.00907e-05	108	598	18	0.0301003	0.166667	GO:0009141	GO:BP	nucleoside triphosphate metabolic process
2.05129e-05	54	598	13	0.0217391	0.240741	GO:0042773	GO:BP	ATP synthesis coupled electron transport
2.17996e-05	64	598	14	0.0234114	0.21875	GO:0006119	GO:BP	oxidative phosphorylation
0.000642236	121	598	17	0.0284281	0.140496	GO:0071345	GO:BP	cellular response to cytokine stimulus
0.000879832	331	598	30	0.0501672	0.0906344	GO:0042592	GO:BP	homeostatic process
0.00132663	526	598	40	0.0668896	0.0760456	GO:0044248	GO:BP	cellular catabolic process
0.0022251	132	598	17	0.0284281	0.128788	GO:0034097	GO:BP	response to cytokine
0.0047212	49	598	10	0.0167224	0.204082	GO:0019646	GO:BP	aerobic electron transport chain
0.0047212	49	598	10	0.0167224	0.204082	GO:0042775	GO:BP	mitochondrial ATP synthesis coupled electron transport
0.00572727	50	598	10	0.0167224	0.2	GO:0046031	GO:BP	ADP metabolic process
0.00691388	51	598	10	0.0167224	0.196078	GO:0009179	GO:BP	purine ribonucleoside diphosphate metabolic process
0.00691388	51	598	10	0.0167224	0.196078	GO:0009135	GO:BP	purine nucleoside diphosphate metabolic process
0.0076067	115	598	15	0.0250836	0.130435	GO:0019221	GO:BP	cytokine-mediated signaling pathway
0.00830744	52	598	10	0.0167224	0.192308	GO:0009185	GO:BP	ribonucleoside diphosphate metabolic process
0.010493	229	598	22	0.0367893	0.0960699	GO:0009259	GO:BP	ribonucleotide metabolic process
0.012969	215	598	21	0.0351171	0.0976744	GO:0032787	GO:BP	monocarboxylic acid metabolic process
0.0140398	55	598	10	0.0167224	0.181818	GO:0009132	GO:BP	nucleoside diphosphate metabolic process
0.0143338	17	598	6	0.0100334	0.352941	GO:0042744	GO:BP	hydrogen peroxide catabolic process
0.0156748	930	598	56	0.0936455	0.0602151	GO:0044281	GO:BP	small molecule metabolic process
0.0171463	45	598	9	0.0150502	0.2	GO:0009142	GO:BP	nucleoside triphosphate biosynthetic process
0.0184333	220	598	21	0.0351171	0.0954545	GO:0009150	GO:BP	purine ribonucleotide metabolic process
0.0195246	57	598	10	0.0167224	0.175439	GO:0009154	GO:BP	purine ribonucleotide catabolic process
0.0197926	26	598	7	0.0117057	0.269231	GO:0015986	GO:BP	proton motive force-driven ATP synthesis
0.0206117	239	598	22	0.0367893	0.0920502	GO:0019693	GO:BP	ribose phosphate metabolic process
0.0206281	6	598	4	0.00668896	0.666667	GO:0055003	GO:BP	cardiac myofibril assembly
0.0208967	18	598	6	0.0100334	0.333333	GO:0042743	GO:BP	hydrogen peroxide metabolic process
0.0228971	58	598	10	0.0167224	0.172414	GO:0009261	GO:BP	ribonucleotide catabolic process
0.0248468	47	598	9	0.0150502	0.191489	GO:0009181	GO:BP	purine ribonucleoside diphosphate catabolic process
0.0248468	47	598	9	0.0150502	0.191489	GO:0009137	GO:BP	purine nucleoside diphosphate catabolic process
0.0248468	47	598	9	0.0150502	0.191489	GO:0006096	GO:BP	glycolytic process
0.0248468	47	598	9	0.0150502	0.191489	GO:0046032	GO:BP	ADP catabolic process
0.0259566	27	598	7	0.0117057	0.259259	GO:0006754	GO:BP	ATP biosynthetic process
0.0282657	37	598	8	0.0133779	0.216216	GO:0009145	GO:BP	purine nucleoside triphosphate biosynthetic process
0.0282657	37	598	8	0.0133779	0.216216	GO:0009206	GO:BP	purine ribonucleoside triphosphate biosynthetic process
0.0296871	48	598	9	0.0150502	0.1875	GO:0072526	GO:BP	pyridine-containing compound catabolic process
0.0296871	48	598	9	0.0150502	0.1875	GO:0009191	GO:BP	ribonucleoside diphosphate catabolic process
0.0296871	48	598	9	0.0150502	0.1875	GO:0019364	GO:BP	pyridine nucleotide catabolic process
0.0308415	114	598	14	0.0234114	0.122807	GO:1901136	GO:BP	carbohydrate derivative catabolic process
0.031164	60	598	10	0.0167224	0.166667	GO:0006090	GO:BP	pyruvate metabolic process
0.031164	60	598	10	0.0167224	0.166667	GO:0006195	GO:BP	purine nucleotide catabolic process
0.0328144	301	598	25	0.041806	0.0830565	GO:0048585	GO:BP	negative regulation of response to stimulus
0.038072	400	598	30	0.0501672	0.075	GO:0019752	GO:BP	carboxylic acid metabolic process
0.0382344	163	598	17	0.0284281	0.104294	GO:0019725	GO:BP	cellular homeostasis
0.0412156	20	598	6	0.0100334	0.3	GO:0055006	GO:BP	cardiac cell development
0.0417812	402	598	30	0.0501672	0.0746269	GO:0043436	GO:BP	oxoacid metabolic process
0.041797	50	598	9	0.0150502	0.18	GO:0009134	GO:BP	nucleoside diphosphate catabolic process
0.0430529	29	598	7	0.0117057	0.241379	GO:0015669	GO:BP	gas transport
0.0468608	7	598	4	0.00668896	0.571429	GO:0001959	GO:BP	regulation of cytokine-mediated signaling pathway
0.0468608	7	598	4	0.00668896	0.571429	GO:0060759	GO:BP	regulation of response to cytokine stimulus
1.01484e-20	4443	519	265	0.510597	0.0596444	GO:0005737	GO:CC	cytoplasm
1.22609e-13	628	519	67	0.129094	0.106688	GO:0005739	GO:CC	mitochondrion
4.18327e-13	292	519	43	0.0828516	0.14726	GO:0005740	GO:CC	mitochondrial envelope
2.45809e-11	355	519	45	0.0867052	0.126761	GO:0031975	GO:CC	envelope
2.45809e-11	355	519	45	0.0867052	0.126761	GO:0031967	GO:CC	organelle envelope
3.10234e-11	262	519	38	0.0732177	0.145038	GO:0031966	GO:CC	mitochondrial membrane
7.60477e-10	186	519	30	0.0578035	0.16129	GO:0005743	GO:CC	mitochondrial inner membrane
1.15892e-09	189	519	30	0.0578035	0.15873	GO:0019866	GO:CC	organelle inner membrane
2.7776e-08	117	519	22	0.0423892	0.188034	GO:0098800	GO:CC	inner mitochondrial membrane protein complex
7.38526e-07	163	519	24	0.0462428	0.147239	GO:0098798	GO:CC	mitochondrial protein-containing complex
1.36538e-06	75	519	16	0.0308285	0.213333	GO:0070469	GO:CC	respirasome
4.91201e-05	73	519	14	0.026975	0.191781	GO:0098803	GO:CC	respiratory chain complex
5.6317e-05	907	519	63	0.121387	0.0694598	GO:0031090	GO:CC	organelle membrane
9.66088e-05	9271	519	384	0.739884	0.0414195	GO:0005622	GO:CC	intracellular anatomical structure
0.000163287	69	519	13	0.0250482	0.188406	GO:0005746	GO:CC	mitochondrial respirasome
0.000228751	586	519	45	0.0867052	0.0767918	GO:0005829	GO:CC	cytosol
0.00105122	21	519	7	0.0134875	0.333333	GO:0045259	GO:CC	proton-transporting ATP synthase complex
0.00150141	15	519	6	0.0115607	0.4	GO:0045263	GO:CC	proton-transporting ATP synthase complex, coupling factor F(o)
0.00507967	18	519	6	0.0115607	0.333333	GO:0005753	GO:CC	mitochondrial proton-transporting ATP synthase complex
0.00763038	37	519	8	0.0154143	0.216216	GO:0070069	GO:CC	cytochrome complex
0.010996	29	519	7	0.0134875	0.241379	GO:0045277	GO:CC	respiratory chain complex IV
0.0135464	21	519	6	0.0115607	0.285714	GO:0005833	GO:CC	hemoglobin complex
0.0163384	64	519	10	0.0192678	0.15625	GO:0022626	GO:CC	cytosolic ribosome
0.0170467	14	519	5	0.00963391	0.357143	GO:0000276	GO:CC	mitochondrial proton-transporting ATP synthase complex, coupling factor F(o)
0.0192641	5735	519	247	0.475915	0.0430689	GO:0043227	GO:CC	membrane-bounded organelle
0.0249659	5592	519	241	0.464355	0.0430973	GO:0043231	GO:CC	intracellular membrane-bounded organelle
0.0391305	25	519	6	0.0115607	0.24	GO:0005751	GO:CC	mitochondrial respiratory chain complex IV
1.35446e-06	828	685	58	0.0846715	0.0700483	GO:0016491	GO:MF	oxidoreductase activity
9.87954e-05	31	685	9	0.0131387	0.290323	GO:0009055	GO:MF	electron transfer activity
0.000235299	18	685	7	0.010219	0.388889	GO:0015453	GO:MF	oxidoreduction-driven active transmembrane transporter activity
0.000236921	34	685	9	0.0131387	0.264706	GO:0016651	GO:MF	oxidoreductase activity, acting on NAD(P)H
0.000260683	44	685	10	0.0145985	0.227273	GO:0004601	GO:MF	peroxidase activity
0.000413547	57	685	11	0.0160584	0.192982	GO:0016209	GO:MF	antioxidant activity
0.000501135	47	685	10	0.0145985	0.212766	GO:0016684	GO:MF	oxidoreductase activity, acting on peroxide as acceptor
0.00130327	15	685	6	0.00875912	0.4	GO:0003954	GO:MF	NADH dehydrogenase activity
0.00668738	89	685	12	0.0175182	0.134831	GO:0050660	GO:MF	flavin adenine dinucleotide binding
0.037699	90	685	11	0.0160584	0.122222	GO:0042379	GO:MF	chemokine receptor binding
0.037699	90	685	11	0.0160584	0.122222	GO:0008009	GO:MF	chemokine activity
7.37519e-08	197	251	33	0.131474	0.167513	HP:0003287	HP	Abnormality of mitochondrial metabolism
1.98468e-07	193	251	32	0.12749	0.165803	HP:0001644	HP	Dilated cardiomyopathy
1.10563e-06	615	251	62	0.247012	0.100813	HP:0001638	HP	Cardiomyopathy
1.29565e-06	39	251	14	0.0557769	0.358974	HP:0008316	HP	Abnormal mitochondria in muscle tissue
3.10106e-06	226	251	33	0.131474	0.146018	HP:0012103	HP	Abnormality of the mitochondrion
6.52712e-06	658	251	63	0.250996	0.0957447	HP:0001637	HP	Abnormal myocardium morphology
6.70114e-06	245	251	34	0.135458	0.138776	HP:0001254	HP	Lethargy
8.37493e-06	59	251	16	0.063745	0.271186	HP:0000114	HP	Proximal tubulopathy
1.31561e-05	316	251	39	0.155378	0.123418	HP:0001639	HP	Hypertrophic cardiomyopathy
8.88667e-05	52	251	14	0.0557769	0.269231	HP:0003200	HP	Ragged-red muscle fibers
9.56809e-05	367	251	41	0.163347	0.111717	HP:0003198	HP	Myopathy
0.000119532	413	251	44	0.175299	0.106538	HP:0100659	HP	Abnormal cerebral vascular morphology
0.000153216	188	251	27	0.10757	0.143617	HP:0031546	HP	Cardiac conduction abnormality
0.000162204	15	251	8	0.0318725	0.533333	HP:0001427	HP	Mitochondrial inheritance
0.000214491	191	251	27	0.10757	0.141361	HP:0003128	HP	Lactic acidosis
0.000241033	180	251	26	0.103586	0.144444	HP:0001714	HP	Ventricular hypertrophy
0.000420457	446	251	45	0.179283	0.100897	HP:0001941	HP	Acidosis
0.00048655	12	251	7	0.0278884	0.583333	HP:0000576	HP	Centrocecal scotoma
0.00113029	146	251	22	0.0876494	0.150685	HP:0001711	HP	Abnormal left ventricle morphology
0.00113354	54	251	13	0.0517928	0.240741	HP:0003737	HP	Mitochondrial myopathy
0.00121923	46	251	12	0.0478088	0.26087	HP:0002483	HP	Bulbar signs
0.00123928	124	251	20	0.0796813	0.16129	HP:0000124	HP	Renal tubular dysfunction
0.00125107	9	251	6	0.0239044	0.666667	HP:0001112	HP	Leber optic atrophy
0.00132393	2215	251	139	0.553785	0.062754	HP:0030680	HP	Abnormal cardiovascular system morphology
0.001464	83	251	16	0.063745	0.192771	HP:0003800	HP	Muscle abnormality related to mitochondrial dysfunction
0.00175535	292	251	33	0.131474	0.113014	HP:0032243	HP	Abnormal tissue metabolite concentration
0.00185125	485	251	46	0.183267	0.0948454	HP:0004360	HP	Abnormality of acid-base homeostasis
0.00267112	41	251	11	0.0438247	0.268293	HP:0011904	HP	Persistence of hemoglobin F
0.00283055	142	251	21	0.0836653	0.147887	HP:0001421	HP	Abnormality of the musculature of the hand
0.00286948	191	251	25	0.0996016	0.13089	HP:0002170	HP	Intracranial hemorrhage
0.00300795	10	251	6	0.0239044	0.6	HP:0100611	HP	Multiple glomerular cysts
0.00325027	300	251	33	0.131474	0.11	HP:0001635	HP	Congestive heart failure
0.00358288	777	251	63	0.250996	0.0810811	HP:0034684	HP	Abnormal enzyme concentration or activity
0.00377834	610	251	53	0.211155	0.0868852	HP:0011675	HP	Arrhythmia
0.00397506	546	251	49	0.195219	0.0897436	HP:0002094	HP	Dyspnea
0.00403184	21	251	8	0.0318725	0.380952	HP:0003481	HP	Segmental peripheral demyelination/remyelination
0.00464856	1367	251	95	0.378486	0.0694952	HP:0025015	HP	Abnormal vascular morphology
0.00581755	1707	251	112	0.446215	0.0656122	HP:0001627	HP	Abnormal heart morphology
0.00611628	62	251	13	0.0517928	0.209677	HP:0034370	HP	Abnormal muscle tissue metabolite concentration
0.00636436	11	251	6	0.0239044	0.545455	HP:0000631	HP	Retinal arterial tortuosity
0.00636436	11	251	6	0.0239044	0.545455	HP:0007768	HP	Central retinal vessel vascular tortuosity
0.00725348	7	251	5	0.0199203	0.714286	HP:0011695	HP	Cerebellar hemorrhage
0.00781683	73	251	14	0.0557769	0.191781	HP:0025065	HP	Abnormal mean corpuscular volume
0.00817638	659	251	55	0.219124	0.0834598	HP:0030956	HP	Abnormality of cardiovascular system electrophysiology
0.00890789	64	251	13	0.0517928	0.203125	HP:0005518	HP	Increased mean corpuscular volume
0.0090641	30	251	9	0.0358566	0.3	HP:0002331	HP	Recurrent paroxysmal headache
0.0099375	613	251	52	0.207171	0.0848287	HP:0011004	HP	Abnormal systemic arterial morphology
0.0118209	119	251	18	0.0717131	0.151261	HP:0001712	HP	Left ventricular hypertrophy
0.0137829	208	251	25	0.0996016	0.120192	HP:0001297	HP	Stroke
0.0168108	813	251	63	0.250996	0.0774908	HP:0003271	HP	Visceromegaly
0.017592	384	251	37	0.14741	0.0963542	HP:0002013	HP	Vomiting
0.020548	79	251	14	0.0557769	0.177215	HP:0011902	HP	Abnormal hemoglobin
0.0216476	33	251	9	0.0358566	0.272727	HP:0009004	HP	Hypoplasia of the musculature
0.0240731	162	251	21	0.0836653	0.12963	HP:0003546	HP	Exercise intolerance
0.0253388	26	251	8	0.0318725	0.307692	HP:0001045	HP	Vitiligo
0.0277399	244	251	27	0.10757	0.110656	HP:0004308	HP	Ventricular arrhythmia
0.028277	34	251	9	0.0358566	0.264706	HP:0004309	HP	Ventricular preexcitation
0.0328857	690	251	55	0.219124	0.0797101	HP:0002240	HP	Hepatomegaly
0.0345964	27	251	8	0.0318725	0.296296	HP:0025268	HP	Stuttering
0.0345964	27	251	8	0.0318725	0.296296	HP:0003648	HP	Lacticaciduria
0.0346895	20	251	7	0.0278884	0.35	HP:0011965	HP	Abnormal circulating citrulline concentration
0.03627	141	251	19	0.0756972	0.134752	HP:0012072	HP	Aciduria
0.0368066	14	251	6	0.0239044	0.428571	HP:0007067	HP	Distal peripheral sensory neuropathy
0.0368066	14	251	6	0.0239044	0.428571	HP:0003572	HP	Low plasma citrulline
0.0423025	890	251	66	0.262948	0.0741573	HP:0001438	HP	Abnormal abdomen morphology
2.08479e-12	115	318	31	0.0974843	0.269565	KEGG:00190	KEGG	Oxidative phosphorylation
1.08314e-05	56	318	15	0.0471698	0.267857	KEGG:00010	KEGG	Glycolysis / Gluconeogenesis
0.000132685	122	318	21	0.0660377	0.172131	KEGG:04260	KEGG	Cardiac muscle contraction
0.000406547	48	318	12	0.0377358	0.25	KEGG:00280	KEGG	Valine, leucine and isoleucine degradation
0.000723404	95	318	17	0.0534591	0.178947	KEGG:01200	KEGG	Carbon metabolism
0.00101276	23	318	8	0.0251572	0.347826	KEGG:00030	KEGG	Pentose phosphate pathway
0.00245809	104	318	17	0.0534591	0.163462	KEGG:03010	KEGG	Ribosome
0.00902504	23	318	7	0.0220126	0.304348	KEGG:00640	KEGG	Propanoate metabolism
0.0134748	1426	318	106	0.333333	0.0743338	KEGG:01100	KEGG	Metabolic pathways
0.0349542	45	318	9	0.0283019	0.2	KEGG:00071	KEGG	Fatty acid degradation
0.0413891	46	318	9	0.0283019	0.195652	KEGG:04216	KEGG	Ferroptosis
4.41416e-10	126	336	28	0.0833333	0.222222	REAC:R-DRE-1428517	REAC	The citric acid (TCA) cycle and respiratory electron transport
5.39537e-10	77	336	22	0.0654762	0.285714	REAC:R-DRE-163200	REAC	Respiratory electron transport, ATP synthesis by chemiosmotic coupling, and heat production by uncoupling proteins.
1.10002e-06	58	336	16	0.047619	0.275862	REAC:R-DRE-611105	REAC	Respiratory electron transport
4.0718e-06	55	336	15	0.0446429	0.272727	REAC:R-DRE-6799198	REAC	Complex I biogenesis
1.4636e-05	96	336	19	0.0565476	0.197917	REAC:R-DRE-72689	REAC	Formation of a pool of free 40S subunits
2.34296e-05	89	336	18	0.0535714	0.202247	REAC:R-DRE-1799339	REAC	SRP-dependent cotranslational protein targeting to membrane
8.26181e-05	117	336	20	0.0595238	0.17094	REAC:R-DRE-72737	REAC	Cap-dependent Translation Initiation
8.26181e-05	117	336	20	0.0595238	0.17094	REAC:R-DRE-72613	REAC	Eukaryotic Translation Initiation
0.000103859	108	336	19	0.0565476	0.175926	REAC:R-DRE-156827	REAC	L13a-mediated translational silencing of Ceruloplasmin expression
0.000180128	91	336	17	0.0505952	0.186813	REAC:R-DRE-975956	REAC	Nonsense Mediated Decay (NMD) independent of the Exon Junction Complex (EJC)
0.00072117	1504	336	104	0.309524	0.0691489	REAC:R-DRE-1430728	REAC	Metabolism
0.00272987	110	336	17	0.0505952	0.154545	REAC:R-DRE-927802	REAC	Nonsense-Mediated Decay (NMD)
0.00272987	110	336	17	0.0505952	0.154545	REAC:R-DRE-975957	REAC	Nonsense Mediated Decay (NMD) enhanced by the Exon Junction Complex (EJC)
0.0361472	53	336	10	0.0297619	0.188679	REAC:R-DRE-72695	REAC	Formation of the ternary complex, and subsequently, the 43S complex
1.95114e-10	71	120	26	0.216667	0.366197	WP:WP1339	WP	Electron transport chain
0.000513167	43	120	13	0.108333	0.302326	WP:WP1335	WP	Oxidative phosphorylation
0.00820932	62	120	14	0.116667	0.225806	WP:WP324	WP	Cytoplasmic ribosomal proteins
0.0337859	35	120	9	0.075	0.257143	WP:WP1356	WP	Glycolysis and gluconeogenesis
filter: 20 counts, 3SD on median
p_value	term_size	query_size	intersection_size	precision	recall	term_id	source	term_name
1.6677e-13	208	453	32	0.0706402	0.153846	GO:0006091	GO:BP	generation of precursor metabolites and energy
1.63445e-08	94	453	18	0.0397351	0.191489	GO:0009205	GO:BP	purine ribonucleoside triphosphate metabolic process
2.35447e-08	84	453	17	0.0375276	0.202381	GO:0046034	GO:BP	ATP metabolic process
2.3693e-08	96	453	18	0.0397351	0.1875	GO:0009144	GO:BP	purine nucleoside triphosphate metabolic process
3.40206e-08	98	453	18	0.0397351	0.183673	GO:0009199	GO:BP	ribonucleoside triphosphate metabolic process
3.40206e-08	98	453	18	0.0397351	0.183673	GO:0045333	GO:BP	cellular respiration
3.90169e-08	75	453	16	0.0353201	0.213333	GO:0022900	GO:BP	electron transport chain
6.22039e-08	89	453	17	0.0375276	0.191011	GO:0009060	GO:BP	aerobic respiration
1.2316e-07	133	453	20	0.0441501	0.150376	GO:0015980	GO:BP	energy derivation by oxidation of organic compounds
1.82592e-07	108	453	18	0.0397351	0.166667	GO:0009141	GO:BP	nucleoside triphosphate metabolic process
3.6181e-07	63	453	14	0.0309051	0.222222	GO:0022904	GO:BP	respiratory electron transport chain
4.52571e-07	64	453	14	0.0309051	0.21875	GO:0006119	GO:BP	oxidative phosphorylation
4.8096e-07	526	453	40	0.0883002	0.0760456	GO:0044248	GO:BP	cellular catabolic process
5.27418e-07	54	453	13	0.0286976	0.240741	GO:0042773	GO:BP	ATP synthesis coupled electron transport
0.000277934	49	453	10	0.0220751	0.204082	GO:0042775	GO:BP	mitochondrial ATP synthesis coupled electron transport
0.000277934	49	453	10	0.0220751	0.204082	GO:0019646	GO:BP	aerobic electron transport chain
0.000321617	930	453	50	0.110375	0.0537634	GO:0044281	GO:BP	small molecule metabolic process
0.000339667	50	453	10	0.0220751	0.2	GO:0046031	GO:BP	ADP metabolic process
0.000342401	121	453	15	0.0331126	0.123967	GO:0071345	GO:BP	cellular response to cytokine stimulus
0.000413088	51	453	10	0.0220751	0.196078	GO:0009179	GO:BP	purine ribonucleoside diphosphate metabolic process
0.000413088	51	453	10	0.0220751	0.196078	GO:0009135	GO:BP	purine nucleoside diphosphate metabolic process
0.000492486	215	453	20	0.0441501	0.0930233	GO:0032787	GO:BP	monocarboxylic acid metabolic process
0.000500036	52	453	10	0.0220751	0.192308	GO:0009185	GO:BP	ribonucleoside diphosphate metabolic process
0.000603696	950	453	50	0.110375	0.0526316	GO:0009056	GO:BP	catabolic process
0.000864022	55	453	10	0.0220751	0.181818	GO:0009132	GO:BP	nucleoside diphosphate metabolic process
0.000936531	114	453	14	0.0309051	0.122807	GO:1901136	GO:BP	carbohydrate derivative catabolic process
0.0010194	331	453	25	0.0551876	0.0755287	GO:0042592	GO:BP	homeostatic process
0.00106038	132	453	15	0.0331126	0.113636	GO:0034097	GO:BP	response to cytokine
0.00106604	400	453	28	0.0618102	0.07	GO:0019752	GO:BP	carboxylic acid metabolic process
0.00117582	402	453	28	0.0618102	0.0696517	GO:0043436	GO:BP	oxoacid metabolic process
0.00121943	57	453	10	0.0220751	0.175439	GO:0009154	GO:BP	purine ribonucleotide catabolic process
0.00130533	45	453	9	0.0198675	0.2	GO:0009142	GO:BP	nucleoside triphosphate biosynthetic process
0.00133122	229	453	20	0.0441501	0.0873362	GO:0009259	GO:BP	ribonucleotide metabolic process
0.00144065	58	453	10	0.0220751	0.172414	GO:0009261	GO:BP	ribonucleotide catabolic process
0.00191943	47	453	9	0.0198675	0.191489	GO:0009137	GO:BP	purine nucleoside diphosphate catabolic process
0.00191943	47	453	9	0.0198675	0.191489	GO:0006096	GO:BP	glycolytic process
0.00191943	47	453	9	0.0198675	0.191489	GO:0009181	GO:BP	purine ribonucleoside diphosphate catabolic process
0.00191943	47	453	9	0.0198675	0.191489	GO:0046032	GO:BP	ADP catabolic process
0.0019899	60	453	10	0.0220751	0.166667	GO:0006090	GO:BP	pyruvate metabolic process
0.0019899	60	453	10	0.0220751	0.166667	GO:0006195	GO:BP	purine nucleotide catabolic process
0.00210279	17	453	6	0.013245	0.352941	GO:0042744	GO:BP	hydrogen peroxide catabolic process
0.00231016	48	453	9	0.0198675	0.1875	GO:0019364	GO:BP	pyridine nucleotide catabolic process
0.00231016	48	453	9	0.0198675	0.1875	GO:0072526	GO:BP	pyridine-containing compound catabolic process
0.00231016	48	453	9	0.0198675	0.1875	GO:0009191	GO:BP	ribonucleoside diphosphate catabolic process
0.00232584	26	453	7	0.0154525	0.269231	GO:0015986	GO:BP	proton motive force-driven ATP synthesis
0.00257501	239	453	20	0.0441501	0.083682	GO:0019693	GO:BP	ribose phosphate metabolic process
0.00262693	419	453	28	0.0618102	0.0668258	GO:0006082	GO:BP	organic acid metabolic process
0.0027018	37	453	8	0.01766	0.216216	GO:0009145	GO:BP	purine nucleoside triphosphate biosynthetic process
0.0027018	37	453	8	0.01766	0.216216	GO:0009206	GO:BP	purine ribonucleoside triphosphate biosynthetic process
0.00286359	220	453	19	0.0419426	0.0863636	GO:0009150	GO:BP	purine ribonucleotide metabolic process
0.00307202	27	453	7	0.0154525	0.259259	GO:0006754	GO:BP	ATP biosynthetic process
0.00308716	18	453	6	0.013245	0.333333	GO:0042743	GO:BP	hydrogen peroxide metabolic process
0.00330033	50	453	9	0.0198675	0.18	GO:0009134	GO:BP	nucleoside diphosphate catabolic process
0.00365361	64	453	10	0.0220751	0.15625	GO:0072523	GO:BP	purine-containing compound catabolic process
0.00486503	66	453	10	0.0220751	0.151515	GO:0016052	GO:BP	carbohydrate catabolic process
0.00575166	115	453	13	0.0286976	0.113043	GO:0019221	GO:BP	cytokine-mediated signaling pathway
0.00582859	274	453	21	0.0463576	0.0766423	GO:0006163	GO:BP	purine nucleotide metabolic process
0.00612036	41	453	8	0.01766	0.195122	GO:0009201	GO:BP	ribonucleoside triphosphate biosynthetic process
0.00713033	84	453	11	0.0242826	0.130952	GO:0046496	GO:BP	nicotinamide nucleotide metabolic process
0.00713033	84	453	11	0.0242826	0.130952	GO:0019362	GO:BP	pyridine nucleotide metabolic process
0.0103603	426	453	27	0.0596026	0.0633803	GO:0072359	GO:BP	circulatory system development
0.0108042	72	453	10	0.0220751	0.138889	GO:0009166	GO:BP	nucleotide catabolic process
0.0113611	7	453	4	0.00883002	0.571429	GO:0060759	GO:BP	regulation of response to cytokine stimulus
0.0113611	7	453	4	0.00883002	0.571429	GO:0001959	GO:BP	regulation of cytokine-mediated signaling pathway
0.0139453	90	453	11	0.0242826	0.122222	GO:0072524	GO:BP	pyridine-containing compound metabolic process
0.01508	23	453	6	0.013245	0.26087	GO:0006123	GO:BP	mitochondrial electron transport, cytochrome c to oxygen
0.0153519	292	453	21	0.0463576	0.0719178	GO:0072521	GO:BP	purine-containing compound metabolic process
0.0159739	34	453	7	0.0154525	0.205882	GO:0097237	GO:BP	cellular response to toxic substance
0.0159739	34	453	7	0.0154525	0.205882	GO:1990748	GO:BP	cellular detoxification
0.0197556	77	453	10	0.0220751	0.12987	GO:1901292	GO:BP	nucleoside phosphate catabolic process
0.0215126	322	453	22	0.0485651	0.068323	GO:0009117	GO:BP	nucleotide metabolic process
0.0322532	26	453	6	0.013245	0.230769	GO:0098869	GO:BP	cellular oxidant detoxification
0.0341982	332	453	22	0.0485651	0.0662651	GO:0006753	GO:BP	nucleoside phosphate metabolic process
0.0378768	100	453	11	0.0242826	0.11	GO:0046434	GO:BP	organophosphate catabolic process
0.0389788	1076	453	49	0.108168	0.045539	GO:0009653	GO:BP	anatomical structure morphogenesis
0.0392692	220	453	17	0.0375276	0.0772727	GO:0019439	GO:BP	aromatic compound catabolic process
0.0405907	27	453	6	0.013245	0.222222	GO:0015671	GO:BP	oxygen transport
0.0485799	40	453	7	0.0154525	0.175	GO:0098754	GO:BP	detoxification
9.60755e-21	4443	411	221	0.537713	0.0497412	GO:0005737	GO:CC	cytoplasm
1.41095e-14	628	411	60	0.145985	0.0955414	GO:0005739	GO:CC	mitochondrion
1.81125e-14	292	411	40	0.0973236	0.136986	GO:0005740	GO:CC	mitochondrial envelope
3.58918e-12	262	411	35	0.0851582	0.133588	GO:0031966	GO:CC	mitochondrial membrane
1.48657e-11	355	411	40	0.0973236	0.112676	GO:0031975	GO:CC	envelope
1.48657e-11	355	411	40	0.0973236	0.112676	GO:0031967	GO:CC	organelle envelope
8.16421e-11	186	411	28	0.0681265	0.150538	GO:0005743	GO:CC	mitochondrial inner membrane
1.22492e-10	189	411	28	0.0681265	0.148148	GO:0019866	GO:CC	organelle inner membrane
2.37655e-09	117	411	21	0.0510949	0.179487	GO:0098800	GO:CC	inner mitochondrial membrane protein complex
4.02523e-08	163	411	23	0.0559611	0.141104	GO:0098798	GO:CC	mitochondrial protein-containing complex
4.62309e-08	75	411	16	0.0389294	0.213333	GO:0070469	GO:CC	respirasome
2.6805e-06	73	411	14	0.0340633	0.191781	GO:0098803	GO:CC	respiratory chain complex
1.1062e-05	69	411	13	0.0316302	0.188406	GO:0005746	GO:CC	mitochondrial respirasome
4.80017e-05	586	411	40	0.0973236	0.0682594	GO:0005829	GO:CC	cytosol
0.000188264	9271	411	308	0.749392	0.0332219	GO:0005622	GO:CC	intracellular anatomical structure
0.000219634	21	411	7	0.0170316	0.333333	GO:0045259	GO:CC	proton-transporting ATP synthase complex
0.000383849	15	411	6	0.0145985	0.4	GO:0045263	GO:CC	proton-transporting ATP synthase complex, coupling factor F(o)
0.000400949	907	411	51	0.124088	0.0562293	GO:0031090	GO:CC	organelle membrane
0.00132421	18	411	6	0.0145985	0.333333	GO:0005753	GO:CC	mitochondrial proton-transporting ATP synthase complex
0.0013936	37	411	8	0.0194647	0.216216	GO:0070069	GO:CC	cytochrome complex
0.0022124	64	411	10	0.0243309	0.15625	GO:0022626	GO:CC	cytosolic ribosome
0.00242207	29	411	7	0.0170316	0.241379	GO:0045277	GO:CC	respiratory chain complex IV
0.0036006	21	411	6	0.0145985	0.285714	GO:0005833	GO:CC	hemoglobin complex
0.00550765	14	411	5	0.0121655	0.357143	GO:0000276	GO:CC	mitochondrial proton-transporting ATP synthase complex, coupling factor F(o)
0.0106722	25	411	6	0.0145985	0.24	GO:0005751	GO:CC	mitochondrial respiratory chain complex IV
0.0260106	41	411	7	0.0170316	0.170732	GO:0022625	GO:CC	cytosolic large ribosomal subunit
0.0290745	70	411	9	0.0218978	0.128571	GO:1990204	GO:CC	oxidoreductase complex
0.0304657	103	411	11	0.026764	0.106796	GO:0044391	GO:CC	ribosomal subunit
0.0384151	31	411	6	0.0145985	0.193548	GO:0033177	GO:CC	proton-transporting two-sector ATPase complex, proton-transporting domain
1.32976e-07	828	528	51	0.0965909	0.0615942	GO:0016491	GO:MF	oxidoreductase activity
9.81753e-06	31	528	9	0.0170455	0.290323	GO:0009055	GO:MF	electron transfer activity
2.1512e-05	44	528	10	0.0189394	0.227273	GO:0004601	GO:MF	peroxidase activity
3.68594e-05	18	528	7	0.0132576	0.388889	GO:0015453	GO:MF	oxidoreduction-driven active transmembrane transporter activity
4.21544e-05	47	528	10	0.0189394	0.212766	GO:0016684	GO:MF	oxidoreductase activity, acting on peroxide as acceptor
0.000261974	15	528	6	0.0113636	0.4	GO:0003954	GO:MF	NADH dehydrogenase activity
0.000285084	57	528	10	0.0189394	0.175439	GO:0016209	GO:MF	antioxidant activity
0.000355216	34	528	8	0.0151515	0.235294	GO:0016651	GO:MF	oxidoreductase activity, acting on NAD(P)H
0.00837666	82	528	10	0.0189394	0.121951	GO:0015078	GO:MF	proton transmembrane transporter activity
0.0172092	89	528	10	0.0189394	0.11236	GO:0050660	GO:MF	flavin adenine dinucleotide binding
0.0188182	29	528	6	0.0113636	0.206897	GO:0019825	GO:MF	oxygen binding
0.0189615	90	528	10	0.0189394	0.111111	GO:0008009	GO:MF	chemokine activity
0.0189615	90	528	10	0.0189394	0.111111	GO:0042379	GO:MF	chemokine receptor binding
0.0218649	10	528	4	0.00757576	0.4	GO:0051920	GO:MF	peroxiredoxin activity
0.0337239	11	528	4	0.00757576	0.363636	GO:0008137	GO:MF	NADH dehydrogenase (ubiquinone) activity
0.0337239	11	528	4	0.00757576	0.363636	GO:0050136	GO:MF	NADH dehydrogenase (quinone) activity
0.0496514	12	528	4	0.00757576	0.333333	GO:0003955	GO:MF	NAD(P)H dehydrogenase (quinone) activity
1.60416e-09	193	198	31	0.156566	0.160622	HP:0001644	HP	Dilated cardiomyopathy
8.80781e-08	197	198	29	0.146465	0.147208	HP:0003287	HP	Abnormality of mitochondrial metabolism
7.93808e-07	39	198	13	0.0656566	0.333333	HP:0008316	HP	Abnormal mitochondria in muscle tissue
9.19198e-07	245	198	31	0.156566	0.126531	HP:0001254	HP	Lethargy
2.55852e-06	226	198	29	0.146465	0.128319	HP:0012103	HP	Abnormality of the mitochondrion
2.8768e-06	615	198	52	0.262626	0.0845528	HP:0001638	HP	Cardiomyopathy
3.92533e-06	188	198	26	0.131313	0.138298	HP:0031546	HP	Cardiac conduction abnormality
1.10352e-05	658	198	53	0.267677	0.0805471	HP:0001637	HP	Abnormal myocardium morphology
1.86154e-05	2215	198	119	0.60101	0.0537246	HP:0030680	HP	Abnormal cardiovascular system morphology
2.39667e-05	59	198	14	0.0707071	0.237288	HP:0000114	HP	Proximal tubulopathy
2.41764e-05	15	198	8	0.040404	0.533333	HP:0001427	HP	Mitochondrial inheritance
2.56108e-05	413	198	39	0.19697	0.094431	HP:0100659	HP	Abnormal cerebral vascular morphology
2.94333e-05	777	198	58	0.292929	0.0746461	HP:0034684	HP	Abnormal enzyme concentration or activity
3.76123e-05	546	198	46	0.232323	0.0842491	HP:0002094	HP	Dyspnea
3.7953e-05	367	198	36	0.181818	0.0980926	HP:0003198	HP	Myopathy
5.77716e-05	1367	198	84	0.424242	0.0614484	HP:0025015	HP	Abnormal vascular morphology
8.67347e-05	46	198	12	0.0606061	0.26087	HP:0002483	HP	Bulbar signs
9.09446e-05	12	198	7	0.0353535	0.583333	HP:0000576	HP	Centrocecal scotoma
0.000234533	41	198	11	0.0555556	0.268293	HP:0011904	HP	Persistence of hemoglobin F
0.000293058	9	198	6	0.030303	0.666667	HP:0001112	HP	Leber optic atrophy
0.000380014	52	198	12	0.0606061	0.230769	HP:0003200	HP	Ragged-red muscle fibers
0.000380853	146	198	20	0.10101	0.136986	HP:0001711	HP	Abnormal left ventricle morphology
0.000423727	316	198	31	0.156566	0.0981013	HP:0001639	HP	Hypertrophic cardiomyopathy
0.000426124	73	198	14	0.0707071	0.191781	HP:0025065	HP	Abnormal mean corpuscular volume
0.00048478	162	198	21	0.106061	0.12963	HP:0003546	HP	Exercise intolerance
0.000493508	191	198	23	0.116162	0.120419	HP:0003128	HP	Lactic acidosis
0.000578223	64	198	13	0.0656566	0.203125	HP:0005518	HP	Increased mean corpuscular volume
0.000592624	54	198	12	0.0606061	0.222222	HP:0003737	HP	Mitochondrial myopathy
0.000630868	1707	198	95	0.479798	0.0556532	HP:0001627	HP	Abnormal heart morphology
0.000634863	446	198	38	0.191919	0.0852018	HP:0001941	HP	Acidosis
0.000705237	180	198	22	0.111111	0.122222	HP:0001714	HP	Ventricular hypertrophy
0.000710654	10	198	6	0.030303	0.6	HP:0100611	HP	Multiple glomerular cysts
0.000727029	892	198	60	0.30303	0.0672646	HP:0002793	HP	Abnormal pattern of respiration
0.000843652	292	198	29	0.146465	0.0993151	HP:0032243	HP	Abnormal tissue metabolite concentration
0.00113532	142	198	19	0.0959596	0.133803	HP:0001421	HP	Abnormality of the musculature of the hand
0.00149377	300	198	29	0.146465	0.0966667	HP:0001635	HP	Congestive heart failure
0.00151654	11	198	6	0.030303	0.545455	HP:0007768	HP	Central retinal vessel vascular tortuosity
0.00151654	11	198	6	0.030303	0.545455	HP:0000631	HP	Retinal arterial tortuosity
0.00161169	2207	198	113	0.570707	0.0512007	HP:0002597	HP	Abnormality of the vasculature
0.00194513	485	198	39	0.19697	0.0804124	HP:0004360	HP	Abnormality of acid-base homeostasis
0.00198518	191	198	22	0.111111	0.115183	HP:0002170	HP	Intracranial hemorrhage
0.00221503	83	198	14	0.0707071	0.168675	HP:0003800	HP	Muscle abnormality related to mitochondrial dysfunction
0.00229677	208	198	23	0.116162	0.110577	HP:0001297	HP	Stroke
0.00278527	610	198	45	0.227273	0.0737705	HP:0011675	HP	Arrhythmia
0.00289315	62	198	12	0.0606061	0.193548	HP:0034370	HP	Abnormal muscle tissue metabolite concentration
0.00323964	124	198	17	0.0858586	0.137097	HP:0000124	HP	Renal tubular dysfunction
0.0038744	34	198	9	0.0454545	0.264706	HP:0004309	HP	Ventricular preexcitation
0.00403237	659	198	47	0.237374	0.0713202	HP:0030956	HP	Abnormality of cardiovascular system electrophysiology
0.00416209	26	198	8	0.040404	0.307692	HP:0001045	HP	Vitiligo
0.00457559	141	198	18	0.0909091	0.12766	HP:0012072	HP	Aciduria
0.00573288	27	198	8	0.040404	0.296296	HP:0025268	HP	Stuttering
0.00573288	27	198	8	0.040404	0.296296	HP:0003648	HP	Lacticaciduria
0.00687831	1614	198	88	0.444444	0.0545229	HP:0011025	HP	Abnormal cardiovascular system physiology
0.00688299	145	198	18	0.0909091	0.124138	HP:0032943	HP	Abnormal urine pH
0.00695127	20	198	7	0.0353535	0.35	HP:0011965	HP	Abnormal circulating citrulline concentration
0.00720078	79	198	13	0.0656566	0.164557	HP:0011902	HP	Abnormal hemoglobin
0.00858408	119	198	16	0.0808081	0.134454	HP:0001712	HP	Left ventricular hypertrophy
0.0086296	677	198	47	0.237374	0.0694239	HP:0001903	HP	Anemia
0.00899752	14	198	6	0.030303	0.428571	HP:0007067	HP	Distal peripheral sensory neuropathy
0.00899752	14	198	6	0.030303	0.428571	HP:0003572	HP	Low plasma citrulline
0.0101057	384	198	32	0.161616	0.0833333	HP:0002013	HP	Vomiting
0.01011	21	198	7	0.0353535	0.333333	HP:0003481	HP	Segmental peripheral demyelination/remyelination
0.01011	21	198	7	0.0353535	0.333333	HP:0004885	HP	Episodic respiratory distress
0.0104134	29	198	8	0.040404	0.275862	HP:0005116	HP	Arterial tortuosity
0.0108264	244	198	24	0.121212	0.0983607	HP:0004308	HP	Ventricular arrhythmia
0.0119211	813	198	53	0.267677	0.0651907	HP:0003271	HP	Visceromegaly
0.0133777	39	198	9	0.0454545	0.230769	HP:0009058	HP	Increased muscle lipid content
0.0137643	30	198	8	0.040404	0.266667	HP:0002331	HP	Recurrent paroxysmal headache
0.0137643	30	198	8	0.040404	0.266667	HP:0007183	HP	Focal T2 hyperintense basal ganglia lesion
0.0143776	22	198	7	0.0353535	0.318182	HP:0200125	HP	Mitochondrial respiratory chain defects
0.0189043	613	198	43	0.217172	0.0701468	HP:0011004	HP	Abnormal systemic arterial morphology
0.0225786	16	198	6	0.030303	0.375	HP:0001930	HP	Nonspherocytic hemolytic anemia
0.0225786	16	198	6	0.030303	0.375	HP:0100027	HP	Recurrent pancreatitis
0.0232414	32	198	8	0.040404	0.25	HP:0033109	HP	Abnormal circulating non-proteinogenic amino acid concentration
0.0233786	1634	198	87	0.439394	0.0532436	HP:0001871	HP	Abnormality of blood and blood-forming tissues
0.0235551	10	198	5	0.0252525	0.5	HP:0007327	HP	Mixed demyelinating and axonal polyneuropathy
0.0256253	3051	198	139	0.70202	0.0455588	HP:0001626	HP	Abnormality of the cardiovascular system
0.0272063	365	198	30	0.151515	0.0821918	HP:0004354	HP	Abnormal circulating carboxylic acid concentration
0.0278935	89	198	13	0.0656566	0.146067	HP:0025435	HP	Increased circulating lactate dehydrogenase concentration
0.0291314	176	198	19	0.0959596	0.107955	HP:0000980	HP	Pallor
0.0297379	33	198	8	0.040404	0.242424	HP:0009004	HP	Hypoplasia of the musculature
0.0338507	17	198	6	0.030303	0.352941	HP:0000816	HP	Abnormality of Krebs cycle metabolism
0.0379024	890	198	55	0.277778	0.0617978	HP:0001438	HP	Abnormal abdomen morphology
0.0418121	67	198	11	0.0555556	0.164179	HP:0002572	HP	Episodic vomiting
0.0418121	67	198	11	0.0555556	0.164179	HP:0001138	HP	Optic neuropathy
0.0456459	301	198	26	0.131313	0.0863787	HP:0004303	HP	Abnormal muscle fiber morphology
0.0463732	166	198	18	0.0909091	0.108434	HP:0005162	HP	Abnormal left ventricular function
0.0465798	56	198	10	0.0505051	0.178571	HP:0003542	HP	Increased serum pyruvate
0.0465798	56	198	10	0.0505051	0.178571	HP:0004366	HP	Abnormality of glycolysis
0.0470556	182	198	19	0.0959596	0.104396	HP:0030872	HP	Abnormal cardiac ventricular function
0.0473674	35	198	8	0.040404	0.228571	HP:0004948	HP	Vascular tortuosity
3.36381e-15	115	254	31	0.122047	0.269565	KEGG:00190	KEGG	Oxidative phosphorylation
2.99129e-06	122	254	21	0.0826772	0.172131	KEGG:04260	KEGG	Cardiac muscle contraction
0.000122217	104	254	17	0.0669291	0.163462	KEGG:03010	KEGG	Ribosome
0.000163043	95	254	16	0.0629921	0.168421	KEGG:01200	KEGG	Carbon metabolism
0.000218856	56	254	12	0.0472441	0.214286	KEGG:00010	KEGG	Glycolysis / Gluconeogenesis
0.00196654	1426	254	91	0.358268	0.0638149	KEGG:01100	KEGG	Metabolic pathways
0.00212264	23	254	7	0.0275591	0.304348	KEGG:00030	KEGG	Pentose phosphate pathway
0.0107709	48	254	9	0.0354331	0.1875	KEGG:00280	KEGG	Valine, leucine and isoleucine degradation
0.0197653	23	254	6	0.023622	0.26087	KEGG:00640	KEGG	Propanoate metabolism
0.0413832	46	254	8	0.0314961	0.173913	KEGG:04216	KEGG	Ferroptosis
4.00582e-13	126	255	28	0.109804	0.222222	REAC:R-DRE-1428517	REAC	The citric acid (TCA) cycle and respiratory electron transport
1.8368e-12	77	255	22	0.0862745	0.285714	REAC:R-DRE-163200	REAC	Respiratory electron transport, ATP synthesis by chemiosmotic coupling, and heat production by uncoupling proteins.
1.88426e-08	58	255	16	0.0627451	0.275862	REAC:R-DRE-611105	REAC	Respiratory electron transport
9.11184e-08	55	255	15	0.0588235	0.272727	REAC:R-DRE-6799198	REAC	Complex I biogenesis
1.52954e-07	96	255	19	0.0745098	0.197917	REAC:R-DRE-72689	REAC	Formation of a pool of free 40S subunits
3.0699e-07	89	255	18	0.0705882	0.202247	REAC:R-DRE-1799339	REAC	SRP-dependent cotranslational protein targeting to membrane
8.00841e-07	117	255	20	0.0784314	0.17094	REAC:R-DRE-72613	REAC	Eukaryotic Translation Initiation
8.00841e-07	117	255	20	0.0784314	0.17094	REAC:R-DRE-72737	REAC	Cap-dependent Translation Initiation
1.23561e-06	108	255	19	0.0745098	0.175926	REAC:R-DRE-156827	REAC	L13a-mediated translational silencing of Ceruloplasmin expression
3.25595e-06	91	255	17	0.0666667	0.186813	REAC:R-DRE-975956	REAC	Nonsense Mediated Decay (NMD) independent of the Exon Junction Complex (EJC)
6.04417e-05	110	255	17	0.0666667	0.154545	REAC:R-DRE-975957	REAC	Nonsense Mediated Decay (NMD) enhanced by the Exon Junction Complex (EJC)
6.04417e-05	110	255	17	0.0666667	0.154545	REAC:R-DRE-927802	REAC	Nonsense-Mediated Decay (NMD)
0.000457395	1504	255	84	0.329412	0.0558511	REAC:R-DRE-1430728	REAC	Metabolism
0.00345642	53	255	10	0.0392157	0.188679	REAC:R-DRE-72695	REAC	Formation of the ternary complex, and subsequently, the 43S complex
0.00439267	230	255	22	0.0862745	0.0956522	REAC:R-DRE-72766	REAC	Translation
0.0125128	61	255	10	0.0392157	0.163934	REAC:R-DRE-72702	REAC	Ribosomal scanning and start codon recognition
0.0144697	62	255	10	0.0392157	0.16129	REAC:R-DRE-72662	REAC	Activation of the mRNA upon binding of the cap-binding complex and eIFs, and subsequent binding to 43S
2.55734e-12	71	102	26	0.254902	0.366197	WP:WP1339	WP	Electron transport chain
6.90458e-05	43	102	13	0.127451	0.302326	WP:WP1335	WP	Oxidative phosphorylation
0.00116429	62	102	14	0.137255	0.225806	WP:WP324	WP	Cytoplasmic ribosomal proteins
0.00872189	35	102	9	0.0882353	0.257143	WP:WP1356	WP	Glycolysis and gluconeogenesis
filter: 50 counts, 1SD on median
p_value	term_size	query_size	intersection_size	precision	recall	term_id	source	term_name
1.1514e-10	208	429	28	0.0652681	0.134615	GO:0006091	GO:BP	generation of precursor metabolites and energy
1.49177e-08	98	429	18	0.041958	0.183673	GO:0045333	GO:BP	cellular respiration
1.86349e-08	75	429	16	0.037296	0.213333	GO:0022900	GO:BP	electron transport chain
2.8559e-08	89	429	17	0.039627	0.191011	GO:0009060	GO:BP	aerobic respiration
1.9082e-07	63	429	14	0.032634	0.222222	GO:0022904	GO:BP	respiratory electron transport chain
2.3899e-07	64	429	14	0.032634	0.21875	GO:0006119	GO:BP	oxidative phosphorylation
2.91154e-07	54	429	13	0.030303	0.240741	GO:0042773	GO:BP	ATP synthesis coupled electron transport
3.78386e-07	133	429	19	0.044289	0.142857	GO:0015980	GO:BP	energy derivation by oxidation of organic compounds
6.60264e-07	94	429	16	0.037296	0.170213	GO:0009205	GO:BP	purine ribonucleoside triphosphate metabolic process
9.12043e-07	96	429	16	0.037296	0.166667	GO:0009144	GO:BP	purine nucleoside triphosphate metabolic process
1.12732e-06	84	429	15	0.034965	0.178571	GO:0046034	GO:BP	ATP metabolic process
1.2495e-06	98	429	16	0.037296	0.163265	GO:0009199	GO:BP	ribonucleoside triphosphate metabolic process
5.39335e-06	108	429	16	0.037296	0.148148	GO:0009141	GO:BP	nucleoside triphosphate metabolic process
0.00018073	49	429	10	0.02331	0.204082	GO:0042775	GO:BP	mitochondrial ATP synthesis coupled electron transport
0.00018073	49	429	10	0.02331	0.204082	GO:0019646	GO:BP	aerobic electron transport chain
0.000443075	526	429	33	0.0769231	0.0627376	GO:0044248	GO:BP	cellular catabolic process
0.000893554	45	429	9	0.020979	0.2	GO:0009142	GO:BP	nucleoside triphosphate biosynthetic process
0.00174098	26	429	7	0.016317	0.269231	GO:0015986	GO:BP	proton motive force-driven ATP synthesis
0.00193743	37	429	8	0.018648	0.216216	GO:0009145	GO:BP	purine nucleoside triphosphate biosynthetic process
0.00193743	37	429	8	0.018648	0.216216	GO:0009206	GO:BP	purine ribonucleoside triphosphate biosynthetic process
0.00230224	27	429	7	0.016317	0.259259	GO:0006754	GO:BP	ATP biosynthetic process
0.00429836	6	429	4	0.00932401	0.666667	GO:0055003	GO:BP	cardiac myofibril assembly
0.00440985	41	429	8	0.018648	0.195122	GO:0009201	GO:BP	ribonucleoside triphosphate biosynthetic process
0.00671004	412	429	26	0.0606061	0.0631068	GO:0006412	GO:BP	translation
0.00796333	416	429	26	0.0606061	0.0625	GO:0043043	GO:BP	peptide biosynthetic process
0.00973761	229	429	18	0.041958	0.0786026	GO:0009259	GO:BP	ribonucleotide metabolic process
0.0118949	23	429	6	0.013986	0.26087	GO:0006123	GO:BP	mitochondrial electron transport, cytochrome c to oxygen
0.0153562	331	429	22	0.0512821	0.0664653	GO:0042592	GO:BP	homeostatic process
0.0163199	63	429	9	0.020979	0.142857	GO:0006839	GO:BP	mitochondrial transport
0.0174021	239	429	18	0.041958	0.0753138	GO:0019693	GO:BP	ribose phosphate metabolic process
0.020532	50	429	8	0.018648	0.16	GO:0046031	GO:BP	ADP metabolic process
0.021288	220	429	17	0.039627	0.0772727	GO:0009150	GO:BP	purine ribonucleotide metabolic process
0.0238492	51	429	8	0.018648	0.156863	GO:0009135	GO:BP	purine nucleoside diphosphate metabolic process
0.0238492	51	429	8	0.018648	0.156863	GO:0009179	GO:BP	purine ribonucleoside diphosphate metabolic process
0.0276037	52	429	8	0.018648	0.153846	GO:0009185	GO:BP	ribonucleoside diphosphate metabolic process
0.0301405	476	429	27	0.0629371	0.0567227	GO:0043604	GO:BP	amide biosynthetic process
0.0343861	17	429	5	0.011655	0.294118	GO:0042744	GO:BP	hydrogen peroxide catabolic process
0.0369666	40	429	7	0.016317	0.175	GO:0098754	GO:BP	detoxification
0.0413625	950	429	43	0.100233	0.0452632	GO:0009056	GO:BP	catabolic process
0.041954	55	429	8	0.018648	0.145455	GO:0009132	GO:BP	nucleoside diphosphate metabolic process
0.0466803	18	429	5	0.011655	0.277778	GO:0055013	GO:BP	cardiac muscle cell development
0.0466803	18	429	5	0.011655	0.277778	GO:0042743	GO:BP	hydrogen peroxide metabolic process
2.86553e-17	4443	380	200	0.526316	0.0450146	GO:0005737	GO:CC	cytoplasm
1.0926e-15	292	380	40	0.105263	0.136986	GO:0005740	GO:CC	mitochondrial envelope
5.61153e-15	628	380	58	0.152632	0.0923567	GO:0005739	GO:CC	mitochondrion
1.93331e-13	355	380	41	0.107895	0.115493	GO:0031975	GO:CC	envelope
1.93331e-13	355	380	41	0.107895	0.115493	GO:0031967	GO:CC	organelle envelope
3.15397e-13	262	380	35	0.0921053	0.133588	GO:0031966	GO:CC	mitochondrial membrane
1.11902e-11	186	380	28	0.0736842	0.150538	GO:0005743	GO:CC	mitochondrial inner membrane
1.68963e-11	189	380	28	0.0736842	0.148148	GO:0019866	GO:CC	organelle inner membrane
5.10897e-10	117	380	21	0.0552632	0.179487	GO:0098800	GO:CC	inner mitochondrial membrane protein complex
8.04698e-09	163	380	23	0.0605263	0.141104	GO:0098798	GO:CC	mitochondrial protein-containing complex
1.38446e-08	75	380	16	0.0421053	0.213333	GO:0070469	GO:CC	respirasome
7.97355e-07	907	380	55	0.144737	0.0606395	GO:0031090	GO:CC	organelle membrane
9.43491e-07	73	380	14	0.0368421	0.191781	GO:0098803	GO:CC	respiratory chain complex
1.802e-06	586	380	41	0.107895	0.0699659	GO:0005829	GO:CC	cytosol
3.1148e-06	9271	380	293	0.771053	0.0316039	GO:0005622	GO:CC	intracellular anatomical structure
4.19392e-06	69	380	13	0.0342105	0.188406	GO:0005746	GO:CC	mitochondrial respirasome
0.00012365	21	380	7	0.0184211	0.333333	GO:0045259	GO:CC	proton-transporting ATP synthase complex
0.00023171	15	380	6	0.0157895	0.4	GO:0045263	GO:CC	proton-transporting ATP synthase complex, coupling factor F(o)
0.000745938	37	380	8	0.0210526	0.216216	GO:0070069	GO:CC	cytochrome complex
0.000803832	18	380	6	0.0157895	0.333333	GO:0005753	GO:CC	mitochondrial proton-transporting ATP synthase complex
0.0010611	64	380	10	0.0263158	0.15625	GO:0022626	GO:CC	cytosolic ribosome
0.00138439	29	380	7	0.0184211	0.241379	GO:0045277	GO:CC	respiratory chain complex IV
0.00359772	14	380	5	0.0131579	0.357143	GO:0000276	GO:CC	mitochondrial proton-transporting ATP synthase complex, coupling factor F(o)
0.00656279	25	380	6	0.0157895	0.24	GO:0005751	GO:CC	mitochondrial respiratory chain complex IV
0.0145401	103	380	11	0.0289474	0.106796	GO:0044391	GO:CC	ribosomal subunit
0.0152056	41	380	7	0.0184211	0.170732	GO:0022625	GO:CC	cytosolic large ribosomal subunit
0.0212476	5592	380	182	0.478947	0.0325465	GO:0043231	GO:CC	intracellular membrane-bounded organelle
0.0220295	851	380	41	0.107895	0.0481786	GO:0098796	GO:CC	membrane protein complex
0.0238849	31	380	6	0.0157895	0.193548	GO:0033177	GO:CC	proton-transporting two-sector ATPase complex, proton-transporting domain
0.0302074	5735	380	185	0.486842	0.0322581	GO:0043227	GO:CC	membrane-bounded organelle
0.0314233	21	380	5	0.0131579	0.238095	GO:0005833	GO:CC	hemoglobin complex
0.0343734	33	380	6	0.0157895	0.181818	GO:0045271	GO:CC	respiratory chain complex I
0.0343734	33	380	6	0.0157895	0.181818	GO:0030964	GO:CC	NADH dehydrogenase complex
0.0343734	33	380	6	0.0157895	0.181818	GO:0005747	GO:CC	mitochondrial respiratory chain complex I
0.0461394	64	380	8	0.0210526	0.125	GO:0015934	GO:CC	large ribosomal subunit
5.10742e-06	31	495	9	0.0181818	0.290323	GO:0009055	GO:MF	electron transfer activity
8.52503e-06	828	495	45	0.0909091	0.0543478	GO:0016491	GO:MF	oxidoreductase activity
1.25332e-05	34	495	9	0.0181818	0.264706	GO:0016651	GO:MF	oxidoreductase activity, acting on NAD(P)H
2.15316e-05	18	495	7	0.0141414	0.388889	GO:0015453	GO:MF	oxidoreduction-driven active transmembrane transporter activity
0.000162896	15	495	6	0.0121212	0.4	GO:0003954	GO:MF	NADH dehydrogenase activity
0.00137433	57	495	9	0.0181818	0.157895	GO:0016209	GO:MF	antioxidant activity
0.00159674	44	495	8	0.0161616	0.181818	GO:0004601	GO:MF	peroxidase activity
0.0026744	47	495	8	0.0161616	0.170213	GO:0016684	GO:MF	oxidoreductase activity, acting on peroxide as acceptor
0.00436377	82	495	10	0.020202	0.121951	GO:0015078	GO:MF	proton transmembrane transporter activity
0.00904817	89	495	10	0.020202	0.11236	GO:0050660	GO:MF	flavin adenine dinucleotide binding
0.0154195	10	495	4	0.00808081	0.4	GO:0051920	GO:MF	peroxiredoxin activity
0.0238107	11	495	4	0.00808081	0.363636	GO:0008137	GO:MF	NADH dehydrogenase (ubiquinone) activity
0.0238107	11	495	4	0.00808081	0.363636	GO:0050136	GO:MF	NADH dehydrogenase (quinone) activity
0.0350976	12	495	4	0.00808081	0.333333	GO:0003955	GO:MF	NAD(P)H dehydrogenase (quinone) activity
0.0419082	51	495	7	0.0141414	0.137255	GO:0140104	GO:MF	molecular carrier activity
0.0498194	13	495	4	0.00808081	0.307692	GO:0016655	GO:MF	oxidoreductase activity, acting on NAD(P)H, quinone or similar compound as acceptor
8.9412e-09	197	182	29	0.159341	0.147208	HP:0003287	HP	Abnormality of mitochondrial metabolism
1.41743e-08	39	182	14	0.0769231	0.358974	HP:0008316	HP	Abnormal mitochondria in muscle tissue
9.45047e-08	188	182	27	0.148352	0.143617	HP:0031546	HP	Cardiac conduction abnormality
1.75681e-07	193	182	27	0.148352	0.139896	HP:0001644	HP	Dilated cardiomyopathy
2.83079e-07	226	182	29	0.159341	0.128319	HP:0012103	HP	Abnormality of the mitochondrion
4.28167e-07	245	182	30	0.164835	0.122449	HP:0001254	HP	Lethargy
6.63148e-07	59	182	15	0.0824176	0.254237	HP:0000114	HP	Proximal tubulopathy
7.48201e-07	191	182	26	0.142857	0.136126	HP:0003128	HP	Lactic acidosis
9.65093e-07	615	182	50	0.274725	0.0813008	HP:0001638	HP	Cardiomyopathy
3.36384e-06	316	182	33	0.181319	0.10443	HP:0001639	HP	Hypertrophic cardiomyopathy
3.40352e-06	658	182	51	0.28022	0.0775076	HP:0001637	HP	Abnormal myocardium morphology
6.3544e-06	413	182	38	0.208791	0.0920097	HP:0100659	HP	Abnormal cerebral vascular morphology
1.0795e-05	15	182	8	0.043956	0.533333	HP:0001427	HP	Mitochondrial inheritance
1.28373e-05	52	182	13	0.0714286	0.25	HP:0003200	HP	Ragged-red muscle fibers
1.3473e-05	83	182	16	0.0879121	0.192771	HP:0003800	HP	Muscle abnormality related to mitochondrial dysfunction
1.63474e-05	446	182	39	0.214286	0.0874439	HP:0001941	HP	Acidosis
2.1135e-05	54	182	13	0.0714286	0.240741	HP:0003737	HP	Mitochondrial myopathy
2.86807e-05	180	182	23	0.126374	0.127778	HP:0001714	HP	Ventricular hypertrophy
2.92925e-05	46	182	12	0.0659341	0.26087	HP:0002483	HP	Bulbar signs
2.98098e-05	292	182	30	0.164835	0.10274	HP:0032243	HP	Abnormal tissue metabolite concentration
4.40747e-05	12	182	7	0.0384615	0.583333	HP:0000576	HP	Centrocecal scotoma
5.41429e-05	485	182	40	0.21978	0.0824742	HP:0004360	HP	Abnormality of acid-base homeostasis
9.77566e-05	162	182	21	0.115385	0.12963	HP:0003546	HP	Exercise intolerance
0.00012552	62	182	13	0.0714286	0.209677	HP:0034370	HP	Abnormal muscle tissue metabolite concentration
0.000142792	367	182	33	0.181319	0.0899183	HP:0003198	HP	Myopathy
0.000154099	9	182	6	0.032967	0.666667	HP:0001112	HP	Leber optic atrophy
0.000159331	124	182	18	0.0989011	0.145161	HP:0000124	HP	Renal tubular dysfunction
0.000184963	610	182	45	0.247253	0.0737705	HP:0011675	HP	Arrhythmia
0.000250612	659	182	47	0.258242	0.0713202	HP:0030956	HP	Abnormality of cardiovascular system electrophysiology
0.000374646	10	182	6	0.032967	0.6	HP:0100611	HP	Multiple glomerular cysts
0.00039539	191	182	22	0.120879	0.115183	HP:0002170	HP	Intracranial hemorrhage
0.000467697	119	182	17	0.0934066	0.142857	HP:0001712	HP	Left ventricular hypertrophy
0.000490764	546	182	41	0.225275	0.0750916	HP:0002094	HP	Dyspnea
0.000509039	30	182	9	0.0494505	0.3	HP:0002331	HP	Recurrent paroxysmal headache
0.000780943	301	182	28	0.153846	0.0930233	HP:0004303	HP	Abnormal muscle fiber morphology
0.00080155	11	182	6	0.032967	0.545455	HP:0000631	HP	Retinal arterial tortuosity
0.00080155	11	182	6	0.032967	0.545455	HP:0007768	HP	Central retinal vessel vascular tortuosity
0.000941419	41	182	10	0.0549451	0.243902	HP:0011904	HP	Persistence of hemoglobin F
0.00122718	7	182	5	0.0274725	0.714286	HP:0011695	HP	Cerebellar hemorrhage
0.00128511	142	182	18	0.0989011	0.126761	HP:0001421	HP	Abnormality of the musculature of the hand
0.00166332	34	182	9	0.0494505	0.264706	HP:0004309	HP	Ventricular preexcitation
0.00189543	296	182	27	0.148352	0.0912162	HP:0002421	HP	Poor head control
0.00194747	146	182	18	0.0989011	0.123288	HP:0001711	HP	Abnormal left ventricle morphology
0.00207288	244	182	24	0.131868	0.0983607	HP:0004308	HP	Ventricular arrhythmia
0.00246836	300	182	27	0.148352	0.09	HP:0001635	HP	Congestive heart failure
0.00261095	56	182	11	0.0604396	0.196429	HP:0004366	HP	Abnormality of glycolysis
0.00261095	56	182	11	0.0604396	0.196429	HP:0003542	HP	Increased serum pyruvate
0.00264268	27	182	8	0.043956	0.296296	HP:0025268	HP	Stuttering
0.00264268	27	182	8	0.043956	0.296296	HP:0003648	HP	Lacticaciduria
0.00344004	20	182	7	0.0384615	0.35	HP:0011965	HP	Abnormal circulating citrulline concentration
0.00405844	1204	182	67	0.368132	0.0556478	HP:0001324	HP	Muscle weakness
0.00479224	14	182	6	0.032967	0.428571	HP:0003572	HP	Low plasma citrulline
0.00479224	14	182	6	0.032967	0.428571	HP:0007067	HP	Distal peripheral sensory neuropathy
0.00501631	21	182	7	0.0384615	0.333333	HP:0004885	HP	Episodic respiratory distress
0.00501631	21	182	7	0.0384615	0.333333	HP:0003481	HP	Segmental peripheral demyelination/remyelination
0.00514264	239	182	23	0.126374	0.0962343	HP:0002151	HP	Increased serum lactate
0.00531292	126	182	16	0.0879121	0.126984	HP:0002490	HP	Increased CSF lactate
0.00531292	126	182	16	0.0879121	0.126984	HP:0030085	HP	Abnormal CSF lactate concentration
0.00534104	1367	182	73	0.401099	0.0534016	HP:0025015	HP	Abnormal vascular morphology
0.00535426	141	182	17	0.0934066	0.120567	HP:0012072	HP	Aciduria
0.00582046	39	182	9	0.0494505	0.230769	HP:0009058	HP	Increased muscle lipid content
0.00631259	73	182	12	0.0659341	0.164384	HP:0025065	HP	Abnormal mean corpuscular volume
0.00639537	30	182	8	0.043956	0.266667	HP:0007183	HP	Focal T2 hyperintense basal ganglia lesion
0.00715234	22	182	7	0.0384615	0.318182	HP:0200125	HP	Mitochondrial respiratory chain defects
0.00789059	145	182	17	0.0934066	0.117241	HP:0032943	HP	Abnormal urine pH
0.00879933	2215	182	103	0.565934	0.0465011	HP:0030680	HP	Abnormal cardiovascular system morphology
0.0103401	64	182	11	0.0604396	0.171875	HP:0009130	HP	Hand muscle atrophy
0.0103401	64	182	11	0.0604396	0.171875	HP:0005518	HP	Increased mean corpuscular volume
0.0108559	32	182	8	0.043956	0.25	HP:0033109	HP	Abnormal circulating non-proteinogenic amino acid concentration
0.0114202	892	182	53	0.291209	0.059417	HP:0002793	HP	Abnormal pattern of respiration
0.0116486	384	182	30	0.164835	0.078125	HP:0002013	HP	Vomiting
0.01197	3320	182	138	0.758242	0.0415663	HP:0003011	HP	Abnormality of the musculature
0.0120873	16	182	6	0.032967	0.375	HP:0005157	HP	Concentric hypertrophic cardiomyopathy
0.0120873	16	182	6	0.032967	0.375	HP:0100027	HP	Recurrent pancreatitis
0.0126111	777	182	48	0.263736	0.0617761	HP:0034684	HP	Abnormal enzyme concentration or activity
0.0135701	10	182	5	0.0274725	0.5	HP:0031329	HP	Interstitial cardiac fibrosis
0.0135701	10	182	5	0.0274725	0.5	HP:0007327	HP	Mixed demyelinating and axonal polyneuropathy
0.013927	33	182	8	0.043956	0.242424	HP:0009004	HP	Hypoplasia of the musculature
0.0159844	137	182	16	0.0879121	0.116788	HP:0008972	HP	Decreased activity of mitochondrial respiratory chain
0.016382	67	182	11	0.0604396	0.164179	HP:0001138	HP	Optic neuropathy
0.016382	67	182	11	0.0604396	0.164179	HP:0002572	HP	Episodic vomiting
0.017561	138	182	16	0.0879121	0.115942	HP:0000519	HP	Developmental cataract
0.018168	17	182	6	0.032967	0.352941	HP:0000816	HP	Abnormality of Krebs cycle metabolism
0.0190781	171	182	18	0.0989011	0.105263	HP:0025454	HP	Abnormal CSF metabolite concentration
0.0219415	69	182	11	0.0604396	0.15942	HP:0011013	HP	Abnormal circulating carbohydrate concentration
0.0231566	141	182	16	0.0879121	0.113475	HP:0011922	HP	Abnormal activity of mitochondrial respiratory chain
0.0240292	208	182	20	0.10989	0.0961538	HP:0001297	HP	Stroke
0.0246422	26	182	7	0.0384615	0.269231	HP:0001045	HP	Vitiligo
0.0265049	18	182	6	0.032967	0.333333	HP:0001685	HP	Myocardial fibrosis
0.0273411	1614	182	80	0.43956	0.0495663	HP:0011025	HP	Abnormal cardiovascular system physiology
0.0284674	98	182	13	0.0714286	0.132653	HP:0011702	HP	Abnormal electrophysiology of sinoatrial node origin
0.032342	27	182	7	0.0384615	0.259259	HP:0007763	HP	Retinal telangiectasia
0.0333345	72	182	11	0.0604396	0.152778	HP:0002174	HP	Postural tremor
0.0403902	12	182	5	0.0274725	0.416667	HP:0012766	HP	Widened cerebral subarachnoid space
0.0450531	182	182	18	0.0989011	0.0989011	HP:0030872	HP	Abnormal cardiac ventricular function
0.0484389	166	182	17	0.0934066	0.10241	HP:0005162	HP	Abnormal left ventricular function
2.84934e-16	115	234	31	0.132479	0.269565	KEGG:00190	KEGG	Oxidative phosphorylation
3.53268e-06	122	234	20	0.0854701	0.163934	KEGG:04260	KEGG	Cardiac muscle contraction
8.78753e-05	56	234	12	0.0512821	0.214286	KEGG:00010	KEGG	Glycolysis / Gluconeogenesis
0.000181036	104	234	16	0.0683761	0.153846	KEGG:03010	KEGG	Ribosome
0.000856873	48	234	10	0.042735	0.208333	KEGG:00280	KEGG	Valine, leucine and isoleucine degradation
0.00118583	23	234	7	0.0299145	0.304348	KEGG:00640	KEGG	Propanoate metabolism
0.0012385	95	234	14	0.0598291	0.147368	KEGG:01200	KEGG	Carbon metabolism
0.00386137	46	234	9	0.0384615	0.195652	KEGG:04216	KEGG	Ferroptosis
0.00609771	1426	234	83	0.354701	0.0582048	KEGG:01100	KEGG	Metabolic pathways
0.0407437	50	234	8	0.034188	0.16	KEGG:00330	KEGG	Arginine and proline metabolism
0.0499719	40	234	7	0.0299145	0.175	KEGG:00380	KEGG	Tryptophan metabolism
7.07939e-12	77	242	21	0.0867769	0.272727	REAC:R-DRE-163200	REAC	Respiratory electron transport, ATP synthesis by chemiosmotic coupling, and heat production by uncoupling proteins.
7.62715e-12	126	242	26	0.107438	0.206349	REAC:R-DRE-1428517	REAC	The citric acid (TCA) cycle and respiratory electron transport
9.21513e-08	58	242	15	0.0619835	0.258621	REAC:R-DRE-611105	REAC	Respiratory electron transport
4.59894e-07	55	242	14	0.0578512	0.254545	REAC:R-DRE-6799198	REAC	Complex I biogenesis
9.55135e-07	89	242	17	0.0702479	0.191011	REAC:R-DRE-1799339	REAC	SRP-dependent cotranslational protein targeting to membrane
3.19457e-06	96	242	17	0.0702479	0.177083	REAC:R-DRE-72689	REAC	Formation of a pool of free 40S subunits
9.7286e-06	91	242	16	0.0661157	0.175824	REAC:R-DRE-975956	REAC	Nonsense Mediated Decay (NMD) independent of the Exon Junction Complex (EJC)
1.16212e-05	117	242	18	0.0743802	0.153846	REAC:R-DRE-72613	REAC	Eukaryotic Translation Initiation
1.16212e-05	117	242	18	0.0743802	0.153846	REAC:R-DRE-72737	REAC	Cap-dependent Translation Initiation
1.9817e-05	108	242	17	0.0702479	0.157407	REAC:R-DRE-156827	REAC	L13a-mediated translational silencing of Ceruloplasmin expression
0.000148889	110	242	16	0.0661157	0.145455	REAC:R-DRE-975957	REAC	Nonsense Mediated Decay (NMD) enhanced by the Exon Junction Complex (EJC)
0.000148889	110	242	16	0.0661157	0.145455	REAC:R-DRE-927802	REAC	Nonsense-Mediated Decay (NMD)
0.000153937	1504	242	82	0.338843	0.0545213	REAC:R-DRE-1430728	REAC	Metabolism
0.018705	230	242	20	0.0826446	0.0869565	REAC:R-DRE-72766	REAC	Translation
0.0477433	17	242	5	0.0206612	0.294118	REAC:R-DRE-163210	REAC	Formation of ATP by chemiosmotic coupling
0.0477433	17	242	5	0.0206612	0.294118	REAC:R-DRE-8949613	REAC	Cristae formation
0.00791294	3236	690	124	0.17971	0.0383189	TF:M01145_1	TF	Factor: c-Myc; motif: RACCACGTGCTC; match class: 1
0.0178041	4329	690	156	0.226087	0.036036	TF:M01154	TF	Factor: c-Myc; motif: KACCACGTGSYY
0.0487859	6774	690	226	0.327536	0.0333629	TF:M00118_1	TF	Factor: c-Myc:Max; motif: NNACCACGTGGTNN; match class: 1
0.0487859	6774	690	226	0.327536	0.0333629	TF:M00118	TF	Factor: c-Myc:Max; motif: NNACCACGTGGTNN
1.94524e-13	71	93	26	0.27957	0.366197	WP:WP1339	WP	Electron transport chain
2.09458e-05	43	93	13	0.139785	0.302326	WP:WP1335	WP	Oxidative phosphorylation
0.00163305	62	93	13	0.139785	0.209677	WP:WP324	WP	Cytoplasmic ribosomal proteins
filter: 50 counts, 2SD on median
p_value	term_size	query_size	intersection_size	precision	recall	term_id	source	term_name
3.8924e-11	208	408	28	0.0686275	0.134615	GO:0006091	GO:BP	generation of precursor metabolites and energy
7.62141e-09	98	408	18	0.0441176	0.183673	GO:0045333	GO:BP	cellular respiration
1.03169e-08	75	408	16	0.0392157	0.213333	GO:0022900	GO:BP	electron transport chain
1.52319e-08	89	408	17	0.0416667	0.191011	GO:0009060	GO:BP	aerobic respiration
1.15855e-07	63	408	14	0.0343137	0.222222	GO:0022904	GO:BP	respiratory electron transport chain
1.45262e-07	64	408	14	0.0343137	0.21875	GO:0006119	GO:BP	oxidative phosphorylation
1.84478e-07	54	408	13	0.0318627	0.240741	GO:0042773	GO:BP	ATP synthesis coupled electron transport
1.9067e-07	133	408	19	0.0465686	0.142857	GO:0015980	GO:BP	energy derivation by oxidation of organic compounds
3.7338e-07	94	408	16	0.0392157	0.170213	GO:0009205	GO:BP	purine ribonucleoside triphosphate metabolic process
5.16912e-07	96	408	16	0.0392157	0.166667	GO:0009144	GO:BP	purine nucleoside triphosphate metabolic process
6.64613e-07	84	408	15	0.0367647	0.178571	GO:0046034	GO:BP	ATP metabolic process
7.09749e-07	98	408	16	0.0392157	0.163265	GO:0009199	GO:BP	ribonucleoside triphosphate metabolic process
3.09787e-06	108	408	16	0.0392157	0.148148	GO:0009141	GO:BP	nucleoside triphosphate metabolic process
0.00013323	49	408	10	0.0245098	0.204082	GO:0042775	GO:BP	mitochondrial ATP synthesis coupled electron transport
0.00013323	49	408	10	0.0245098	0.204082	GO:0019646	GO:BP	aerobic electron transport chain
0.000164643	526	408	33	0.0808824	0.0627376	GO:0044248	GO:BP	cellular catabolic process
0.000690833	45	408	9	0.0220588	0.2	GO:0009142	GO:BP	nucleoside triphosphate biosynthetic process
0.00146325	26	408	7	0.0171569	0.269231	GO:0015986	GO:BP	proton motive force-driven ATP synthesis
0.00156418	37	408	8	0.0196078	0.216216	GO:0009145	GO:BP	purine nucleoside triphosphate biosynthetic process
0.00156418	37	408	8	0.0196078	0.216216	GO:0009206	GO:BP	purine ribonucleoside triphosphate biosynthetic process
0.00193697	27	408	7	0.0171569	0.259259	GO:0006754	GO:BP	ATP biosynthetic process
0.00357519	41	408	8	0.0196078	0.195122	GO:0009201	GO:BP	ribonucleoside triphosphate biosynthetic process
0.00413298	6	408	4	0.00980392	0.666667	GO:0055003	GO:BP	cardiac myofibril assembly
0.00575792	229	408	18	0.0441176	0.0786026	GO:0009259	GO:BP	ribonucleotide metabolic process
0.0082428	331	408	22	0.0539216	0.0664653	GO:0042592	GO:BP	homeostatic process
0.00979497	412	408	25	0.0612745	0.0606796	GO:0006412	GO:BP	translation
0.0104041	239	408	18	0.0441176	0.0753138	GO:0019693	GO:BP	ribose phosphate metabolic process
0.0104937	23	408	6	0.0147059	0.26087	GO:0006123	GO:BP	mitochondrial electron transport, cytochrome c to oxygen
0.0115581	416	408	25	0.0612745	0.0600962	GO:0043043	GO:BP	peptide biosynthetic process
0.0128592	63	408	9	0.0220588	0.142857	GO:0006839	GO:BP	mitochondrial transport
0.0131317	220	408	17	0.0416667	0.0772727	GO:0009150	GO:BP	purine ribonucleotide metabolic process
0.0168026	50	408	8	0.0196078	0.16	GO:0046031	GO:BP	ADP metabolic process
0.0195375	51	408	8	0.0196078	0.156863	GO:0009135	GO:BP	purine nucleoside diphosphate metabolic process
0.0195375	51	408	8	0.0196078	0.156863	GO:0009179	GO:BP	purine ribonucleoside diphosphate metabolic process
0.0226366	52	408	8	0.0196078	0.153846	GO:0009185	GO:BP	ribonucleoside diphosphate metabolic process
0.0315193	40	408	7	0.0171569	0.175	GO:0098754	GO:BP	detoxification
0.0317437	17	408	5	0.0122549	0.294118	GO:0042744	GO:BP	hydrogen peroxide catabolic process
0.0319723	950	408	42	0.102941	0.0442105	GO:0009056	GO:BP	catabolic process
0.0345118	55	408	8	0.0196078	0.145455	GO:0009132	GO:BP	nucleoside diphosphate metabolic process
0.040109	476	408	26	0.0637255	0.0546218	GO:0043604	GO:BP	amide biosynthetic process
0.0425972	930	408	41	0.10049	0.044086	GO:0044281	GO:BP	small molecule metabolic process
0.0431354	18	408	5	0.0122549	0.277778	GO:0042743	GO:BP	hydrogen peroxide metabolic process
0.0431354	18	408	5	0.0122549	0.277778	GO:0055013	GO:BP	cardiac muscle cell development
3.76162e-18	4443	363	195	0.53719	0.0438893	GO:0005737	GO:CC	cytoplasm
1.98945e-16	292	363	40	0.110193	0.136986	GO:0005740	GO:CC	mitochondrial envelope
5.83579e-16	628	363	58	0.15978	0.0923567	GO:0005739	GO:CC	mitochondrion
3.60045e-14	355	363	41	0.112948	0.115493	GO:0031975	GO:CC	envelope
3.60045e-14	355	363	41	0.112948	0.115493	GO:0031967	GO:CC	organelle envelope
7.1795e-14	262	363	35	0.0964187	0.133588	GO:0031966	GO:CC	mitochondrial membrane
3.32609e-12	186	363	28	0.077135	0.150538	GO:0005743	GO:CC	mitochondrial inner membrane
5.03966e-12	189	363	28	0.077135	0.148148	GO:0019866	GO:CC	organelle inner membrane
1.98709e-10	117	363	21	0.0578512	0.179487	GO:0098800	GO:CC	inner mitochondrial membrane protein complex
2.98887e-09	163	363	23	0.0633609	0.141104	GO:0098798	GO:CC	mitochondrial protein-containing complex
6.55752e-09	75	363	16	0.0440771	0.213333	GO:0070469	GO:CC	respirasome
4.4171e-07	586	363	41	0.112948	0.0699659	GO:0005829	GO:CC	cytosol
4.91218e-07	73	363	14	0.0385675	0.191781	GO:0098803	GO:CC	respiratory chain complex
2.28107e-06	69	363	13	0.0358127	0.188406	GO:0005746	GO:CC	mitochondrial respirasome
2.82749e-06	907	363	52	0.143251	0.0573319	GO:0031090	GO:CC	organelle membrane
1.09457e-05	9271	363	279	0.768595	0.0300938	GO:0005622	GO:CC	intracellular anatomical structure
8.5009e-05	21	363	7	0.0192837	0.333333	GO:0045259	GO:CC	proton-transporting ATP synthase complex
0.000165984	15	363	6	0.0165289	0.4	GO:0045263	GO:CC	proton-transporting ATP synthase complex, coupling factor F(o)
0.000497391	37	363	8	0.0220386	0.216216	GO:0070069	GO:CC	cytochrome complex
0.000577583	18	363	6	0.0165289	0.333333	GO:0005753	GO:CC	mitochondrial proton-transporting ATP synthase complex
0.00066236	64	363	10	0.0275482	0.15625	GO:0022626	GO:CC	cytosolic ribosome
0.000959699	29	363	7	0.0192837	0.241379	GO:0045277	GO:CC	respiratory chain complex IV
0.00269884	14	363	5	0.0137741	0.357143	GO:0000276	GO:CC	mitochondrial proton-transporting ATP synthase complex, coupling factor F(o)
0.00474921	25	363	6	0.0165289	0.24	GO:0005751	GO:CC	mitochondrial respiratory chain complex IV
0.00902569	103	363	11	0.030303	0.106796	GO:0044391	GO:CC	ribosomal subunit
0.010672	41	363	7	0.0192837	0.170732	GO:0022625	GO:CC	cytosolic large ribosomal subunit
0.0157652	851	363	40	0.110193	0.0470035	GO:0098796	GO:CC	membrane protein complex
0.0173893	31	363	6	0.0165289	0.193548	GO:0033177	GO:CC	proton-transporting two-sector ATPase complex, proton-transporting domain
0.0237354	21	363	5	0.0137741	0.238095	GO:0005833	GO:CC	hemoglobin complex
0.0250757	33	363	6	0.0165289	0.181818	GO:0005747	GO:CC	mitochondrial respiratory chain complex I
0.0250757	33	363	6	0.0165289	0.181818	GO:0045271	GO:CC	respiratory chain complex I
0.0250757	33	363	6	0.0165289	0.181818	GO:0030964	GO:CC	NADH dehydrogenase complex
0.0316426	64	363	8	0.0220386	0.125	GO:0015934	GO:CC	large ribosomal subunit
3.11129e-06	31	474	9	0.0189873	0.290323	GO:0009055	GO:MF	electron transfer activity
5.85941e-06	828	474	44	0.092827	0.0531401	GO:0016491	GO:MF	oxidoreductase activity
1.41869e-05	18	474	7	0.0147679	0.388889	GO:0015453	GO:MF	oxidoreduction-driven active transmembrane transporter activity
0.000111944	15	474	6	0.0126582	0.4	GO:0003954	GO:MF	NADH dehydrogenase activity
0.000126616	34	474	8	0.0168776	0.235294	GO:0016651	GO:MF	oxidoreductase activity, acting on NAD(P)H
0.000855734	57	474	9	0.0189873	0.157895	GO:0016209	GO:MF	antioxidant activity
0.00102816	44	474	8	0.0168776	0.181818	GO:0004601	GO:MF	peroxidase activity
0.00172636	47	474	8	0.0168776	0.170213	GO:0016684	GO:MF	oxidoreductase activity, acting on peroxide as acceptor
0.0026543	82	474	10	0.021097	0.121951	GO:0015078	GO:MF	proton transmembrane transporter activity
0.0115336	10	474	4	0.00843882	0.4	GO:0051920	GO:MF	peroxiredoxin activity
0.0178235	11	474	4	0.00843882	0.363636	GO:0008137	GO:MF	NADH dehydrogenase (ubiquinone) activity
0.0178235	11	474	4	0.00843882	0.363636	GO:0050136	GO:MF	NADH dehydrogenase (quinone) activity
0.026292	12	474	4	0.00843882	0.333333	GO:0003955	GO:MF	NAD(P)H dehydrogenase (quinone) activity
0.0283661	51	474	7	0.0147679	0.137255	GO:0140104	GO:MF	molecular carrier activity
0.0334322	89	474	9	0.0189873	0.101124	GO:0050660	GO:MF	flavin adenine dinucleotide binding
0.0373482	13	474	4	0.00843882	0.307692	GO:0016655	GO:MF	oxidoreductase activity, acting on NAD(P)H, quinone or similar compound as acceptor
5.18816e-09	197	178	29	0.162921	0.147208	HP:0003287	HP	Abnormality of mitochondrial metabolism
1.07921e-08	39	178	14	0.0786517	0.358974	HP:0008316	HP	Abnormal mitochondria in muscle tissue
5.74667e-08	188	178	27	0.151685	0.143617	HP:0031546	HP	Cardiac conduction abnormality
1.07223e-07	193	178	27	0.151685	0.139896	HP:0001644	HP	Dilated cardiomyopathy
1.6783e-07	226	178	29	0.162921	0.128319	HP:0012103	HP	Abnormality of the mitochondrion
2.50613e-07	245	178	30	0.168539	0.122449	HP:0001254	HP	Lethargy
4.2195e-07	615	178	50	0.280899	0.0813008	HP:0001638	HP	Cardiomyopathy
4.68201e-07	191	178	26	0.146067	0.136126	HP:0003128	HP	Lactic acidosis
4.99571e-07	59	178	15	0.0842697	0.254237	HP:0000114	HP	Proximal tubulopathy
1.49357e-06	658	178	51	0.286517	0.0775076	HP:0001637	HP	Abnormal myocardium morphology
1.91341e-06	316	178	33	0.185393	0.10443	HP:0001639	HP	Hypertrophic cardiomyopathy
8.67899e-06	446	178	39	0.219101	0.0874439	HP:0001941	HP	Acidosis
9.34835e-06	15	178	8	0.0449438	0.533333	HP:0001427	HP	Mitochondrial inheritance
1.00703e-05	83	178	16	0.0898876	0.192771	HP:0003800	HP	Muscle abnormality related to mitochondrial dysfunction
1.0108e-05	52	178	13	0.0730337	0.25	HP:0003200	HP	Ragged-red muscle fibers
1.21126e-05	413	178	37	0.207865	0.0895884	HP:0100659	HP	Abnormal cerebral vascular morphology
1.66646e-05	54	178	13	0.0730337	0.240741	HP:0003737	HP	Mitochondrial myopathy
1.80713e-05	292	178	30	0.168539	0.10274	HP:0032243	HP	Abnormal tissue metabolite concentration
1.92528e-05	180	178	23	0.129213	0.127778	HP:0001714	HP	Ventricular hypertrophy
2.35346e-05	46	178	12	0.0674157	0.26087	HP:0002483	HP	Bulbar signs
2.87913e-05	485	178	40	0.224719	0.0824742	HP:0004360	HP	Abnormality of acid-base homeostasis
3.90069e-05	12	178	7	0.0393258	0.583333	HP:0000576	HP	Centrocecal scotoma
6.81794e-05	162	178	21	0.117978	0.12963	HP:0003546	HP	Exercise intolerance
8.44172e-05	367	178	33	0.185393	0.0899183	HP:0003198	HP	Myopathy
9.95214e-05	62	178	13	0.0730337	0.209677	HP:0034370	HP	Abnormal muscle tissue metabolite concentration
0.000116644	124	178	18	0.101124	0.145161	HP:0000124	HP	Renal tubular dysfunction
0.000139363	9	178	6	0.0337079	0.666667	HP:0001112	HP	Leber optic atrophy
0.000265952	546	178	41	0.230337	0.0750916	HP:0002094	HP	Dyspnea
0.000267886	610	178	44	0.247191	0.0721311	HP:0011675	HP	Arrhythmia
0.000339038	10	178	6	0.0337079	0.6	HP:0100611	HP	Multiple glomerular cysts
0.000344725	659	178	46	0.258427	0.0698027	HP:0030956	HP	Abnormality of cardiovascular system electrophysiology
0.000349792	119	178	17	0.0955056	0.142857	HP:0001712	HP	Left ventricular hypertrophy
0.000502768	301	178	28	0.157303	0.0930233	HP:0004303	HP	Abnormal muscle fiber morphology
0.000725833	11	178	6	0.0337079	0.545455	HP:0007768	HP	Central retinal vessel vascular tortuosity
0.000725833	11	178	6	0.0337079	0.545455	HP:0000631	HP	Retinal arterial tortuosity
0.000790982	41	178	10	0.0561798	0.243902	HP:0011904	HP	Persistence of hemoglobin F
0.000952918	142	178	18	0.101124	0.126761	HP:0001421	HP	Abnormality of the musculature of the hand
0.00113472	7	178	5	0.0280899	0.714286	HP:0011695	HP	Cerebellar hemorrhage
0.00118062	191	178	21	0.117978	0.109948	HP:0002170	HP	Intracranial hemorrhage
0.00124826	296	178	27	0.151685	0.0912162	HP:0002421	HP	Poor head control
0.00142073	244	178	24	0.134831	0.0983607	HP:0004308	HP	Ventricular arrhythmia
0.00142452	34	178	9	0.0505618	0.264706	HP:0004309	HP	Ventricular preexcitation
0.00144817	146	178	18	0.101124	0.123288	HP:0001711	HP	Abnormal left ventricle morphology
0.00167343	1204	178	67	0.376404	0.0556478	HP:0001324	HP	Muscle weakness
0.00216372	56	178	11	0.0617978	0.196429	HP:0003542	HP	Increased serum pyruvate
0.00216372	56	178	11	0.0617978	0.196429	HP:0004366	HP	Abnormality of glycolysis
0.00230682	27	178	8	0.0449438	0.296296	HP:0025268	HP	Stuttering
0.00230682	27	178	8	0.0449438	0.296296	HP:0003648	HP	Lacticaciduria
0.00306045	20	178	7	0.0393258	0.35	HP:0011965	HP	Abnormal circulating citrulline concentration
0.00360332	239	178	23	0.129213	0.0962343	HP:0002151	HP	Increased serum lactate
0.00406714	141	178	17	0.0955056	0.120567	HP:0012072	HP	Aciduria
0.00409307	126	178	16	0.0898876	0.126984	HP:0002490	HP	Increased CSF lactate
0.00409307	126	178	16	0.0898876	0.126984	HP:0030085	HP	Abnormal CSF lactate concentration
0.00434788	14	178	6	0.0337079	0.428571	HP:0007067	HP	Distal peripheral sensory neuropathy
0.00434788	14	178	6	0.0337079	0.428571	HP:0003572	HP	Low plasma citrulline
0.00446569	21	178	7	0.0393258	0.333333	HP:0004885	HP	Episodic respiratory distress
0.00446569	21	178	7	0.0393258	0.333333	HP:0003481	HP	Segmental peripheral demyelination/remyelination
0.00447831	1367	178	72	0.404494	0.0526701	HP:0025015	HP	Abnormal vascular morphology
0.00469609	2215	178	102	0.573034	0.0460497	HP:0030680	HP	Abnormal cardiovascular system morphology
0.00500151	39	178	9	0.0505618	0.230769	HP:0009058	HP	Increased muscle lipid content
0.00516671	73	178	12	0.0674157	0.164384	HP:0025065	HP	Abnormal mean corpuscular volume
0.00541781	300	178	26	0.146067	0.0866667	HP:0001635	HP	Congestive heart failure
0.00559365	30	178	8	0.0449438	0.266667	HP:0007183	HP	Focal T2 hyperintense basal ganglia lesion
0.00559365	30	178	8	0.0449438	0.266667	HP:0002331	HP	Recurrent paroxysmal headache
0.00571249	892	178	53	0.297753	0.059417	HP:0002793	HP	Abnormal pattern of respiration
0.00601068	145	178	17	0.0955056	0.117241	HP:0032943	HP	Abnormal urine pH
0.0063714	22	178	7	0.0393258	0.318182	HP:0200125	HP	Mitochondrial respiratory chain defects
0.0066884	777	178	48	0.269663	0.0617761	HP:0034684	HP	Abnormal enzyme concentration or activity
0.00704832	3320	178	136	0.764045	0.0409639	HP:0003011	HP	Abnormality of the musculature
0.00756506	384	178	30	0.168539	0.078125	HP:0002013	HP	Vomiting
0.00861566	64	178	11	0.0617978	0.171875	HP:0009130	HP	Hand muscle atrophy
0.00861566	64	178	11	0.0617978	0.171875	HP:0005518	HP	Increased mean corpuscular volume
0.0095075	32	178	8	0.0449438	0.25	HP:0033109	HP	Abnormal circulating non-proteinogenic amino acid concentration
0.0109806	16	178	6	0.0337079	0.375	HP:0005157	HP	Concentric hypertrophic cardiomyopathy
0.0109806	16	178	6	0.0337079	0.375	HP:0100027	HP	Recurrent pancreatitis
0.0122052	33	178	8	0.0449438	0.242424	HP:0009004	HP	Hypoplasia of the musculature
0.0124096	137	178	16	0.0898876	0.116788	HP:0008972	HP	Decreased activity of mitochondrial respiratory chain
0.0125711	10	178	5	0.0280899	0.5	HP:0031329	HP	Interstitial cardiac fibrosis
0.0125711	10	178	5	0.0280899	0.5	HP:0007327	HP	Mixed demyelinating and axonal polyneuropathy
0.0136431	138	178	16	0.0898876	0.115942	HP:0000519	HP	Developmental cataract
0.0136777	67	178	11	0.0617978	0.164179	HP:0002572	HP	Episodic vomiting
0.0136777	67	178	11	0.0617978	0.164179	HP:0001138	HP	Optic neuropathy
0.0144402	171	178	18	0.101124	0.105263	HP:0025454	HP	Abnormal CSF metabolite concentration
0.016515	17	178	6	0.0337079	0.352941	HP:0000816	HP	Abnormality of Krebs cycle metabolism
0.0177645	208	178	20	0.11236	0.0961538	HP:0001297	HP	Stroke
0.0180281	141	178	16	0.0898876	0.113475	HP:0011922	HP	Abnormal activity of mitochondrial respiratory chain
0.0183442	69	178	11	0.0617978	0.15942	HP:0011013	HP	Abnormal circulating carbohydrate concentration
0.0207617	1614	178	79	0.44382	0.0489467	HP:0011025	HP	Abnormal cardiovascular system physiology
0.0220086	26	178	7	0.0393258	0.269231	HP:0001045	HP	Vitiligo
0.0241086	18	178	6	0.0337079	0.333333	HP:0001685	HP	Myocardial fibrosis
0.027926	72	178	11	0.0617978	0.152778	HP:0002174	HP	Postural tremor
0.0289042	27	178	7	0.0393258	0.259259	HP:0007763	HP	Retinal telangiectasia
0.0343664	182	178	18	0.101124	0.0989011	HP:0030872	HP	Abnormal cardiac ventricular function
0.0374471	166	178	17	0.0955056	0.10241	HP:0005162	HP	Abnormal left ventricular function
0.0374634	12	178	5	0.0280899	0.416667	HP:0012766	HP	Widened cerebral subarachnoid space
0.0404699	257	178	22	0.123596	0.0856031	HP:0004372	HP	Reduced consciousness
0.0434377	50	178	9	0.0505618	0.18	HP:0000829	HP	Hypoparathyroidism
0.046912	690	178	42	0.235955	0.0608696	HP:0002240	HP	Hepatomegaly
0.0476766	20	178	6	0.0337079	0.3	HP:0002877	HP	Nocturnal hypoventilation
0.0476766	20	178	6	0.0337079	0.3	HP:0012429	HP	Aplasia/Hypoplasia of the cerebral white matter
0.0480793	29	178	7	0.0393258	0.241379	HP:0005116	HP	Arterial tortuosity
7.55135e-17	115	224	31	0.138393	0.269565	KEGG:00190	KEGG	Oxidative phosphorylation
1.65043e-06	122	224	20	0.0892857	0.163934	KEGG:04260	KEGG	Cardiac muscle contraction
5.39149e-05	56	224	12	0.0535714	0.214286	KEGG:00010	KEGG	Glycolysis / Gluconeogenesis
9.9512e-05	104	224	16	0.0714286	0.153846	KEGG:03010	KEGG	Ribosome
0.000569792	48	224	10	0.0446429	0.208333	KEGG:00280	KEGG	Valine, leucine and isoleucine degradation
0.000737362	95	224	14	0.0625	0.147368	KEGG:01200	KEGG	Carbon metabolism
0.00087072	23	224	7	0.03125	0.304348	KEGG:00640	KEGG	Propanoate metabolism
0.00184981	1426	224	82	0.366071	0.0575035	KEGG:01100	KEGG	Metabolic pathways
0.00268071	46	224	9	0.0401786	0.195652	KEGG:04216	KEGG	Ferroptosis
0.0297955	50	224	8	0.0357143	0.16	KEGG:00330	KEGG	Arginine and proline metabolism
0.0376602	40	224	7	0.03125	0.175	KEGG:00380	KEGG	Tryptophan metabolism
3.86504e-12	126	236	26	0.110169	0.206349	REAC:R-DRE-1428517	REAC	The citric acid (TCA) cycle and respiratory electron transport
3.9749e-12	77	236	21	0.0889831	0.272727	REAC:R-DRE-163200	REAC	Respiratory electron transport, ATP synthesis by chemiosmotic coupling, and heat production by uncoupling proteins.
6.01953e-08	58	236	15	0.0635593	0.258621	REAC:R-DRE-611105	REAC	Respiratory electron transport
3.07994e-07	55	236	14	0.059322	0.254545	REAC:R-DRE-6799198	REAC	Complex I biogenesis
6.05232e-07	89	236	17	0.0720339	0.191011	REAC:R-DRE-1799339	REAC	SRP-dependent cotranslational protein targeting to membrane
2.03552e-06	96	236	17	0.0720339	0.177083	REAC:R-DRE-72689	REAC	Formation of a pool of free 40S subunits
6.34608e-06	91	236	16	0.0677966	0.175824	REAC:R-DRE-975956	REAC	Nonsense Mediated Decay (NMD) independent of the Exon Junction Complex (EJC)
7.32456e-06	117	236	18	0.0762712	0.153846	REAC:R-DRE-72613	REAC	Eukaryotic Translation Initiation
7.32456e-06	117	236	18	0.0762712	0.153846	REAC:R-DRE-72737	REAC	Cap-dependent Translation Initiation
1.27473e-05	108	236	17	0.0720339	0.157407	REAC:R-DRE-156827	REAC	L13a-mediated translational silencing of Ceruloplasmin expression
9.19342e-05	1504	236	81	0.34322	0.0538564	REAC:R-DRE-1430728	REAC	Metabolism
9.85819e-05	110	236	16	0.0677966	0.145455	REAC:R-DRE-975957	REAC	Nonsense Mediated Decay (NMD) enhanced by the Exon Junction Complex (EJC)
9.85819e-05	110	236	16	0.0677966	0.145455	REAC:R-DRE-927802	REAC	Nonsense-Mediated Decay (NMD)
0.0122026	230	236	20	0.0847458	0.0869565	REAC:R-DRE-72766	REAC	Translation
0.039485	17	236	5	0.0211864	0.294118	REAC:R-DRE-163210	REAC	Formation of ATP by chemiosmotic coupling
0.039485	17	236	5	0.0211864	0.294118	REAC:R-DRE-8949613	REAC	Cristae formation
0.0075953	3236	663	120	0.180995	0.0370828	TF:M01145_1	TF	Factor: c-Myc; motif: RACCACGTGCTC; match class: 1
0.0327678	4329	663	149	0.224736	0.034419	TF:M01154	TF	Factor: c-Myc; motif: KACCACGTGSYY
4.61983e-14	71	88	26	0.295455	0.366197	WP:WP1339	WP	Electron transport chain
1.16391e-05	43	88	13	0.147727	0.302326	WP:WP1335	WP	Oxidative phosphorylation
0.000970868	62	88	13	0.147727	0.209677	WP:WP324	WP	Cytoplasmic ribosomal proteins
filter: 50 counts, 3SD on median
p_value	term_size	query_size	intersection_size	precision	recall	term_id	source	term_name
4.15126e-13	208	344	28	0.0813953	0.134615	GO:0006091	GO:BP	generation of precursor metabolites and energy
3.49314e-10	98	344	18	0.0523256	0.183673	GO:0045333	GO:BP	cellular respiration
6.27808e-10	75	344	16	0.0465116	0.213333	GO:0022900	GO:BP	electron transport chain
8.1145e-10	89	344	17	0.0494186	0.191011	GO:0009060	GO:BP	aerobic respiration
8.21754e-09	133	344	19	0.0552326	0.142857	GO:0015980	GO:BP	energy derivation by oxidation of organic compounds
9.70274e-09	63	344	14	0.0406977	0.222222	GO:0022904	GO:BP	respiratory electron transport chain
1.22066e-08	64	344	14	0.0406977	0.21875	GO:0006119	GO:BP	oxidative phosphorylation
1.79319e-08	54	344	13	0.0377907	0.240741	GO:0042773	GO:BP	ATP synthesis coupled electron transport
2.42372e-08	94	344	16	0.0465116	0.170213	GO:0009205	GO:BP	purine ribonucleoside triphosphate metabolic process
3.3783e-08	96	344	16	0.0465116	0.166667	GO:0009144	GO:BP	purine nucleoside triphosphate metabolic process
4.6702e-08	98	344	16	0.0465116	0.163265	GO:0009199	GO:BP	ribonucleoside triphosphate metabolic process
4.99278e-08	84	344	15	0.0436047	0.178571	GO:0046034	GO:BP	ATP metabolic process
2.10875e-07	108	344	16	0.0465116	0.148148	GO:0009141	GO:BP	nucleoside triphosphate metabolic process
2.11292e-06	526	344	33	0.0959302	0.0627376	GO:0044248	GO:BP	cellular catabolic process
2.17296e-05	49	344	10	0.0290698	0.204082	GO:0042775	GO:BP	mitochondrial ATP synthesis coupled electron transport
2.17296e-05	49	344	10	0.0290698	0.204082	GO:0019646	GO:BP	aerobic electron transport chain
0.000132712	45	344	9	0.0261628	0.2	GO:0009142	GO:BP	nucleoside triphosphate biosynthetic process
0.00034926	37	344	8	0.0232558	0.216216	GO:0009206	GO:BP	purine ribonucleoside triphosphate biosynthetic process
0.00034926	37	344	8	0.0232558	0.216216	GO:0009145	GO:BP	purine nucleoside triphosphate biosynthetic process
0.000376156	26	344	7	0.0203488	0.269231	GO:0015986	GO:BP	proton motive force-driven ATP synthesis
0.000499502	27	344	7	0.0203488	0.259259	GO:0006754	GO:BP	ATP biosynthetic process
0.000808524	41	344	8	0.0232558	0.195122	GO:0009201	GO:BP	ribonucleoside triphosphate biosynthetic process
0.000878317	950	344	41	0.119186	0.0431579	GO:0009056	GO:BP	catabolic process
0.0018923	229	344	17	0.0494186	0.0742358	GO:0009259	GO:BP	ribonucleotide metabolic process
0.00318447	23	344	6	0.0174419	0.26087	GO:0006123	GO:BP	mitochondrial electron transport, cytochrome c to oxygen
0.00337825	239	344	17	0.0494186	0.0711297	GO:0019693	GO:BP	ribose phosphate metabolic process
0.00390997	50	344	8	0.0232558	0.16	GO:0046031	GO:BP	ADP metabolic process
0.00439977	412	344	23	0.0668605	0.0558252	GO:0006412	GO:BP	translation
0.00456079	51	344	8	0.0232558	0.156863	GO:0009135	GO:BP	purine nucleoside diphosphate metabolic process
0.00456079	51	344	8	0.0232558	0.156863	GO:0009179	GO:BP	purine ribonucleoside diphosphate metabolic process
0.0049064	220	344	16	0.0465116	0.0727273	GO:0009150	GO:BP	purine ribonucleotide metabolic process
0.00515705	416	344	23	0.0668605	0.0552885	GO:0043043	GO:BP	peptide biosynthetic process
0.005301	52	344	8	0.0232558	0.153846	GO:0009185	GO:BP	ribonucleoside diphosphate metabolic process
0.00815888	55	344	8	0.0232558	0.145455	GO:0009132	GO:BP	nucleoside diphosphate metabolic process
0.0112644	17	344	5	0.0145349	0.294118	GO:0042744	GO:BP	hydrogen peroxide catabolic process
0.0150622	476	344	24	0.0697674	0.0504202	GO:0043604	GO:BP	amide biosynthetic process
0.0153526	18	344	5	0.0145349	0.277778	GO:0042743	GO:BP	hydrogen peroxide metabolic process
0.0157768	60	344	8	0.0232558	0.133333	GO:0006090	GO:BP	pyruvate metabolic process
0.0189349	930	344	37	0.107558	0.0397849	GO:0044281	GO:BP	small molecule metabolic process
0.0254555	47	344	7	0.0203488	0.148936	GO:0006096	GO:BP	glycolytic process
0.0254555	47	344	7	0.0203488	0.148936	GO:0046032	GO:BP	ADP catabolic process
0.0254555	47	344	7	0.0203488	0.148936	GO:0009137	GO:BP	purine nucleoside diphosphate catabolic process
0.0254555	47	344	7	0.0203488	0.148936	GO:0009181	GO:BP	purine ribonucleoside diphosphate catabolic process
0.0293165	48	344	7	0.0203488	0.145833	GO:0009191	GO:BP	ribonucleoside diphosphate catabolic process
0.0293165	48	344	7	0.0203488	0.145833	GO:0072526	GO:BP	pyridine-containing compound catabolic process
0.0293165	48	344	7	0.0203488	0.145833	GO:0019364	GO:BP	pyridine nucleotide catabolic process
0.032055	66	344	8	0.0232558	0.121212	GO:0016052	GO:BP	carbohydrate catabolic process
0.0355156	34	344	6	0.0174419	0.176471	GO:1990748	GO:BP	cellular detoxification
0.0355156	34	344	6	0.0174419	0.176471	GO:0097237	GO:BP	cellular response to toxic substance
0.0384867	50	344	7	0.0203488	0.14	GO:0009134	GO:BP	nucleoside diphosphate catabolic process
0.0396023	473	344	23	0.0668605	0.0486258	GO:0006518	GO:BP	peptide metabolic process
6.69241e-18	4443	312	173	0.554487	0.0389377	GO:0005737	GO:CC	cytoplasm
3.51731e-16	292	312	37	0.11859	0.126712	GO:0005740	GO:CC	mitochondrial envelope
5.2085e-15	628	312	52	0.166667	0.0828025	GO:0005739	GO:CC	mitochondrion
2.27126e-13	355	312	37	0.11859	0.104225	GO:0031967	GO:CC	organelle envelope
2.27126e-13	355	312	37	0.11859	0.104225	GO:0031975	GO:CC	envelope
2.33837e-13	262	312	32	0.102564	0.122137	GO:0031966	GO:CC	mitochondrial membrane
4.74131e-12	186	312	26	0.0833333	0.139785	GO:0005743	GO:CC	mitochondrial inner membrane
6.9924e-12	189	312	26	0.0833333	0.137566	GO:0019866	GO:CC	organelle inner membrane
1.03107e-10	117	312	20	0.0641026	0.17094	GO:0098800	GO:CC	inner mitochondrial membrane protein complex
6.3304e-10	75	312	16	0.0512821	0.213333	GO:0070469	GO:CC	respirasome
9.90381e-10	163	312	22	0.0705128	0.134969	GO:0098798	GO:CC	mitochondrial protein-containing complex
6.49443e-08	73	312	14	0.0448718	0.191781	GO:0098803	GO:CC	respiratory chain complex
3.49114e-07	69	312	13	0.0416667	0.188406	GO:0005746	GO:CC	mitochondrial respirasome
2.28067e-06	586	312	36	0.115385	0.0614334	GO:0005829	GO:CC	cytosol
2.87375e-05	21	312	7	0.0224359	0.333333	GO:0045259	GO:CC	proton-transporting ATP synthase complex
5.324e-05	907	312	44	0.141026	0.0485116	GO:0031090	GO:CC	organelle membrane
6.44092e-05	15	312	6	0.0192308	0.4	GO:0045263	GO:CC	proton-transporting ATP synthase complex, coupling factor F(o)
0.000151169	37	312	8	0.025641	0.216216	GO:0070069	GO:CC	cytochrome complex
0.000160325	64	312	10	0.0320513	0.15625	GO:0022626	GO:CC	cytosolic ribosome
0.000226192	18	312	6	0.0192308	0.333333	GO:0005753	GO:CC	mitochondrial proton-transporting ATP synthase complex
0.000270507	9271	312	238	0.762821	0.0256714	GO:0005622	GO:CC	intracellular anatomical structure
0.000332602	29	312	7	0.0224359	0.241379	GO:0045277	GO:CC	respiratory chain complex IV
0.00122026	14	312	5	0.0160256	0.357143	GO:0000276	GO:CC	mitochondrial proton-transporting ATP synthase complex, coupling factor F(o)
0.0018999	25	312	6	0.0192308	0.24	GO:0005751	GO:CC	mitochondrial respiratory chain complex IV
0.00211677	103	312	11	0.0352564	0.106796	GO:0044391	GO:CC	ribosomal subunit
0.00383824	41	312	7	0.0224359	0.170732	GO:0022625	GO:CC	cytosolic large ribosomal subunit
0.00708385	31	312	6	0.0192308	0.193548	GO:0033177	GO:CC	proton-transporting two-sector ATPase complex, proton-transporting domain
0.0102768	33	312	6	0.0192308	0.181818	GO:0045271	GO:CC	respiratory chain complex I
0.0102768	33	312	6	0.0192308	0.181818	GO:0030964	GO:CC	NADH dehydrogenase complex
0.0102768	33	312	6	0.0192308	0.181818	GO:0005747	GO:CC	mitochondrial respiratory chain complex I
0.0104637	64	312	8	0.025641	0.125	GO:0015934	GO:CC	large ribosomal subunit
0.0109558	21	312	5	0.0160256	0.238095	GO:0005833	GO:CC	hemoglobin complex
0.0199584	70	312	8	0.025641	0.114286	GO:1990204	GO:CC	oxidoreductase complex
0.0283094	851	312	35	0.112179	0.0411281	GO:0098796	GO:CC	membrane protein complex
0.0322037	116	312	10	0.0320513	0.0862069	GO:1904949	GO:CC	ATPase complex
0.0336248	57	312	7	0.0224359	0.122807	GO:0016469	GO:CC	proton-transporting two-sector ATPase complex
7.78682e-07	31	403	9	0.0223325	0.290323	GO:0009055	GO:MF	electron transfer activity
1.36911e-06	828	403	41	0.101737	0.0495169	GO:0016491	GO:MF	oxidoreductase activity
4.78218e-06	18	403	7	0.0173697	0.388889	GO:0015453	GO:MF	oxidoreduction-driven active transmembrane transporter activity
3.77764e-05	34	403	8	0.0198511	0.235294	GO:0016651	GO:MF	oxidoreductase activity, acting on NAD(P)H
4.4212e-05	15	403	6	0.0148883	0.4	GO:0003954	GO:MF	NADH dehydrogenase activity
0.000315492	44	403	8	0.0198511	0.181818	GO:0004601	GO:MF	peroxidase activity
0.000534201	47	403	8	0.0198511	0.170213	GO:0016684	GO:MF	oxidoreductase activity, acting on peroxide as acceptor
0.000650234	82	403	10	0.0248139	0.121951	GO:0015078	GO:MF	proton transmembrane transporter activity
0.00240253	57	403	8	0.0198511	0.140351	GO:0016209	GO:MF	antioxidant activity
0.00626429	10	403	4	0.00992556	0.4	GO:0051920	GO:MF	peroxiredoxin activity
0.00970515	11	403	4	0.00992556	0.363636	GO:0008137	GO:MF	NADH dehydrogenase (ubiquinone) activity
0.00970515	11	403	4	0.00992556	0.363636	GO:0050136	GO:MF	NADH dehydrogenase (quinone) activity
0.00985892	89	403	9	0.0223325	0.101124	GO:0050660	GO:MF	flavin adenine dinucleotide binding
0.0143527	12	403	4	0.00992556	0.333333	GO:0003955	GO:MF	NAD(P)H dehydrogenase (quinone) activity
0.0204398	13	403	4	0.00992556	0.307692	GO:0016655	GO:MF	oxidoreductase activity, acting on NAD(P)H, quinone or similar compound as acceptor
0.0478831	29	403	5	0.0124069	0.172414	GO:0019825	GO:MF	oxygen binding
9.27348e-09	193	148	26	0.175676	0.134715	HP:0001644	HP	Dilated cardiomyopathy
1.5011e-08	197	148	26	0.175676	0.13198	HP:0003287	HP	Abnormality of mitochondrial metabolism
2.04381e-08	39	148	13	0.0878378	0.333333	HP:0008316	HP	Abnormal mitochondria in muscle tissue
3.37372e-08	188	148	25	0.168919	0.132979	HP:0031546	HP	Cardiac conduction abnormality
3.51255e-07	226	148	26	0.175676	0.115044	HP:0012103	HP	Abnormality of the mitochondrion
5.32351e-07	59	148	14	0.0945946	0.237288	HP:0000114	HP	Proximal tubulopathy
9.53302e-07	413	148	35	0.236486	0.0847458	HP:0100659	HP	Abnormal cerebral vascular morphology
2.10993e-06	245	148	26	0.175676	0.106122	HP:0001254	HP	Lethargy
2.46886e-06	15	148	8	0.0540541	0.533333	HP:0001427	HP	Mitochondrial inheritance
2.68781e-06	162	148	21	0.141892	0.12963	HP:0003546	HP	Exercise intolerance
2.95426e-06	615	148	43	0.290541	0.0699187	HP:0001638	HP	Cardiomyopathy
3.26732e-06	46	148	12	0.0810811	0.26087	HP:0002483	HP	Bulbar signs
7.38049e-06	658	148	44	0.297297	0.0668693	HP:0001637	HP	Abnormal myocardium morphology
1.02149e-05	191	148	22	0.148649	0.115183	HP:0003128	HP	Lactic acidosis
1.23644e-05	12	148	7	0.0472973	0.583333	HP:0000576	HP	Centrocecal scotoma
1.50741e-05	52	148	12	0.0810811	0.230769	HP:0003200	HP	Ragged-red muscle fibers
2.39156e-05	54	148	12	0.0810811	0.222222	HP:0003737	HP	Mitochondrial myopathy
2.72397e-05	316	148	28	0.189189	0.0886076	HP:0001639	HP	Hypertrophic cardiomyopathy
4.09267e-05	546	148	38	0.256757	0.0695971	HP:0002094	HP	Dyspnea
4.97069e-05	367	148	30	0.202703	0.0817439	HP:0003198	HP	Myopathy
5.29691e-05	9	148	6	0.0405405	0.666667	HP:0001112	HP	Leber optic atrophy
6.06432e-05	83	148	14	0.0945946	0.168675	HP:0003800	HP	Muscle abnormality related to mitochondrial dysfunction
8.81244e-05	292	148	26	0.175676	0.0890411	HP:0032243	HP	Abnormal tissue metabolite concentration
0.000100751	180	148	20	0.135135	0.111111	HP:0001714	HP	Ventricular hypertrophy
0.000102077	446	148	33	0.222973	0.073991	HP:0001941	HP	Acidosis
0.000125059	62	148	12	0.0810811	0.193548	HP:0034370	HP	Abnormal muscle tissue metabolite concentration
0.000129482	10	148	6	0.0405405	0.6	HP:0100611	HP	Multiple glomerular cysts
0.000159998	41	148	10	0.0675676	0.243902	HP:0011904	HP	Persistence of hemoglobin F
0.000168878	119	148	16	0.108108	0.134454	HP:0001712	HP	Left ventricular hypertrophy
0.000232644	485	148	34	0.22973	0.0701031	HP:0004360	HP	Abnormality of acid-base homeostasis
0.000278535	11	148	6	0.0405405	0.545455	HP:0007768	HP	Central retinal vessel vascular tortuosity
0.000278535	11	148	6	0.0405405	0.545455	HP:0000631	HP	Retinal arterial tortuosity
0.000303765	124	148	16	0.108108	0.129032	HP:0000124	HP	Renal tubular dysfunction
0.000339344	34	148	9	0.0608108	0.264706	HP:0004309	HP	Ventricular preexcitation
0.000369783	142	148	17	0.114865	0.119718	HP:0001421	HP	Abnormality of the musculature of the hand
0.000556102	146	148	17	0.114865	0.116438	HP:0001711	HP	Abnormal left ventricle morphology
0.000645485	301	148	25	0.168919	0.0830565	HP:0004303	HP	Abnormal muscle fiber morphology
0.000646627	27	148	8	0.0540541	0.296296	HP:0025268	HP	Stuttering
0.000646627	27	148	8	0.0540541	0.296296	HP:0003648	HP	Lacticaciduria
0.000789694	610	148	38	0.256757	0.0622951	HP:0011675	HP	Arrhythmia
0.000824277	73	148	12	0.0810811	0.164384	HP:0025065	HP	Abnormal mean corpuscular volume
0.0010088	20	148	7	0.0472973	0.35	HP:0011965	HP	Abnormal circulating citrulline concentration
0.00120707	1367	148	64	0.432432	0.0468178	HP:0025015	HP	Abnormal vascular morphology
0.00122163	39	148	9	0.0608108	0.230769	HP:0009058	HP	Increased muscle lipid content
0.0012929	191	148	19	0.128378	0.0994764	HP:0002170	HP	Intracranial hemorrhage
0.00147919	21	148	7	0.0472973	0.333333	HP:0004885	HP	Episodic respiratory distress
0.00147919	21	148	7	0.0472973	0.333333	HP:0003481	HP	Segmental peripheral demyelination/remyelination
0.00159139	30	148	8	0.0540541	0.266667	HP:0002331	HP	Recurrent paroxysmal headache
0.00160416	64	148	11	0.0743243	0.171875	HP:0005518	HP	Increased mean corpuscular volume
0.00169262	14	148	6	0.0405405	0.428571	HP:0007067	HP	Distal peripheral sensory neuropathy
0.00169262	14	148	6	0.0405405	0.428571	HP:0003572	HP	Low plasma citrulline
0.00181553	141	148	16	0.108108	0.113475	HP:0012072	HP	Aciduria
0.00202023	659	148	39	0.263514	0.0591806	HP:0030956	HP	Abnormality of cardiovascular system electrophysiology
0.00212072	22	148	7	0.0472973	0.318182	HP:0200125	HP	Mitochondrial respiratory chain defects
0.00227642	300	148	24	0.162162	0.08	HP:0001635	HP	Congestive heart failure
0.00265491	145	148	16	0.108108	0.110345	HP:0032943	HP	Abnormal urine pH
0.00273172	32	148	8	0.0540541	0.25	HP:0033109	HP	Abnormal circulating non-proteinogenic amino acid concentration
0.00297375	777	148	43	0.290541	0.0553411	HP:0034684	HP	Abnormal enzyme concentration or activity
0.00331365	892	148	47	0.317568	0.0526906	HP:0002793	HP	Abnormal pattern of respiration
0.00352415	33	148	8	0.0540541	0.242424	HP:0009004	HP	Hypoplasia of the musculature
0.00355938	244	148	21	0.141892	0.0860656	HP:0004308	HP	Ventricular arrhythmia
0.00359037	56	148	10	0.0675676	0.178571	HP:0004366	HP	Abnormality of glycolysis
0.00359037	56	148	10	0.0675676	0.178571	HP:0003542	HP	Increased serum pyruvate
0.00431574	16	148	6	0.0405405	0.375	HP:0100027	HP	Recurrent pancreatitis
0.00476809	208	148	19	0.128378	0.0913462	HP:0001297	HP	Stroke
0.00498746	1614	148	70	0.472973	0.0433705	HP:0011025	HP	Abnormal cardiovascular system physiology
0.00542774	1204	148	57	0.385135	0.0473422	HP:0001324	HP	Muscle weakness
0.00583208	10	148	5	0.0337838	0.5	HP:0007327	HP	Mixed demyelinating and axonal polyneuropathy
0.00652198	17	148	6	0.0405405	0.352941	HP:0000816	HP	Abnormality of Krebs cycle metabolism
0.00701121	138	148	15	0.101351	0.108696	HP:0000519	HP	Developmental cataract
0.00715951	2215	148	87	0.587838	0.0392777	HP:0030680	HP	Abnormal cardiovascular system morphology
0.00746938	26	148	7	0.0472973	0.269231	HP:0001045	HP	Vitiligo
0.00821543	257	148	21	0.141892	0.0817121	HP:0004372	HP	Reduced consciousness
0.00985734	27	148	7	0.0472973	0.259259	HP:0007763	HP	Retinal telangiectasia
0.00990645	239	148	20	0.135135	0.083682	HP:0002151	HP	Increased serum lactate
0.0112079	50	148	9	0.0608108	0.18	HP:0000829	HP	Hypoparathyroidism
0.0116282	126	148	14	0.0945946	0.111111	HP:0030085	HP	Abnormal CSF lactate concentration
0.0116282	126	148	14	0.0945946	0.111111	HP:0002490	HP	Increased CSF lactate
0.0126922	64	148	10	0.0675676	0.15625	HP:0009130	HP	Hand muscle atrophy
0.0137648	79	148	11	0.0743243	0.139241	HP:0011902	HP	Abnormal hemoglobin
0.0165563	29	148	7	0.0472973	0.241379	HP:0005116	HP	Arterial tortuosity
0.0175424	12	148	5	0.0337838	0.416667	HP:0012766	HP	Widened cerebral subarachnoid space
0.0178446	384	148	26	0.175676	0.0677083	HP:0002013	HP	Vomiting
0.0190989	20	148	6	0.0405405	0.3	HP:0002877	HP	Nocturnal hypoventilation
0.0193867	67	148	10	0.0675676	0.149254	HP:0001138	HP	Optic neuropathy
0.0193867	67	148	10	0.0675676	0.149254	HP:0002572	HP	Episodic vomiting
0.0211109	30	148	7	0.0472973	0.233333	HP:0007183	HP	Focal T2 hyperintense basal ganglia lesion
0.0211109	30	148	7	0.0472973	0.233333	HP:0001716	HP	Wolff-Parkinson-White syndrome
0.0222655	296	148	22	0.148649	0.0743243	HP:0002421	HP	Poor head control
0.0222883	365	148	25	0.168919	0.0684932	HP:0004354	HP	Abnormal circulating carboxylic acid concentration
0.0232404	171	148	16	0.108108	0.0935673	HP:0025454	HP	Abnormal CSF metabolite concentration
0.0246338	2130	148	83	0.560811	0.0389671	HP:0011805	HP	Abnormal skeletal muscle morphology
0.0253121	3320	148	114	0.77027	0.0343373	HP:0003011	HP	Abnormality of the musculature
0.0253802	69	148	10	0.0675676	0.144928	HP:0011013	HP	Abnormal circulating carbohydrate concentration
0.027413	677	148	37	0.25	0.0546529	HP:0001903	HP	Anemia
0.0290508	347	148	24	0.162162	0.0691643	HP:0007700	HP	Ocular anterior segment dysgenesis
0.030926	137	148	14	0.0945946	0.10219	HP:0008972	HP	Decreased activity of mitochondrial respiratory chain
0.0322645	7	148	4	0.027027	0.571429	HP:0011695	HP	Cerebellar hemorrhage
0.0351565	22	148	6	0.0405405	0.272727	HP:0002401	HP	Stroke-like episode
0.0373408	72	148	10	0.0675676	0.138889	HP:0002174	HP	Postural tremor
0.0395664	88	148	11	0.0743243	0.125	HP:0012705	HP	Abnormal metabolic brain imaging by MRS
0.0401	159	148	15	0.101351	0.0943396	HP:0001882	HP	Leukopenia
0.0410798	285	148	21	0.141892	0.0736842	HP:0003701	HP	Proximal muscle weakness
0.0424413	14	148	5	0.0337838	0.357143	HP:0007159	HP	Fluctuations in consciousness
0.0430166	141	148	14	0.0945946	0.0992908	HP:0011922	HP	Abnormal activity of mitochondrial respiratory chain
0.0443987	1913	148	76	0.513514	0.0397282	HP:0012337	HP	Abnormal homeostasis
0.0444593	180	148	16	0.108108	0.0888889	HP:0003112	HP	Abnormal circulating amino acid concentration
0.048875	244	148	19	0.128378	0.0778689	HP:0002098	HP	Respiratory distress
0.0491822	46	148	8	0.0540541	0.173913	HP:0000622	HP	Blurred vision
9.43492e-19	115	194	31	0.159794	0.269565	KEGG:00190	KEGG	Oxidative phosphorylation
1.35225e-07	122	194	20	0.103093	0.163934	KEGG:04260	KEGG	Cardiac muscle contraction
1.41124e-05	104	194	16	0.0824742	0.153846	KEGG:03010	KEGG	Ribosome
0.000671516	56	194	10	0.0515464	0.178571	KEGG:00010	KEGG	Glycolysis / Gluconeogenesis
0.00171471	1426	194	73	0.376289	0.0511921	KEGG:01100	KEGG	Metabolic pathways
0.00348299	95	194	12	0.0618557	0.126316	KEGG:01200	KEGG	Carbon metabolism
0.00608626	46	194	8	0.0412371	0.173913	KEGG:04216	KEGG	Ferroptosis
0.041315	23	194	5	0.0257732	0.217391	KEGG:00640	KEGG	Propanoate metabolism
0.0492131	48	194	7	0.0360825	0.145833	KEGG:00280	KEGG	Valine, leucine and isoleucine degradation
1.34016e-13	126	206	26	0.126214	0.206349	REAC:R-DRE-1428517	REAC	The citric acid (TCA) cycle and respiratory electron transport
2.45589e-13	77	206	21	0.101942	0.272727	REAC:R-DRE-163200	REAC	Respiratory electron transport, ATP synthesis by chemiosmotic coupling, and heat production by uncoupling proteins.
8.53223e-09	58	206	15	0.0728155	0.258621	REAC:R-DRE-611105	REAC	Respiratory electron transport
5.00399e-08	55	206	14	0.0679612	0.254545	REAC:R-DRE-6799198	REAC	Complex I biogenesis
7.19284e-08	89	206	17	0.0825243	0.191011	REAC:R-DRE-1799339	REAC	SRP-dependent cotranslational protein targeting to membrane
2.48696e-07	96	206	17	0.0825243	0.177083	REAC:R-DRE-72689	REAC	Formation of a pool of free 40S subunits
8.37143e-07	117	206	18	0.0873786	0.153846	REAC:R-DRE-72737	REAC	Cap-dependent Translation Initiation
8.37143e-07	117	206	18	0.0873786	0.153846	REAC:R-DRE-72613	REAC	Eukaryotic Translation Initiation
8.82517e-07	91	206	16	0.0776699	0.175824	REAC:R-DRE-975956	REAC	Nonsense Mediated Decay (NMD) independent of the Exon Junction Complex (EJC)
1.633e-06	108	206	17	0.0825243	0.157407	REAC:R-DRE-156827	REAC	L13a-mediated translational silencing of Ceruloplasmin expression
1.47707e-05	110	206	16	0.0776699	0.145455	REAC:R-DRE-975957	REAC	Nonsense Mediated Decay (NMD) enhanced by the Exon Junction Complex (EJC)
1.47707e-05	110	206	16	0.0776699	0.145455	REAC:R-DRE-927802	REAC	Nonsense-Mediated Decay (NMD)
0.000404617	1504	206	71	0.34466	0.0472074	REAC:R-DRE-1430728	REAC	Metabolism
0.00161702	230	206	20	0.0970874	0.0869565	REAC:R-DRE-72766	REAC	Translation
0.0204026	17	206	5	0.0242718	0.294118	REAC:R-DRE-163210	REAC	Formation of ATP by chemiosmotic coupling
0.0204026	17	206	5	0.0242718	0.294118	REAC:R-DRE-8949613	REAC	Cristae formation
0.0263103	53	206	8	0.038835	0.150943	REAC:R-DRE-72695	REAC	Formation of the ternary complex, and subsequently, the 43S complex
6.68773e-15	71	82	26	0.317073	0.366197	WP:WP1339	WP	Electron transport chain
5.12555e-06	43	82	13	0.158537	0.302326	WP:WP1335	WP	Oxidative phosphorylation
0.000463597	62	82	13	0.158537	0.209677	WP:WP324	WP	Cytoplasmic ribosomal proteins
0.0483857	35	82	7	0.0853659	0.2	WP:WP1356	WP	Glycolysis and gluconeogenesis

## Sheet: cmv
cardiomyocytes (ventricle)
upregulated GO terms of injury response with different parameter combinations. term size … number of genes in GO term, query size … number of genes in query, intersection … number of genes intersecting between term and query, precision … intersection size / query size, recall… intersection size / term size
filter: 10 counts, 1SD on median
p_value	term_size	query_size	intersection_size	precision	recall	term_id	source	term_name
9.09573e-08	711	980	82	0.0836735	0.115331	GO:0002376	GO:BP	immune system process
1.46959e-05	331	980	45	0.0459184	0.135952	GO:0042592	GO:BP	homeostatic process
9.01486e-05	1232	980	111	0.113265	0.0900974	GO:0048518	GO:BP	positive regulation of biological process
0.000115542	526	980	59	0.0602041	0.112167	GO:0044248	GO:BP	cellular catabolic process
0.000157381	518	980	58	0.0591837	0.111969	GO:0070887	GO:BP	cellular response to chemical stimulus
0.000177283	132	980	24	0.0244898	0.181818	GO:0034097	GO:BP	response to cytokine
0.000187639	950	980	90	0.0918367	0.0947368	GO:0009056	GO:BP	catabolic process
0.00023492	461	980	53	0.0540816	0.114967	GO:0051239	GO:BP	regulation of multicellular organismal process
0.000401704	1009	980	93	0.094898	0.0921705	GO:0006950	GO:BP	response to stress
0.000624274	103	980	20	0.0204082	0.194175	GO:0048871	GO:BP	multicellular organismal-level homeostasis
0.000913094	297	980	38	0.0387755	0.127946	GO:0002682	GO:BP	regulation of immune system process
0.00107999	1032	980	93	0.094898	0.0901163	GO:0048522	GO:BP	positive regulation of cellular process
0.00118514	41	980	12	0.0122449	0.292683	GO:0032496	GO:BP	response to lipopolysaccharide
0.00155429	477	980	52	0.0530612	0.109015	GO:0010033	GO:BP	response to organic substance
0.00174856	830	980	78	0.0795918	0.0939759	GO:0042221	GO:BP	response to chemical
0.00187662	519	980	55	0.0561224	0.105973	GO:0006955	GO:BP	immune response
0.00271863	44	980	12	0.0122449	0.272727	GO:0002237	GO:BP	response to molecule of bacterial origin
0.00271863	44	980	12	0.0122449	0.272727	GO:0009636	GO:BP	response to toxic substance
0.00280175	85	980	17	0.0173469	0.2	GO:0050900	GO:BP	leukocyte migration
0.00364931	465	980	50	0.0510204	0.107527	GO:0051128	GO:BP	regulation of cellular component organization
0.00568281	128	980	21	0.0214286	0.164062	GO:0060284	GO:BP	regulation of cell development
0.00648917	40	980	11	0.0112245	0.275	GO:0098754	GO:BP	detoxification
0.00819099	218	980	29	0.0295918	0.133028	GO:0030097	GO:BP	hemopoiesis
0.00862505	92	980	17	0.0173469	0.184783	GO:0033993	GO:BP	response to lipid
0.00882556	4	980	4	0.00408163	1	GO:0090022	GO:BP	regulation of neutrophil chemotaxis
0.008845	34	980	10	0.0102041	0.294118	GO:0071216	GO:BP	cellular response to biotic stimulus
0.008845	34	980	10	0.0102041	0.294118	GO:1990748	GO:BP	cellular detoxification
0.008845	34	980	10	0.0102041	0.294118	GO:0097237	GO:BP	cellular response to toxic substance
0.0089601	219	980	29	0.0295918	0.13242	GO:2000026	GO:BP	regulation of multicellular organismal development
0.00957211	197	980	27	0.027551	0.137056	GO:0002684	GO:BP	positive regulation of immune system process
0.0109275	930	980	82	0.0836735	0.088172	GO:0044281	GO:BP	small molecule metabolic process
0.0112254	58	980	13	0.0132653	0.224138	GO:0006979	GO:BP	response to oxidative stress
0.0126467	76	980	15	0.0153061	0.197368	GO:0043065	GO:BP	positive regulation of apoptotic process
0.0126467	76	980	15	0.0153061	0.197368	GO:0043068	GO:BP	positive regulation of programmed cell death
0.0160348	116	980	19	0.0193878	0.163793	GO:0009611	GO:BP	response to wounding
0.0190342	2827	980	202	0.206122	0.0714538	GO:0032501	GO:BP	multicellular organismal process
0.0259249	208	980	27	0.027551	0.129808	GO:0006091	GO:BP	generation of precursor metabolites and energy
0.0295676	121	980	19	0.0193878	0.157025	GO:0071345	GO:BP	cellular response to cytokine stimulus
0.0324497	55	980	12	0.0122449	0.218182	GO:0002262	GO:BP	myeloid cell homeostasis
0.0343311	73	980	14	0.0142857	0.191781	GO:0050767	GO:BP	regulation of neurogenesis
0.0371942	32	980	9	0.00918367	0.28125	GO:0071222	GO:BP	cellular response to lipopolysaccharide
0.0371942	32	980	9	0.00918367	0.28125	GO:0071219	GO:BP	cellular response to molecule of bacterial origin
0.0415248	428	980	44	0.044898	0.102804	GO:0050793	GO:BP	regulation of developmental process
0.0461528	807	980	71	0.072449	0.0879802	GO:1901575	GO:BP	organic substance catabolic process
0.0478653	339	980	37	0.0377551	0.109145	GO:0009607	GO:BP	response to biotic stimulus
0.0495275	26	980	8	0.00816327	0.307692	GO:0098869	GO:BP	cellular oxidant detoxification
2.16932e-14	4443	767	341	0.444589	0.0767499	GO:0005737	GO:CC	cytoplasm
4.69395e-09	628	767	75	0.0977836	0.119427	GO:0005739	GO:CC	mitochondrion
5.47581e-05	292	767	38	0.0495437	0.130137	GO:0005740	GO:CC	mitochondrial envelope
0.000248827	262	767	34	0.0443286	0.129771	GO:0031966	GO:CC	mitochondrial membrane
0.000447806	355	767	41	0.053455	0.115493	GO:0031967	GO:CC	organelle envelope
0.000447806	355	767	41	0.053455	0.115493	GO:0031975	GO:CC	envelope
0.00149878	907	767	79	0.102999	0.0871003	GO:0031090	GO:CC	organelle membrane
0.0052404	586	767	55	0.071708	0.0938567	GO:0005829	GO:CC	cytosol
0.0119624	69	767	13	0.0169492	0.188406	GO:0005746	GO:CC	mitochondrial respirasome
0.0219606	73	767	13	0.0169492	0.178082	GO:0098803	GO:CC	respiratory chain complex
0.0292292	75	767	13	0.0169492	0.173333	GO:0070469	GO:CC	respirasome
0.0481318	1178	767	90	0.11734	0.0764007	GO:0012505	GO:CC	endomembrane system
0.0493268	25	767	7	0.00912647	0.28	GO:0005751	GO:CC	mitochondrial respiratory chain complex IV
2.34106e-05	7131	1117	435	0.389436	0.0610013	GO:0003824	GO:MF	catalytic activity
3.13035e-05	828	1117	77	0.0689346	0.0929952	GO:0016491	GO:MF	oxidoreductase activity
0.00131587	57	1117	13	0.0116383	0.22807	GO:0016209	GO:MF	antioxidant activity
0.0185732	44	1117	10	0.00895255	0.227273	GO:0004601	GO:MF	peroxidase activity
0.0203514	15	1117	6	0.00537153	0.4	GO:0070403	GO:MF	NAD+ binding
0.0205614	3046	1117	196	0.17547	0.0643467	GO:0046872	GO:MF	metal ion binding
0.025159	3111	1117	199	0.178156	0.0639666	GO:0043169	GO:MF	cation binding
0.0338679	47	1117	10	0.00895255	0.212766	GO:0016684	GO:MF	oxidoreductase activity, acting on peroxide as acceptor
0.016838	36	425	12	0.0282353	0.333333	HP:0011031	HP	Abnormality of iron homeostasis
0.00520191	46	497	13	0.0261569	0.282609	KEGG:04216	KEGG	Ferroptosis
0.0499781	37	497	10	0.0201207	0.27027	KEGG:00760	KEGG	Nicotinate and nicotinamide metabolism
filter: 10 counts, 2SD on median
p_value	term_size	query_size	intersection_size	precision	recall	term_id	source	term_name
9.14767e-11	711	717	73	0.101813	0.102672	GO:0002376	GO:BP	immune system process
1.35051e-06	331	717	39	0.0543933	0.117825	GO:0042592	GO:BP	homeostatic process
9.3836e-06	297	717	35	0.0488145	0.117845	GO:0002682	GO:BP	regulation of immune system process
1.09639e-05	132	717	22	0.0306834	0.166667	GO:0034097	GO:BP	response to cytokine
1.97374e-05	103	717	19	0.0264993	0.184466	GO:0048871	GO:BP	multicellular organismal-level homeostasis
3.10658e-05	85	717	17	0.0237099	0.2	GO:0050900	GO:BP	leukocyte migration
4.89949e-05	518	717	48	0.0669456	0.0926641	GO:0070887	GO:BP	cellular response to chemical stimulus
5.19841e-05	519	717	48	0.0669456	0.0924855	GO:0006955	GO:BP	immune response
0.000219974	1232	717	86	0.119944	0.0698052	GO:0048518	GO:BP	positive regulation of biological process
0.000231104	208	717	26	0.0362622	0.125	GO:0006091	GO:BP	generation of precursor metabolites and energy
0.000293195	197	717	25	0.0348675	0.126904	GO:0002684	GO:BP	positive regulation of immune system process
0.000303991	830	717	64	0.0892608	0.0771084	GO:0042221	GO:BP	response to chemical
0.00035988	41	717	11	0.0153417	0.268293	GO:0032496	GO:BP	response to lipopolysaccharide
0.000432488	930	717	69	0.0962343	0.0741935	GO:0044281	GO:BP	small molecule metabolic process
0.000494651	526	717	46	0.0641562	0.0874525	GO:0044248	GO:BP	cellular catabolic process
0.000741751	339	717	34	0.0474198	0.100295	GO:0009607	GO:BP	response to biotic stimulus
0.000783054	44	717	11	0.0153417	0.25	GO:0002237	GO:BP	response to molecule of bacterial origin
0.00093369	950	717	69	0.0962343	0.0726316	GO:0009056	GO:BP	catabolic process
0.00102964	1009	717	72	0.100418	0.0713578	GO:0006950	GO:BP	response to stress
0.00121206	55	717	12	0.0167364	0.218182	GO:0002262	GO:BP	myeloid cell homeostasis
0.00129646	477	717	42	0.0585774	0.0880503	GO:0010033	GO:BP	response to organic substance
0.00130245	121	717	18	0.0251046	0.14876	GO:0071345	GO:BP	cellular response to cytokine stimulus
0.0013419	461	717	41	0.0571827	0.0889371	GO:0051239	GO:BP	regulation of multicellular organismal process
0.00142743	76	717	14	0.0195258	0.184211	GO:0043068	GO:BP	positive regulation of programmed cell death
0.00142743	76	717	14	0.0195258	0.184211	GO:0043065	GO:BP	positive regulation of apoptotic process
0.0018242	337	717	33	0.0460251	0.0979228	GO:0043207	GO:BP	response to external biotic stimulus
0.0018242	337	717	33	0.0460251	0.0979228	GO:0051707	GO:BP	response to other organism
0.00196193	218	717	25	0.0348675	0.114679	GO:0030097	GO:BP	hemopoiesis
0.00220741	58	717	12	0.0167364	0.206897	GO:0006979	GO:BP	response to oxidative stress
0.00225278	4	717	4	0.0055788	1	GO:0090022	GO:BP	regulation of neutrophil chemotaxis
0.00247165	40	717	10	0.013947	0.25	GO:0098754	GO:BP	detoxification
0.00268052	343	717	33	0.0460251	0.0962099	GO:0044419	GO:BP	biological process involved in interspecies interaction between organisms
0.00313104	116	717	17	0.0237099	0.146552	GO:0009611	GO:BP	response to wounding
0.00386374	61	717	12	0.0167364	0.196721	GO:0048872	GO:BP	homeostasis of number of cells
0.00457736	26	717	8	0.0111576	0.307692	GO:0098869	GO:BP	cellular oxidant detoxification
0.00460881	52	717	11	0.0153417	0.211538	GO:0097530	GO:BP	granulocyte migration
0.0046862	34	717	9	0.0125523	0.264706	GO:1990748	GO:BP	cellular detoxification
0.0046862	34	717	9	0.0125523	0.264706	GO:0097237	GO:BP	cellular response to toxic substance
0.0046862	34	717	9	0.0125523	0.264706	GO:0071216	GO:BP	cellular response to biotic stimulus
0.00626113	44	717	10	0.013947	0.227273	GO:0071621	GO:BP	granulocyte chemotaxis
0.00626113	44	717	10	0.013947	0.227273	GO:0009636	GO:BP	response to toxic substance
0.00652734	64	717	12	0.0167364	0.1875	GO:0097529	GO:BP	myeloid leukocyte migration
0.00677099	98	717	15	0.0209205	0.153061	GO:0045333	GO:BP	cellular respiration
0.00677365	75	717	13	0.0181311	0.173333	GO:0022900	GO:BP	electron transport chain
0.00843399	1032	717	70	0.097629	0.0678295	GO:0048522	GO:BP	positive regulation of cellular process
0.00981463	89	717	14	0.0195258	0.157303	GO:0009060	GO:BP	aerobic respiration
0.00982373	56	717	11	0.0153417	0.196429	GO:0030595	GO:BP	leukocyte chemotaxis
0.0127587	2827	717	155	0.216179	0.0548284	GO:0032501	GO:BP	multicellular organismal process
0.0142858	48	717	10	0.013947	0.208333	GO:1990266	GO:BP	neutrophil migration
0.0145066	92	717	14	0.0195258	0.152174	GO:0033993	GO:BP	response to lipid
0.0156465	215	717	23	0.0320781	0.106977	GO:0032787	GO:BP	monocarboxylic acid metabolic process
0.0173131	49	717	10	0.013947	0.204082	GO:0019646	GO:BP	aerobic electron transport chain
0.0173131	49	717	10	0.013947	0.204082	GO:0042775	GO:BP	mitochondrial ATP synthesis coupled electron transport
0.0190673	10	717	5	0.0069735	0.5	GO:1902622	GO:BP	regulation of neutrophil migration
0.0193606	31	717	8	0.0111576	0.258065	GO:0002685	GO:BP	regulation of leukocyte migration
0.019708	40	717	9	0.0125523	0.225	GO:0030593	GO:BP	neutrophil chemotaxis
0.0200677	133	717	17	0.0237099	0.12782	GO:0015980	GO:BP	energy derivation by oxidation of organic compounds
0.0210591	219	717	23	0.0320781	0.105023	GO:2000026	GO:BP	regulation of multicellular organismal development
0.0249167	32	717	8	0.0111576	0.25	GO:0071219	GO:BP	cellular response to molecule of bacterial origin
0.0249167	32	717	8	0.0111576	0.25	GO:0071222	GO:BP	cellular response to lipopolysaccharide
0.0300829	17	717	6	0.0083682	0.352941	GO:0042744	GO:BP	hydrogen peroxide catabolic process
0.0315116	63	717	11	0.0153417	0.174603	GO:0022904	GO:BP	respiratory electron transport chain
0.0316796	6	717	4	0.0055788	0.666667	GO:0045123	GO:BP	cellular extravasation
0.0316796	6	717	4	0.0055788	0.666667	GO:0071622	GO:BP	regulation of granulocyte chemotaxis
0.0330431	152	717	18	0.0251046	0.118421	GO:0009617	GO:BP	response to bacterium
0.0400736	34	717	8	0.0111576	0.235294	GO:0002683	GO:BP	negative regulation of immune system process
0.0421059	54	717	10	0.013947	0.185185	GO:0042773	GO:BP	ATP synthesis coupled electron transport
0.0426002	65	717	11	0.0153417	0.169231	GO:0001816	GO:BP	cytokine production
0.0426002	65	717	11	0.0153417	0.169231	GO:0001817	GO:BP	regulation of cytokine production
0.0436041	18	717	6	0.0083682	0.333333	GO:0042743	GO:BP	hydrogen peroxide metabolic process
0.045712	428	717	35	0.0488145	0.0817757	GO:0050793	GO:BP	regulation of developmental process
0.0457205	128	717	16	0.0223152	0.125	GO:0060284	GO:BP	regulation of cell development
0.0474146	115	717	15	0.0209205	0.130435	GO:0019221	GO:BP	cytokine-mediated signaling pathway
1.01229e-14	628	571	73	0.127846	0.116242	GO:0005739	GO:CC	mitochondrion
2.62609e-13	4443	571	264	0.462347	0.0594193	GO:0005737	GO:CC	cytoplasm
2.55753e-07	292	571	36	0.0630473	0.123288	GO:0005740	GO:CC	mitochondrial envelope
2.72773e-06	262	571	32	0.056042	0.122137	GO:0031966	GO:CC	mitochondrial membrane
1.42389e-05	355	571	37	0.0647986	0.104225	GO:0031967	GO:CC	organelle envelope
1.42389e-05	355	571	37	0.0647986	0.104225	GO:0031975	GO:CC	envelope
0.000518942	69	571	13	0.0227671	0.188406	GO:0005746	GO:CC	mitochondrial respirasome
0.000883564	186	571	22	0.0385289	0.11828	GO:0005743	GO:CC	mitochondrial inner membrane
0.00100244	73	571	13	0.0227671	0.178082	GO:0098803	GO:CC	respiratory chain complex
0.00114931	189	571	22	0.0385289	0.116402	GO:0019866	GO:CC	organelle inner membrane
0.00136856	75	571	13	0.0227671	0.173333	GO:0070469	GO:CC	respirasome
0.00138922	586	571	46	0.0805604	0.0784983	GO:0005829	GO:CC	cytosol
0.00291835	117	571	16	0.028021	0.136752	GO:0098800	GO:CC	inner mitochondrial membrane protein complex
0.00777717	25	571	7	0.0122592	0.28	GO:0005751	GO:CC	mitochondrial respiratory chain complex IV
0.0162824	163	571	18	0.0315236	0.110429	GO:0098798	GO:CC	mitochondrial protein-containing complex
0.022013	29	571	7	0.0122592	0.241379	GO:0045277	GO:CC	respiratory chain complex IV
0.0252059	21	571	6	0.0105079	0.285714	GO:0005833	GO:CC	hemoglobin complex
0.036987	907	571	58	0.101576	0.0639471	GO:0031090	GO:CC	organelle membrane
3.3279e-05	828	811	61	0.0752158	0.0736715	GO:0016491	GO:MF	oxidoreductase activity
0.000236315	57	811	12	0.0147965	0.210526	GO:0016209	GO:MF	antioxidant activity
0.00757658	44	811	9	0.0110974	0.204545	GO:0004601	GO:MF	peroxidase activity
0.00856973	3111	811	153	0.188656	0.0491803	GO:0043169	GO:MF	cation binding
0.00982071	3046	811	150	0.184957	0.0492449	GO:0046872	GO:MF	metal ion binding
0.0125994	7131	811	309	0.381011	0.0433319	GO:0003824	GO:MF	catalytic activity
0.0132253	47	811	9	0.0110974	0.191489	GO:0016684	GO:MF	oxidoreductase activity, acting on peroxide as acceptor
0.0212196	159	811	17	0.0209618	0.106918	GO:0005126	GO:MF	cytokine receptor binding
0.0277255	89	811	12	0.0147965	0.134831	GO:0050660	GO:MF	flavin adenine dinucleotide binding
0.0456217	15	811	5	0.00616523	0.333333	GO:0070403	GO:MF	NAD+ binding
0.000475532	36	304	12	0.0394737	0.333333	HP:0011031	HP	Abnormality of iron homeostasis
0.00308051	485	304	52	0.171053	0.107216	HP:0004360	HP	Abnormality of acid-base homeostasis
0.0169982	446	304	47	0.154605	0.105381	HP:0001941	HP	Acidosis
0.0170684	197	304	27	0.0888158	0.137056	HP:0003287	HP	Abnormality of mitochondrial metabolism
0.0180322	57	304	13	0.0427632	0.22807	HP:0011030	HP	Abnormal blood transition element cation concentration
0.0445903	119	304	19	0.0625	0.159664	HP:0001992	HP	Organic aciduria
0.00146879	46	376	12	0.0319149	0.26087	KEGG:04216	KEGG	Ferroptosis
0.0270561	37	376	9	0.0239362	0.243243	KEGG:00760	KEGG	Nicotinate and nicotinamide metabolism
0.00125232	126	403	21	0.0521092	0.166667	REAC:R-DRE-1428517	REAC	The citric acid (TCA) cycle and respiratory electron transport
0.0140618	1504	403	115	0.28536	0.0764628	REAC:R-DRE-1430728	REAC	Metabolism
0.0171867	58	403	12	0.0297767	0.206897	REAC:R-DRE-611105	REAC	Respiratory electron transport
0.0191394	77	403	14	0.0347395	0.181818	REAC:R-DRE-163200	REAC	Respiratory electron transport, ATP synthesis by chemiosmotic coupling, and heat production by uncoupling proteins.
0.0482802	55	403	11	0.0272953	0.2	REAC:R-DRE-6799198	REAC	Complex I biogenesis
0.0252115	6320	1160	345	0.297414	0.0545886	TF:M07378	TF	Factor: cdx; motif: NNTTTATNN
0.042698	71	111	13	0.117117	0.183099	WP:WP1339	WP	Electron transport chain
filter: 10 counts, 3SD on median
p_value	term_size	query_size	intersection_size	precision	recall	term_id	source	term_name
7.52438e-08	711	488	52	0.106557	0.0731364	GO:0002376	GO:BP	immune system process
4.4766e-07	208	488	25	0.0512295	0.120192	GO:0006091	GO:BP	generation of precursor metabolites and energy
7.80269e-06	331	488	30	0.0614754	0.0906344	GO:0042592	GO:BP	homeostatic process
1.58301e-05	103	488	16	0.0327869	0.15534	GO:0048871	GO:BP	multicellular organismal-level homeostasis
5.42522e-05	98	488	15	0.0307377	0.153061	GO:0045333	GO:BP	cellular respiration
9.16192e-05	75	488	13	0.0266393	0.173333	GO:0022900	GO:BP	electron transport chain
9.8553e-05	132	488	17	0.0348361	0.128788	GO:0034097	GO:BP	response to cytokine
0.000105283	89	488	14	0.0286885	0.157303	GO:0009060	GO:BP	aerobic respiration
0.000113751	1009	488	57	0.116803	0.0564916	GO:0006950	GO:BP	response to stress
0.000174663	339	488	28	0.057377	0.0825959	GO:0009607	GO:BP	response to biotic stimulus
0.000258226	830	488	49	0.10041	0.0590361	GO:0042221	GO:BP	response to chemical
0.000295164	477	488	34	0.0696721	0.0712788	GO:0010033	GO:BP	response to organic substance
0.000527841	337	488	27	0.0553279	0.0801187	GO:0051707	GO:BP	response to other organism
0.000527841	337	488	27	0.0553279	0.0801187	GO:0043207	GO:BP	response to external biotic stimulus
0.000568862	49	488	10	0.0204918	0.204082	GO:0042775	GO:BP	mitochondrial ATP synthesis coupled electron transport
0.000568862	49	488	10	0.0204918	0.204082	GO:0019646	GO:BP	aerobic electron transport chain
0.000597154	133	488	16	0.0327869	0.120301	GO:0015980	GO:BP	energy derivation by oxidation of organic compounds
0.000694394	518	488	35	0.0717213	0.0675676	GO:0070887	GO:BP	cellular response to chemical stimulus
0.000726084	519	488	35	0.0717213	0.0674374	GO:0006955	GO:BP	immune response
0.000745018	343	488	27	0.0553279	0.0787172	GO:0044419	GO:BP	biological process involved in interspecies interaction between organisms
0.000820108	63	488	11	0.022541	0.174603	GO:0022904	GO:BP	respiratory electron transport chain
0.000988492	526	488	35	0.0717213	0.0665399	GO:0044248	GO:BP	cellular catabolic process
0.00146674	54	488	10	0.0204918	0.185185	GO:0042773	GO:BP	ATP synthesis coupled electron transport
0.0017496	55	488	10	0.0204918	0.181818	GO:0002262	GO:BP	myeloid cell homeostasis
0.00192557	297	488	24	0.0491803	0.0808081	GO:0002682	GO:BP	regulation of immune system process
0.00199971	218	488	20	0.0409836	0.0917431	GO:0030097	GO:BP	hemopoiesis
0.00244745	34	488	8	0.0163934	0.235294	GO:0097237	GO:BP	cellular response to toxic substance
0.00244745	34	488	8	0.0163934	0.235294	GO:1990748	GO:BP	cellular detoxification
0.00290169	58	488	10	0.0204918	0.172414	GO:0006979	GO:BP	response to oxidative stress
0.00334871	17	488	6	0.0122951	0.352941	GO:0042744	GO:BP	hydrogen peroxide catabolic process
0.00393747	26	488	7	0.0143443	0.269231	GO:0098869	GO:BP	cellular oxidant detoxification
0.00466215	61	488	10	0.0204918	0.163934	GO:0048872	GO:BP	homeostasis of number of cells
0.00472339	121	488	14	0.0286885	0.115702	GO:0071345	GO:BP	cellular response to cytokine stimulus
0.00490802	18	488	6	0.0122951	0.333333	GO:0042743	GO:BP	hydrogen peroxide metabolic process
0.00677155	197	488	18	0.0368852	0.0913706	GO:0002684	GO:BP	positive regulation of immune system process
0.00728087	64	488	10	0.0204918	0.15625	GO:0006119	GO:BP	oxidative phosphorylation
0.00870492	29	488	7	0.0143443	0.241379	GO:0015669	GO:BP	gas transport
0.00898325	40	488	8	0.0163934	0.2	GO:0098754	GO:BP	detoxification
0.010898	41	488	8	0.0163934	0.195122	GO:0032496	GO:BP	response to lipopolysaccharide
0.0165946	85	488	11	0.022541	0.129412	GO:0050900	GO:BP	leukocyte migration
0.0188198	44	488	8	0.0163934	0.181818	GO:0002237	GO:BP	response to molecule of bacterial origin
0.0188198	44	488	8	0.0163934	0.181818	GO:0009636	GO:BP	response to toxic substance
0.0223389	215	488	18	0.0368852	0.0837209	GO:0032787	GO:BP	monocarboxylic acid metabolic process
0.023808	950	488	48	0.0983607	0.0505263	GO:0009056	GO:BP	catabolic process
0.0266738	34	488	7	0.0143443	0.205882	GO:0071216	GO:BP	cellular response to biotic stimulus
0.0266738	34	488	7	0.0143443	0.205882	GO:0072593	GO:BP	reactive oxygen species metabolic process
0.0266738	34	488	7	0.0143443	0.205882	GO:0002683	GO:BP	negative regulation of immune system process
0.0273129	638	488	36	0.0737705	0.0564263	GO:0009605	GO:BP	response to external stimulus
0.0288297	930	488	47	0.0963115	0.0505376	GO:0044281	GO:BP	small molecule metabolic process
0.0310974	15	488	5	0.0102459	0.333333	GO:0050777	GO:BP	negative regulation of immune response
0.0310974	15	488	5	0.0102459	0.333333	GO:0006120	GO:BP	mitochondrial electron transport, NADH to ubiquinone
0.0352484	92	488	11	0.022541	0.119565	GO:0033993	GO:BP	response to lipid
0.0425145	49	488	8	0.0163934	0.163265	GO:0034101	GO:BP	erythrocyte homeostasis
0.0425145	49	488	8	0.0163934	0.163265	GO:0030218	GO:BP	erythrocyte differentiation
7.3312e-13	628	409	57	0.139364	0.0907643	GO:0005739	GO:CC	mitochondrion
1.91638e-11	4443	409	196	0.479218	0.0441143	GO:0005737	GO:CC	cytoplasm
1.90235e-07	292	409	30	0.0733496	0.10274	GO:0005740	GO:CC	mitochondrial envelope
1.25594e-06	262	409	27	0.0660147	0.103053	GO:0031966	GO:CC	mitochondrial membrane
4.91984e-06	355	409	31	0.0757946	0.0873239	GO:0031967	GO:CC	organelle envelope
4.91984e-06	355	409	31	0.0757946	0.0873239	GO:0031975	GO:CC	envelope
1.06504e-05	69	409	13	0.0317848	0.188406	GO:0005746	GO:CC	mitochondrial respirasome
1.3023e-05	186	409	21	0.0513447	0.112903	GO:0005743	GO:CC	mitochondrial inner membrane
1.71889e-05	189	409	21	0.0513447	0.111111	GO:0019866	GO:CC	organelle inner membrane
2.14575e-05	73	409	13	0.0317848	0.178082	GO:0098803	GO:CC	respiratory chain complex
2.99164e-05	75	409	13	0.0317848	0.173333	GO:0070469	GO:CC	respirasome
3.49185e-05	117	409	16	0.0391198	0.136752	GO:0098800	GO:CC	inner mitochondrial membrane protein complex
0.000157983	163	409	18	0.0440098	0.110429	GO:0098798	GO:CC	mitochondrial protein-containing complex
0.000812248	25	409	7	0.0171149	0.28	GO:0005751	GO:CC	mitochondrial respiratory chain complex IV
0.0023918	29	409	7	0.0171149	0.241379	GO:0045277	GO:CC	respiratory chain complex IV
0.00357005	21	409	6	0.0146699	0.285714	GO:0005833	GO:CC	hemoglobin complex
0.0111116	586	409	34	0.0831296	0.0580205	GO:0005829	GO:CC	cytosol
0.0129827	37	409	7	0.0171149	0.189189	GO:0070069	GO:CC	cytochrome complex
0.015519	907	409	46	0.112469	0.0507166	GO:0031090	GO:CC	organelle membrane
3.48681e-05	828	536	46	0.0858209	0.0555556	GO:0016491	GO:MF	oxidoreductase activity
0.000282909	44	536	9	0.016791	0.204545	GO:0004601	GO:MF	peroxidase activity
0.000309652	57	536	10	0.0186567	0.175439	GO:0016209	GO:MF	antioxidant activity
0.000510439	47	536	9	0.016791	0.191489	GO:0016684	GO:MF	oxidoreductase activity, acting on peroxide as acceptor
0.00232336	159	536	15	0.0279851	0.0943396	GO:0005126	GO:MF	cytokine receptor binding
0.0193901	29	536	6	0.011194	0.206897	GO:0019825	GO:MF	oxygen binding
0.00429792	73	206	13	0.0631068	0.178082	HP:0025065	HP	Abnormal mean corpuscular volume
0.00524303	210	206	23	0.11165	0.109524	HP:0010972	HP	Anemia of inadequate production
0.00527799	485	206	39	0.18932	0.0804124	HP:0004360	HP	Abnormality of acid-base homeostasis
0.00632883	197	206	22	0.106796	0.111675	HP:0003287	HP	Abnormality of mitochondrial metabolism
0.00873176	20	206	7	0.0339806	0.35	HP:0032231	HP	Hypochromia
0.00873573	36	206	9	0.0436893	0.25	HP:0011031	HP	Abnormality of iron homeostasis
0.0372992	64	206	11	0.0533981	0.171875	HP:0005518	HP	Increased mean corpuscular volume
0.001826	46	264	10	0.0378788	0.217391	KEGG:04216	KEGG	Ferroptosis
0.00337368	115	264	16	0.0606061	0.13913	KEGG:00190	KEGG	Oxidative phosphorylation
0.00519484	95	264	14	0.0530303	0.147368	KEGG:01200	KEGG	Carbon metabolism
0.0139526	104	264	14	0.0530303	0.134615	KEGG:03010	KEGG	Ribosome
0.0464526	1426	264	88	0.333333	0.0617111	KEGG:01100	KEGG	Metabolic pathways
0.0497964	56	264	9	0.0340909	0.160714	KEGG:00010	KEGG	Glycolysis / Gluconeogenesis
1.59146e-05	126	283	20	0.0706714	0.15873	REAC:R-DRE-1428517	REAC	The citric acid (TCA) cycle and respiratory electron transport
0.000304776	77	283	14	0.04947	0.181818	REAC:R-DRE-163200	REAC	Respiratory electron transport, ATP synthesis by chemiosmotic coupling, and heat production by uncoupling proteins.
0.000432494	58	283	12	0.0424028	0.206897	REAC:R-DRE-611105	REAC	Respiratory electron transport
0.000928089	96	283	15	0.0530035	0.15625	REAC:R-DRE-72689	REAC	Formation of a pool of free 40S subunits
0.00168664	55	283	11	0.0388693	0.2	REAC:R-DRE-6799198	REAC	Complex I biogenesis
0.00182549	89	283	14	0.04947	0.157303	REAC:R-DRE-1799339	REAC	SRP-dependent cotranslational protein targeting to membrane
0.00238348	91	283	14	0.04947	0.153846	REAC:R-DRE-975956	REAC	Nonsense Mediated Decay (NMD) independent of the Exon Junction Complex (EJC)
0.00409294	108	283	15	0.0530035	0.138889	REAC:R-DRE-156827	REAC	L13a-mediated translational silencing of Ceruloplasmin expression
0.00512639	110	283	15	0.0530035	0.136364	REAC:R-DRE-975957	REAC	Nonsense Mediated Decay (NMD) enhanced by the Exon Junction Complex (EJC)
0.00512639	110	283	15	0.0530035	0.136364	REAC:R-DRE-927802	REAC	Nonsense-Mediated Decay (NMD)
0.010795	117	283	15	0.0530035	0.128205	REAC:R-DRE-72613	REAC	Eukaryotic Translation Initiation
0.010795	117	283	15	0.0530035	0.128205	REAC:R-DRE-72737	REAC	Cap-dependent Translation Initiation
0.0186653	6320	780	241	0.308974	0.0381329	TF:M07378	TF	Factor: cdx; motif: NNTTTATNN
0.0146669	71	87	12	0.137931	0.169014	WP:WP1339	WP	Electron transport chain
0.0158869	62	87	11	0.126437	0.177419	WP:WP324	WP	Cytoplasmic ribosomal proteins
filter: 20 counts, 1SD on median
p_value	term_size	query_size	intersection_size	precision	recall	term_id	source	term_name
2.81088e-06	331	735	39	0.0530612	0.117825	GO:0042592	GO:BP	homeostatic process
0.000184509	711	735	59	0.0802721	0.0829817	GO:0002376	GO:BP	immune system process
0.000270759	518	735	47	0.0639456	0.0907336	GO:0070887	GO:BP	cellular response to chemical stimulus
0.000388874	132	735	20	0.0272109	0.151515	GO:0034097	GO:BP	response to cytokine
0.000834245	103	735	17	0.0231293	0.165049	GO:0048871	GO:BP	multicellular organismal-level homeostasis
0.00102003	526	735	46	0.062585	0.0874525	GO:0044248	GO:BP	cellular catabolic process
0.00103586	44	735	11	0.014966	0.25	GO:0009636	GO:BP	response to toxic substance
0.00133601	208	735	25	0.0340136	0.120192	GO:0006091	GO:BP	generation of precursor metabolites and energy
0.0015553	830	735	63	0.0857143	0.0759036	GO:0042221	GO:BP	response to chemical
0.00252389	477	735	42	0.0571429	0.0880503	GO:0010033	GO:BP	response to organic substance
0.00319834	40	735	10	0.0136054	0.25	GO:0098754	GO:BP	detoxification
0.00454551	950	735	68	0.092517	0.0715789	GO:0009056	GO:BP	catabolic process
0.00594285	34	735	9	0.0122449	0.264706	GO:1990748	GO:BP	cellular detoxification
0.00594285	34	735	9	0.0122449	0.264706	GO:0097237	GO:BP	cellular response to toxic substance
0.00620003	461	735	40	0.0544218	0.0867679	GO:0051239	GO:BP	regulation of multicellular organismal process
0.00778507	85	735	14	0.0190476	0.164706	GO:0050900	GO:BP	leukocyte migration
0.00778507	85	735	14	0.0190476	0.164706	GO:0006575	GO:BP	cellular modified amino acid metabolic process
0.00806724	121	735	17	0.0231293	0.140496	GO:0071345	GO:BP	cellular response to cytokine stimulus
0.00916346	75	735	13	0.0176871	0.173333	GO:0022900	GO:BP	electron transport chain
0.00943616	98	735	15	0.0204082	0.153061	GO:0045333	GO:BP	cellular respiration
0.0107184	55	735	11	0.014966	0.2	GO:0002262	GO:BP	myeloid cell homeostasis
0.0134445	89	735	14	0.0190476	0.157303	GO:0009060	GO:BP	aerobic respiration
0.0135545	1232	735	81	0.110204	0.0657468	GO:0048518	GO:BP	positive regulation of biological process
0.0182396	58	735	11	0.014966	0.189655	GO:0006979	GO:BP	response to oxidative stress
0.0186556	116	735	16	0.0217687	0.137931	GO:0009611	GO:BP	response to wounding
0.0222178	49	735	10	0.0136054	0.204082	GO:0019646	GO:BP	aerobic electron transport chain
0.0222178	49	735	10	0.0136054	0.204082	GO:0042775	GO:BP	mitochondrial ATP synthesis coupled electron transport
0.0284805	133	735	17	0.0231293	0.12782	GO:0015980	GO:BP	energy derivation by oxidation of organic compounds
0.0298772	218	735	23	0.0312925	0.105505	GO:0030097	GO:BP	hemopoiesis
0.0299534	61	735	11	0.014966	0.180328	GO:0048872	GO:BP	homeostasis of number of cells
0.0347422	297	735	28	0.0380952	0.0942761	GO:0002682	GO:BP	regulation of immune system process
0.0358696	17	735	6	0.00816327	0.352941	GO:0042744	GO:BP	hydrogen peroxide catabolic process
0.0409544	63	735	11	0.014966	0.174603	GO:0022904	GO:BP	respiratory electron transport chain
2.3913e-17	4443	596	286	0.479866	0.0643709	GO:0005737	GO:CC	cytoplasm
3.40068e-12	628	596	70	0.11745	0.111465	GO:0005739	GO:CC	mitochondrion
2.01591e-07	292	596	37	0.0620805	0.126712	GO:0005740	GO:CC	mitochondrial envelope
1.90102e-06	262	596	33	0.0553691	0.125954	GO:0031966	GO:CC	mitochondrial membrane
1.27467e-05	355	596	38	0.0637584	0.107042	GO:0031967	GO:CC	organelle envelope
1.27467e-05	355	596	38	0.0637584	0.107042	GO:0031975	GO:CC	envelope
9.00267e-05	907	596	69	0.115772	0.076075	GO:0031090	GO:CC	organelle membrane
0.000123225	69	596	14	0.0234899	0.202899	GO:0005746	GO:CC	mitochondrial respirasome
0.000150199	586	596	50	0.0838926	0.0853242	GO:0005829	GO:CC	cytosol
0.000253173	73	596	14	0.0234899	0.191781	GO:0098803	GO:CC	respiratory chain complex
0.000355852	75	596	14	0.0234899	0.186667	GO:0070469	GO:CC	respirasome
0.000456855	186	596	23	0.0385906	0.123656	GO:0005743	GO:CC	mitochondrial inner membrane
0.000601981	189	596	23	0.0385906	0.121693	GO:0019866	GO:CC	organelle inner membrane
0.00108157	117	596	17	0.0285235	0.145299	GO:0098800	GO:CC	inner mitochondrial membrane protein complex
0.00251489	5735	596	286	0.479866	0.0498692	GO:0043227	GO:CC	membrane-bounded organelle
0.00512579	5592	596	278	0.466443	0.0497139	GO:0043231	GO:CC	intracellular membrane-bounded organelle
0.00782368	163	596	19	0.0318792	0.116564	GO:0098798	GO:CC	mitochondrial protein-containing complex
0.00914442	25	596	7	0.011745	0.28	GO:0005751	GO:CC	mitochondrial respiratory chain complex IV
0.0196919	484	596	38	0.0637584	0.0785124	GO:0031982	GO:CC	vesicle
0.0257253	29	596	7	0.011745	0.241379	GO:0045277	GO:CC	respiratory chain complex IV
0.028528	21	596	6	0.0100671	0.285714	GO:0005833	GO:CC	hemoglobin complex
0.0481443	1178	596	73	0.122483	0.0619694	GO:0012505	GO:CC	endomembrane system
0.000106784	828	819	60	0.0732601	0.0724638	GO:0016491	GO:MF	oxidoreductase activity
0.00190573	57	819	11	0.013431	0.192982	GO:0016209	GO:MF	antioxidant activity
0.00836034	44	819	9	0.010989	0.204545	GO:0004601	GO:MF	peroxidase activity
0.0119787	7131	819	312	0.380952	0.0437526	GO:0003824	GO:MF	catalytic activity
0.0145793	47	819	9	0.010989	0.191489	GO:0016684	GO:MF	oxidoreductase activity, acting on peroxide as acceptor
0.0046351	36	308	11	0.0357143	0.305556	HP:0011031	HP	Abnormality of iron homeostasis
0.0217541	197	308	27	0.0876623	0.137056	HP:0003287	HP	Abnormality of mitochondrial metabolism
0.00025879	46	377	13	0.0344828	0.282609	KEGG:04216	KEGG	Ferroptosis
0.0497952	48	377	10	0.0265252	0.208333	KEGG:00280	KEGG	Valine, leucine and isoleucine degradation
0.0014672	126	408	21	0.0514706	0.166667	REAC:R-DRE-1428517	REAC	The citric acid (TCA) cycle and respiratory electron transport
0.00372	58	408	13	0.0318627	0.224138	REAC:R-DRE-611105	REAC	Respiratory electron transport
0.00496768	77	408	15	0.0367647	0.194805	REAC:R-DRE-163200	REAC	Respiratory electron transport, ATP synthesis by chemiosmotic coupling, and heat production by uncoupling proteins.
0.0107068	55	408	12	0.0294118	0.218182	REAC:R-DRE-6799198	REAC	Complex I biogenesis
0.0149685	1504	408	116	0.284314	0.0771277	REAC:R-DRE-1430728	REAC	Metabolism
filter: 20 counts, 2SD on median
p_value	term_size	query_size	intersection_size	precision	recall	term_id	source	term_name
4.32656e-07	331	592	36	0.0608108	0.108761	GO:0042592	GO:BP	homeostatic process
6.54445e-07	711	592	57	0.0962838	0.0801688	GO:0002376	GO:BP	immune system process
1.55787e-05	132	592	20	0.0337838	0.151515	GO:0034097	GO:BP	response to cytokine
3.08513e-05	208	592	25	0.0422297	0.120192	GO:0006091	GO:BP	generation of precursor metabolites and energy
5.28453e-05	103	592	17	0.0287162	0.165049	GO:0048871	GO:BP	multicellular organismal-level homeostasis
0.000274555	518	592	41	0.0692568	0.0791506	GO:0070887	GO:BP	cellular response to chemical stimulus
0.000586126	121	592	17	0.0287162	0.140496	GO:0071345	GO:BP	cellular response to cytokine stimulus
0.000844273	830	592	55	0.0929054	0.0662651	GO:0042221	GO:BP	response to chemical
0.00084659	85	592	14	0.0236486	0.164706	GO:0050900	GO:BP	leukocyte migration
0.000903753	98	592	15	0.0253378	0.153061	GO:0045333	GO:BP	cellular respiration
0.00115739	75	592	13	0.0219595	0.173333	GO:0022900	GO:BP	electron transport chain
0.00150658	89	592	14	0.0236486	0.157303	GO:0009060	GO:BP	aerobic respiration
0.00163453	116	592	16	0.027027	0.137931	GO:0009611	GO:BP	response to wounding
0.00182715	55	592	11	0.0185811	0.2	GO:0002262	GO:BP	myeloid cell homeostasis
0.00226626	133	592	17	0.0287162	0.12782	GO:0015980	GO:BP	energy derivation by oxidation of organic compounds
0.00258022	297	592	27	0.0456081	0.0909091	GO:0002682	GO:BP	regulation of immune system process
0.00317885	58	592	11	0.0185811	0.189655	GO:0006979	GO:BP	response to oxidative stress
0.0045328	49	592	10	0.0168919	0.204082	GO:0019646	GO:BP	aerobic electron transport chain
0.0045328	49	592	10	0.0168919	0.204082	GO:0042775	GO:BP	mitochondrial ATP synthesis coupled electron transport
0.00456088	477	592	36	0.0608108	0.0754717	GO:0010033	GO:BP	response to organic substance
0.00533695	61	592	11	0.0185811	0.180328	GO:0048872	GO:BP	homeostasis of number of cells
0.00593822	40	592	9	0.0152027	0.225	GO:0098754	GO:BP	detoxification
0.00683684	526	592	38	0.0641892	0.0722433	GO:0044248	GO:BP	cellular catabolic process
0.00740509	63	592	11	0.0185811	0.174603	GO:0022904	GO:BP	respiratory electron transport chain
0.0106942	197	592	20	0.0337838	0.101523	GO:0002684	GO:BP	positive regulation of immune system process
0.0113812	54	592	10	0.0168919	0.185185	GO:0042773	GO:BP	ATP synthesis coupled electron transport
0.0122399	519	592	37	0.0625	0.0712909	GO:0006955	GO:BP	immune response
0.0122736	930	592	56	0.0945946	0.0602151	GO:0044281	GO:BP	small molecule metabolic process
0.0136874	44	592	9	0.0152027	0.204545	GO:0009636	GO:BP	response to toxic substance
0.0141659	34	592	8	0.0135135	0.235294	GO:1990748	GO:BP	cellular detoxification
0.0141659	34	592	8	0.0135135	0.235294	GO:0097237	GO:BP	cellular response to toxic substance
0.014209	17	592	6	0.0101351	0.352941	GO:0042744	GO:BP	hydrogen peroxide catabolic process
0.0144756	218	592	21	0.035473	0.0963303	GO:0030097	GO:BP	hemopoiesis
0.0169386	1009	592	59	0.0996622	0.0584737	GO:0006950	GO:BP	response to stress
0.019469	26	592	7	0.0118243	0.269231	GO:0098869	GO:BP	cellular oxidant detoxification
0.0207208	18	592	6	0.0101351	0.333333	GO:0042743	GO:BP	hydrogen peroxide metabolic process
0.0270209	85	592	12	0.0202703	0.141176	GO:0006575	GO:BP	cellular modified amino acid metabolic process
0.032017	115	592	14	0.0236486	0.121739	GO:0019221	GO:BP	cytokine-mediated signaling pathway
0.0340612	461	592	33	0.0557432	0.0715835	GO:0051239	GO:BP	regulation of multicellular organismal process
0.0386199	215	592	20	0.0337838	0.0930233	GO:0032787	GO:BP	monocarboxylic acid metabolic process
0.0423865	29	592	7	0.0118243	0.241379	GO:0015669	GO:BP	gas transport
0.0423865	29	592	7	0.0118243	0.241379	GO:0002697	GO:BP	regulation of immune effector process
0.0467557	76	592	11	0.0185811	0.144737	GO:0043065	GO:BP	positive regulation of apoptotic process
0.0467557	76	592	11	0.0185811	0.144737	GO:0043068	GO:BP	positive regulation of programmed cell death
6.21651e-17	4443	484	241	0.497934	0.0542426	GO:0005737	GO:CC	cytoplasm
2.00721e-16	628	484	69	0.142562	0.109873	GO:0005739	GO:CC	mitochondrion
2.22383e-09	292	484	36	0.0743802	0.123288	GO:0005740	GO:CC	mitochondrial envelope
4.07395e-08	262	484	32	0.0661157	0.122137	GO:0031966	GO:CC	mitochondrial membrane
1.51164e-07	355	484	37	0.0764463	0.104225	GO:0031967	GO:CC	organelle envelope
1.51164e-07	355	484	37	0.0764463	0.104225	GO:0031975	GO:CC	envelope
9.44781e-06	69	484	14	0.0289256	0.202899	GO:0005746	GO:CC	mitochondrial respirasome
1.16183e-05	186	484	23	0.0475207	0.123656	GO:0005743	GO:CC	mitochondrial inner membrane
1.56589e-05	189	484	23	0.0475207	0.121693	GO:0019866	GO:CC	organelle inner membrane
1.99896e-05	73	484	14	0.0289256	0.191781	GO:0098803	GO:CC	respiratory chain complex
2.85119e-05	75	484	14	0.0289256	0.186667	GO:0070469	GO:CC	respirasome
6.13622e-05	117	484	17	0.035124	0.145299	GO:0098800	GO:CC	inner mitochondrial membrane protein complex
0.000403142	163	484	19	0.0392562	0.116564	GO:0098798	GO:CC	mitochondrial protein-containing complex
0.000490538	586	484	42	0.0867769	0.0716724	GO:0005829	GO:CC	cytosol
0.00233147	25	484	7	0.0144628	0.28	GO:0005751	GO:CC	mitochondrial respiratory chain complex IV
0.00453022	907	484	54	0.11157	0.0595369	GO:0031090	GO:CC	organelle membrane
0.0067409	29	484	7	0.0144628	0.241379	GO:0045277	GO:CC	respiratory chain complex IV
0.00877326	21	484	6	0.0123967	0.285714	GO:0005833	GO:CC	hemoglobin complex
0.0164335	33	484	7	0.0144628	0.212121	GO:0030964	GO:CC	NADH dehydrogenase complex
0.0164335	33	484	7	0.0144628	0.212121	GO:0005747	GO:CC	mitochondrial respiratory chain complex I
0.0164335	33	484	7	0.0144628	0.212121	GO:0045271	GO:CC	respiratory chain complex I
0.0352822	37	484	7	0.0144628	0.189189	GO:0070069	GO:CC	cytochrome complex
0.000254279	57	661	11	0.0166415	0.192982	GO:0016209	GO:MF	antioxidant activity
0.000449536	828	661	50	0.075643	0.0603865	GO:0016491	GO:MF	oxidoreductase activity
0.00159531	44	661	9	0.0136157	0.204545	GO:0004601	GO:MF	peroxidase activity
0.00283538	47	661	9	0.0136157	0.191489	GO:0016684	GO:MF	oxidoreductase activity, acting on peroxide as acceptor
0.000598422	36	250	11	0.044	0.305556	HP:0011031	HP	Abnormality of iron homeostasis
0.000642861	485	250	47	0.188	0.0969072	HP:0004360	HP	Abnormality of acid-base homeostasis
0.000994615	446	250	44	0.176	0.0986547	HP:0001941	HP	Acidosis
0.00137244	197	250	26	0.104	0.13198	HP:0003287	HP	Abnormality of mitochondrial metabolism
0.0135491	57	250	12	0.048	0.210526	HP:0011030	HP	Abnormal blood transition element cation concentration
0.0186492	226	250	26	0.104	0.115044	HP:0012103	HP	Abnormality of the mitochondrion
0.0387353	73	250	13	0.052	0.178082	HP:0025065	HP	Abnormal mean corpuscular volume
0.0487358	21	250	7	0.028	0.333333	HP:0012465	HP	Elevated hepatic iron concentration
0.0487358	21	250	7	0.028	0.333333	HP:0040134	HP	Abnormal hepatic iron concentration
0.000228397	46	314	12	0.0382166	0.26087	KEGG:04216	KEGG	Ferroptosis
0.0253104	115	314	16	0.0509554	0.13913	KEGG:00190	KEGG	Oxidative phosphorylation
8.64684e-05	126	341	21	0.0615836	0.166667	REAC:R-DRE-1428517	REAC	The citric acid (TCA) cycle and respiratory electron transport
0.000562778	58	341	13	0.0381232	0.224138	REAC:R-DRE-611105	REAC	Respiratory electron transport
0.00060486	77	341	15	0.0439883	0.194805	REAC:R-DRE-163200	REAC	Respiratory electron transport, ATP synthesis by chemiosmotic coupling, and heat production by uncoupling proteins.
0.00190999	55	341	12	0.0351906	0.218182	REAC:R-DRE-6799198	REAC	Complex I biogenesis
0.00852772	1504	341	101	0.296188	0.0671543	REAC:R-DRE-1430728	REAC	Metabolism
0.0100257	96	341	15	0.0439883	0.15625	REAC:R-DRE-72689	REAC	Formation of a pool of free 40S subunits
0.0170388	89	341	14	0.0410557	0.157303	REAC:R-DRE-1799339	REAC	SRP-dependent cotranslational protein targeting to membrane
0.0219169	91	341	14	0.0410557	0.153846	REAC:R-DRE-975956	REAC	Nonsense Mediated Decay (NMD) independent of the Exon Junction Complex (EJC)
0.029197	117	341	16	0.0469208	0.136752	REAC:R-DRE-72737	REAC	Cap-dependent Translation Initiation
0.029197	117	341	16	0.0469208	0.136752	REAC:R-DRE-72613	REAC	Eukaryotic Translation Initiation
0.0404033	108	341	15	0.0439883	0.138889	REAC:R-DRE-156827	REAC	L13a-mediated translational silencing of Ceruloplasmin expression
0.049853	110	341	15	0.0439883	0.136364	REAC:R-DRE-975957	REAC	Nonsense Mediated Decay (NMD) enhanced by the Exon Junction Complex (EJC)
0.049853	110	341	15	0.0439883	0.136364	REAC:R-DRE-927802	REAC	Nonsense-Mediated Decay (NMD)
0.0420621	3844	944	183	0.193856	0.0476067	TF:M07601_1	TF	Factor: C-Myc; motif: NGCCACGTGNN; match class: 1
0.0145704	71	100	13	0.13	0.183099	WP:WP1339	WP	Electron transport chain
0.0467509	62	100	11	0.11	0.177419	WP:WP324	WP	Cytoplasmic ribosomal proteins
filter: 20 counts, 3SD on median
p_value	term_size	query_size	intersection_size	precision	recall	term_id	source	term_name
2.03572e-07	208	432	24	0.0555556	0.115385	GO:0006091	GO:BP	generation of precursor metabolites and energy
8.16885e-06	331	432	28	0.0648148	0.0845921	GO:0042592	GO:BP	homeostatic process
9.00192e-06	711	432	44	0.101852	0.0618847	GO:0002376	GO:BP	immune system process
1.10439e-05	98	432	15	0.0347222	0.153061	GO:0045333	GO:BP	cellular respiration
2.2482e-05	75	432	13	0.0300926	0.173333	GO:0022900	GO:BP	electron transport chain
2.37052e-05	89	432	14	0.0324074	0.157303	GO:0009060	GO:BP	aerobic respiration
0.000106716	132	432	16	0.037037	0.121212	GO:0034097	GO:BP	response to cytokine
0.000118673	133	432	16	0.037037	0.120301	GO:0015980	GO:BP	energy derivation by oxidation of organic compounds
0.000157325	103	432	14	0.0324074	0.135922	GO:0048871	GO:BP	multicellular organismal-level homeostasis
0.000189249	49	432	10	0.0231481	0.204082	GO:0019646	GO:BP	aerobic electron transport chain
0.000189249	49	432	10	0.0231481	0.204082	GO:0042775	GO:BP	mitochondrial ATP synthesis coupled electron transport
0.000250354	63	432	11	0.025463	0.174603	GO:0022904	GO:BP	respiratory electron transport chain
0.000288364	830	432	45	0.104167	0.0542169	GO:0042221	GO:BP	response to chemical
0.000494976	54	432	10	0.0231481	0.185185	GO:0042773	GO:BP	ATP synthesis coupled electron transport
0.00053499	477	432	31	0.0717593	0.0649895	GO:0010033	GO:BP	response to organic substance
0.000990457	58	432	10	0.0231481	0.172414	GO:0006979	GO:BP	response to oxidative stress
0.00100368	34	432	8	0.0185185	0.235294	GO:1990748	GO:BP	cellular detoxification
0.00100368	34	432	8	0.0185185	0.235294	GO:0097237	GO:BP	cellular response to toxic substance
0.00106037	518	432	32	0.0740741	0.0617761	GO:0070887	GO:BP	cellular response to chemical stimulus
0.001684	17	432	6	0.0138889	0.352941	GO:0042744	GO:BP	hydrogen peroxide catabolic process
0.00179034	26	432	7	0.0162037	0.269231	GO:0098869	GO:BP	cellular oxidant detoxification
0.00247483	18	432	6	0.0138889	0.333333	GO:0042743	GO:BP	hydrogen peroxide metabolic process
0.00252801	64	432	10	0.0231481	0.15625	GO:0006119	GO:BP	oxidative phosphorylation
0.00374617	40	432	8	0.0185185	0.2	GO:0098754	GO:BP	detoxification
0.00399087	29	432	7	0.0162037	0.241379	GO:0015669	GO:BP	gas transport
0.00463143	1009	432	48	0.111111	0.0475719	GO:0006950	GO:BP	response to stress
0.00539102	55	432	9	0.0208333	0.163636	GO:0002262	GO:BP	myeloid cell homeostasis
0.00539552	85	432	11	0.025463	0.129412	GO:0050900	GO:BP	leukocyte migration
0.00639843	121	432	13	0.0300926	0.107438	GO:0071345	GO:BP	cellular response to cytokine stimulus
0.00793597	44	432	8	0.0185185	0.181818	GO:0009636	GO:BP	response to toxic substance
0.00858787	519	432	30	0.0694444	0.0578035	GO:0006955	GO:BP	immune response
0.0102768	297	432	21	0.0486111	0.0707071	GO:0002682	GO:BP	regulation of immune system process
0.0123978	34	432	7	0.0162037	0.205882	GO:0072593	GO:BP	reactive oxygen species metabolic process
0.0123978	34	432	7	0.0162037	0.205882	GO:0002683	GO:BP	negative regulation of immune system process
0.0129436	61	432	9	0.0208333	0.147541	GO:0048872	GO:BP	homeostasis of number of cells
0.0169768	215	432	17	0.0393519	0.0790698	GO:0032787	GO:BP	monocarboxylic acid metabolic process
0.017627	15	432	5	0.0115741	0.333333	GO:0006120	GO:BP	mitochondrial electron transport, NADH to ubiquinone
0.0203035	218	432	17	0.0393519	0.0779817	GO:0030097	GO:BP	hemopoiesis
0.0211238	116	432	12	0.0277778	0.103448	GO:0009611	GO:BP	response to wounding
0.0214228	197	432	16	0.037037	0.0812183	GO:0002684	GO:BP	positive regulation of immune system process
0.0241997	339	432	22	0.0509259	0.0648968	GO:0009607	GO:BP	response to biotic stimulus
0.0289792	526	432	29	0.0671296	0.0551331	GO:0044248	GO:BP	cellular catabolic process
0.0328366	27	432	6	0.0138889	0.222222	GO:0015671	GO:BP	oxygen transport
2.71206e-16	628	369	59	0.159892	0.093949	GO:0005739	GO:CC	mitochondrion
1.08212e-14	4443	369	189	0.512195	0.0425388	GO:0005737	GO:CC	cytoplasm
5.32303e-10	292	369	32	0.0867209	0.109589	GO:0005740	GO:CC	mitochondrial envelope
4.51022e-09	262	369	29	0.0785908	0.110687	GO:0031966	GO:CC	mitochondrial membrane
2.09966e-08	355	369	33	0.0894309	0.0929577	GO:0031967	GO:CC	organelle envelope
2.09966e-08	355	369	33	0.0894309	0.0929577	GO:0031975	GO:CC	envelope
2.65494e-07	69	369	14	0.0379404	0.202899	GO:0005746	GO:CC	mitochondrial respirasome
3.41089e-07	186	369	22	0.0596206	0.11828	GO:0005743	GO:CC	mitochondrial inner membrane
4.62068e-07	189	369	22	0.0596206	0.116402	GO:0019866	GO:CC	organelle inner membrane
5.78892e-07	73	369	14	0.0379404	0.191781	GO:0098803	GO:CC	respiratory chain complex
8.38205e-07	75	369	14	0.0379404	0.186667	GO:0070469	GO:CC	respirasome
1.05163e-06	117	369	17	0.0460705	0.145299	GO:0098800	GO:CC	inner mitochondrial membrane protein complex
5.52667e-06	163	369	19	0.0514905	0.116564	GO:0098798	GO:CC	mitochondrial protein-containing complex
0.000343185	25	369	7	0.0189702	0.28	GO:0005751	GO:CC	mitochondrial respiratory chain complex IV
0.000951665	907	369	46	0.124661	0.0507166	GO:0031090	GO:CC	organelle membrane
0.00102047	29	369	7	0.0189702	0.241379	GO:0045277	GO:CC	respiratory chain complex IV
0.00166098	21	369	6	0.0162602	0.285714	GO:0005833	GO:CC	hemoglobin complex
0.0025583	33	369	7	0.0189702	0.212121	GO:0045271	GO:CC	respiratory chain complex I
0.0025583	33	369	7	0.0189702	0.212121	GO:0005747	GO:CC	mitochondrial respiratory chain complex I
0.0025583	33	369	7	0.0189702	0.212121	GO:0030964	GO:CC	NADH dehydrogenase complex
0.00277976	586	369	33	0.0894309	0.056314	GO:0005829	GO:CC	cytosol
0.00564766	37	369	7	0.0189702	0.189189	GO:0070069	GO:CC	cytochrome complex
0.0109097	70	369	9	0.0243902	0.128571	GO:1990204	GO:CC	oxidoreductase complex
0.0337828	64	369	8	0.0216802	0.125	GO:0022626	GO:CC	cytosolic ribosome
0.0398182	13	369	4	0.0108401	0.307692	GO:0031838	GO:CC	haptoglobin-hemoglobin complex
4.30382e-06	828	469	44	0.0938166	0.0531401	GO:0016491	GO:MF	oxidoreductase activity
7.81036e-05	57	469	10	0.021322	0.175439	GO:0016209	GO:MF	antioxidant activity
7.9043e-05	44	469	9	0.0191898	0.204545	GO:0004601	GO:MF	peroxidase activity
0.000143767	47	469	9	0.0191898	0.191489	GO:0016684	GO:MF	oxidoreductase activity, acting on peroxide as acceptor
0.00784798	29	469	6	0.0127932	0.206897	GO:0019825	GO:MF	oxygen binding
0.0310503	89	469	9	0.0191898	0.101124	GO:0050660	GO:MF	flavin adenine dinucleotide binding
0.0360783	13	469	4	0.00852878	0.307692	GO:0031720	GO:MF	haptoglobin binding
0.0405162	159	469	12	0.0255864	0.0754717	GO:0005126	GO:MF	cytokine receptor binding
0.000344798	197	189	23	0.121693	0.116751	HP:0003287	HP	Abnormality of mitochondrial metabolism
0.000514221	485	189	39	0.206349	0.0804124	HP:0004360	HP	Abnormality of acid-base homeostasis
0.00147885	446	189	36	0.190476	0.0807175	HP:0001941	HP	Acidosis
0.00403791	226	189	23	0.121693	0.10177	HP:0012103	HP	Abnormality of the mitochondrion
0.00413026	36	189	9	0.047619	0.25	HP:0011031	HP	Abnormality of iron homeostasis
0.00999856	73	189	12	0.0634921	0.164384	HP:0025065	HP	Abnormal mean corpuscular volume
0.0288925	56	189	10	0.0529101	0.178571	HP:0003542	HP	Increased serum pyruvate
0.0288925	56	189	10	0.0529101	0.178571	HP:0004366	HP	Abnormality of glycolysis
0.0340034	57	189	10	0.0529101	0.175439	HP:0011030	HP	Abnormal blood transition element cation concentration
0.0398198	141	189	16	0.0846561	0.113475	HP:0011922	HP	Abnormal activity of mitochondrial respiratory chain
0.0499348	19	189	6	0.031746	0.315789	HP:0025066	HP	Decreased mean corpuscular volume
0.000593865	46	235	10	0.0425532	0.217391	KEGG:04216	KEGG	Ferroptosis
0.000720563	115	235	16	0.0680851	0.13913	KEGG:00190	KEGG	Oxidative phosphorylation
0.00363117	104	235	14	0.0595745	0.134615	KEGG:03010	KEGG	Ribosome
0.0055562	95	235	13	0.0553191	0.136842	KEGG:01200	KEGG	Carbon metabolism
0.0315012	48	235	8	0.0340426	0.166667	KEGG:00280	KEGG	Valine, leucine and isoleucine degradation
5.40512e-07	126	256	21	0.0820312	0.166667	REAC:R-DRE-1428517	REAC	The citric acid (TCA) cycle and respiratory electron transport
1.41578e-05	77	256	15	0.0585938	0.194805	REAC:R-DRE-163200	REAC	Respiratory electron transport, ATP synthesis by chemiosmotic coupling, and heat production by uncoupling proteins.
1.97549e-05	58	256	13	0.0507812	0.224138	REAC:R-DRE-611105	REAC	Respiratory electron transport
8.81084e-05	55	256	12	0.046875	0.218182	REAC:R-DRE-6799198	REAC	Complex I biogenesis
0.000289664	96	256	15	0.0585938	0.15625	REAC:R-DRE-72689	REAC	Formation of a pool of free 40S subunits
0.000619062	89	256	14	0.0546875	0.157303	REAC:R-DRE-1799339	REAC	SRP-dependent cotranslational protein targeting to membrane
0.000782715	117	256	16	0.0625	0.136752	REAC:R-DRE-72737	REAC	Cap-dependent Translation Initiation
0.000782715	117	256	16	0.0625	0.136752	REAC:R-DRE-72613	REAC	Eukaryotic Translation Initiation
0.000813941	91	256	14	0.0546875	0.153846	REAC:R-DRE-975956	REAC	Nonsense Mediated Decay (NMD) independent of the Exon Junction Complex (EJC)
0.00133228	108	256	15	0.0585938	0.138889	REAC:R-DRE-156827	REAC	L13a-mediated translational silencing of Ceruloplasmin expression
0.00168037	110	256	15	0.0585938	0.136364	REAC:R-DRE-975957	REAC	Nonsense Mediated Decay (NMD) enhanced by the Exon Junction Complex (EJC)
0.00168037	110	256	15	0.0585938	0.136364	REAC:R-DRE-927802	REAC	Nonsense-Mediated Decay (NMD)
0.0134294	1504	256	79	0.308594	0.0525266	REAC:R-DRE-1430728	REAC	Metabolism
0.00679427	71	80	12	0.15	0.169014	WP:WP1339	WP	Electron transport chain
0.00777336	62	80	11	0.1375	0.177419	WP:WP324	WP	Cytoplasmic ribosomal proteins
filter: 50 counts, 1SD on median
p_value	term_size	query_size	intersection_size	precision	recall	term_id	source	term_name
8.72806e-07	208	425	23	0.0541176	0.110577	GO:0006091	GO:BP	generation of precursor metabolites and energy
9.3903e-06	98	425	15	0.0352941	0.153061	GO:0045333	GO:BP	cellular respiration
1.96135e-05	75	425	13	0.0305882	0.173333	GO:0022900	GO:BP	electron transport chain
2.04355e-05	89	425	14	0.0329412	0.157303	GO:0009060	GO:BP	aerobic respiration
9.25159e-05	58	425	11	0.0258824	0.189655	GO:0006979	GO:BP	response to oxidative stress
0.000100483	133	425	16	0.0376471	0.120301	GO:0015980	GO:BP	energy derivation by oxidation of organic compounds
0.000172102	49	425	10	0.0235294	0.204082	GO:0019646	GO:BP	aerobic electron transport chain
0.000172102	49	425	10	0.0235294	0.204082	GO:0042775	GO:BP	mitochondrial ATP synthesis coupled electron transport
0.000224977	63	425	11	0.0258824	0.174603	GO:0022904	GO:BP	respiratory electron transport chain
0.000351787	331	425	25	0.0588235	0.0755287	GO:0042592	GO:BP	homeostatic process
0.000450932	54	425	10	0.0235294	0.185185	GO:0042773	GO:BP	ATP synthesis coupled electron transport
0.000531869	132	425	15	0.0352941	0.113636	GO:0034097	GO:BP	response to cytokine
0.00180503	930	425	46	0.108235	0.0494624	GO:0044281	GO:BP	small molecule metabolic process
0.00231128	64	425	10	0.0235294	0.15625	GO:0006119	GO:BP	oxidative phosphorylation
0.00557645	103	425	12	0.0282353	0.116505	GO:0048871	GO:BP	multicellular organismal-level homeostasis
0.0105052	400	425	25	0.0588235	0.0625	GO:0019752	GO:BP	carboxylic acid metabolic process
0.0114382	402	425	25	0.0588235	0.0621891	GO:0043436	GO:BP	oxoacid metabolic process
0.0117961	34	425	7	0.0164706	0.205882	GO:0097237	GO:BP	cellular response to toxic substance
0.0117961	34	425	7	0.0164706	0.205882	GO:1990748	GO:BP	cellular detoxification
0.0145643	215	425	17	0.04	0.0790698	GO:0032787	GO:BP	monocarboxylic acid metabolic process
0.0152924	711	425	36	0.0847059	0.0506329	GO:0002376	GO:BP	immune system process
0.0161103	830	425	40	0.0941176	0.0481928	GO:0042221	GO:BP	response to chemical
0.0172318	15	425	5	0.0117647	0.333333	GO:0006120	GO:BP	mitochondrial electron transport, NADH to ubiquinone
0.0227235	526	425	29	0.0682353	0.0551331	GO:0044248	GO:BP	cellular catabolic process
0.0229742	419	425	25	0.0588235	0.0596659	GO:0006082	GO:BP	organic acid metabolic process
0.0251505	26	425	6	0.0141176	0.230769	GO:0098869	GO:BP	cellular oxidant detoxification
0.0275828	477	425	27	0.0635294	0.0566038	GO:0010033	GO:BP	response to organic substance
0.029107	121	425	12	0.0282353	0.0991736	GO:0071345	GO:BP	cellular response to cytokine stimulus
0.0306903	85	425	10	0.0235294	0.117647	GO:0050900	GO:BP	leukocyte migration
0.0341442	17	425	5	0.0117647	0.294118	GO:0042744	GO:BP	hydrogen peroxide catabolic process
0.0361694	40	425	7	0.0164706	0.175	GO:0098754	GO:BP	detoxification
0.040778	55	425	8	0.0188235	0.145455	GO:0002262	GO:BP	myeloid cell homeostasis
0.0444926	518	425	28	0.0658824	0.0540541	GO:0070887	GO:BP	cellular response to chemical stimulus
0.0463606	18	425	5	0.0117647	0.277778	GO:0042743	GO:BP	hydrogen peroxide metabolic process
0.0463606	18	425	5	0.0117647	0.277778	GO:0034599	GO:BP	cellular response to oxidative stress
0.0488632	29	425	6	0.0141176	0.206897	GO:0015669	GO:BP	gas transport
6.26554e-15	628	358	56	0.156425	0.089172	GO:0005739	GO:CC	mitochondrion
1.13667e-13	4443	358	182	0.50838	0.0409633	GO:0005737	GO:CC	cytoplasm
4.60889e-11	292	358	33	0.0921788	0.113014	GO:0005740	GO:CC	mitochondrial envelope
4.18813e-10	262	358	30	0.0837989	0.114504	GO:0031966	GO:CC	mitochondrial membrane
2.21587e-09	355	358	34	0.0949721	0.0957746	GO:0031967	GO:CC	organelle envelope
2.21587e-09	355	358	34	0.0949721	0.0957746	GO:0031975	GO:CC	envelope
2.06696e-07	186	358	22	0.0614525	0.11828	GO:0005743	GO:CC	mitochondrial inner membrane
2.80628e-07	189	358	22	0.0614525	0.116402	GO:0019866	GO:CC	organelle inner membrane
1.96713e-06	69	358	13	0.0363128	0.188406	GO:0005746	GO:CC	mitochondrial respirasome
4.01599e-06	73	358	13	0.0363128	0.178082	GO:0098803	GO:CC	respiratory chain complex
4.97102e-06	117	358	16	0.0446927	0.136752	GO:0098800	GO:CC	inner mitochondrial membrane protein complex
5.63631e-06	75	358	13	0.0363128	0.173333	GO:0070469	GO:CC	respirasome
1.98116e-05	163	358	18	0.0502793	0.110429	GO:0098798	GO:CC	mitochondrial protein-containing complex
2.77231e-05	586	358	37	0.103352	0.0631399	GO:0005829	GO:CC	cytosol
0.00224003	33	358	7	0.0195531	0.212121	GO:0045271	GO:CC	respiratory chain complex I
0.00224003	33	358	7	0.0195531	0.212121	GO:0030964	GO:CC	NADH dehydrogenase complex
0.00224003	33	358	7	0.0195531	0.212121	GO:0005747	GO:CC	mitochondrial respiratory chain complex I
0.00446787	25	358	6	0.0167598	0.24	GO:0005751	GO:CC	mitochondrial respiratory chain complex IV
0.00506114	907	358	43	0.120112	0.047409	GO:0031090	GO:CC	organelle membrane
0.00920329	70	358	9	0.0251397	0.128571	GO:1990204	GO:CC	oxidoreductase complex
0.0110234	29	358	6	0.0167598	0.206897	GO:0045277	GO:CC	respiratory chain complex IV
0.022622	21	358	5	0.0139665	0.238095	GO:0005833	GO:CC	hemoglobin complex
0.0292766	64	358	8	0.0223464	0.125	GO:0022626	GO:CC	cytosolic ribosome
0.0456691	37	358	6	0.0167598	0.162162	GO:0070069	GO:CC	cytochrome complex
0.048374	9271	358	260	0.726257	0.0280444	GO:0005622	GO:CC	intracellular anatomical structure
1.91722e-05	828	476	43	0.0903361	0.0519324	GO:0016491	GO:MF	oxidoreductase activity
0.000914582	57	476	9	0.0189076	0.157895	GO:0016209	GO:MF	antioxidant activity
0.00109527	44	476	8	0.0168067	0.181818	GO:0004601	GO:MF	peroxidase activity
0.0018386	47	476	8	0.0168067	0.170213	GO:0016684	GO:MF	oxidoreductase activity, acting on peroxide as acceptor
0.0356409	89	476	9	0.0189076	0.101124	GO:0050660	GO:MF	flavin adenine dinucleotide binding
6.10481e-05	197	173	23	0.132948	0.116751	HP:0003287	HP	Abnormality of mitochondrial metabolism
0.000152523	36	173	10	0.0578035	0.277778	HP:0011031	HP	Abnormality of iron homeostasis
0.00077778	226	173	23	0.132948	0.10177	HP:0012103	HP	Abnormality of the mitochondrion
0.00132803	446	173	34	0.196532	0.0762332	HP:0001941	HP	Acidosis
0.00189991	57	173	11	0.0635838	0.192982	HP:0011030	HP	Abnormal blood transition element cation concentration
0.00324408	485	173	35	0.202312	0.0721649	HP:0004360	HP	Abnormality of acid-base homeostasis
0.00356846	21	173	7	0.0404624	0.333333	HP:0040134	HP	Abnormal hepatic iron concentration
0.00356846	21	173	7	0.0404624	0.333333	HP:0012465	HP	Elevated hepatic iron concentration
0.00370219	73	173	12	0.0693642	0.164384	HP:0025065	HP	Abnormal mean corpuscular volume
0.00577935	15	173	6	0.0346821	0.4	HP:0040135	HP	Abnormal transferrin saturation
0.0120942	141	173	16	0.0924855	0.113475	HP:0011922	HP	Abnormal activity of mitochondrial respiratory chain
0.0188915	11	173	5	0.0289017	0.454545	HP:0012463	HP	Elevated transferrin saturation
0.0364574	137	173	15	0.0867052	0.109489	HP:0008972	HP	Decreased activity of mitochondrial respiratory chain
0.0386616	245	173	21	0.121387	0.0857143	HP:0001254	HP	Lethargy
0.0422464	64	173	10	0.0578035	0.15625	HP:0005518	HP	Increased mean corpuscular volume
1.02451e-05	46	237	12	0.0506329	0.26087	KEGG:04216	KEGG	Ferroptosis
0.000814906	115	237	16	0.0675105	0.13913	KEGG:00190	KEGG	Oxidative phosphorylation
0.00404686	104	237	14	0.0590717	0.134615	KEGG:03010	KEGG	Ribosome
0.0130705	23	237	6	0.0253165	0.26087	KEGG:00640	KEGG	Propanoate metabolism
0.0239874	95	237	12	0.0506329	0.126316	KEGG:01200	KEGG	Carbon metabolism
0.0338716	48	237	8	0.0337553	0.166667	KEGG:00280	KEGG	Valine, leucine and isoleucine degradation
0.0476811	1426	237	80	0.337553	0.056101	KEGG:01100	KEGG	Metabolic pathways
5.40512e-07	126	256	21	0.0820312	0.166667	REAC:R-DRE-1428517	REAC	The citric acid (TCA) cycle and respiratory electron transport
1.41578e-05	77	256	15	0.0585938	0.194805	REAC:R-DRE-163200	REAC	Respiratory electron transport, ATP synthesis by chemiosmotic coupling, and heat production by uncoupling proteins.
1.97549e-05	58	256	13	0.0507812	0.224138	REAC:R-DRE-611105	REAC	Respiratory electron transport
8.81084e-05	55	256	12	0.046875	0.218182	REAC:R-DRE-6799198	REAC	Complex I biogenesis
0.000289664	96	256	15	0.0585938	0.15625	REAC:R-DRE-72689	REAC	Formation of a pool of free 40S subunits
0.000619062	89	256	14	0.0546875	0.157303	REAC:R-DRE-1799339	REAC	SRP-dependent cotranslational protein targeting to membrane
0.000782715	117	256	16	0.0625	0.136752	REAC:R-DRE-72613	REAC	Eukaryotic Translation Initiation
0.000782715	117	256	16	0.0625	0.136752	REAC:R-DRE-72737	REAC	Cap-dependent Translation Initiation
0.000813941	91	256	14	0.0546875	0.153846	REAC:R-DRE-975956	REAC	Nonsense Mediated Decay (NMD) independent of the Exon Junction Complex (EJC)
0.00133228	108	256	15	0.0585938	0.138889	REAC:R-DRE-156827	REAC	L13a-mediated translational silencing of Ceruloplasmin expression
0.00168037	110	256	15	0.0585938	0.136364	REAC:R-DRE-927802	REAC	Nonsense-Mediated Decay (NMD)
0.00168037	110	256	15	0.0585938	0.136364	REAC:R-DRE-975957	REAC	Nonsense Mediated Decay (NMD) enhanced by the Exon Junction Complex (EJC)
0.00206284	1504	256	82	0.320312	0.0545213	REAC:R-DRE-1430728	REAC	Metabolism
0.00162762	71	80	13	0.1625	0.183099	WP:WP1339	WP	Electron transport chain
0.00777336	62	80	11	0.1375	0.177419	WP:WP324	WP	Cytoplasmic ribosomal proteins
filter: 50 counts, 2SD on median
p_value	term_size	query_size	intersection_size	precision	recall	term_id	source	term_name
5.42324e-07	208	413	23	0.0556901	0.110577	GO:0006091	GO:BP	generation of precursor metabolites and energy
6.92835e-06	98	413	15	0.0363196	0.153061	GO:0045333	GO:BP	cellular respiration
1.51437e-05	75	413	13	0.031477	0.173333	GO:0022900	GO:BP	electron transport chain
1.54486e-05	89	413	14	0.0338983	0.157303	GO:0009060	GO:BP	aerobic respiration
7.35583e-05	133	413	16	0.0387409	0.120301	GO:0015980	GO:BP	energy derivation by oxidation of organic compounds
7.50222e-05	58	413	11	0.0266344	0.189655	GO:0006979	GO:BP	response to oxidative stress
0.000142972	49	413	10	0.0242131	0.204082	GO:0019646	GO:BP	aerobic electron transport chain
0.000142972	49	413	10	0.0242131	0.204082	GO:0042775	GO:BP	mitochondrial ATP synthesis coupled electron transport
0.000183	63	413	11	0.0266344	0.174603	GO:0022904	GO:BP	respiratory electron transport chain
0.000222717	331	413	25	0.0605327	0.0755287	GO:0042592	GO:BP	homeostatic process
0.000375756	54	413	10	0.0242131	0.185185	GO:0042773	GO:BP	ATP synthesis coupled electron transport
0.00040093	132	413	15	0.0363196	0.113636	GO:0034097	GO:BP	response to cytokine
0.00193775	64	413	10	0.0242131	0.15625	GO:0006119	GO:BP	oxidative phosphorylation
0.00211183	930	413	45	0.108959	0.0483871	GO:0044281	GO:BP	small molecule metabolic process
0.00451342	103	413	12	0.0290557	0.116505	GO:0048871	GO:BP	multicellular organismal-level homeostasis
0.00695406	400	413	25	0.0605327	0.0625	GO:0019752	GO:BP	carboxylic acid metabolic process
0.00758144	402	413	25	0.0605327	0.0621891	GO:0043436	GO:BP	oxoacid metabolic process
0.00884966	711	413	36	0.0871671	0.0506329	GO:0002376	GO:BP	immune system process
0.00890492	830	413	40	0.0968523	0.0481928	GO:0042221	GO:BP	response to chemical
0.0106106	34	413	7	0.0169492	0.205882	GO:1990748	GO:BP	cellular detoxification
0.0106106	34	413	7	0.0169492	0.205882	GO:0097237	GO:BP	cellular response to toxic substance
0.0108968	215	413	17	0.0411622	0.0790698	GO:0032787	GO:BP	monocarboxylic acid metabolic process
0.0144502	526	413	29	0.0702179	0.0551331	GO:0044248	GO:BP	cellular catabolic process
0.015395	419	413	25	0.0605327	0.0596659	GO:0006082	GO:BP	organic acid metabolic process
0.0162575	15	413	5	0.0121065	0.333333	GO:0006120	GO:BP	mitochondrial electron transport, NADH to ubiquinone
0.0180588	477	413	27	0.0653753	0.0566038	GO:0010033	GO:BP	response to organic substance
0.023188	26	413	6	0.0145278	0.230769	GO:0098869	GO:BP	cellular oxidant detoxification
0.02382	121	413	12	0.0290557	0.0991736	GO:0071345	GO:BP	cellular response to cytokine stimulus
0.0260601	85	413	10	0.0242131	0.117647	GO:0050900	GO:BP	leukocyte migration
0.0290168	518	413	28	0.0677966	0.0540541	GO:0070887	GO:BP	cellular response to chemical stimulus
0.0322498	17	413	5	0.0121065	0.294118	GO:0042744	GO:BP	hydrogen peroxide catabolic process
0.0326489	40	413	7	0.0169492	0.175	GO:0098754	GO:BP	detoxification
0.0360638	55	413	8	0.0193705	0.145455	GO:0002262	GO:BP	myeloid cell homeostasis
0.0424257	473	413	26	0.062954	0.0549683	GO:0006518	GO:BP	peptide metabolic process
0.043813	18	413	5	0.0121065	0.277778	GO:0042743	GO:BP	hydrogen peroxide metabolic process
0.043813	18	413	5	0.0121065	0.277778	GO:0034599	GO:BP	cellular response to oxidative stress
0.0451281	29	413	6	0.0145278	0.206897	GO:0015669	GO:BP	gas transport
1.3693e-15	628	346	56	0.16185	0.089172	GO:0005739	GO:CC	mitochondrion
5.79122e-14	4443	346	178	0.514451	0.040063	GO:0005737	GO:CC	cytoplasm
1.88411e-11	292	346	33	0.0953757	0.113014	GO:0005740	GO:CC	mitochondrial envelope
1.8715e-10	262	346	30	0.0867052	0.114504	GO:0031966	GO:CC	mitochondrial membrane
9.18655e-10	355	346	34	0.0982659	0.0957746	GO:0031967	GO:CC	organelle envelope
9.18655e-10	355	346	34	0.0982659	0.0957746	GO:0031975	GO:CC	envelope
1.16949e-07	186	346	22	0.0635838	0.11828	GO:0005743	GO:CC	mitochondrial inner membrane
1.59164e-07	189	346	22	0.0635838	0.116402	GO:0019866	GO:CC	organelle inner membrane
1.40589e-06	69	346	13	0.0375723	0.188406	GO:0005746	GO:CC	mitochondrial respirasome
2.87913e-06	73	346	13	0.0375723	0.178082	GO:0098803	GO:CC	respiratory chain complex
3.31178e-06	117	346	16	0.0462428	0.136752	GO:0098800	GO:CC	inner mitochondrial membrane protein complex
4.04705e-06	75	346	13	0.0375723	0.173333	GO:0070469	GO:CC	respirasome
1.24187e-05	586	346	37	0.106936	0.0631399	GO:0005829	GO:CC	cytosol
1.27335e-05	163	346	18	0.0520231	0.110429	GO:0098798	GO:CC	mitochondrial protein-containing complex
0.00192721	33	346	7	0.0202312	0.212121	GO:0005747	GO:CC	mitochondrial respiratory chain complex I
0.00192721	33	346	7	0.0202312	0.212121	GO:0030964	GO:CC	NADH dehydrogenase complex
0.00192721	33	346	7	0.0202312	0.212121	GO:0045271	GO:CC	respiratory chain complex I
0.00395807	25	346	6	0.017341	0.24	GO:0005751	GO:CC	mitochondrial respiratory chain complex IV
0.00522459	907	346	42	0.121387	0.0463065	GO:0031090	GO:CC	organelle membrane
0.00758572	70	346	9	0.0260116	0.128571	GO:1990204	GO:CC	oxidoreductase complex
0.00979346	29	346	6	0.017341	0.206897	GO:0045277	GO:CC	respiratory chain complex IV
0.0206942	21	346	5	0.0144509	0.238095	GO:0005833	GO:CC	hemoglobin complex
0.0248786	64	346	8	0.0231214	0.125	GO:0022626	GO:CC	cytosolic ribosome
0.0408039	37	346	6	0.017341	0.162162	GO:0070069	GO:CC	cytochrome complex
0.0477141	9271	346	252	0.728324	0.0271815	GO:0005622	GO:CC	intracellular anatomical structure
1.95531e-05	828	460	42	0.0913043	0.0507246	GO:0016491	GO:MF	oxidoreductase activity
0.000665504	57	460	9	0.0195652	0.157895	GO:0016209	GO:MF	antioxidant activity
0.000818612	44	460	8	0.0173913	0.181818	GO:0004601	GO:MF	peroxidase activity
0.00137679	47	460	8	0.0173913	0.170213	GO:0016684	GO:MF	oxidoreductase activity, acting on peroxide as acceptor
0.0264655	89	460	9	0.0195652	0.101124	GO:0050660	GO:MF	flavin adenine dinucleotide binding
4.16155e-05	197	169	23	0.136095	0.116751	HP:0003287	HP	Abnormality of mitochondrial metabolism
0.000130499	36	169	10	0.0591716	0.277778	HP:0011031	HP	Abnormality of iron homeostasis
0.000541495	226	169	23	0.136095	0.10177	HP:0012103	HP	Abnormality of the mitochondrion
0.000798896	446	169	34	0.201183	0.0762332	HP:0001941	HP	Acidosis
0.00160774	57	169	11	0.0650888	0.192982	HP:0011030	HP	Abnormal blood transition element cation concentration
0.0019526	485	169	35	0.207101	0.0721649	HP:0004360	HP	Abnormality of acid-base homeostasis
0.00308794	73	169	12	0.0710059	0.164384	HP:0025065	HP	Abnormal mean corpuscular volume
0.00325853	21	169	7	0.0414201	0.333333	HP:0012465	HP	Elevated hepatic iron concentration
0.00325853	21	169	7	0.0414201	0.333333	HP:0040134	HP	Abnormal hepatic iron concentration
0.00538862	15	169	6	0.035503	0.4	HP:0040135	HP	Abnormal transferrin saturation
0.00954262	141	169	16	0.0946746	0.113475	HP:0011922	HP	Abnormal activity of mitochondrial respiratory chain
0.0180074	11	169	5	0.0295858	0.454545	HP:0012463	HP	Elevated transferrin saturation
0.0287975	245	169	21	0.12426	0.0857143	HP:0001254	HP	Lethargy
0.0294354	137	169	15	0.0887574	0.109489	HP:0008972	HP	Decreased activity of mitochondrial respiratory chain
0.0368338	64	169	10	0.0591716	0.15625	HP:0005518	HP	Increased mean corpuscular volume
0.0441312	292	169	23	0.136095	0.0787671	HP:0032243	HP	Abnormal tissue metabolite concentration
0.0478206	41	169	8	0.0473373	0.195122	HP:0011904	HP	Persistence of hemoglobin F
8.322e-06	46	232	12	0.0517241	0.26087	KEGG:04216	KEGG	Ferroptosis
0.000639022	115	232	16	0.0689655	0.13913	KEGG:00190	KEGG	Oxidative phosphorylation
0.00329286	104	232	14	0.0603448	0.134615	KEGG:03010	KEGG	Ribosome
0.0119415	23	232	6	0.0258621	0.26087	KEGG:00640	KEGG	Propanoate metabolism
0.0202759	95	232	12	0.0517241	0.126316	KEGG:01200	KEGG	Carbon metabolism
0.0301709	48	232	8	0.0344828	0.166667	KEGG:00280	KEGG	Valine, leucine and isoleucine degradation
0.0392429	1426	232	79	0.340517	0.0553997	KEGG:01100	KEGG	Metabolic pathways
2.84704e-07	126	248	21	0.0846774	0.166667	REAC:R-DRE-1428517	REAC	The citric acid (TCA) cycle and respiratory electron transport
8.72551e-06	77	248	15	0.0604839	0.194805	REAC:R-DRE-163200	REAC	Respiratory electron transport, ATP synthesis by chemiosmotic coupling, and heat production by uncoupling proteins.
1.27831e-05	58	248	13	0.0524194	0.224138	REAC:R-DRE-611105	REAC	Respiratory electron transport
5.88051e-05	55	248	12	0.0483871	0.218182	REAC:R-DRE-6799198	REAC	Complex I biogenesis
0.000182092	96	248	15	0.0604839	0.15625	REAC:R-DRE-72689	REAC	Formation of a pool of free 40S subunits
0.000399767	89	248	14	0.0564516	0.157303	REAC:R-DRE-1799339	REAC	SRP-dependent cotranslational protein targeting to membrane
0.000485985	117	248	16	0.0645161	0.136752	REAC:R-DRE-72613	REAC	Eukaryotic Translation Initiation
0.000485985	117	248	16	0.0645161	0.136752	REAC:R-DRE-72737	REAC	Cap-dependent Translation Initiation
0.0005267	91	248	14	0.0564516	0.153846	REAC:R-DRE-975956	REAC	Nonsense Mediated Decay (NMD) independent of the Exon Junction Complex (EJC)
0.000848014	108	248	15	0.0604839	0.138889	REAC:R-DRE-156827	REAC	L13a-mediated translational silencing of Ceruloplasmin expression
0.000956526	1504	248	81	0.326613	0.0538564	REAC:R-DRE-1430728	REAC	Metabolism
0.0010718	110	248	15	0.0604839	0.136364	REAC:R-DRE-975957	REAC	Nonsense Mediated Decay (NMD) enhanced by the Exon Junction Complex (EJC)
0.0010718	110	248	15	0.0604839	0.136364	REAC:R-DRE-927802	REAC	Nonsense-Mediated Decay (NMD)
0.0010288	71	77	13	0.168831	0.183099	WP:WP1339	WP	Electron transport chain
0.00528309	62	77	11	0.142857	0.177419	WP:WP324	WP	Cytoplasmic ribosomal proteins
filter: 50 counts, 3SD on median
p_value	term_size	query_size	intersection_size	precision	recall	term_id	source	term_name
9.63191e-09	208	340	23	0.0676471	0.110577	GO:0006091	GO:BP	generation of precursor metabolites and energy
4.18581e-07	98	340	15	0.0441176	0.153061	GO:0045333	GO:BP	cellular respiration
1.10594e-06	89	340	14	0.0411765	0.157303	GO:0009060	GO:BP	aerobic respiration
1.25984e-06	75	340	13	0.0382353	0.173333	GO:0022900	GO:BP	electron transport chain
4.14466e-06	133	340	16	0.0470588	0.120301	GO:0015980	GO:BP	energy derivation by oxidation of organic compounds
1.98033e-05	49	340	10	0.0294118	0.204082	GO:0019646	GO:BP	aerobic electron transport chain
1.98033e-05	49	340	10	0.0294118	0.204082	GO:0042775	GO:BP	mitochondrial ATP synthesis coupled electron transport
2.18258e-05	63	340	11	0.0323529	0.174603	GO:0022904	GO:BP	respiratory electron transport chain
5.30241e-05	54	340	10	0.0294118	0.185185	GO:0042773	GO:BP	ATP synthesis coupled electron transport
0.000108109	58	340	10	0.0294118	0.172414	GO:0006979	GO:BP	response to oxidative stress
0.000283785	64	340	10	0.0294118	0.15625	GO:0006119	GO:BP	oxidative phosphorylation
0.000339059	331	340	22	0.0647059	0.0664653	GO:0042592	GO:BP	homeostatic process
0.0012166	132	340	13	0.0382353	0.0984848	GO:0034097	GO:BP	response to cytokine
0.00254029	34	340	7	0.0205882	0.205882	GO:0097237	GO:BP	cellular response to toxic substance
0.00254029	34	340	7	0.0205882	0.205882	GO:1990748	GO:BP	cellular detoxification
0.00294329	830	340	36	0.105882	0.0433735	GO:0042221	GO:BP	response to chemical
0.00320338	215	340	16	0.0470588	0.0744186	GO:0032787	GO:BP	monocarboxylic acid metabolic process
0.00360252	103	340	11	0.0323529	0.106796	GO:0048871	GO:BP	multicellular organismal-level homeostasis
0.00427911	477	340	25	0.0735294	0.0524109	GO:0010033	GO:BP	response to organic substance
0.00542482	15	340	5	0.0147059	0.333333	GO:0006120	GO:BP	mitochondrial electron transport, NADH to ubiquinone
0.00658689	26	340	6	0.0176471	0.230769	GO:0098869	GO:BP	cellular oxidant detoxification
0.00784152	526	340	26	0.0764706	0.0494297	GO:0044248	GO:BP	cellular catabolic process
0.00798534	40	340	7	0.0205882	0.175	GO:0098754	GO:BP	detoxification
0.0108349	17	340	5	0.0147059	0.294118	GO:0042744	GO:BP	hydrogen peroxide catabolic process
0.0113949	473	340	24	0.0705882	0.05074	GO:0006518	GO:BP	peptide metabolic process
0.0129543	29	340	6	0.0176471	0.206897	GO:0015669	GO:BP	gas transport
0.0132459	711	340	31	0.0911765	0.0436006	GO:0002376	GO:BP	immune system process
0.01477	18	340	5	0.0147059	0.277778	GO:0042743	GO:BP	hydrogen peroxide metabolic process
0.015381	44	340	7	0.0205882	0.159091	GO:0009636	GO:BP	response to toxic substance
0.0166924	1009	340	39	0.114706	0.0386521	GO:0006950	GO:BP	response to stress
0.0242664	400	340	21	0.0617647	0.0525	GO:0019752	GO:BP	carboxylic acid metabolic process
0.0261079	402	340	21	0.0617647	0.0522388	GO:0043436	GO:BP	oxoacid metabolic process
0.0338644	34	340	6	0.0176471	0.176471	GO:0072593	GO:BP	reactive oxygen species metabolic process
0.0346254	930	340	36	0.105882	0.0387097	GO:0044281	GO:BP	small molecule metabolic process
0.0370787	476	340	23	0.0676471	0.0483193	GO:0043604	GO:BP	amide biosynthetic process
0.0373334	412	340	21	0.0617647	0.0509709	GO:0006412	GO:BP	translation
0.0429174	416	340	21	0.0617647	0.0504808	GO:0043043	GO:BP	peptide biosynthetic process
0.0475834	419	340	21	0.0617647	0.0501193	GO:0006082	GO:BP	organic acid metabolic process
0.049099	518	340	24	0.0705882	0.046332	GO:0070887	GO:BP	cellular response to chemical stimulus
2.69411e-16	628	292	52	0.178082	0.0828025	GO:0005739	GO:CC	mitochondrion
3.19357e-13	4443	292	154	0.527397	0.0346613	GO:0005737	GO:CC	cytoplasm
7.97562e-13	292	292	32	0.109589	0.109589	GO:0005740	GO:CC	mitochondrial envelope
1.26185e-11	262	292	29	0.0993151	0.110687	GO:0031966	GO:CC	mitochondrial membrane
3.37913e-11	355	292	33	0.113014	0.0929577	GO:0031975	GO:CC	envelope
3.37913e-11	355	292	33	0.113014	0.0929577	GO:0031967	GO:CC	organelle envelope
3.8635e-09	186	292	22	0.0753425	0.11828	GO:0005743	GO:CC	mitochondrial inner membrane
5.31562e-09	189	292	22	0.0753425	0.116402	GO:0019866	GO:CC	organelle inner membrane
1.56439e-07	69	292	13	0.0445205	0.188406	GO:0005746	GO:CC	mitochondrial respirasome
2.54705e-07	117	292	16	0.0547945	0.136752	GO:0098800	GO:CC	inner mitochondrial membrane protein complex
3.24889e-07	73	292	13	0.0445205	0.178082	GO:0098803	GO:CC	respiratory chain complex
4.59887e-07	75	292	13	0.0445205	0.173333	GO:0070469	GO:CC	respirasome
8.03706e-07	163	292	18	0.0616438	0.110429	GO:0098798	GO:CC	mitochondrial protein-containing complex
0.000383501	907	292	40	0.136986	0.0441014	GO:0031090	GO:CC	organelle membrane
0.00043708	586	292	30	0.10274	0.0511945	GO:0005829	GO:CC	cytosol
0.000548078	33	292	7	0.0239726	0.212121	GO:0005747	GO:CC	mitochondrial respiratory chain complex I
0.000548078	33	292	7	0.0239726	0.212121	GO:0030964	GO:CC	NADH dehydrogenase complex
0.000548078	33	292	7	0.0239726	0.212121	GO:0045271	GO:CC	respiratory chain complex I
0.00130592	25	292	6	0.0205479	0.24	GO:0005751	GO:CC	mitochondrial respiratory chain complex IV
0.0017192	70	292	9	0.0308219	0.128571	GO:1990204	GO:CC	oxidoreductase complex
0.00327293	29	292	6	0.0205479	0.206897	GO:0045277	GO:CC	respiratory chain complex IV
0.00657992	64	292	8	0.0273973	0.125	GO:0022626	GO:CC	cytosolic ribosome
0.00802205	21	292	5	0.0171233	0.238095	GO:0005833	GO:CC	hemoglobin complex
0.0139888	37	292	6	0.0205479	0.162162	GO:0070069	GO:CC	cytochrome complex
0.0371695	103	292	9	0.0308219	0.0873786	GO:0044391	GO:CC	ribosomal subunit
1.22352e-06	828	370	39	0.105405	0.0471014	GO:0016491	GO:MF	oxidoreductase activity
0.000113751	57	370	9	0.0243243	0.157895	GO:0016209	GO:MF	antioxidant activity
0.000167018	44	370	8	0.0216216	0.181818	GO:0004601	GO:MF	peroxidase activity
0.000283906	47	370	8	0.0216216	0.170213	GO:0016684	GO:MF	oxidoreductase activity, acting on peroxide as acceptor
0.00507088	89	370	9	0.0243243	0.101124	GO:0050660	GO:MF	flavin adenine dinucleotide binding
0.0323062	29	370	5	0.0135135	0.172414	GO:0019825	GO:MF	oxygen binding
1.54998e-06	197	143	23	0.160839	0.116751	HP:0003287	HP	Abnormality of mitochondrial metabolism
2.31325e-05	226	143	23	0.160839	0.10177	HP:0012103	HP	Abnormality of the mitochondrion
0.000479091	446	143	31	0.216783	0.0695067	HP:0001941	HP	Acidosis
0.000970532	485	143	32	0.223776	0.0659794	HP:0004360	HP	Abnormality of acid-base homeostasis
0.00105319	141	143	16	0.111888	0.113475	HP:0011922	HP	Abnormal activity of mitochondrial respiratory chain
0.00384284	137	143	15	0.104895	0.109489	HP:0008972	HP	Decreased activity of mitochondrial respiratory chain
0.00412207	73	143	11	0.0769231	0.150685	HP:0025065	HP	Abnormal mean corpuscular volume
0.00514078	36	143	8	0.0559441	0.222222	HP:0011031	HP	Abnormality of iron homeostasis
0.0145356	41	143	8	0.0559441	0.195122	HP:0011904	HP	Persistence of hemoglobin F
0.0199197	21	143	6	0.041958	0.285714	HP:0012465	HP	Elevated hepatic iron concentration
0.0199197	21	143	6	0.041958	0.285714	HP:0040134	HP	Abnormal hepatic iron concentration
0.0205174	239	143	19	0.132867	0.0794979	HP:0002151	HP	Increased serum lactate
0.0207365	56	143	9	0.0629371	0.160714	HP:0004366	HP	Abnormality of glycolysis
0.0207365	56	143	9	0.0629371	0.160714	HP:0003542	HP	Increased serum pyruvate
0.024084	57	143	9	0.0629371	0.157895	HP:0011030	HP	Abnormal blood transition element cation concentration
0.0292828	245	143	19	0.132867	0.077551	HP:0001254	HP	Lethargy
0.0307002	33	143	7	0.048951	0.212121	HP:0009004	HP	Hypoplasia of the musculature
0.0486052	62	143	9	0.0629371	0.145161	HP:0012131	HP	Abnormal number of erythroid precursors
2.8077e-05	115	184	16	0.0869565	0.13913	KEGG:00190	KEGG	Oxidative phosphorylation
6.35484e-05	46	184	10	0.0543478	0.217391	KEGG:04216	KEGG	Ferroptosis
0.000219646	104	184	14	0.076087	0.134615	KEGG:03010	KEGG	Ribosome
0.00207346	95	184	12	0.0652174	0.126316	KEGG:01200	KEGG	Carbon metabolism
0.0324658	23	184	5	0.0271739	0.217391	KEGG:00640	KEGG	Propanoate metabolism
0.0357309	1426	184	65	0.353261	0.045582	KEGG:01100	KEGG	Metabolic pathways
0.0359694	48	184	7	0.0380435	0.145833	KEGG:00280	KEGG	Valine, leucine and isoleucine degradation
5.67233e-09	126	203	21	0.103448	0.166667	REAC:R-DRE-1428517	REAC	The citric acid (TCA) cycle and respiratory electron transport
4.89784e-07	77	203	15	0.0738916	0.194805	REAC:R-DRE-163200	REAC	Respiratory electron transport, ATP synthesis by chemiosmotic coupling, and heat production by uncoupling proteins.
9.91242e-07	58	203	13	0.0640394	0.224138	REAC:R-DRE-611105	REAC	Respiratory electron transport
5.55912e-06	55	203	12	0.0591133	0.218182	REAC:R-DRE-6799198	REAC	Complex I biogenesis
1.14255e-05	96	203	15	0.0738916	0.15625	REAC:R-DRE-72689	REAC	Formation of a pool of free 40S subunits
2.77452e-05	117	203	16	0.0788177	0.136752	REAC:R-DRE-72613	REAC	Eukaryotic Translation Initiation
2.77452e-05	117	203	16	0.0788177	0.136752	REAC:R-DRE-72737	REAC	Cap-dependent Translation Initiation
2.9905e-05	89	203	14	0.0689655	0.157303	REAC:R-DRE-1799339	REAC	SRP-dependent cotranslational protein targeting to membrane
3.9861e-05	91	203	14	0.0689655	0.153846	REAC:R-DRE-975956	REAC	Nonsense Mediated Decay (NMD) independent of the Exon Junction Complex (EJC)
5.7074e-05	108	203	15	0.0738916	0.138889	REAC:R-DRE-156827	REAC	L13a-mediated translational silencing of Ceruloplasmin expression
7.29824e-05	110	203	15	0.0738916	0.136364	REAC:R-DRE-927802	REAC	Nonsense-Mediated Decay (NMD)
7.29824e-05	110	203	15	0.0738916	0.136364	REAC:R-DRE-975957	REAC	Nonsense Mediated Decay (NMD) enhanced by the Exon Junction Complex (EJC)
0.00195565	1504	203	68	0.334975	0.0452128	REAC:R-DRE-1430728	REAC	Metabolism
0.0225575	53	203	8	0.0394089	0.150943	REAC:R-DRE-72695	REAC	Formation of the ternary complex, and subsequently, the 43S complex
0.00112931	71	68	12	0.176471	0.169014	WP:WP1339	WP	Electron transport chain
0.0014559	62	68	11	0.161765	0.177419	WP:WP324	WP	Cytoplasmic ribosomal proteins

## Sheet: endo
endocardium
upregulated GO terms of injury response with different parameter combinations. term size … number of genes in GO term, query size … number of genes in query, intersection … number of genes intersecting between term and query, precision … intersection size / query size, recall… intersection size / term size
filter: 10 counts, 1SD on median
p_value	term_size	query_size	intersection_size	precision	recall	term_id	source	term_name
4.5622e-13	711	814	84	0.103194	0.118143	GO:0002376	GO:BP	immune system process
2.051e-11	370	814	54	0.0663391	0.145946	GO:0016477	GO:BP	cell migration
6.93571e-11	405	814	56	0.0687961	0.138272	GO:0048870	GO:BP	cell motility
8.60922e-10	132	814	29	0.0356265	0.219697	GO:0034097	GO:BP	response to cytokine
6.61888e-09	518	814	61	0.0749386	0.117761	GO:0070887	GO:BP	cellular response to chemical stimulus
1.73231e-08	830	814	82	0.100737	0.0987952	GO:0042221	GO:BP	response to chemical
3.6504e-08	331	814	45	0.0552826	0.135952	GO:0042592	GO:BP	homeostatic process
4.15808e-08	238	814	37	0.0454545	0.155462	GO:0040011	GO:BP	locomotion
1.13359e-07	85	814	21	0.0257985	0.247059	GO:0050900	GO:BP	leukocyte migration
1.29703e-07	121	814	25	0.0307125	0.206612	GO:0071345	GO:BP	cellular response to cytokine stimulus
1.64363e-07	477	814	55	0.0675676	0.115304	GO:0010033	GO:BP	response to organic substance
6.28013e-07	2633	814	183	0.224816	0.0695025	GO:0032502	GO:BP	developmental process
1.35816e-06	519	814	56	0.0687961	0.1079	GO:0006955	GO:BP	immune response
1.64314e-06	2517	814	175	0.214988	0.0695272	GO:0048856	GO:BP	anatomical structure development
1.969e-06	978	814	86	0.105651	0.0879346	GO:0048583	GO:BP	regulation of response to stimulus
4.90869e-06	103	814	21	0.0257985	0.203883	GO:0048871	GO:BP	multicellular organismal-level homeostasis
6.26406e-06	1232	814	100	0.12285	0.0811688	GO:0048518	GO:BP	positive regulation of biological process
7.43043e-06	115	814	22	0.027027	0.191304	GO:0019221	GO:BP	cytokine-mediated signaling pathway
7.89259e-06	87	814	19	0.0233415	0.218391	GO:0060326	GO:BP	cell chemotaxis
8.81629e-06	54	814	15	0.0184275	0.277778	GO:0070098	GO:BP	chemokine-mediated signaling pathway
1.16189e-05	55	814	15	0.0184275	0.272727	GO:1990868	GO:BP	response to chemokine
1.16189e-05	55	814	15	0.0184275	0.272727	GO:1990869	GO:BP	cellular response to chemokine
1.17244e-05	1032	814	87	0.10688	0.0843023	GO:0048522	GO:BP	positive regulation of cellular process
1.90589e-05	2827	814	187	0.22973	0.0661479	GO:0032501	GO:BP	multicellular organismal process
2.16251e-05	297	814	37	0.0454545	0.124579	GO:0002682	GO:BP	regulation of immune system process
2.63185e-05	715	814	66	0.0810811	0.0923077	GO:0009966	GO:BP	regulation of signal transduction
3.77103e-05	44	814	13	0.0159705	0.295455	GO:0071621	GO:BP	granulocyte chemotaxis
3.89767e-05	136	814	23	0.0282555	0.169118	GO:0006935	GO:BP	chemotaxis
3.89767e-05	136	814	23	0.0282555	0.169118	GO:2000145	GO:BP	regulation of cell motility
3.89767e-05	136	814	23	0.0282555	0.169118	GO:0042330	GO:BP	taxis
3.9361e-05	357	814	41	0.0503686	0.114846	GO:1902531	GO:BP	regulation of intracellular signal transduction
4.20161e-05	60	814	15	0.0184275	0.25	GO:0040017	GO:BP	positive regulation of locomotion
4.24228e-05	52	814	14	0.017199	0.269231	GO:0097530	GO:BP	granulocyte migration
4.24228e-05	52	814	14	0.017199	0.269231	GO:0030335	GO:BP	positive regulation of cell migration
5.24838e-05	149	814	24	0.029484	0.161074	GO:1902533	GO:BP	positive regulation of intracellular signal transduction
5.24886e-05	402	814	44	0.0540541	0.109453	GO:0048646	GO:BP	anatomical structure formation involved in morphogenesis
9.492e-05	1974	814	138	0.169533	0.0699088	GO:0007275	GO:BP	multicellular organism development
0.000101361	143	814	23	0.0282555	0.160839	GO:0040012	GO:BP	regulation of locomotion
0.000103664	40	814	12	0.014742	0.3	GO:0030593	GO:BP	neutrophil chemotaxis
0.000106355	64	814	15	0.0184275	0.234375	GO:0097529	GO:BP	myeloid leukocyte migration
0.00011757	56	814	14	0.017199	0.25	GO:0030595	GO:BP	leukocyte chemotaxis
0.000118432	48	814	13	0.0159705	0.270833	GO:1990266	GO:BP	neutrophil migration
0.000145576	124	814	21	0.0257985	0.169355	GO:0030334	GO:BP	regulation of cell migration
0.00014717	34	814	11	0.0135135	0.323529	GO:1990748	GO:BP	cellular detoxification
0.00014717	34	814	11	0.0135135	0.323529	GO:0097237	GO:BP	cellular response to toxic substance
0.000153041	1009	814	82	0.100737	0.0812686	GO:0006950	GO:BP	response to stress
0.000188806	58	814	14	0.017199	0.241379	GO:2000147	GO:BP	positive regulation of cell motility
0.000242145	77	814	16	0.019656	0.207792	GO:0043410	GO:BP	positive regulation of MAPK cascade
0.000257922	1072	814	85	0.104423	0.079291	GO:0007166	GO:BP	cell surface receptor signaling pathway
0.000263642	162	814	24	0.029484	0.148148	GO:0000165	GO:BP	MAPK cascade
0.000324152	119	814	20	0.02457	0.168067	GO:0043408	GO:BP	regulation of MAPK cascade
0.000445029	362	814	39	0.0479115	0.107735	GO:0071310	GO:BP	cellular response to organic substance
0.00051752	840	814	70	0.0859951	0.0833333	GO:0023051	GO:BP	regulation of signaling
0.000663804	55	814	13	0.0159705	0.236364	GO:0002262	GO:BP	myeloid cell homeostasis
0.000697256	426	814	43	0.0528256	0.100939	GO:0072359	GO:BP	circulatory system development
0.000712593	831	814	69	0.0847666	0.0830325	GO:0010646	GO:BP	regulation of cell communication
0.000756955	1083	814	84	0.103194	0.0775623	GO:0035556	GO:BP	intracellular signal transduction
0.000926557	40	814	11	0.0135135	0.275	GO:0098754	GO:BP	detoxification
0.000926557	40	814	11	0.0135135	0.275	GO:0070374	GO:BP	positive regulation of ERK1 and ERK2 cascade
0.000942496	6	814	5	0.00614251	0.833333	GO:0045123	GO:BP	cellular extravasation
0.00102617	403	814	41	0.0503686	0.101737	GO:0048584	GO:BP	positive regulation of response to stimulus
0.00103944	26	814	9	0.0110565	0.346154	GO:0098869	GO:BP	cellular oxidant detoxification
0.00117496	49	814	12	0.014742	0.244898	GO:0070372	GO:BP	regulation of ERK1 and ERK2 cascade
0.00127723	526	814	49	0.0601966	0.0931559	GO:0044248	GO:BP	cellular catabolic process
0.00148276	50	814	12	0.014742	0.24	GO:0070371	GO:BP	ERK1 and ERK2 cascade
0.00162767	4893	814	281	0.345209	0.057429	GO:0050896	GO:BP	response to stimulus
0.00164807	367	814	38	0.046683	0.103542	GO:0006952	GO:BP	defense response
0.00170493	339	814	36	0.044226	0.106195	GO:0009607	GO:BP	response to biotic stimulus
0.00180318	412	814	41	0.0503686	0.0995146	GO:0030036	GO:BP	actin cytoskeleton organization
0.00202394	232	814	28	0.034398	0.12069	GO:0001944	GO:BP	vasculature development
0.00206099	1076	814	82	0.100737	0.0762082	GO:0009653	GO:BP	anatomical structure morphogenesis
0.00233504	61	814	13	0.0159705	0.213115	GO:0048872	GO:BP	homeostasis of number of cells
0.00260337	44	814	11	0.0135135	0.25	GO:0009636	GO:BP	response to toxic substance
0.00294689	29	814	9	0.0110565	0.310345	GO:0015669	GO:BP	gas transport
0.00348771	423	814	41	0.0503686	0.0969267	GO:0030029	GO:BP	actin filament-based process
0.00361688	4	814	4	0.004914	1	GO:0090022	GO:BP	regulation of neutrophil chemotaxis
0.00389678	337	814	35	0.0429975	0.103858	GO:0043207	GO:BP	response to external biotic stimulus
0.00389678	337	814	35	0.0429975	0.103858	GO:0051707	GO:BP	response to other organism
0.00406384	201	814	25	0.0307125	0.124378	GO:0001568	GO:BP	blood vessel development
0.00431617	17	814	7	0.00859951	0.411765	GO:0042744	GO:BP	hydrogen peroxide catabolic process
0.00445181	140	814	20	0.02457	0.142857	GO:0006954	GO:BP	inflammatory response
0.00510023	178	814	23	0.0282555	0.129213	GO:0048514	GO:BP	blood vessel morphogenesis
0.00546652	31	814	9	0.0110565	0.290323	GO:0002685	GO:BP	regulation of leukocyte migration
0.00576473	343	814	35	0.0429975	0.102041	GO:0044419	GO:BP	biological process involved in interspecies interaction between organisms
0.00606509	232	814	27	0.0331695	0.116379	GO:0009967	GO:BP	positive regulation of signal transduction
0.00639607	589	814	51	0.0626536	0.0865874	GO:0141124	GO:BP	intracellular signaling cassette
0.00662113	1647	814	112	0.137592	0.0680024	GO:0048731	GO:BP	system development
0.00667661	638	814	54	0.0663391	0.0846395	GO:0009605	GO:BP	response to external stimulus
0.00678667	18	814	7	0.00859951	0.388889	GO:0042743	GO:BP	hydrogen peroxide metabolic process
0.00678667	18	814	7	0.00859951	0.388889	GO:0034599	GO:BP	cellular response to oxidative stress
0.00730126	32	814	9	0.0110565	0.28125	GO:0071356	GO:BP	cellular response to tumor necrosis factor
0.00730126	32	814	9	0.0110565	0.28125	GO:0034612	GO:BP	response to tumor necrosis factor
0.00826561	393	814	38	0.046683	0.0966921	GO:0097435	GO:BP	supramolecular fiber organization
0.0083198	68	814	13	0.0159705	0.191176	GO:0042246	GO:BP	tissue regeneration
0.00894376	197	814	24	0.029484	0.121827	GO:0002684	GO:BP	positive regulation of immune system process
0.0096377	33	814	9	0.0110565	0.272727	GO:0071674	GO:BP	mononuclear cell migration
0.010597	950	814	72	0.0884521	0.0757895	GO:0009056	GO:BP	catabolic process
0.0112089	26	814	8	0.00982801	0.307692	GO:0018212	GO:BP	peptidyl-tyrosine modification
0.0116821	91	814	15	0.0184275	0.164835	GO:0031099	GO:BP	regeneration
0.0152653	20	814	7	0.00859951	0.35	GO:0062197	GO:BP	cellular response to chemical stress
0.0152983	27	814	8	0.00982801	0.296296	GO:0034341	GO:BP	response to type II interferon
0.0152983	27	814	8	0.00982801	0.296296	GO:0070555	GO:BP	response to interleukin-1
0.0152983	27	814	8	0.00982801	0.296296	GO:0015671	GO:BP	oxygen transport
0.0159645	301	814	31	0.0380835	0.10299	GO:0048585	GO:BP	negative regulation of response to stimulus
0.0169205	218	814	25	0.0307125	0.114679	GO:0048878	GO:BP	chemical homeostasis
0.0169205	218	814	25	0.0307125	0.114679	GO:0030097	GO:BP	hemopoiesis
0.0174315	5	814	4	0.004914	0.8	GO:0002691	GO:BP	regulation of cellular extravasation
0.0174315	5	814	4	0.004914	0.8	GO:0002693	GO:BP	positive regulation of cellular extravasation
0.0191448	501	814	44	0.0540541	0.0878244	GO:0009790	GO:BP	embryo development
0.0208409	1324	814	92	0.113022	0.0694864	GO:0030154	GO:BP	cell differentiation
0.021419	181	814	22	0.027027	0.121547	GO:0048589	GO:BP	developmental growth
0.0214497	1325	814	92	0.113022	0.069434	GO:0048869	GO:BP	cellular developmental process
0.0220045	21	814	7	0.00859951	0.333333	GO:0006879	GO:BP	intracellular iron ion homeostasis
0.0220355	249	814	27	0.0331695	0.108434	GO:0035239	GO:BP	tube morphogenesis
0.0271907	461	814	41	0.0503686	0.0889371	GO:0051239	GO:BP	regulation of multicellular organismal process
0.0272847	29	814	8	0.00982801	0.275862	GO:0002697	GO:BP	regulation of immune effector process
0.0309196	268	814	28	0.034398	0.104478	GO:0007015	GO:BP	actin filament organization
0.031765	199	814	23	0.0282555	0.115578	GO:0040007	GO:BP	growth
0.0339786	10	814	5	0.00614251	0.5	GO:1902622	GO:BP	regulation of neutrophil migration
0.0357369	30	814	8	0.00982801	0.266667	GO:0072676	GO:BP	lymphocyte migration
0.0380476	1455	814	98	0.120393	0.067354	GO:0048519	GO:BP	negative regulation of biological process
0.0428462	23	814	7	0.00859951	0.304348	GO:0018108	GO:BP	peptidyl-tyrosine phosphorylation
0.0431617	163	814	20	0.02457	0.122699	GO:0019725	GO:BP	cellular homeostasis
0.0452588	138	814	18	0.022113	0.130435	GO:0001775	GO:BP	cell activation
0.0470661	260	814	27	0.0331695	0.103846	GO:0023056	GO:BP	positive regulation of signaling
0.0470661	260	814	27	0.0331695	0.103846	GO:0010647	GO:BP	positive regulation of cell communication
0.0492142	49	814	10	0.012285	0.204082	GO:0034101	GO:BP	erythrocyte homeostasis
0.0492142	49	814	10	0.012285	0.204082	GO:0030218	GO:BP	erythrocyte differentiation
4.30017e-10	4443	692	297	0.429191	0.0668467	GO:0005737	GO:CC	cytoplasm
0.000599643	21	692	8	0.0115607	0.380952	GO:0005833	GO:CC	hemoglobin complex
0.00961378	586	692	50	0.0722543	0.0853242	GO:0005829	GO:CC	cytosol
0.0154698	1043	692	77	0.111272	0.0738255	GO:0005576	GO:CC	extracellular region
0.0428385	804	692	61	0.0881503	0.0758706	GO:0005856	GO:CC	cytoskeleton
0.0450896	13	692	5	0.00722543	0.384615	GO:0031838	GO:CC	haptoglobin-hemoglobin complex
5.32132e-07	7286	959	396	0.41293	0.0543508	GO:0005515	GO:MF	protein binding
2.46374e-06	90	959	19	0.0198123	0.211111	GO:0042379	GO:MF	chemokine receptor binding
2.46374e-06	90	959	19	0.0198123	0.211111	GO:0008009	GO:MF	chemokine activity
3.40062e-05	149	959	23	0.0239833	0.154362	GO:0005125	GO:MF	cytokine activity
0.000113957	159	959	23	0.0239833	0.144654	GO:0005126	GO:MF	cytokine receptor binding
0.000152859	1399	959	99	0.103233	0.0707648	GO:0098772	GO:MF	molecular function regulator activity
0.000296363	828	959	66	0.0688217	0.0797101	GO:0016491	GO:MF	oxidoreductase activity
0.000322876	181	959	24	0.0250261	0.132597	GO:0001664	GO:MF	G protein-coupled receptor binding
0.000338762	729	959	60	0.0625652	0.0823045	GO:0140677	GO:MF	molecular function activator activity
0.000420714	27	959	9	0.00938478	0.333333	GO:0048020	GO:MF	CCR chemokine receptor binding
0.00116551	792	959	62	0.0646507	0.0782828	GO:0005102	GO:MF	signaling receptor binding
0.00259112	442	959	40	0.0417101	0.0904977	GO:0030545	GO:MF	signaling receptor regulator activity
0.00419133	435	959	39	0.0406674	0.0896552	GO:0048018	GO:MF	receptor ligand activity
0.00441983	436	959	39	0.0406674	0.0894495	GO:0030546	GO:MF	signaling receptor activator activity
0.00823258	29	959	8	0.00834202	0.275862	GO:0019825	GO:MF	oxygen binding
0.0132642	16	959	6	0.00625652	0.375	GO:0031726	GO:MF	CCR1 chemokine receptor binding
0.0132642	16	959	6	0.00625652	0.375	GO:0031730	GO:MF	CCR5 chemokine receptor binding
0.0132642	16	959	6	0.00625652	0.375	GO:0008199	GO:MF	ferric iron binding
0.0132642	16	959	6	0.00625652	0.375	GO:0031729	GO:MF	CCR4 chemokine receptor binding
0.0176063	497	959	41	0.0427529	0.082495	GO:0044877	GO:MF	protein-containing complex binding
0.0332282	44	959	9	0.00938478	0.204545	GO:0004601	GO:MF	peroxidase activity
0.00363949	12	337	7	0.0207715	0.583333	HP:0012119	HP	Methemoglobinemia
0.00713496	9	337	6	0.0178042	0.666667	HP:0005511	HP	Heinz body anemia
0.0150266	19	337	8	0.0237389	0.421053	HP:0025066	HP	Decreased mean corpuscular volume
0.031111	7	337	5	0.0148368	0.714286	HP:0012312	HP	Monocytopenia
0.0320798	690	337	69	0.204748	0.1	HP:0002240	HP	Hepatomegaly
0.035294	11	337	6	0.0178042	0.545455	HP:0011907	HP	Reduced alpha/beta synthesis ratio
0.035294	11	337	6	0.0178042	0.545455	HP:0005560	HP	Imbalanced hemoglobin synthesis
0.0423713	16	337	7	0.0207715	0.4375	HP:0001930	HP	Nonspherocytic hemolytic anemia
0.00658935	20	484	8	0.0165289	0.4	REAC:R-DRE-445355	REAC	Smooth Muscle Contraction
0.0128303	7346	1341	455	0.339299	0.0619385	TF:M00809_1	TF	Factor: FOX; motif: KWTTGTTTRTTTW; match class: 1
filter: 10 counts, 2SD on median
p_value	term_size	query_size	intersection_size	precision	recall	term_id	source	term_name
2.19035e-15	711	572	72	0.125874	0.101266	GO:0002376	GO:BP	immune system process
9.77362e-11	331	572	41	0.0716783	0.123867	GO:0042592	GO:BP	homeostatic process
2.23092e-10	370	572	43	0.0751748	0.116216	GO:0016477	GO:BP	cell migration
7.64238e-10	830	572	68	0.118881	0.0819277	GO:0042221	GO:BP	response to chemical
8.48058e-10	518	572	51	0.0891608	0.0984556	GO:0070887	GO:BP	cellular response to chemical stimulus
1.22614e-09	405	572	44	0.0769231	0.108642	GO:0048870	GO:BP	cell motility
3.64095e-09	2633	572	146	0.255245	0.0554501	GO:0032502	GO:BP	developmental process
1.9876e-08	2517	572	139	0.243007	0.0552245	GO:0048856	GO:BP	anatomical structure development
2.99816e-08	238	572	31	0.0541958	0.130252	GO:0040011	GO:BP	locomotion
3.01861e-08	132	572	23	0.0402098	0.174242	GO:0034097	GO:BP	response to cytokine
3.82221e-08	519	572	48	0.0839161	0.0924855	GO:0006955	GO:BP	immune response
7.80279e-08	103	572	20	0.034965	0.194175	GO:0048871	GO:BP	multicellular organismal-level homeostasis
8.3952e-08	477	572	45	0.0786713	0.0943396	GO:0010033	GO:BP	response to organic substance
9.62884e-08	2827	572	149	0.26049	0.052706	GO:0032501	GO:BP	multicellular organismal process
1.18667e-07	297	572	34	0.0594406	0.114478	GO:0002682	GO:BP	regulation of immune system process
3.378e-07	1232	572	81	0.141608	0.0657468	GO:0048518	GO:BP	positive regulation of biological process
1.29035e-06	85	572	17	0.0297203	0.2	GO:0050900	GO:BP	leukocyte migration
1.38999e-06	1974	572	111	0.194056	0.056231	GO:0007275	GO:BP	multicellular organism development
1.56461e-06	121	572	20	0.034965	0.165289	GO:0071345	GO:BP	cellular response to cytokine stimulus
1.72026e-06	1032	572	70	0.122378	0.0678295	GO:0048522	GO:BP	positive regulation of cellular process
6.57215e-06	52	572	13	0.0227273	0.25	GO:0030335	GO:BP	positive regulation of cell migration
8.30486e-06	402	572	37	0.0646853	0.0920398	GO:0048646	GO:BP	anatomical structure formation involved in morphogenesis
1.37585e-05	55	572	13	0.0227273	0.236364	GO:0002262	GO:BP	myeloid cell homeostasis
1.41959e-05	87	572	16	0.027972	0.183908	GO:0060326	GO:BP	cell chemotaxis
1.54129e-05	978	572	65	0.113636	0.0664622	GO:0048583	GO:BP	regulation of response to stimulus
2.74072e-05	58	572	13	0.0227273	0.224138	GO:2000147	GO:BP	positive regulation of cell motility
3.83465e-05	426	572	37	0.0646853	0.0868545	GO:0072359	GO:BP	circulatory system development
4.23298e-05	60	572	13	0.0227273	0.216667	GO:0040017	GO:BP	positive regulation of locomotion
5.02452e-05	1009	572	65	0.113636	0.0644202	GO:0006950	GO:BP	response to stress
5.22462e-05	61	572	13	0.0227273	0.213115	GO:0048872	GO:BP	homeostasis of number of cells
6.08107e-05	149	572	20	0.034965	0.134228	GO:1902533	GO:BP	positive regulation of intracellular signal transduction
6.64313e-05	1647	572	92	0.160839	0.0558591	GO:0048731	GO:BP	system development
6.6835e-05	52	572	12	0.020979	0.230769	GO:0097530	GO:BP	granulocyte migration
6.8062e-05	136	572	19	0.0332168	0.139706	GO:0042330	GO:BP	taxis
6.8062e-05	136	572	19	0.0332168	0.139706	GO:0006935	GO:BP	chemotaxis
6.97072e-05	34	572	10	0.0174825	0.294118	GO:1990748	GO:BP	cellular detoxification
6.97072e-05	34	572	10	0.0174825	0.294118	GO:0097237	GO:BP	cellular response to toxic substance
9.57633e-05	64	572	13	0.0227273	0.203125	GO:0097529	GO:BP	myeloid leukocyte migration
9.79232e-05	44	572	11	0.0192308	0.25	GO:0071621	GO:BP	granulocyte chemotaxis
0.000104808	54	572	12	0.020979	0.222222	GO:0070098	GO:BP	chemokine-mediated signaling pathway
0.000111018	1076	572	67	0.117133	0.0622677	GO:0009653	GO:BP	anatomical structure morphogenesis
0.000130217	55	572	12	0.020979	0.218182	GO:1990868	GO:BP	response to chemokine
0.000130217	55	572	12	0.020979	0.218182	GO:1990869	GO:BP	cellular response to chemokine
0.000133436	77	572	14	0.0244755	0.181818	GO:0043410	GO:BP	positive regulation of MAPK cascade
0.000145365	115	572	17	0.0297203	0.147826	GO:0019221	GO:BP	cytokine-mediated signaling pathway
0.000160332	339	572	31	0.0541958	0.0914454	GO:0009607	GO:BP	response to biotic stimulus
0.000219013	362	572	32	0.0559441	0.0883978	GO:0071310	GO:BP	cellular response to organic substance
0.000234468	638	572	46	0.0804196	0.0721003	GO:0009605	GO:BP	response to external stimulus
0.000256998	48	572	11	0.0192308	0.229167	GO:1990266	GO:BP	neutrophil migration
0.000275658	403	572	34	0.0594406	0.0843672	GO:0048584	GO:BP	positive regulation of response to stimulus
0.000298539	367	572	32	0.0559441	0.0871935	GO:0006952	GO:BP	defense response
0.000321954	49	572	11	0.0192308	0.22449	GO:0070372	GO:BP	regulation of ERK1 and ERK2 cascade
0.000346412	136	572	18	0.0314685	0.132353	GO:2000145	GO:BP	regulation of cell motility
0.000366665	197	572	22	0.0384615	0.111675	GO:0002684	GO:BP	positive regulation of immune system process
0.000379275	40	572	10	0.0174825	0.25	GO:0070374	GO:BP	positive regulation of ERK1 and ERK2 cascade
0.000379275	40	572	10	0.0174825	0.25	GO:0098754	GO:BP	detoxification
0.000379275	40	572	10	0.0174825	0.25	GO:0030593	GO:BP	neutrophil chemotaxis
0.000401009	50	572	11	0.0192308	0.22	GO:0070371	GO:BP	ERK1 and ERK2 cascade
0.000441206	124	572	17	0.0297203	0.137097	GO:0030334	GO:BP	regulation of cell migration
0.000450552	232	572	24	0.041958	0.103448	GO:0001944	GO:BP	vasculature development
0.000453763	1072	572	65	0.113636	0.0606343	GO:0007166	GO:BP	cell surface receptor signaling pathway
0.000453813	337	572	30	0.0524476	0.0890208	GO:0051707	GO:BP	response to other organism
0.000453813	337	572	30	0.0524476	0.0890208	GO:0043207	GO:BP	response to external biotic stimulus
0.000501787	357	572	31	0.0541958	0.0868347	GO:1902531	GO:BP	regulation of intracellular signal transduction
0.000519647	201	572	22	0.0384615	0.109453	GO:0001568	GO:BP	blood vessel development
0.000660067	343	572	30	0.0524476	0.0874636	GO:0044419	GO:BP	biological process involved in interspecies interaction between organisms
0.000738445	143	572	18	0.0314685	0.125874	GO:0040012	GO:BP	regulation of locomotion
0.000777082	1324	572	75	0.131119	0.0566465	GO:0030154	GO:BP	cell differentiation
0.000799757	1325	572	75	0.131119	0.0566038	GO:0048869	GO:BP	cellular developmental process
0.000989832	44	572	10	0.0174825	0.227273	GO:0009636	GO:BP	response to toxic substance
0.00101147	26	572	8	0.013986	0.307692	GO:0098869	GO:BP	cellular oxidant detoxification
0.00101224	526	572	39	0.0681818	0.0741445	GO:0044248	GO:BP	cellular catabolic process
0.00101513	715	572	48	0.0839161	0.0671329	GO:0009966	GO:BP	regulation of signal transduction
0.00109192	162	572	19	0.0332168	0.117284	GO:0000165	GO:BP	MAPK cascade
0.00112665	91	572	14	0.0244755	0.153846	GO:0031099	GO:BP	regeneration
0.00113196	178	572	20	0.034965	0.11236	GO:0048514	GO:BP	blood vessel morphogenesis
0.00125738	119	572	16	0.027972	0.134454	GO:0043408	GO:BP	regulation of MAPK cascade
0.00134432	56	572	11	0.0192308	0.196429	GO:0030595	GO:BP	leukocyte chemotaxis
0.00148199	68	572	12	0.020979	0.176471	GO:0042246	GO:BP	tissue regeneration
0.00161892	249	572	24	0.041958	0.0963855	GO:0035239	GO:BP	tube morphogenesis
0.00248574	140	572	17	0.0297203	0.121429	GO:0006954	GO:BP	inflammatory response
0.00255379	29	572	8	0.013986	0.275862	GO:0015669	GO:BP	gas transport
0.00255379	29	572	8	0.013986	0.275862	GO:0002697	GO:BP	regulation of immune effector process
0.00269244	21	572	7	0.0122378	0.333333	GO:0006879	GO:BP	intracellular iron ion homeostasis
0.0028406	49	572	10	0.0174825	0.204082	GO:0034101	GO:BP	erythrocyte homeostasis
0.0028406	49	572	10	0.0174825	0.204082	GO:0030218	GO:BP	erythrocyte differentiation
0.00443694	31	572	8	0.013986	0.258065	GO:0002685	GO:BP	regulation of leukocyte migration
0.00456884	1171	572	66	0.115385	0.0563621	GO:0048513	GO:BP	animal organ development
0.0052872	5	572	4	0.00699301	0.8	GO:0002691	GO:BP	regulation of cellular extravasation
0.0052872	5	572	4	0.00699301	0.8	GO:0002693	GO:BP	positive regulation of cellular extravasation
0.00569237	461	572	34	0.0594406	0.0737527	GO:0051239	GO:BP	regulation of multicellular organismal process
0.00573378	232	572	22	0.0384615	0.0948276	GO:0009967	GO:BP	positive regulation of signal transduction
0.0057519	32	572	8	0.013986	0.25	GO:0034612	GO:BP	response to tumor necrosis factor
0.0057519	32	572	8	0.013986	0.25	GO:0071356	GO:BP	cellular response to tumor necrosis factor
0.0057519	32	572	8	0.013986	0.25	GO:0031101	GO:BP	fin regeneration
0.00720063	92	572	13	0.0227273	0.141304	GO:0030099	GO:BP	myeloid cell differentiation
0.00720063	92	572	13	0.0227273	0.141304	GO:0002252	GO:BP	immune effector process
0.00731857	218	572	21	0.0367133	0.0963303	GO:0048878	GO:BP	chemical homeostasis
0.00768012	152	572	17	0.0297203	0.111842	GO:0001525	GO:BP	angiogenesis
0.00993684	17	572	6	0.0104895	0.352941	GO:0042744	GO:BP	hydrogen peroxide catabolic process
0.0114056	4893	572	202	0.353147	0.0412835	GO:0050896	GO:BP	response to stimulus
0.0130843	831	572	50	0.0874126	0.0601685	GO:0010646	GO:BP	regulation of cell communication
0.0134585	501	572	35	0.0611888	0.0698603	GO:0009790	GO:BP	embryo development
0.0143583	950	572	55	0.0961538	0.0578947	GO:0009056	GO:BP	catabolic process
0.0145048	18	572	6	0.0104895	0.333333	GO:0034599	GO:BP	cellular response to oxidative stress
0.0145048	18	572	6	0.0104895	0.333333	GO:0042743	GO:BP	hydrogen peroxide metabolic process
0.0146566	321	572	26	0.0454545	0.0809969	GO:0035295	GO:BP	tube development
0.0154605	6	572	4	0.00699301	0.666667	GO:0045123	GO:BP	cellular extravasation
0.015698	953	572	55	0.0961538	0.0577125	GO:0048468	GO:BP	cell development
0.0174098	27	572	7	0.0122378	0.259259	GO:0015671	GO:BP	oxygen transport
0.0174098	27	572	7	0.0122378	0.259259	GO:0070555	GO:BP	response to interleukin-1
0.0174098	27	572	7	0.0122378	0.259259	GO:0034341	GO:BP	response to type II interferon
0.0174315	840	572	50	0.0874126	0.0595238	GO:0023051	GO:BP	regulation of signaling
0.0186371	115	572	14	0.0244755	0.121739	GO:0045321	GO:BP	leukocyte activation
0.0194558	163	572	17	0.0297203	0.104294	GO:0019725	GO:BP	cellular homeostasis
0.0213514	181	572	18	0.0314685	0.0994475	GO:0048589	GO:BP	developmental growth
0.0225674	12	572	5	0.00874126	0.416667	GO:0002699	GO:BP	positive regulation of immune effector process
0.0245253	273	572	23	0.0402098	0.0842491	GO:0098542	GO:BP	defense response to other organism
0.0246754	218	572	20	0.034965	0.0917431	GO:0030097	GO:BP	hemopoiesis
0.025589	75	572	11	0.0192308	0.146667	GO:0008284	GO:BP	positive regulation of cell population proliferation
0.0263656	219	572	20	0.034965	0.0913242	GO:2000026	GO:BP	regulation of multicellular organismal development
0.0286805	20	572	6	0.0104895	0.3	GO:0062197	GO:BP	cellular response to chemical stress
0.0308395	186	572	18	0.0314685	0.0967742	GO:0045087	GO:BP	innate immune response
0.0340364	589	572	38	0.0664336	0.0645161	GO:0141124	GO:BP	intracellular signaling cassette
0.0342269	3	572	3	0.00524476	1	GO:0010935	GO:BP	regulation of macrophage cytokine production
0.0342269	3	572	3	0.00524476	1	GO:0060907	GO:BP	positive regulation of macrophage cytokine production
0.0342269	3	572	3	0.00524476	1	GO:0010934	GO:BP	macrophage cytokine production
0.0344014	260	572	22	0.0384615	0.0846154	GO:0023056	GO:BP	positive regulation of signaling
0.0344014	260	572	22	0.0384615	0.0846154	GO:0010647	GO:BP	positive regulation of cell communication
0.0351632	7	572	4	0.00699301	0.571429	GO:0060759	GO:BP	regulation of response to cytokine stimulus
0.0351632	7	572	4	0.00699301	0.571429	GO:0034614	GO:BP	cellular response to reactive oxygen species
0.0351632	7	572	4	0.00699301	0.571429	GO:0001959	GO:BP	regulation of cytokine-mediated signaling pathway
0.0355817	188	572	18	0.0314685	0.0957447	GO:0050776	GO:BP	regulation of immune response
0.0367312	30	572	7	0.0122378	0.233333	GO:0072676	GO:BP	lymphocyte migration
0.0368697	138	572	15	0.0262238	0.108696	GO:0001775	GO:BP	cell activation
0.0388677	225	572	20	0.034965	0.0888889	GO:0140546	GO:BP	defense response to symbiont
0.0390758	21	572	6	0.0104895	0.285714	GO:0002263	GO:BP	cell activation involved in immune response
0.0401979	301	572	24	0.041958	0.0797342	GO:0048585	GO:BP	negative regulation of response to stimulus
0.041878	156	572	16	0.027972	0.102564	GO:0050801	GO:BP	monoatomic ion homeostasis
9.50503e-08	4443	501	218	0.43513	0.0490659	GO:0005737	GO:CC	cytoplasm
0.000220688	586	501	44	0.0878244	0.0750853	GO:0005829	GO:CC	cytosol
0.000229499	1043	501	66	0.131737	0.063279	GO:0005576	GO:CC	extracellular region
0.000859207	21	501	7	0.0139721	0.333333	GO:0005833	GO:CC	hemoglobin complex
0.0048133	558	501	39	0.0778443	0.0698925	GO:0005615	GO:CC	extracellular space
3.08587e-07	1399	665	83	0.124812	0.0593281	GO:0098772	GO:MF	molecular function regulator activity
1.45486e-06	792	665	55	0.0827068	0.0694444	GO:0005102	GO:MF	signaling receptor binding
2.82101e-06	90	665	16	0.0240602	0.177778	GO:0042379	GO:MF	chemokine receptor binding
2.82101e-06	90	665	16	0.0240602	0.177778	GO:0008009	GO:MF	chemokine activity
4.31644e-06	729	665	51	0.0766917	0.0699588	GO:0140677	GO:MF	molecular function activator activity
6.08681e-06	149	665	20	0.0300752	0.134228	GO:0005125	GO:MF	cytokine activity
1.61929e-05	442	665	36	0.0541353	0.081448	GO:0030545	GO:MF	signaling receptor regulator activity
1.85065e-05	159	665	20	0.0300752	0.125786	GO:0005126	GO:MF	cytokine receptor binding
3.36591e-05	435	665	35	0.0526316	0.0804598	GO:0048018	GO:MF	receptor ligand activity
3.55976e-05	436	665	35	0.0526316	0.0802752	GO:0030546	GO:MF	signaling receptor activator activity
0.000158103	181	665	20	0.0300752	0.110497	GO:0001664	GO:MF	G protein-coupled receptor binding
0.00222148	7286	665	268	0.403008	0.0367829	GO:0005515	GO:MF	protein binding
0.003667	27	665	7	0.0105263	0.259259	GO:0048020	GO:MF	CCR chemokine receptor binding
0.006123	29	665	7	0.0105263	0.241379	GO:0019825	GO:MF	oxygen binding
0.013967	44	665	8	0.0120301	0.181818	GO:0004601	GO:MF	peroxidase activity
0.0148938	57	665	9	0.0135338	0.157895	GO:0016209	GO:MF	antioxidant activity
0.0229283	47	665	8	0.0120301	0.170213	GO:0016684	GO:MF	oxidoreductase activity, acting on peroxide as acceptor
0.0269772	16	665	5	0.0075188	0.3125	GO:0008199	GO:MF	ferric iron binding
0.0269772	16	665	5	0.0075188	0.3125	GO:0031726	GO:MF	CCR1 chemokine receptor binding
0.0269772	16	665	5	0.0075188	0.3125	GO:0031729	GO:MF	CCR4 chemokine receptor binding
0.0269772	16	665	5	0.0075188	0.3125	GO:0031730	GO:MF	CCR5 chemokine receptor binding
0.0297622	497	665	31	0.0466165	0.0623742	GO:0044877	GO:MF	protein-containing complex binding
0.00639299	12	226	6	0.0265487	0.5	HP:0012119	HP	Methemoglobinemia
0.0112805	19	226	7	0.0309735	0.368421	HP:0025066	HP	Decreased mean corpuscular volume
0.0125974	690	226	52	0.230088	0.0753623	HP:0002240	HP	Hepatomegaly
0.0193444	36	226	9	0.039823	0.25	HP:0011031	HP	Abnormality of iron homeostasis
0.0232442	9	226	5	0.0221239	0.555556	HP:0005511	HP	Heinz body anemia
0.0343306	22	226	7	0.0309735	0.318182	HP:0001899	HP	Increased hematocrit
0.0343306	22	226	7	0.0309735	0.318182	HP:0001900	HP	Increased hemoglobin
0.0473819	31	226	8	0.0353982	0.258065	HP:0001978	HP	Extramedullary hematopoiesis
0.0476342	23	226	7	0.0309735	0.304348	HP:0031850	HP	Abnormal hematocrit
0.0481892	16	226	6	0.0265487	0.375	HP:0001930	HP	Nonspherocytic hemolytic anemia
0.0486335	40	226	9	0.039823	0.225	HP:0001901	HP	Polycythemia
0.0499538	46	261	8	0.0306513	0.173913	KEGG:04216	KEGG	Ferroptosis
filter: 10 counts, 3SD on median
p_value	term_size	query_size	intersection_size	precision	recall	term_id	source	term_name
3.15313e-15	711	392	58	0.147959	0.0815752	GO:0002376	GO:BP	immune system process
6.54659e-10	830	392	54	0.137755	0.0650602	GO:0042221	GO:BP	response to chemical
1.20476e-09	519	392	41	0.104592	0.0789981	GO:0006955	GO:BP	immune response
4.75287e-09	518	392	40	0.102041	0.0772201	GO:0070887	GO:BP	cellular response to chemical stimulus
1.05864e-08	132	392	20	0.0510204	0.151515	GO:0034097	GO:BP	response to cytokine
4.10904e-08	370	392	32	0.0816327	0.0864865	GO:0016477	GO:BP	cell migration
5.44344e-08	331	392	30	0.0765306	0.0906344	GO:0042592	GO:BP	homeostatic process
9.70689e-08	103	392	17	0.0433673	0.165049	GO:0048871	GO:BP	multicellular organismal-level homeostasis
9.78235e-08	405	392	33	0.0841837	0.0814815	GO:0048870	GO:BP	cell motility
1.03524e-07	238	392	25	0.0637755	0.105042	GO:0040011	GO:BP	locomotion
1.14073e-07	477	392	36	0.0918367	0.0754717	GO:0010033	GO:BP	response to organic substance
1.60426e-07	121	392	18	0.0459184	0.14876	GO:0071345	GO:BP	cellular response to cytokine stimulus
4.76156e-07	85	392	15	0.0382653	0.176471	GO:0050900	GO:BP	leukocyte migration
5.27804e-07	2633	392	104	0.265306	0.0394987	GO:0032502	GO:BP	developmental process
7.00626e-07	2827	392	109	0.278061	0.0385568	GO:0032501	GO:BP	multicellular organismal process
9.49227e-07	2517	392	100	0.255102	0.0397298	GO:0048856	GO:BP	anatomical structure development
1.56096e-06	1232	392	61	0.155612	0.049513	GO:0048518	GO:BP	positive regulation of biological process
1.0568e-05	297	392	25	0.0637755	0.0841751	GO:0002682	GO:BP	regulation of immune system process
2.18978e-05	54	392	11	0.0280612	0.203704	GO:0070098	GO:BP	chemokine-mediated signaling pathway
2.68416e-05	55	392	11	0.0280612	0.2	GO:1990869	GO:BP	cellular response to chemokine
2.68416e-05	55	392	11	0.0280612	0.2	GO:1990868	GO:BP	response to chemokine
2.68416e-05	55	392	11	0.0280612	0.2	GO:0002262	GO:BP	myeloid cell homeostasis
3.23778e-05	149	392	17	0.0433673	0.114094	GO:1902533	GO:BP	positive regulation of intracellular signal transduction
3.49944e-05	115	392	15	0.0382653	0.130435	GO:0019221	GO:BP	cytokine-mediated signaling pathway
4.43619e-05	1032	392	51	0.130102	0.0494186	GO:0048522	GO:BP	positive regulation of cellular process
5.66679e-05	87	392	13	0.0331633	0.149425	GO:0060326	GO:BP	cell chemotaxis
7.80656e-05	638	392	37	0.0943878	0.0579937	GO:0009605	GO:BP	response to external stimulus
7.84525e-05	426	392	29	0.0739796	0.0680751	GO:0072359	GO:BP	circulatory system development
8.34008e-05	61	392	11	0.0280612	0.180328	GO:0048872	GO:BP	homeostasis of number of cells
8.68277e-05	403	392	28	0.0714286	0.0694789	GO:0048584	GO:BP	positive regulation of response to stimulus
0.000115345	77	392	12	0.0306122	0.155844	GO:0043410	GO:BP	positive regulation of MAPK cascade
0.000133799	362	392	26	0.0663265	0.0718232	GO:0071310	GO:BP	cellular response to organic substance
0.000139879	64	392	11	0.0280612	0.171875	GO:0097529	GO:BP	myeloid leukocyte migration
0.000143001	978	392	48	0.122449	0.0490798	GO:0048583	GO:BP	regulation of response to stimulus
0.000143779	1009	392	49	0.125	0.0485629	GO:0006950	GO:BP	response to stress
0.00014747	1974	392	78	0.19898	0.0395137	GO:0007275	GO:BP	multicellular organism development
0.000156985	29	392	8	0.0204082	0.275862	GO:0015669	GO:BP	gas transport
0.000174268	52	392	10	0.0255102	0.192308	GO:0097530	GO:BP	granulocyte migration
0.000174268	52	392	10	0.0255102	0.192308	GO:0030335	GO:BP	positive regulation of cell migration
0.000216219	526	392	32	0.0816327	0.0608365	GO:0044248	GO:BP	cellular catabolic process
0.000294171	402	392	27	0.0688776	0.0671642	GO:0048646	GO:BP	anatomical structure formation involved in morphogenesis
0.00033291	136	392	15	0.0382653	0.110294	GO:0042330	GO:BP	taxis
0.00033291	136	392	15	0.0382653	0.110294	GO:0006935	GO:BP	chemotaxis
0.000387351	197	392	18	0.0459184	0.0913706	GO:0002684	GO:BP	positive regulation of immune system process
0.000421602	44	392	9	0.0229592	0.204545	GO:0071621	GO:BP	granulocyte chemotaxis
0.00051153	58	392	10	0.0255102	0.172414	GO:2000147	GO:BP	positive regulation of cell motility
0.00060354	34	392	8	0.0204082	0.235294	GO:1990748	GO:BP	cellular detoxification
0.00060354	34	392	8	0.0204082	0.235294	GO:0097237	GO:BP	cellular response to toxic substance
0.000634856	367	392	25	0.0637755	0.0681199	GO:0006952	GO:BP	defense response
0.000710948	60	392	10	0.0255102	0.166667	GO:0040017	GO:BP	positive regulation of locomotion
0.000743187	75	392	11	0.0280612	0.146667	GO:0008284	GO:BP	positive regulation of cell population proliferation
0.000752303	91	392	12	0.0306122	0.131868	GO:0031099	GO:BP	regeneration
0.000923343	48	392	9	0.0229592	0.1875	GO:1990266	GO:BP	neutrophil migration
0.000977922	950	392	45	0.114796	0.0473684	GO:0009056	GO:BP	catabolic process
0.0011095	49	392	9	0.0229592	0.183673	GO:0030218	GO:BP	erythrocyte differentiation
0.0011095	49	392	9	0.0229592	0.183673	GO:0070372	GO:BP	regulation of ERK1 and ERK2 cascade
0.0011095	49	392	9	0.0229592	0.183673	GO:0034101	GO:BP	erythrocyte homeostasis
0.00117114	26	392	7	0.0178571	0.269231	GO:0098869	GO:BP	cellular oxidant detoxification
0.00132723	50	392	9	0.0229592	0.18	GO:0070371	GO:BP	ERK1 and ERK2 cascade
0.00155151	27	392	7	0.0178571	0.259259	GO:0015671	GO:BP	oxygen transport
0.00191676	136	392	14	0.0357143	0.102941	GO:2000145	GO:BP	regulation of cell motility
0.00194014	339	392	23	0.0586735	0.0678466	GO:0009607	GO:BP	response to biotic stimulus
0.00201997	1072	392	48	0.122449	0.0447761	GO:0007166	GO:BP	cell surface receptor signaling pathway
0.00208514	1171	392	51	0.130102	0.0435525	GO:0048513	GO:BP	animal organ development
0.00227975	40	392	8	0.0204082	0.2	GO:0030593	GO:BP	neutrophil chemotaxis
0.00227975	40	392	8	0.0204082	0.2	GO:0070374	GO:BP	positive regulation of ERK1 and ERK2 cascade
0.00227975	40	392	8	0.0204082	0.2	GO:0098754	GO:BP	detoxification
0.00230277	119	392	13	0.0331633	0.109244	GO:0043408	GO:BP	regulation of MAPK cascade
0.00234743	68	392	10	0.0255102	0.147059	GO:0042246	GO:BP	tissue regeneration
0.00262603	29	392	7	0.0178571	0.241379	GO:0002697	GO:BP	regulation of immune effector process
0.00349112	143	392	14	0.0357143	0.0979021	GO:0040012	GO:BP	regulation of locomotion
0.00357535	56	392	9	0.0229592	0.160714	GO:0030595	GO:BP	leukocyte chemotaxis
0.00366646	124	392	13	0.0331633	0.104839	GO:0030334	GO:BP	regulation of cell migration
0.00384834	186	392	16	0.0408163	0.0860215	GO:0042127	GO:BP	regulation of cell population proliferation
0.00426074	31	392	7	0.0178571	0.225806	GO:0002685	GO:BP	regulation of leukocyte migration
0.0046309	357	392	23	0.0586735	0.0644258	GO:1902531	GO:BP	regulation of intracellular signal transduction
0.00486801	44	392	8	0.0204082	0.181818	GO:0009636	GO:BP	response to toxic substance
0.00487006	21	392	6	0.0153061	0.285714	GO:0002263	GO:BP	cell activation involved in immune response
0.00535203	32	392	7	0.0178571	0.21875	GO:0071356	GO:BP	cellular response to tumor necrosis factor
0.00535203	32	392	7	0.0178571	0.21875	GO:0034612	GO:BP	response to tumor necrosis factor
0.00535203	32	392	7	0.0178571	0.21875	GO:0031101	GO:BP	fin regeneration
0.0058535	92	392	11	0.0280612	0.119565	GO:0030099	GO:BP	myeloid cell differentiation
0.0058535	92	392	11	0.0280612	0.119565	GO:0002252	GO:BP	immune effector process
0.00608115	337	392	22	0.0561224	0.0652819	GO:0043207	GO:BP	response to external biotic stimulus
0.00608115	337	392	22	0.0561224	0.0652819	GO:0051707	GO:BP	response to other organism
0.00805502	343	392	22	0.0561224	0.0641399	GO:0044419	GO:BP	biological process involved in interspecies interaction between organisms
0.00844989	7	392	4	0.0102041	0.571429	GO:0001959	GO:BP	regulation of cytokine-mediated signaling pathway
0.00844989	7	392	4	0.0102041	0.571429	GO:0060759	GO:BP	regulation of response to cytokine stimulus
0.00861311	715	392	35	0.0892857	0.048951	GO:0009966	GO:BP	regulation of signal transduction
0.00867886	1647	392	63	0.160714	0.0382514	GO:0048731	GO:BP	system development
0.0140038	140	392	13	0.0331633	0.0928571	GO:0006954	GO:BP	inflammatory response
0.014904	162	392	14	0.0357143	0.0864198	GO:0000165	GO:BP	MAPK cascade
0.0163873	232	392	17	0.0433673	0.0732759	GO:0009967	GO:BP	positive regulation of signal transduction
0.0188377	26	392	6	0.0153061	0.230769	GO:0007422	GO:BP	peripheral nervous system development
0.0192253	188	392	15	0.0382653	0.0797872	GO:0050776	GO:BP	regulation of immune response
0.0237766	27	392	6	0.0153061	0.222222	GO:0070555	GO:BP	response to interleukin-1
0.0237766	27	392	6	0.0153061	0.222222	GO:0034341	GO:BP	response to type II interferon
0.024586	1076	392	45	0.114796	0.0418216	GO:0009653	GO:BP	anatomical structure morphogenesis
0.0273889	17	392	5	0.0127551	0.294118	GO:0042744	GO:BP	hydrogen peroxide catabolic process
0.0273889	17	392	5	0.0127551	0.294118	GO:0051896	GO:BP	regulation of phosphatidylinositol 3-kinase/protein kinase B signal transduction
0.0286173	218	392	16	0.0408163	0.0733945	GO:0030097	GO:BP	hemopoiesis
0.0299625	1324	392	52	0.132653	0.0392749	GO:0030154	GO:BP	cell differentiation
0.030573	1325	392	52	0.132653	0.0392453	GO:0048869	GO:BP	cellular developmental process
0.0330601	245	392	17	0.0433673	0.0693878	GO:0008283	GO:BP	cell population proliferation
0.0372457	18	392	5	0.0127551	0.277778	GO:0042743	GO:BP	hydrogen peroxide metabolic process
0.0372457	18	392	5	0.0127551	0.277778	GO:0002366	GO:BP	leukocyte activation involved in immune response
0.0377638	831	392	37	0.0943878	0.0445247	GO:0010646	GO:BP	regulation of cell communication
0.0421978	301	392	19	0.0484694	0.0631229	GO:0048585	GO:BP	negative regulation of response to stimulus
0.0443852	226	392	16	0.0408163	0.0707965	GO:1901700	GO:BP	response to oxygen-containing compound
0.0446164	202	392	15	0.0382653	0.0742574	GO:0061061	GO:BP	muscle structure development
0.0451249	30	392	6	0.0153061	0.2	GO:0072676	GO:BP	lymphocyte migration
0.0474163	840	392	37	0.0943878	0.0440476	GO:0023051	GO:BP	regulation of signaling
0.0481215	10	392	4	0.0102041	0.4	GO:0002285	GO:BP	lymphocyte activation involved in immune response
0.0493222	1455	392	55	0.140306	0.0378007	GO:0048519	GO:BP	negative regulation of biological process
0.0495249	115	392	11	0.0280612	0.0956522	GO:0045321	GO:BP	leukocyte activation
7.43678e-08	1043	356	60	0.168539	0.0575264	GO:0005576	GO:CC	extracellular region
7.69664e-06	4443	356	157	0.441011	0.0353365	GO:0005737	GO:CC	cytoplasm
6.17599e-05	558	356	35	0.0983146	0.062724	GO:0005615	GO:CC	extracellular space
7.4792e-05	21	356	7	0.0196629	0.333333	GO:0005833	GO:CC	hemoglobin complex
0.00353546	586	356	32	0.0898876	0.0546075	GO:0005829	GO:CC	cytosol
0.036467	13	356	4	0.011236	0.307692	GO:0031838	GO:CC	haptoglobin-hemoglobin complex
1.14974e-08	442	459	34	0.0740741	0.0769231	GO:0030545	GO:MF	signaling receptor regulator activity
3.24421e-08	435	459	33	0.0718954	0.0758621	GO:0048018	GO:MF	receptor ligand activity
3.44491e-08	436	459	33	0.0718954	0.0756881	GO:0030546	GO:MF	signaling receptor activator activity
6.67329e-08	149	459	19	0.0413943	0.127517	GO:0005125	GO:MF	cytokine activity
1.20083e-07	90	459	15	0.0326797	0.166667	GO:0042379	GO:MF	chemokine receptor binding
1.20083e-07	90	459	15	0.0326797	0.166667	GO:0008009	GO:MF	chemokine activity
1.87194e-07	792	459	45	0.0980392	0.0568182	GO:0005102	GO:MF	signaling receptor binding
2.05755e-07	159	459	19	0.0413943	0.119497	GO:0005126	GO:MF	cytokine receptor binding
4.81335e-07	729	459	42	0.0915033	0.0576132	GO:0140677	GO:MF	molecular function activator activity
1.84331e-06	181	459	19	0.0413943	0.104972	GO:0001664	GO:MF	G protein-coupled receptor binding
1.92665e-06	1399	459	62	0.135076	0.0443174	GO:0098772	GO:MF	molecular function regulator activity
0.000460028	29	459	7	0.0152505	0.241379	GO:0019825	GO:MF	oxygen binding
0.00445574	27	459	6	0.0130719	0.222222	GO:0048020	GO:MF	CCR chemokine receptor binding
0.00599884	57	459	8	0.0174292	0.140351	GO:0016209	GO:MF	antioxidant activity
0.00868103	44	459	7	0.0152505	0.159091	GO:0004601	GO:MF	peroxidase activity
0.0135185	47	459	7	0.0152505	0.148936	GO:0016684	GO:MF	oxidoreductase activity, acting on peroxide as acceptor
0.0232086	12	459	4	0.0087146	0.333333	GO:0048306	GO:MF	calcium-dependent protein binding
0.0329858	13	459	4	0.0087146	0.307692	GO:0005518	GO:MF	collagen binding
0.0329858	13	459	4	0.0087146	0.307692	GO:0031720	GO:MF	haptoglobin binding
0.00308236	9	149	5	0.033557	0.555556	HP:0005511	HP	Heinz body anemia
0.00448965	16	149	6	0.0402685	0.375	HP:0001930	HP	Nonspherocytic hemolytic anemia
0.00754248	36	149	8	0.0536913	0.222222	HP:0011031	HP	Abnormality of iron homeostasis
0.0108132	11	149	5	0.033557	0.454545	HP:0011907	HP	Reduced alpha/beta synthesis ratio
0.0108132	11	149	5	0.033557	0.454545	HP:0005560	HP	Imbalanced hemoglobin synthesis
0.014216	19	149	6	0.0402685	0.315789	HP:0025066	HP	Decreased mean corpuscular volume
0.0155661	65	149	10	0.0671141	0.153846	HP:0003281	HP	Increased circulating ferritin concentration
0.0181318	12	149	5	0.033557	0.416667	HP:0012119	HP	Methemoglobinemia
0.0198559	20	149	6	0.0402685	0.3	HP:0032231	HP	Hypochromia
0.0205825	67	149	10	0.0671141	0.149254	HP:0040133	HP	Abnormal circulating ferritin concentration
0.0288208	13	149	5	0.033557	0.384615	HP:0020082	HP	Heinz bodies
0.0299702	193	149	17	0.114094	0.0880829	HP:0001644	HP	Dilated cardiomyopathy
0.0361639	57	149	9	0.0604027	0.157895	HP:0011030	HP	Abnormal blood transition element cation concentration
0.0421643	88	149	11	0.0738255	0.125	HP:0007210	HP	Lower limb amyotrophy
0.0432448	33	149	7	0.0469799	0.212121	HP:0009004	HP	Hypoplasia of the musculature
0.0496438	690	149	37	0.248322	0.0536232	HP:0002240	HP	Hepatomegaly
0.00635457	20	228	6	0.0263158	0.3	REAC:R-DRE-445355	REAC	Smooth Muscle Contraction
filter: 20 counts, 1SD on median
p_value	term_size	query_size	intersection_size	precision	recall	term_id	source	term_name
9.11578e-15	711	573	71	0.123909	0.0998594	GO:0002376	GO:BP	immune system process
2.3679e-10	370	573	43	0.0750436	0.116216	GO:0016477	GO:BP	cell migration
3.21721e-10	405	573	45	0.078534	0.111111	GO:0048870	GO:BP	cell motility
6.10864e-10	132	573	25	0.04363	0.189394	GO:0034097	GO:BP	response to cytokine
2.08544e-09	331	573	39	0.0680628	0.117825	GO:0042592	GO:BP	homeostatic process
6.33817e-09	238	573	32	0.0558464	0.134454	GO:0040011	GO:BP	locomotion
1.11965e-08	518	573	49	0.0855148	0.0945946	GO:0070887	GO:BP	cellular response to chemical stimulus
2.02618e-08	830	573	65	0.113438	0.0783133	GO:0042221	GO:BP	response to chemical
3.53483e-08	121	573	22	0.0383944	0.181818	GO:0071345	GO:BP	cellular response to cytokine stimulus
4.32453e-07	519	573	46	0.0802792	0.088632	GO:0006955	GO:BP	immune response
5.12956e-07	297	573	33	0.0575916	0.111111	GO:0002682	GO:BP	regulation of immune system process
1.32493e-06	85	573	17	0.0296684	0.2	GO:0050900	GO:BP	leukocyte migration
3.13219e-06	477	573	42	0.0732984	0.0880503	GO:0010033	GO:BP	response to organic substance
4.17421e-06	115	573	19	0.0331588	0.165217	GO:0019221	GO:BP	cytokine-mediated signaling pathway
4.63713e-06	60	573	14	0.0244328	0.233333	GO:0040017	GO:BP	positive regulation of locomotion
5.04689e-06	2517	573	131	0.228621	0.0520461	GO:0048856	GO:BP	anatomical structure development
6.71083e-06	52	573	13	0.0226876	0.25	GO:0030335	GO:BP	positive regulation of cell migration
1.27772e-05	426	573	38	0.0663176	0.0892019	GO:0072359	GO:BP	circulatory system development
1.29648e-05	136	573	20	0.034904	0.147059	GO:0006935	GO:BP	chemotaxis
1.29648e-05	136	573	20	0.034904	0.147059	GO:2000145	GO:BP	regulation of cell motility
1.29648e-05	136	573	20	0.034904	0.147059	GO:0042330	GO:BP	taxis
1.45481e-05	87	573	16	0.0279232	0.183908	GO:0060326	GO:BP	cell chemotaxis
2.22002e-05	1232	573	76	0.132635	0.0616883	GO:0048518	GO:BP	positive regulation of biological process
2.38789e-05	2633	573	133	0.232112	0.0505127	GO:0032502	GO:BP	developmental process
2.79767e-05	58	573	13	0.0226876	0.224138	GO:2000147	GO:BP	positive regulation of cell motility
2.79891e-05	103	573	17	0.0296684	0.165049	GO:0048871	GO:BP	multicellular organismal-level homeostasis
3.09887e-05	143	573	20	0.034904	0.13986	GO:0040012	GO:BP	regulation of locomotion
5.36787e-05	1009	573	65	0.113438	0.0644202	GO:0006950	GO:BP	response to stress
5.54457e-05	2827	573	139	0.242583	0.0491687	GO:0032501	GO:BP	multicellular organismal process
6.60132e-05	26	573	9	0.0157068	0.346154	GO:0098869	GO:BP	cellular oxidant detoxification
7.08571e-05	34	573	10	0.017452	0.294118	GO:0097237	GO:BP	cellular response to toxic substance
7.08571e-05	34	573	10	0.017452	0.294118	GO:1990748	GO:BP	cellular detoxification
8.52706e-05	124	573	18	0.0314136	0.145161	GO:0030334	GO:BP	regulation of cell migration
9.06565e-05	197	573	23	0.0401396	0.116751	GO:0002684	GO:BP	positive regulation of immune system process
9.84747e-05	367	573	33	0.0575916	0.0899183	GO:0006952	GO:BP	defense response
0.000106813	54	573	12	0.0209424	0.222222	GO:0070098	GO:BP	chemokine-mediated signaling pathway
0.000121768	232	573	25	0.04363	0.107759	GO:0001944	GO:BP	vasculature development
0.000132702	55	573	12	0.0209424	0.218182	GO:1990868	GO:BP	response to chemokine
0.000132702	55	573	12	0.0209424	0.218182	GO:0002262	GO:BP	myeloid cell homeostasis
0.000132702	55	573	12	0.0209424	0.218182	GO:1990869	GO:BP	cellular response to chemokine
0.000271063	1032	573	64	0.111693	0.0620155	GO:0048522	GO:BP	positive regulation of cellular process
0.000276449	178	573	21	0.0366492	0.117978	GO:0048514	GO:BP	blood vessel morphogenesis
0.000306561	1974	573	103	0.179756	0.0521783	GO:0007275	GO:BP	multicellular organism development
0.000385412	40	573	10	0.017452	0.25	GO:0098754	GO:BP	detoxification
0.000442514	61	573	12	0.0209424	0.196721	GO:0048872	GO:BP	homeostasis of number of cells
0.000509248	17	573	7	0.0122164	0.411765	GO:0042744	GO:BP	hydrogen peroxide catabolic process
0.000533997	339	573	30	0.052356	0.0884956	GO:0009607	GO:BP	response to biotic stimulus
0.00053515	201	573	22	0.0383944	0.109453	GO:0001568	GO:BP	blood vessel development
0.000622716	52	573	11	0.0191972	0.211538	GO:0097530	GO:BP	granulocyte migration
0.000703955	362	573	31	0.0541012	0.0856354	GO:0071310	GO:BP	cellular response to organic substance
0.000764567	64	573	12	0.0209424	0.1875	GO:0097529	GO:BP	myeloid leukocyte migration
0.000799121	402	573	33	0.0575916	0.0820896	GO:0048646	GO:BP	anatomical structure formation involved in morphogenesis
0.00080577	115	573	16	0.0279232	0.13913	GO:0045321	GO:BP	leukocyte activation
0.000810413	18	573	7	0.0122164	0.388889	GO:0042743	GO:BP	hydrogen peroxide metabolic process
0.00100564	44	573	10	0.017452	0.227273	GO:0009636	GO:BP	response to toxic substance
0.00100564	44	573	10	0.017452	0.227273	GO:0071621	GO:BP	granulocyte chemotaxis
0.00123153	163	573	19	0.0331588	0.116564	GO:0019725	GO:BP	cellular homeostasis
0.00136742	56	573	11	0.0191972	0.196429	GO:0030595	GO:BP	leukocyte chemotaxis
0.00146392	337	573	29	0.0506108	0.0860534	GO:0043207	GO:BP	response to external biotic stimulus
0.00146392	337	573	29	0.0506108	0.0860534	GO:0051707	GO:BP	response to other organism
0.00151047	638	573	44	0.0767888	0.0689655	GO:0009605	GO:BP	response to external stimulus
0.00201259	978	573	59	0.102967	0.0603272	GO:0048583	GO:BP	regulation of response to stimulus
0.00208164	138	573	17	0.0296684	0.123188	GO:0001775	GO:BP	cell activation
0.00208806	343	573	29	0.0506108	0.0845481	GO:0044419	GO:BP	biological process involved in interspecies interaction between organisms
0.00212152	218	573	22	0.0383944	0.100917	GO:0030097	GO:BP	hemopoiesis
0.00224951	461	573	35	0.061082	0.0759219	GO:0051239	GO:BP	regulation of multicellular organismal process
0.00236327	48	573	10	0.017452	0.208333	GO:1990266	GO:BP	neutrophil migration
0.0025449	140	573	17	0.0296684	0.121429	GO:0006954	GO:BP	inflammatory response
0.0025872	29	573	8	0.0139616	0.275862	GO:0015669	GO:BP	gas transport
0.0025872	29	573	8	0.0139616	0.275862	GO:0002697	GO:BP	regulation of immune effector process
0.00272041	156	573	18	0.0314136	0.115385	GO:0050801	GO:BP	monoatomic ion homeostasis
0.00272384	21	573	7	0.0122164	0.333333	GO:0006879	GO:BP	intracellular iron ion homeostasis
0.00288523	49	573	10	0.017452	0.204082	GO:0070372	GO:BP	regulation of ERK1 and ERK2 cascade
0.00350453	50	573	10	0.017452	0.2	GO:0070371	GO:BP	ERK1 and ERK2 cascade
0.00387543	40	573	9	0.0157068	0.225	GO:0070374	GO:BP	positive regulation of ERK1 and ERK2 cascade
0.00387543	40	573	9	0.0157068	0.225	GO:0030593	GO:BP	neutrophil chemotaxis
0.00449453	31	573	8	0.0139616	0.258065	GO:0002685	GO:BP	regulation of leukocyte migration
0.00504427	117	573	15	0.026178	0.128205	GO:0006873	GO:BP	intracellular monoatomic ion homeostasis
0.00504427	117	573	15	0.026178	0.128205	GO:0030003	GO:BP	intracellular monoatomic cation homeostasis
0.00532413	5	573	4	0.0069808	0.8	GO:0002691	GO:BP	regulation of cellular extravasation
0.00532413	5	573	4	0.0069808	0.8	GO:0002693	GO:BP	positive regulation of cellular extravasation
0.00563219	249	573	23	0.0401396	0.0923695	GO:0035239	GO:BP	tube morphogenesis
0.00622126	1647	573	85	0.148342	0.051609	GO:0048731	GO:BP	system development
0.00656917	150	573	17	0.0296684	0.113333	GO:0055080	GO:BP	monoatomic cation homeostasis
0.0073372	92	573	13	0.0226876	0.141304	GO:0030099	GO:BP	myeloid cell differentiation
0.0073372	92	573	13	0.0226876	0.141304	GO:0002252	GO:BP	immune effector process
0.00751628	218	573	21	0.0366492	0.0963303	GO:0048878	GO:BP	chemical homeostasis
0.00758111	136	573	16	0.0279232	0.117647	GO:0055082	GO:BP	intracellular chemical homeostasis
0.00785791	152	573	17	0.0296684	0.111842	GO:0001525	GO:BP	angiogenesis
0.00807064	219	573	21	0.0366492	0.0958904	GO:2000026	GO:BP	regulation of multicellular organismal development
0.00843904	428	573	32	0.0558464	0.0747664	GO:0050793	GO:BP	regulation of developmental process
0.00855	1072	573	61	0.106457	0.056903	GO:0007166	GO:BP	cell surface receptor signaling pathway
0.00950646	34	573	8	0.0139616	0.235294	GO:0072593	GO:BP	reactive oxygen species metabolic process
0.00950646	34	573	8	0.0139616	0.235294	GO:0002683	GO:BP	negative regulation of immune system process
0.00958887	1076	573	61	0.106457	0.0566914	GO:0009653	GO:BP	anatomical structure morphogenesis
0.0143757	301	573	25	0.04363	0.0830565	GO:0048585	GO:BP	negative regulation of response to stimulus
0.0146497	18	573	6	0.0104712	0.333333	GO:0034599	GO:BP	cellular response to oxidative stress
0.0151071	321	573	26	0.0453752	0.0809969	GO:0035295	GO:BP	tube development
0.0155678	6	573	4	0.0069808	0.666667	GO:0021730	GO:BP	trigeminal sensory nucleus development
0.0155678	6	573	4	0.0069808	0.666667	GO:0045123	GO:BP	cellular extravasation
0.0164181	526	573	36	0.0628272	0.0684411	GO:0044248	GO:BP	cellular catabolic process
0.0164986	953	573	55	0.095986	0.0577125	GO:0048468	GO:BP	cell development
0.0176076	27	573	7	0.0122164	0.259259	GO:0015671	GO:BP	oxygen transport
0.018039	1171	573	64	0.111693	0.0546541	GO:0048513	GO:BP	animal organ development
0.0192812	4893	573	201	0.350785	0.0410791	GO:0050896	GO:BP	response to stimulus
0.0210964	1324	573	70	0.122164	0.0528701	GO:0030154	GO:BP	cell differentiation
0.0216205	1325	573	70	0.122164	0.0528302	GO:0048869	GO:BP	cellular developmental process
0.0218519	181	573	18	0.0314136	0.0994475	GO:0048589	GO:BP	developmental growth
0.0225459	49	573	9	0.0157068	0.183673	GO:0034101	GO:BP	erythrocyte homeostasis
0.0225459	49	573	9	0.0157068	0.183673	GO:0030218	GO:BP	erythrocyte differentiation
0.0227585	12	573	5	0.008726	0.416667	GO:0002699	GO:BP	positive regulation of immune effector process
0.0230878	199	573	19	0.0331588	0.0954774	GO:0040007	GO:BP	growth
0.0289643	20	573	6	0.0104712	0.3	GO:0062197	GO:BP	cellular response to chemical stress
0.0300223	950	573	54	0.0942408	0.0568421	GO:0009056	GO:BP	catabolic process
0.0310508	152	573	16	0.0279232	0.105263	GO:0022603	GO:BP	regulation of anatomical structure morphogenesis
0.0335714	91	573	12	0.0209424	0.131868	GO:0031099	GO:BP	regeneration
0.0344071	3	573	3	0.0052356	1	GO:0060907	GO:BP	positive regulation of macrophage cytokine production
0.0344071	3	573	3	0.0052356	1	GO:0010934	GO:BP	macrophage cytokine production
0.0344071	3	573	3	0.0052356	1	GO:0010935	GO:BP	regulation of macrophage cytokine production
0.035117	357	573	27	0.0471204	0.0756303	GO:1902531	GO:BP	regulation of intracellular signal transduction
0.0354055	7	573	4	0.0069808	0.571429	GO:0060759	GO:BP	regulation of response to cytokine stimulus
0.0354055	7	573	4	0.0069808	0.571429	GO:0001959	GO:BP	regulation of cytokine-mediated signaling pathway
0.0354055	7	573	4	0.0069808	0.571429	GO:0034614	GO:BP	cellular response to reactive oxygen species
0.0394605	21	573	6	0.0104712	0.285714	GO:0002263	GO:BP	cell activation involved in immune response
0.043783	1455	573	74	0.129145	0.0508591	GO:0048519	GO:BP	negative regulation of biological process
0.0450712	403	573	29	0.0506108	0.0719603	GO:0048584	GO:BP	positive regulation of response to stimulus
7.17723e-07	4443	497	213	0.428571	0.0479406	GO:0005737	GO:CC	cytoplasm
0.000808449	21	497	7	0.0140845	0.333333	GO:0005833	GO:CC	hemoglobin complex
0.00535318	586	497	40	0.0804829	0.0682594	GO:0005829	GO:CC	cytosol
0.00939553	13	497	5	0.0100604	0.384615	GO:0031838	GO:CC	haptoglobin-hemoglobin complex
0.0101328	1043	497	60	0.120724	0.0575264	GO:0005576	GO:CC	extracellular region
0.0498389	628	497	39	0.0784708	0.0621019	GO:0005739	GO:CC	mitochondrion
1.77738e-05	90	656	15	0.0228659	0.166667	GO:0008009	GO:MF	chemokine activity
1.77738e-05	90	656	15	0.0228659	0.166667	GO:0042379	GO:MF	chemokine receptor binding
8.22596e-05	1399	656	75	0.114329	0.0536097	GO:0098772	GO:MF	molecular function regulator activity
0.00035584	159	656	18	0.027439	0.113208	GO:0005126	GO:MF	cytokine receptor binding
0.000637614	149	656	17	0.0259146	0.114094	GO:0005125	GO:MF	cytokine activity
0.00073225	729	656	45	0.0685976	0.0617284	GO:0140677	GO:MF	molecular function activator activity
0.000975593	7286	656	267	0.407012	0.0366456	GO:0005515	GO:MF	protein binding
0.00153453	44	656	9	0.0137195	0.204545	GO:0004601	GO:MF	peroxidase activity
0.0019411	57	656	10	0.0152439	0.175439	GO:0016209	GO:MF	antioxidant activity
0.00229894	181	656	18	0.027439	0.0994475	GO:0001664	GO:MF	G protein-coupled receptor binding
0.002729	47	656	9	0.0137195	0.191489	GO:0016684	GO:MF	oxidoreductase activity, acting on peroxide as acceptor
0.00280985	792	656	46	0.070122	0.0580808	GO:0005102	GO:MF	signaling receptor binding
0.00582278	29	656	7	0.0106707	0.241379	GO:0019825	GO:MF	oxygen binding
0.00663555	442	656	30	0.0457317	0.0678733	GO:0030545	GO:MF	signaling receptor regulator activity
0.00831995	13	656	5	0.00762195	0.384615	GO:0031720	GO:MF	haptoglobin binding
0.00861851	828	656	46	0.070122	0.0555556	GO:0016491	GO:MF	oxidoreductase activity
0.0126728	435	656	29	0.0442073	0.0666667	GO:0048018	GO:MF	receptor ligand activity
0.0132115	436	656	29	0.0442073	0.0665138	GO:0030546	GO:MF	signaling receptor activator activity
0.0184965	15	656	5	0.00762195	0.333333	GO:0005344	GO:MF	oxygen carrier activity
0.0262618	16	656	5	0.00762195	0.3125	GO:0008199	GO:MF	ferric iron binding
0.0395672	51	656	8	0.0121951	0.156863	GO:0140104	GO:MF	molecular carrier activity
0.0397569	27	656	6	0.00914634	0.222222	GO:0048020	GO:MF	CCR chemokine receptor binding
0.00611494	690	216	51	0.236111	0.073913	HP:0002240	HP	Hepatomegaly
0.0162131	9	216	5	0.0231481	0.555556	HP:0005511	HP	Heinz body anemia
0.0222279	22	216	7	0.0324074	0.318182	HP:0001900	HP	Increased hemoglobin
0.0222279	22	216	7	0.0324074	0.318182	HP:0001899	HP	Increased hematocrit
0.0308917	23	216	7	0.0324074	0.304348	HP:0031850	HP	Abnormal hematocrit
0.0324085	16	216	6	0.0277778	0.375	HP:0001930	HP	Nonspherocytic hemolytic anemia
0.0342587	813	216	55	0.25463	0.0676507	HP:0003271	HP	Visceromegaly
filter: 20 counts, 2SD on median
p_value	term_size	query_size	intersection_size	precision	recall	term_id	source	term_name
3.18306e-15	711	457	63	0.137856	0.0886076	GO:0002376	GO:BP	immune system process
1.91138e-10	331	457	36	0.0787746	0.108761	GO:0042592	GO:BP	homeostatic process
5.25395e-09	370	457	36	0.0787746	0.0972973	GO:0016477	GO:BP	cell migration
1.70306e-08	405	457	37	0.0809628	0.091358	GO:0048870	GO:BP	cell motility
1.78606e-08	132	457	21	0.0459519	0.159091	GO:0034097	GO:BP	response to cytokine
2.35752e-08	830	457	56	0.122538	0.0674699	GO:0042221	GO:BP	response to chemical
3.31217e-08	518	457	42	0.0919037	0.0810811	GO:0070887	GO:BP	cellular response to chemical stimulus
3.52078e-08	519	457	42	0.0919037	0.0809249	GO:0006955	GO:BP	immune response
1.3002e-07	297	457	30	0.0656455	0.10101	GO:0002682	GO:BP	regulation of immune system process
4.15811e-07	238	457	26	0.0568928	0.109244	GO:0040011	GO:BP	locomotion
8.37101e-07	103	457	17	0.0371991	0.165049	GO:0048871	GO:BP	multicellular organismal-level homeostasis
1.52831e-06	121	457	18	0.0393873	0.14876	GO:0071345	GO:BP	cellular response to cytokine stimulus
1.74995e-06	477	457	37	0.0809628	0.0775681	GO:0010033	GO:BP	response to organic substance
4.00668e-06	2517	457	110	0.2407	0.0437028	GO:0048856	GO:BP	anatomical structure development
4.86463e-06	52	457	12	0.0262582	0.230769	GO:0030335	GO:BP	positive regulation of cell migration
6.0632e-06	1232	457	66	0.14442	0.0535714	GO:0048518	GO:BP	positive regulation of biological process
6.16135e-06	197	457	22	0.04814	0.111675	GO:0002684	GO:BP	positive regulation of immune system process
6.84567e-06	2827	457	119	0.260394	0.0420941	GO:0032501	GO:BP	multicellular organismal process
9.64998e-06	55	457	12	0.0262582	0.218182	GO:0002262	GO:BP	myeloid cell homeostasis
1.26802e-05	2633	457	112	0.245077	0.042537	GO:0032502	GO:BP	developmental process
1.83042e-05	58	457	12	0.0262582	0.206897	GO:2000147	GO:BP	positive regulation of cell motility
2.65643e-05	85	457	14	0.0306346	0.164706	GO:0050900	GO:BP	leukocyte migration
2.74278e-05	60	457	12	0.0262582	0.2	GO:0040017	GO:BP	positive regulation of locomotion
2.96392e-05	1009	457	56	0.122538	0.0555005	GO:0006950	GO:BP	response to stress
3.33668e-05	61	457	12	0.0262582	0.196721	GO:0048872	GO:BP	homeostasis of number of cells
4.7861e-05	426	457	32	0.0700219	0.0751174	GO:0072359	GO:BP	circulatory system development
6.97955e-05	367	457	29	0.0634573	0.0790191	GO:0006952	GO:BP	defense response
0.000114394	34	457	9	0.0196937	0.264706	GO:0097237	GO:BP	cellular response to toxic substance
0.000114394	34	457	9	0.0196937	0.264706	GO:1990748	GO:BP	cellular detoxification
0.000151951	1032	457	55	0.12035	0.0532946	GO:0048522	GO:BP	positive regulation of cellular process
0.000160267	26	457	8	0.0175055	0.307692	GO:0098869	GO:BP	cellular oxidant detoxification
0.000168792	339	457	27	0.059081	0.079646	GO:0009607	GO:BP	response to biotic stimulus
0.000209785	115	457	15	0.0328228	0.130435	GO:0019221	GO:BP	cytokine-mediated signaling pathway
0.000271306	87	457	13	0.0284464	0.149425	GO:0060326	GO:BP	cell chemotaxis
0.000351866	136	457	16	0.0350109	0.117647	GO:0006935	GO:BP	chemotaxis
0.000351866	136	457	16	0.0350109	0.117647	GO:0042330	GO:BP	taxis
0.000356329	1974	457	86	0.188184	0.0435664	GO:0007275	GO:BP	multicellular organism development
0.000395238	638	457	39	0.0853392	0.0611285	GO:0009605	GO:BP	response to external stimulus
0.000411713	29	457	8	0.0175055	0.275862	GO:0002697	GO:BP	regulation of immune effector process
0.000502139	232	457	21	0.0459519	0.0905172	GO:0001944	GO:BP	vasculature development
0.000520728	40	457	9	0.0196937	0.225	GO:0098754	GO:BP	detoxification
0.000522659	21	457	7	0.0153173	0.333333	GO:0006879	GO:BP	intracellular iron ion homeostasis
0.000526887	337	457	26	0.0568928	0.0771513	GO:0043207	GO:BP	response to external biotic stimulus
0.000526887	337	457	26	0.0568928	0.0771513	GO:0051707	GO:BP	response to other organism
0.00052742	92	457	13	0.0284464	0.141304	GO:0002252	GO:BP	immune effector process
0.000620107	362	457	27	0.059081	0.0745856	GO:0071310	GO:BP	cellular response to organic substance
0.000652131	178	457	18	0.0393873	0.101124	GO:0048514	GO:BP	blood vessel morphogenesis
0.00073703	343	457	26	0.0568928	0.0758017	GO:0044419	GO:BP	biological process involved in interspecies interaction between organisms
0.000841069	54	457	10	0.0218818	0.185185	GO:0070098	GO:BP	chemokine-mediated signaling pathway
0.000853253	978	457	51	0.111597	0.0521472	GO:0048583	GO:BP	regulation of response to stimulus
0.000860616	163	457	17	0.0371991	0.104294	GO:0019725	GO:BP	cellular homeostasis
0.000905446	201	457	19	0.0415755	0.0945274	GO:0001568	GO:BP	blood vessel development
0.00100485	55	457	10	0.0218818	0.181818	GO:1990868	GO:BP	response to chemokine
0.00100485	55	457	10	0.0218818	0.181818	GO:1990869	GO:BP	cellular response to chemokine
0.00123348	44	457	9	0.0196937	0.204545	GO:0009636	GO:BP	response to toxic substance
0.0012415	115	457	14	0.0306346	0.121739	GO:0045321	GO:BP	leukocyte activation
0.00149948	402	457	28	0.0612691	0.0696517	GO:0048646	GO:BP	anatomical structure formation involved in morphogenesis
0.00172786	1647	457	73	0.159737	0.044323	GO:0048731	GO:BP	system development
0.00185786	136	457	15	0.0328228	0.110294	GO:2000145	GO:BP	regulation of cell motility
0.00187991	5	457	4	0.00875274	0.8	GO:0002693	GO:BP	positive regulation of cellular extravasation
0.00187991	5	457	4	0.00875274	0.8	GO:0002691	GO:BP	regulation of cellular extravasation
0.00201691	1324	457	62	0.135667	0.0468278	GO:0030154	GO:BP	cell differentiation
0.00206724	1325	457	62	0.135667	0.0467925	GO:0048869	GO:BP	cellular developmental process
0.00223456	138	457	15	0.0328228	0.108696	GO:0001775	GO:BP	cell activation
0.0023765	17	457	6	0.0131291	0.352941	GO:0042744	GO:BP	hydrogen peroxide catabolic process
0.00256121	461	457	30	0.0656455	0.0650759	GO:0051239	GO:BP	regulation of multicellular organismal process
0.00267825	140	457	15	0.0328228	0.107143	GO:0006954	GO:BP	inflammatory response
0.00279185	301	457	23	0.0503282	0.076412	GO:0048585	GO:BP	negative regulation of response to stimulus
0.00282075	1076	457	53	0.115974	0.0492565	GO:0009653	GO:BP	anatomical structure morphogenesis
0.00305402	218	457	19	0.0415755	0.087156	GO:0030097	GO:BP	hemopoiesis
0.00308054	124	457	14	0.0306346	0.112903	GO:0030334	GO:BP	regulation of cell migration
0.00319332	49	457	9	0.0196937	0.183673	GO:0070372	GO:BP	regulation of ERK1 and ERK2 cascade
0.00319332	49	457	9	0.0196937	0.183673	GO:0030218	GO:BP	erythrocyte differentiation
0.00319332	49	457	9	0.0196937	0.183673	GO:0034101	GO:BP	erythrocyte homeostasis
0.0034058	92	457	12	0.0262582	0.130435	GO:0030099	GO:BP	myeloid cell differentiation
0.00348832	18	457	6	0.0131291	0.333333	GO:0042743	GO:BP	hydrogen peroxide metabolic process
0.00349212	143	457	15	0.0328228	0.104895	GO:0040012	GO:BP	regulation of locomotion
0.00380749	50	457	9	0.0196937	0.18	GO:0070371	GO:BP	ERK1 and ERK2 cascade
0.00424137	64	457	10	0.0218818	0.15625	GO:0097529	GO:BP	myeloid leukocyte migration
0.00472342	953	457	48	0.105033	0.0503673	GO:0048468	GO:BP	cell development
0.00534467	52	457	9	0.0196937	0.173077	GO:0097530	GO:BP	granulocyte migration
0.00552596	6	457	4	0.00875274	0.666667	GO:0045123	GO:BP	cellular extravasation
0.00576943	40	457	8	0.0175055	0.2	GO:0070374	GO:BP	positive regulation of ERK1 and ERK2 cascade
0.00586728	249	457	20	0.0437637	0.0803213	GO:0035239	GO:BP	tube morphogenesis
0.00588053	29	457	7	0.0153173	0.241379	GO:0015669	GO:BP	gas transport
0.00661332	12	457	5	0.0109409	0.416667	GO:0002699	GO:BP	positive regulation of immune effector process
0.00707274	561	457	33	0.0722101	0.0588235	GO:0009893	GO:BP	positive regulation of metabolic process
0.00741826	152	457	15	0.0328228	0.0986842	GO:0001525	GO:BP	angiogenesis
0.00821523	117	457	13	0.0284464	0.111111	GO:0030003	GO:BP	intracellular monoatomic cation homeostasis
0.00821523	117	457	13	0.0284464	0.111111	GO:0006873	GO:BP	intracellular monoatomic ion homeostasis
0.0091206	136	457	14	0.0306346	0.102941	GO:0055082	GO:BP	intracellular chemical homeostasis
0.00948054	31	457	7	0.0153173	0.225806	GO:0002685	GO:BP	regulation of leukocyte migration
0.00955533	21	457	6	0.0131291	0.285714	GO:0002263	GO:BP	cell activation involved in immune response
0.0101736	156	457	15	0.0328228	0.0961538	GO:0050801	GO:BP	monoatomic ion homeostasis
0.0116554	218	457	18	0.0393873	0.0825688	GO:0048878	GO:BP	chemical homeostasis
0.0121615	44	457	8	0.0175055	0.181818	GO:0071621	GO:BP	granulocyte chemotaxis
0.012634	7	457	4	0.00875274	0.571429	GO:0034614	GO:BP	cellular response to reactive oxygen species
0.012634	7	457	4	0.00875274	0.571429	GO:0060759	GO:BP	regulation of response to cytokine stimulus
0.012634	7	457	4	0.00875274	0.571429	GO:0001959	GO:BP	regulation of cytokine-mediated signaling pathway
0.0138043	403	457	26	0.0568928	0.0645161	GO:0048584	GO:BP	positive regulation of response to stimulus
0.0150294	357	457	24	0.0525164	0.0672269	GO:1902531	GO:BP	regulation of intracellular signal transduction
0.0150575	1171	457	54	0.118162	0.0461144	GO:0048513	GO:BP	animal organ development
0.0151725	3	457	3	0.00656455	1	GO:0010935	GO:BP	regulation of macrophage cytokine production
0.0151725	3	457	3	0.00656455	1	GO:0060907	GO:BP	positive regulation of macrophage cytokine production
0.0151725	3	457	3	0.00656455	1	GO:0010934	GO:BP	macrophage cytokine production
0.0155198	531	457	31	0.0678337	0.0583804	GO:0010604	GO:BP	positive regulation of macromolecule metabolic process
0.0180673	91	457	11	0.02407	0.120879	GO:0031099	GO:BP	regeneration
0.0181565	34	457	7	0.0153173	0.205882	GO:0072593	GO:BP	reactive oxygen species metabolic process
0.0181565	34	457	7	0.0153173	0.205882	GO:0002683	GO:BP	negative regulation of immune system process
0.0226344	273	457	20	0.0437637	0.0732601	GO:0098542	GO:BP	defense response to other organism
0.0235367	15	457	5	0.0109409	0.333333	GO:0050777	GO:BP	negative regulation of immune response
0.0236512	1072	457	50	0.109409	0.0466418	GO:0007166	GO:BP	cell surface receptor signaling pathway
0.0236863	48	457	8	0.0175055	0.166667	GO:1990266	GO:BP	neutrophil migration
0.0238076	517	457	30	0.0656455	0.0580271	GO:0031325	GO:BP	positive regulation of cellular metabolic process
0.0242562	188	457	16	0.0350109	0.0851064	GO:0050776	GO:BP	regulation of immune response
0.0272125	95	457	11	0.02407	0.115789	GO:0010628	GO:BP	positive regulation of gene expression
0.0278189	150	457	14	0.0306346	0.0933333	GO:0055080	GO:BP	monoatomic cation homeostasis
0.0328249	526	457	30	0.0656455	0.0570342	GO:0044248	GO:BP	cellular catabolic process
0.0335209	16	457	5	0.0109409	0.3125	GO:0002687	GO:BP	positive regulation of leukocyte migration
0.0339874	715	457	37	0.0809628	0.0517483	GO:0009966	GO:BP	regulation of signal transduction
0.0385575	428	457	26	0.0568928	0.0607477	GO:0050793	GO:BP	regulation of developmental process
0.043215	52	457	8	0.0175055	0.153846	GO:0010035	GO:BP	response to inorganic substance
0.0436696	9	457	4	0.00875274	0.444444	GO:0002702	GO:BP	positive regulation of production of molecular mediator of immune response
0.0441303	118	457	12	0.0262582	0.101695	GO:0031347	GO:BP	regulation of defense response
0.0444211	219	457	17	0.0371991	0.0776256	GO:2000026	GO:BP	regulation of multicellular organismal development
0.0457858	27	457	6	0.0131291	0.222222	GO:0015671	GO:BP	oxygen transport
0.0499566	68	457	9	0.0196937	0.132353	GO:0042246	GO:BP	tissue regeneration
3.64967e-07	4443	399	178	0.446115	0.040063	GO:0005737	GO:CC	cytoplasm
0.000419506	1043	399	55	0.137845	0.0527325	GO:0005576	GO:CC	extracellular region
0.00107572	586	399	36	0.0902256	0.0614334	GO:0005829	GO:CC	cytosol
0.00294325	21	399	6	0.0150376	0.285714	GO:0005833	GO:CC	hemoglobin complex
0.0312816	558	399	31	0.0776942	0.0555556	GO:0005615	GO:CC	extracellular space
1.31621e-06	1399	517	68	0.131528	0.0486061	GO:0098772	GO:MF	molecular function regulator activity
6.47296e-06	90	517	14	0.0270793	0.155556	GO:0042379	GO:MF	chemokine receptor binding
6.47296e-06	90	517	14	0.0270793	0.155556	GO:0008009	GO:MF	chemokine activity
5.13655e-05	729	517	41	0.0793037	0.0562414	GO:0140677	GO:MF	molecular function activator activity
5.96331e-05	159	517	17	0.032882	0.106918	GO:0005126	GO:MF	cytokine receptor binding
0.000130026	149	517	16	0.0309478	0.107383	GO:0005125	GO:MF	cytokine activity
0.000174075	792	517	42	0.0812379	0.0530303	GO:0005102	GO:MF	signaling receptor binding
0.000379858	181	517	17	0.032882	0.0939227	GO:0001664	GO:MF	G protein-coupled receptor binding
0.00054883	442	517	28	0.0541586	0.0633484	GO:0030545	GO:MF	signaling receptor regulator activity
0.00123916	435	517	27	0.0522244	0.062069	GO:0048018	GO:MF	receptor ligand activity
0.00129324	436	517	27	0.0522244	0.0619266	GO:0030546	GO:MF	signaling receptor activator activity
0.00210437	57	517	9	0.0174081	0.157895	GO:0016209	GO:MF	antioxidant activity
0.00236516	44	517	8	0.0154739	0.181818	GO:0004601	GO:MF	peroxidase activity
0.00395114	47	517	8	0.0154739	0.170213	GO:0016684	GO:MF	oxidoreductase activity, acting on peroxide as acceptor
0.008421	16	517	5	0.00967118	0.3125	GO:0008199	GO:MF	ferric iron binding
0.0163504	29	517	6	0.0116054	0.206897	GO:0019825	GO:MF	oxygen binding
0.0447183	12	517	4	0.00773694	0.333333	GO:0048306	GO:MF	calcium-dependent protein binding
0.00591951	690	176	44	0.25	0.0637681	HP:0002240	HP	Hepatomegaly
0.0165287	813	176	48	0.272727	0.0590406	HP:0003271	HP	Visceromegaly
0.0121244	46	214	8	0.0373832	0.173913	KEGG:04216	KEGG	Ferroptosis
0.0144711	20	264	6	0.0227273	0.3	REAC:R-DRE-445355	REAC	Smooth Muscle Contraction
filter: 20 counts, 3SD on median
p_value	term_size	query_size	intersection_size	precision	recall	term_id	source	term_name
4.15403e-15	711	324	52	0.160494	0.0731364	GO:0002376	GO:BP	immune system process
8.80232e-10	519	324	37	0.114198	0.0712909	GO:0006955	GO:BP	immune response
2.51186e-09	132	324	19	0.058642	0.143939	GO:0034097	GO:BP	response to cytokine
9.55138e-09	830	324	46	0.141975	0.0554217	GO:0042221	GO:BP	response to chemical
1.7094e-08	518	324	35	0.108025	0.0675676	GO:0070887	GO:BP	cellular response to chemical stimulus
5.34241e-08	121	324	17	0.0524691	0.140496	GO:0071345	GO:BP	cellular response to cytokine stimulus
5.65831e-08	238	324	23	0.0709877	0.0966387	GO:0040011	GO:BP	locomotion
1.51208e-07	370	324	28	0.0864198	0.0756757	GO:0016477	GO:BP	cell migration
2.60393e-07	405	324	29	0.0895062	0.0716049	GO:0048870	GO:BP	cell motility
3.12491e-07	331	324	26	0.0802469	0.0785498	GO:0042592	GO:BP	homeostatic process
6.72791e-07	477	324	31	0.095679	0.0649895	GO:0010033	GO:BP	response to organic substance
3.41835e-06	85	324	13	0.0401235	0.152941	GO:0050900	GO:BP	leukocyte migration
4.17711e-06	103	324	14	0.0432099	0.135922	GO:0048871	GO:BP	multicellular organismal-level homeostasis
4.41091e-06	297	324	23	0.0709877	0.0774411	GO:0002682	GO:BP	regulation of immune system process
1.70659e-05	197	324	18	0.0555556	0.0913706	GO:0002684	GO:BP	positive regulation of immune system process
1.76273e-05	2827	324	90	0.277778	0.0318359	GO:0032501	GO:BP	multicellular organismal process
1.77875e-05	115	324	14	0.0432099	0.121739	GO:0019221	GO:BP	cytokine-mediated signaling pathway
2.26122e-05	52	324	10	0.0308642	0.192308	GO:0030335	GO:BP	positive regulation of cell migration
3.31297e-05	54	324	10	0.0308642	0.185185	GO:0070098	GO:BP	chemokine-mediated signaling pathway
3.98503e-05	55	324	10	0.0308642	0.181818	GO:0002262	GO:BP	myeloid cell homeostasis
3.98503e-05	55	324	10	0.0308642	0.181818	GO:1990868	GO:BP	response to chemokine
3.98503e-05	55	324	10	0.0308642	0.181818	GO:1990869	GO:BP	cellular response to chemokine
4.49146e-05	1009	324	44	0.135802	0.0436075	GO:0006950	GO:BP	response to stress
4.84093e-05	1232	324	50	0.154321	0.0405844	GO:0048518	GO:BP	positive regulation of biological process
6.77675e-05	58	324	10	0.0308642	0.172414	GO:2000147	GO:BP	positive regulation of cell motility
9.48402e-05	60	324	10	0.0308642	0.166667	GO:0040017	GO:BP	positive regulation of locomotion
0.000109208	34	324	8	0.0246914	0.235294	GO:1990748	GO:BP	cellular detoxification
0.000109208	34	324	8	0.0246914	0.235294	GO:0097237	GO:BP	cellular response to toxic substance
0.00011164	61	324	10	0.0308642	0.163934	GO:0048872	GO:BP	homeostasis of number of cells
0.000157124	2517	324	80	0.246914	0.0317839	GO:0048856	GO:BP	anatomical structure development
0.000168028	638	324	32	0.0987654	0.0501567	GO:0009605	GO:BP	response to external stimulus
0.000170112	362	324	23	0.0709877	0.0635359	GO:0071310	GO:BP	cellular response to organic substance
0.000217095	367	324	23	0.0709877	0.0626703	GO:0006952	GO:BP	defense response
0.000251048	26	324	7	0.0216049	0.269231	GO:0098869	GO:BP	cellular oxidant detoxification
0.000404291	87	324	11	0.0339506	0.126437	GO:0060326	GO:BP	cell chemotaxis
0.000420977	40	324	8	0.0246914	0.2	GO:0098754	GO:BP	detoxification
0.000504689	2633	324	81	0.25	0.0307634	GO:0032502	GO:BP	developmental process
0.000568585	29	324	7	0.0216049	0.241379	GO:0015669	GO:BP	gas transport
0.000568585	29	324	7	0.0216049	0.241379	GO:0002697	GO:BP	regulation of immune effector process
0.000716226	92	324	11	0.0339506	0.119565	GO:0002252	GO:BP	immune effector process
0.000813893	426	324	24	0.0740741	0.056338	GO:0072359	GO:BP	circulatory system development
0.000882188	339	324	21	0.0648148	0.0619469	GO:0009607	GO:BP	response to biotic stimulus
0.000911151	44	324	8	0.0246914	0.181818	GO:0009636	GO:BP	response to toxic substance
0.000981682	136	324	13	0.0401235	0.0955882	GO:2000145	GO:BP	regulation of cell motility
0.000981682	136	324	13	0.0401235	0.0955882	GO:0006935	GO:BP	chemotaxis
0.000981682	136	324	13	0.0401235	0.0955882	GO:0042330	GO:BP	taxis
0.00124898	21	324	6	0.0185185	0.285714	GO:0002263	GO:BP	cell activation involved in immune response
0.00173482	143	324	13	0.0401235	0.0909091	GO:0040012	GO:BP	regulation of locomotion
0.00183474	64	324	9	0.0277778	0.140625	GO:0097529	GO:BP	myeloid leukocyte migration
0.00214365	49	324	8	0.0246914	0.163265	GO:0070372	GO:BP	regulation of ERK1 and ERK2 cascade
0.00214365	49	324	8	0.0246914	0.163265	GO:0034101	GO:BP	erythrocyte homeostasis
0.00214365	49	324	8	0.0246914	0.163265	GO:0030218	GO:BP	erythrocyte differentiation
0.00223412	124	324	12	0.037037	0.0967742	GO:0030334	GO:BP	regulation of cell migration
0.00251229	50	324	8	0.0246914	0.16	GO:0070371	GO:BP	ERK1 and ERK2 cascade
0.00306244	7	324	4	0.0123457	0.571429	GO:0060759	GO:BP	regulation of response to cytokine stimulus
0.00306244	7	324	4	0.0123457	0.571429	GO:0001959	GO:BP	regulation of cytokine-mediated signaling pathway
0.00307869	337	324	20	0.0617284	0.0593472	GO:0051707	GO:BP	response to other organism
0.00307869	337	324	20	0.0617284	0.0593472	GO:0043207	GO:BP	response to external biotic stimulus
0.00341282	52	324	8	0.0246914	0.153846	GO:0097530	GO:BP	granulocyte migration
0.0037257	1032	324	40	0.123457	0.0387597	GO:0048522	GO:BP	positive regulation of cellular process
0.00388653	403	324	22	0.0679012	0.0545906	GO:0048584	GO:BP	positive regulation of response to stimulus
0.00401454	343	324	20	0.0617284	0.058309	GO:0044419	GO:BP	biological process involved in interspecies interaction between organisms
0.00544724	92	324	10	0.0308642	0.108696	GO:0030099	GO:BP	myeloid cell differentiation
0.00572792	40	324	7	0.0216049	0.175	GO:0070374	GO:BP	positive regulation of ERK1 and ERK2 cascade
0.00621828	27	324	6	0.0185185	0.222222	GO:0015671	GO:BP	oxygen transport
0.00625396	978	324	38	0.117284	0.0388548	GO:0048583	GO:BP	regulation of response to stimulus
0.00656077	115	324	11	0.0339506	0.0956522	GO:0045321	GO:BP	leukocyte activation
0.00682076	138	324	12	0.037037	0.0869565	GO:0001775	GO:BP	cell activation
0.00737765	188	324	14	0.0432099	0.0744681	GO:0050776	GO:BP	regulation of immune response
0.00790706	140	324	12	0.037037	0.0857143	GO:0006954	GO:BP	inflammatory response
0.00801161	1974	324	62	0.191358	0.0314083	GO:0007275	GO:BP	multicellular organism development
0.00842837	17	324	5	0.0154321	0.294118	GO:0042744	GO:BP	hydrogen peroxide catabolic process
0.00857298	301	324	18	0.0555556	0.0598007	GO:0048585	GO:BP	negative regulation of response to stimulus
0.00917265	1072	324	40	0.123457	0.0373134	GO:0007166	GO:BP	cell surface receptor signaling pathway
0.00917693	218	324	15	0.0462963	0.0688073	GO:0030097	GO:BP	hemopoiesis
0.00981277	526	324	25	0.0771605	0.0475285	GO:0044248	GO:BP	cellular catabolic process
0.0110673	44	324	7	0.0216049	0.159091	GO:0071621	GO:BP	granulocyte chemotaxis
0.011498	18	324	5	0.0154321	0.277778	GO:0042743	GO:BP	hydrogen peroxide metabolic process
0.011498	18	324	5	0.0154321	0.277778	GO:0002366	GO:BP	leukocyte activation involved in immune response
0.0140176	1171	324	42	0.12963	0.0358668	GO:0048513	GO:BP	animal organ development
0.0145544	31	324	6	0.0185185	0.193548	GO:0002685	GO:BP	regulation of leukocyte migration
0.0176013	10	324	4	0.0123457	0.4	GO:0002285	GO:BP	lymphocyte activation involved in immune response
0.017643	32	324	6	0.0185185	0.1875	GO:0071356	GO:BP	cellular response to tumor necrosis factor
0.017643	32	324	6	0.0185185	0.1875	GO:0034612	GO:BP	response to tumor necrosis factor
0.0199906	48	324	7	0.0216049	0.145833	GO:1990266	GO:BP	neutrophil migration
0.0207401	154	324	12	0.037037	0.0779221	GO:0050778	GO:BP	positive regulation of immune response
0.0254011	34	324	6	0.0185185	0.176471	GO:0002683	GO:BP	negative regulation of immune system process
0.0254011	34	324	6	0.0185185	0.176471	GO:0072593	GO:BP	reactive oxygen species metabolic process
0.0261188	21	324	5	0.0154321	0.238095	GO:0006879	GO:BP	intracellular iron ion homeostasis
0.0340945	91	324	9	0.0277778	0.0989011	GO:0031099	GO:BP	regeneration
0.0341487	52	324	7	0.0216049	0.134615	GO:0010035	GO:BP	response to inorganic substance
0.0399423	402	324	20	0.0617284	0.0497512	GO:0048646	GO:BP	anatomical structure formation involved in morphogenesis
0.0403181	12	324	4	0.0123457	0.333333	GO:0002699	GO:BP	positive regulation of immune effector process
0.044137	950	324	35	0.108025	0.0368421	GO:0009056	GO:BP	catabolic process
0.0497238	5	324	3	0.00925926	0.6	GO:0002693	GO:BP	positive regulation of cellular extravasation
0.0497238	5	324	3	0.00925926	0.6	GO:0002691	GO:BP	regulation of cellular extravasation
3.74833e-07	1043	291	51	0.175258	0.0488974	GO:0005576	GO:CC	extracellular region
0.000271539	4443	291	127	0.436426	0.0285843	GO:0005737	GO:CC	cytoplasm
0.000425286	21	291	6	0.0206186	0.285714	GO:0005833	GO:CC	hemoglobin complex
0.000455902	558	291	29	0.0996564	0.0519713	GO:0005615	GO:CC	extracellular space
0.015999	13	291	4	0.0137457	0.307692	GO:0031838	GO:CC	haptoglobin-hemoglobin complex
0.0218562	586	291	26	0.0893471	0.0443686	GO:0005829	GO:CC	cytosol
6.998e-08	90	368	14	0.0380435	0.155556	GO:0008009	GO:MF	chemokine activity
6.998e-08	90	368	14	0.0380435	0.155556	GO:0042379	GO:MF	chemokine receptor binding
3.41771e-07	159	368	17	0.0461957	0.106918	GO:0005126	GO:MF	cytokine receptor binding
9.986e-07	149	368	16	0.0434783	0.107383	GO:0005125	GO:MF	cytokine activity
1.01966e-06	792	368	38	0.103261	0.0479798	GO:0005102	GO:MF	signaling receptor binding
1.59027e-06	442	368	27	0.0733696	0.061086	GO:0030545	GO:MF	signaling receptor regulator activity
2.49816e-06	181	368	17	0.0461957	0.0939227	GO:0001664	GO:MF	G protein-coupled receptor binding
4.81807e-06	435	368	26	0.0706522	0.0597701	GO:0048018	GO:MF	receptor ligand activity
5.04827e-06	436	368	26	0.0706522	0.059633	GO:0030546	GO:MF	signaling receptor activator activity
4.57446e-05	729	368	33	0.0896739	0.0452675	GO:0140677	GO:MF	molecular function activator activity
4.80378e-05	1399	368	50	0.13587	0.0357398	GO:0098772	GO:MF	molecular function regulator activity
0.00123487	57	368	8	0.0217391	0.140351	GO:0016209	GO:MF	antioxidant activity
0.00202294	29	368	6	0.0163043	0.206897	GO:0019825	GO:MF	oxygen binding
0.00213828	44	368	7	0.0190217	0.159091	GO:0004601	GO:MF	peroxidase activity
0.00336511	47	368	7	0.0190217	0.148936	GO:0016684	GO:MF	oxidoreductase activity, acting on peroxide as acceptor
0.0100655	12	368	4	0.0108696	0.333333	GO:0048306	GO:MF	calcium-dependent protein binding
0.0143523	13	368	4	0.0108696	0.307692	GO:0031720	GO:MF	haptoglobin binding
0.0218475	27	368	5	0.013587	0.185185	GO:0048020	GO:MF	CCR chemokine receptor binding
0.0267009	15	368	4	0.0108696	0.266667	GO:0005344	GO:MF	oxygen carrier activity
0.0351445	16	368	4	0.0108696	0.25	GO:0008199	GO:MF	ferric iron binding
0.00434973	88	120	11	0.0916667	0.125	HP:0007210	HP	Lower limb amyotrophy
0.011599	690	120	33	0.275	0.0478261	HP:0002240	HP	Hepatomegaly
0.0227067	813	120	36	0.3	0.0442804	HP:0003271	HP	Visceromegaly
0.0268811	16	120	5	0.0416667	0.3125	HP:0001930	HP	Nonspherocytic hemolytic anemia
0.0408081	9	120	4	0.0333333	0.444444	HP:0005511	HP	Heinz body anemia
0.00189667	20	185	6	0.0324324	0.3	REAC:R-DRE-445355	REAC	Smooth Muscle Contraction
0.0204843	42	185	7	0.0378378	0.166667	REAC:R-DRE-380108	REAC	Chemokine receptors bind chemokines
filter: 50 counts, 1SD on median
p_value	term_size	query_size	intersection_size	precision	recall	term_id	source	term_name
6.39882e-08	711	300	39	0.13	0.0548523	GO:0002376	GO:BP	immune system process
6.59653e-08	331	300	26	0.0866667	0.0785498	GO:0042592	GO:BP	homeostatic process
7.48882e-08	132	300	17	0.0566667	0.128788	GO:0034097	GO:BP	response to cytokine
1.83042e-07	121	300	16	0.0533333	0.132231	GO:0071345	GO:BP	cellular response to cytokine stimulus
1.62906e-06	830	300	40	0.133333	0.0481928	GO:0042221	GO:BP	response to chemical
2.16133e-06	477	300	29	0.0966667	0.0607966	GO:0010033	GO:BP	response to organic substance
1.37236e-05	518	300	29	0.0966667	0.0559846	GO:0070887	GO:BP	cellular response to chemical stimulus
1.75174e-05	29	300	8	0.0266667	0.275862	GO:0002697	GO:BP	regulation of immune effector process
5.41002e-05	519	300	28	0.0933333	0.0539499	GO:0006955	GO:BP	immune response
6.49936e-05	115	300	13	0.0433333	0.113043	GO:0019221	GO:BP	cytokine-mediated signaling pathway
7.15588e-05	370	300	23	0.0766667	0.0621622	GO:0016477	GO:BP	cell migration
0.000145145	297	300	20	0.0666667	0.0673401	GO:0002682	GO:BP	regulation of immune system process
0.000149963	103	300	12	0.04	0.116505	GO:0048871	GO:BP	multicellular organismal-level homeostasis
0.000205329	362	300	22	0.0733333	0.0607735	GO:0071310	GO:BP	cellular response to organic substance
0.00021529	197	300	16	0.0533333	0.0812183	GO:0002684	GO:BP	positive regulation of immune system process
0.000337259	1009	300	40	0.133333	0.0396432	GO:0006950	GO:BP	response to stress
0.000359597	405	300	23	0.0766667	0.0567901	GO:0048870	GO:BP	cell motility
0.000866135	426	300	23	0.0766667	0.0539906	GO:0072359	GO:BP	circulatory system development
0.000906436	12	300	5	0.0166667	0.416667	GO:0002699	GO:BP	positive regulation of immune effector process
0.000909569	21	300	6	0.02	0.285714	GO:0006879	GO:BP	intracellular iron ion homeostasis
0.00109923	2517	300	73	0.243333	0.0290028	GO:0048856	GO:BP	anatomical structure development
0.00148741	2633	300	75	0.25	0.0284846	GO:0032502	GO:BP	developmental process
0.00192127	232	300	16	0.0533333	0.0689655	GO:0001944	GO:BP	vasculature development
0.0022002	52	300	8	0.0266667	0.153846	GO:0030335	GO:BP	positive regulation of cell migration
0.00257063	7	300	4	0.0133333	0.571429	GO:0060759	GO:BP	regulation of response to cytokine stimulus
0.00257063	7	300	4	0.0133333	0.571429	GO:0001959	GO:BP	regulation of cytokine-mediated signaling pathway
0.00294746	2827	300	78	0.26	0.0275911	GO:0032501	GO:BP	multicellular organismal process
0.00295521	54	300	8	0.0266667	0.148148	GO:0070098	GO:BP	chemokine-mediated signaling pathway
0.00304706	136	300	12	0.04	0.0882353	GO:0055082	GO:BP	intracellular chemical homeostasis
0.0031439	92	300	10	0.0333333	0.108696	GO:0002252	GO:BP	immune effector process
0.00340854	55	300	8	0.0266667	0.145455	GO:1990869	GO:BP	cellular response to chemokine
0.00340854	55	300	8	0.0266667	0.145455	GO:1990868	GO:BP	response to chemokine
0.00340854	55	300	8	0.0266667	0.145455	GO:0002262	GO:BP	myeloid cell homeostasis
0.00344116	1232	300	43	0.143333	0.0349026	GO:0048518	GO:BP	positive regulation of biological process
0.00366599	163	300	13	0.0433333	0.0797546	GO:0019725	GO:BP	cellular homeostasis
0.00421581	95	300	10	0.0333333	0.105263	GO:0010628	GO:BP	positive regulation of gene expression
0.00425752	117	300	11	0.0366667	0.0940171	GO:0030003	GO:BP	intracellular monoatomic cation homeostasis
0.00425752	117	300	11	0.0366667	0.0940171	GO:0006873	GO:BP	intracellular monoatomic ion homeostasis
0.00439028	402	300	21	0.07	0.0522388	GO:0048646	GO:BP	anatomical structure formation involved in morphogenesis
0.00456254	403	300	21	0.07	0.0521092	GO:0048584	GO:BP	positive regulation of response to stimulus
0.00461953	3	300	3	0.01	1	GO:0010935	GO:BP	regulation of macrophage cytokine production
0.00461953	3	300	3	0.01	1	GO:0010934	GO:BP	macrophage cytokine production
0.00461953	3	300	3	0.01	1	GO:0060907	GO:BP	positive regulation of macrophage cytokine production
0.00513811	58	300	8	0.0266667	0.137931	GO:2000147	GO:BP	positive regulation of cell motility
0.00666305	60	300	8	0.0266667	0.133333	GO:0040017	GO:BP	positive regulation of locomotion
0.00711446	29	300	6	0.02	0.206897	GO:0015669	GO:BP	gas transport
0.00755625	201	300	14	0.0466667	0.0696517	GO:0001568	GO:BP	blood vessel development
0.00755872	61	300	8	0.0266667	0.131148	GO:0048872	GO:BP	homeostasis of number of cells
0.00841694	150	300	12	0.04	0.08	GO:0055080	GO:BP	monoatomic cation homeostasis
0.00876895	30	300	6	0.02	0.2	GO:0001819	GO:BP	positive regulation of cytokine production
0.00901215	9	300	4	0.0133333	0.444444	GO:0002702	GO:BP	positive regulation of production of molecular mediator of immune response
0.00961039	178	300	13	0.0433333	0.0730337	GO:0048514	GO:BP	blood vessel morphogenesis
0.00985683	1032	300	37	0.123333	0.0358527	GO:0048522	GO:BP	positive regulation of cellular process
0.00986915	638	300	27	0.09	0.0423197	GO:0009605	GO:BP	response to external stimulus
0.0108789	64	300	8	0.0266667	0.125	GO:0097529	GO:BP	myeloid leukocyte migration
0.0119731	238	300	15	0.05	0.0630252	GO:0040011	GO:BP	locomotion
0.0121965	85	300	9	0.03	0.105882	GO:0050900	GO:BP	leukocyte migration
0.0125512	156	300	12	0.04	0.0769231	GO:0050801	GO:BP	monoatomic ion homeostasis
0.0143188	367	300	19	0.0633333	0.0517711	GO:0006952	GO:BP	defense response
0.0148226	10	300	4	0.0133333	0.4	GO:0002285	GO:BP	lymphocyte activation involved in immune response
0.0159655	49	300	7	0.0233333	0.142857	GO:0034101	GO:BP	erythrocyte homeostasis
0.0159655	49	300	7	0.0233333	0.142857	GO:0030218	GO:BP	erythrocyte differentiation
0.0172111	339	300	18	0.06	0.0530973	GO:0009607	GO:BP	response to biotic stimulus
0.017274	188	300	13	0.0433333	0.0691489	GO:0050776	GO:BP	regulation of immune response
0.0181692	978	300	35	0.116667	0.0357873	GO:0048583	GO:BP	regulation of response to stimulus
0.0182488	4	300	3	0.01	0.75	GO:0061081	GO:BP	positive regulation of myeloid leukocyte cytokine production involved in immune response
0.0182488	4	300	3	0.01	0.75	GO:0061082	GO:BP	myeloid leukocyte cytokine production
0.0189646	218	300	14	0.0466667	0.0642202	GO:0048878	GO:BP	chemical homeostasis
0.0189646	218	300	14	0.0466667	0.0642202	GO:0030097	GO:BP	hemopoiesis
0.0205809	21	300	5	0.0166667	0.238095	GO:0002263	GO:BP	cell activation involved in immune response
0.0212737	91	300	9	0.03	0.0989011	GO:0031099	GO:BP	regeneration
0.0232396	92	300	9	0.03	0.0978261	GO:0030099	GO:BP	myeloid cell differentiation
0.0238234	52	300	7	0.0233333	0.134615	GO:0097530	GO:BP	granulocyte migration
0.0245667	1076	300	37	0.123333	0.0343866	GO:0009653	GO:BP	anatomical structure morphogenesis
0.0276423	526	300	23	0.0766667	0.0437262	GO:0044248	GO:BP	cellular catabolic process
0.0290113	118	300	10	0.0333333	0.0847458	GO:0031347	GO:BP	regulation of defense response
0.0422207	149	300	11	0.0366667	0.0738255	GO:1902533	GO:BP	positive regulation of intracellular signal transduction
0.0492632	40	300	6	0.02	0.15	GO:0070374	GO:BP	positive regulation of ERK1 and ERK2 cascade
3.47858e-05	4443	269	122	0.453532	0.0274589	GO:0005737	GO:CC	cytoplasm
0.00511136	21	269	5	0.0185874	0.238095	GO:0005833	GO:CC	hemoglobin complex
0.0146148	586	269	25	0.0929368	0.0426621	GO:0005829	GO:CC	cytosol
0.043652	18	269	4	0.0148699	0.222222	GO:0005901	GO:CC	caveola
0.043652	18	269	4	0.0148699	0.222222	GO:0044853	GO:CC	plasma membrane raft
0.000777547	16	336	5	0.014881	0.3125	GO:0008199	GO:MF	ferric iron binding
0.00789762	159	336	11	0.0327381	0.0691824	GO:0005126	GO:MF	cytokine receptor binding
0.0114109	729	336	26	0.077381	0.0356653	GO:0140677	GO:MF	molecular function activator activity
0.0170957	90	336	8	0.0238095	0.0888889	GO:0042379	GO:MF	chemokine receptor binding
0.0170957	90	336	8	0.0238095	0.0888889	GO:0008009	GO:MF	chemokine activity
0.0180326	29	336	5	0.014881	0.172414	GO:0019825	GO:MF	oxygen binding
0.00241345	292	113	20	0.176991	0.0684932	HP:0032243	HP	Abnormal tissue metabolite concentration
0.000950141	46	149	8	0.0536913	0.173913	KEGG:04216	KEGG	Ferroptosis
filter: 50 counts, 2SD on median
p_value	term_size	query_size	intersection_size	precision	recall	term_id	source	term_name
2.28978e-08	331	288	26	0.0902778	0.0785498	GO:0042592	GO:BP	homeostatic process
3.40391e-08	132	288	17	0.0590278	0.128788	GO:0034097	GO:BP	response to cytokine
6.25569e-08	711	288	38	0.131944	0.0534459	GO:0002376	GO:BP	immune system process
8.62924e-08	121	288	16	0.0555556	0.132231	GO:0071345	GO:BP	cellular response to cytokine stimulus
4.13834e-07	830	288	40	0.138889	0.0481928	GO:0042221	GO:BP	response to chemical
7.21166e-07	477	288	29	0.100694	0.0607966	GO:0010033	GO:BP	response to organic substance
4.70442e-06	518	288	29	0.100694	0.0559846	GO:0070887	GO:BP	cellular response to chemical stimulus
1.09886e-05	29	288	8	0.0277778	0.275862	GO:0002697	GO:BP	regulation of immune effector process
1.94137e-05	519	288	28	0.0972222	0.0539499	GO:0006955	GO:BP	immune response
2.91232e-05	370	288	23	0.0798611	0.0621622	GO:0016477	GO:BP	cell migration
3.47417e-05	115	288	13	0.0451389	0.113043	GO:0019221	GO:BP	cytokine-mediated signaling pathway
8.30409e-05	103	288	12	0.0416667	0.116505	GO:0048871	GO:BP	multicellular organismal-level homeostasis
8.68825e-05	362	288	22	0.0763889	0.0607735	GO:0071310	GO:BP	cellular response to organic substance
9.67184e-05	1009	288	40	0.138889	0.0396432	GO:0006950	GO:BP	response to stress
0.000106492	197	288	16	0.0555556	0.0812183	GO:0002684	GO:BP	positive regulation of immune system process
0.000149695	405	288	23	0.0798611	0.0567901	GO:0048870	GO:BP	cell motility
0.000303347	297	288	19	0.0659722	0.0639731	GO:0002682	GO:BP	regulation of immune system process
0.000365476	426	288	23	0.0798611	0.0539906	GO:0072359	GO:BP	circulatory system development
0.000377604	2517	288	72	0.25	0.0286055	GO:0048856	GO:BP	anatomical structure development
0.000492292	2633	288	74	0.256944	0.0281048	GO:0032502	GO:BP	developmental process
0.000617816	21	288	6	0.0208333	0.285714	GO:0006879	GO:BP	intracellular iron ion homeostasis
0.000638762	12	288	5	0.0173611	0.416667	GO:0002699	GO:BP	positive regulation of immune effector process
0.00097149	232	288	16	0.0555556	0.0689655	GO:0001944	GO:BP	vasculature development
0.000997273	1232	288	43	0.149306	0.0349026	GO:0048518	GO:BP	positive regulation of biological process
0.00139925	52	288	8	0.0277778	0.153846	GO:0030335	GO:BP	positive regulation of cell migration
0.00172194	136	288	12	0.0416667	0.0882353	GO:0055082	GO:BP	intracellular chemical homeostasis
0.00186414	2827	288	76	0.263889	0.0268836	GO:0032501	GO:BP	multicellular organismal process
0.00188164	54	288	8	0.0277778	0.148148	GO:0070098	GO:BP	chemokine-mediated signaling pathway
0.00188244	92	288	10	0.0347222	0.108696	GO:0002252	GO:BP	immune effector process
0.00188368	7	288	4	0.0138889	0.571429	GO:0001959	GO:BP	regulation of cytokine-mediated signaling pathway
0.00188368	7	288	4	0.0138889	0.571429	GO:0060759	GO:BP	regulation of response to cytokine stimulus
0.00199124	402	288	21	0.0729167	0.0522388	GO:0048646	GO:BP	anatomical structure formation involved in morphogenesis
0.00201879	163	288	13	0.0451389	0.0797546	GO:0019725	GO:BP	cellular homeostasis
0.00207069	403	288	21	0.0729167	0.0521092	GO:0048584	GO:BP	positive regulation of response to stimulus
0.00217157	55	288	8	0.0277778	0.145455	GO:0002262	GO:BP	myeloid cell homeostasis
0.00217157	55	288	8	0.0277778	0.145455	GO:1990869	GO:BP	cellular response to chemokine
0.00217157	55	288	8	0.0277778	0.145455	GO:1990868	GO:BP	response to chemokine
0.00248112	117	288	11	0.0381944	0.0940171	GO:0006873	GO:BP	intracellular monoatomic ion homeostasis
0.00248112	117	288	11	0.0381944	0.0940171	GO:0030003	GO:BP	intracellular monoatomic cation homeostasis
0.00252884	95	288	10	0.0347222	0.105263	GO:0010628	GO:BP	positive regulation of gene expression
0.0032793	58	288	8	0.0277778	0.137931	GO:2000147	GO:BP	positive regulation of cell motility
0.00330019	1032	288	37	0.128472	0.0358527	GO:0048522	GO:BP	positive regulation of cellular process
0.00352185	3	288	3	0.0104167	1	GO:0010935	GO:BP	regulation of macrophage cytokine production
0.00352185	3	288	3	0.0104167	1	GO:0010934	GO:BP	macrophage cytokine production
0.00352185	3	288	3	0.0104167	1	GO:0060907	GO:BP	positive regulation of macrophage cytokine production
0.00400272	638	288	27	0.09375	0.0423197	GO:0009605	GO:BP	response to external stimulus
0.00408247	201	288	14	0.0486111	0.0696517	GO:0001568	GO:BP	blood vessel development
0.0042576	60	288	8	0.0277778	0.133333	GO:0040017	GO:BP	positive regulation of locomotion
0.00479752	150	288	12	0.0416667	0.08	GO:0055080	GO:BP	monoatomic cation homeostasis
0.00483279	61	288	8	0.0277778	0.131148	GO:0048872	GO:BP	homeostasis of number of cells
0.00485472	29	288	6	0.0208333	0.206897	GO:0015669	GO:BP	gas transport
0.00534141	178	288	13	0.0451389	0.0730337	GO:0048514	GO:BP	blood vessel morphogenesis
0.00598713	30	288	6	0.0208333	0.2	GO:0001819	GO:BP	positive regulation of cytokine production
0.00634278	238	288	15	0.0520833	0.0630252	GO:0040011	GO:BP	locomotion
0.00661096	9	288	4	0.0138889	0.444444	GO:0002702	GO:BP	positive regulation of production of molecular mediator of immune response
0.0069272	367	288	19	0.0659722	0.0517711	GO:0006952	GO:BP	defense response
0.00696796	64	288	8	0.0277778	0.125	GO:0097529	GO:BP	myeloid leukocyte migration
0.00718028	156	288	12	0.0416667	0.0769231	GO:0050801	GO:BP	monoatomic ion homeostasis
0.00758491	85	288	9	0.03125	0.105882	GO:0050900	GO:BP	leukocyte migration
0.00847113	1076	288	37	0.128472	0.0343866	GO:0009653	GO:BP	anatomical structure morphogenesis
0.00854091	339	288	18	0.0625	0.0530973	GO:0009607	GO:BP	response to biotic stimulus
0.00966001	188	288	13	0.0451389	0.0691489	GO:0050776	GO:BP	regulation of immune response
0.0103544	218	288	14	0.0486111	0.0642202	GO:0030097	GO:BP	hemopoiesis
0.0103544	218	288	14	0.0486111	0.0642202	GO:0048878	GO:BP	chemical homeostasis
0.0105697	49	288	7	0.0243056	0.142857	GO:0030218	GO:BP	erythrocyte differentiation
0.0105697	49	288	7	0.0243056	0.142857	GO:0034101	GO:BP	erythrocyte homeostasis
0.0108792	10	288	4	0.0138889	0.4	GO:0002285	GO:BP	lymphocyte activation involved in immune response
0.0124375	526	288	23	0.0798611	0.0437262	GO:0044248	GO:BP	cellular catabolic process
0.0132774	91	288	9	0.03125	0.0989011	GO:0031099	GO:BP	regeneration
0.0139197	4	288	3	0.0104167	0.75	GO:0061082	GO:BP	myeloid leukocyte cytokine production
0.0139197	4	288	3	0.0104167	0.75	GO:0061081	GO:BP	positive regulation of myeloid leukocyte cytokine production involved in immune response
0.014513	92	288	9	0.03125	0.0978261	GO:0030099	GO:BP	myeloid cell differentiation
0.0145765	21	288	5	0.0173611	0.238095	GO:0002263	GO:BP	cell activation involved in immune response
0.0157995	52	288	7	0.0243056	0.134615	GO:0097530	GO:BP	granulocyte migration
0.0176452	118	288	10	0.0347222	0.0847458	GO:0031347	GO:BP	regulation of defense response
0.0250871	149	288	11	0.0381944	0.0738255	GO:1902533	GO:BP	positive regulation of intracellular signal transduction
0.0289758	337	288	17	0.0590278	0.0504451	GO:0051707	GO:BP	response to other organism
0.0289758	337	288	17	0.0590278	0.0504451	GO:0043207	GO:BP	response to external biotic stimulus
0.0301631	408	288	19	0.0659722	0.0465686	GO:0010557	GO:BP	positive regulation of macromolecule biosynthetic process
0.0301718	152	288	11	0.0381944	0.0723684	GO:0001525	GO:BP	angiogenesis
0.0301718	152	288	11	0.0381944	0.0723684	GO:0051240	GO:BP	positive regulation of multicellular organismal process
0.031174	126	288	10	0.0347222	0.0793651	GO:0098771	GO:BP	inorganic ion homeostasis
0.0318217	1324	288	41	0.142361	0.0309668	GO:0030154	GO:BP	cell differentiation
0.0318651	181	288	12	0.0416667	0.0662983	GO:0080134	GO:BP	regulation of response to stress
0.0323716	1325	288	41	0.142361	0.0309434	GO:0048869	GO:BP	cellular developmental process
0.033828	40	288	6	0.0208333	0.15	GO:0070374	GO:BP	positive regulation of ERK1 and ERK2 cascade
0.0340349	154	288	11	0.0381944	0.0714286	GO:0050778	GO:BP	positive regulation of immune response
0.0355671	413	288	19	0.0659722	0.0460048	GO:0031328	GO:BP	positive regulation of cellular biosynthetic process
0.0361512	343	288	17	0.0590278	0.0495627	GO:0044419	GO:BP	biological process involved in interspecies interaction between organisms
0.0386685	978	288	33	0.114583	0.0337423	GO:0048583	GO:BP	regulation of response to stimulus
0.0418175	418	288	19	0.0659722	0.0454545	GO:0009891	GO:BP	positive regulation of biosynthetic process
0.0430909	531	288	22	0.0763889	0.0414313	GO:0010604	GO:BP	positive regulation of macromolecule metabolic process
0.0437994	1072	288	35	0.121528	0.0326493	GO:0007166	GO:BP	cell surface receptor signaling pathway
0.0451732	249	288	14	0.0486111	0.0562249	GO:0035239	GO:BP	tube morphogenesis
9.6391e-06	4443	261	121	0.463602	0.0272339	GO:0005737	GO:CC	cytoplasm
0.00484618	21	261	5	0.0191571	0.238095	GO:0005833	GO:CC	hemoglobin complex
0.0098248	586	261	25	0.0957854	0.0426621	GO:0005829	GO:CC	cytosol
0.0426244	18	261	4	0.0153257	0.222222	GO:0005901	GO:CC	caveola
0.0426244	18	261	4	0.0153257	0.222222	GO:0044853	GO:CC	plasma membrane raft
0.045115	292	261	15	0.0574713	0.0513699	GO:0005740	GO:CC	mitochondrial envelope
0.000688329	16	325	5	0.0153846	0.3125	GO:0008199	GO:MF	ferric iron binding
0.00606157	159	325	11	0.0338462	0.0691824	GO:0005126	GO:MF	cytokine receptor binding
0.00674543	729	325	26	0.08	0.0356653	GO:0140677	GO:MF	molecular function activator activity
0.0141012	90	325	8	0.0246154	0.0888889	GO:0042379	GO:MF	chemokine receptor binding
0.0141012	90	325	8	0.0246154	0.0888889	GO:0008009	GO:MF	chemokine activity
0.016048	29	325	5	0.0153846	0.172414	GO:0019825	GO:MF	oxygen binding
0.0385971	1399	325	38	0.116923	0.0271623	GO:0098772	GO:MF	molecular function regulator activity
0.00185669	292	111	20	0.18018	0.0684932	HP:0032243	HP	Abnormal tissue metabolite concentration
0.00553483	46	142	7	0.0492958	0.152174	KEGG:04216	KEGG	Ferroptosis
0.0443954	64	142	7	0.0492958	0.109375	KEGG:01212	KEGG	Fatty acid metabolism
filter: 50 counts, 3SD on median
p_value	term_size	query_size	intersection_size	precision	recall	term_id	source	term_name
1.4505e-08	132	234	16	0.0683761	0.121212	GO:0034097	GO:BP	response to cytokine
4.29954e-08	830	234	37	0.15812	0.0445783	GO:0042221	GO:BP	response to chemical
4.47161e-08	711	234	34	0.145299	0.04782	GO:0002376	GO:BP	immune system process
4.56868e-08	121	234	15	0.0641026	0.123967	GO:0071345	GO:BP	cellular response to cytokine stimulus
1.30622e-07	477	234	27	0.115385	0.0566038	GO:0010033	GO:BP	response to organic substance
1.68016e-07	518	234	28	0.119658	0.0540541	GO:0070887	GO:BP	cellular response to chemical stimulus
2.15182e-06	331	234	21	0.0897436	0.0634441	GO:0042592	GO:BP	homeostatic process
3.8572e-06	519	234	26	0.111111	0.0500963	GO:0006955	GO:BP	immune response
1.04497e-05	362	234	21	0.0897436	0.058011	GO:0071310	GO:BP	cellular response to organic substance
2.90113e-05	115	234	12	0.0512821	0.104348	GO:0019221	GO:BP	cytokine-mediated signaling pathway
3.00431e-05	1009	234	36	0.153846	0.0356789	GO:0006950	GO:BP	response to stress
6.05096e-05	29	234	7	0.0299145	0.241379	GO:0002697	GO:BP	regulation of immune effector process
7.5401e-05	370	234	20	0.0854701	0.0540541	GO:0016477	GO:BP	cell migration
0.000269828	197	234	14	0.0598291	0.071066	GO:0002684	GO:BP	positive regulation of immune system process
0.000271652	2517	234	62	0.264957	0.0246325	GO:0048856	GO:BP	anatomical structure development
0.000321605	405	234	20	0.0854701	0.0493827	GO:0048870	GO:BP	cell motility
0.000325155	297	234	17	0.0726496	0.0572391	GO:0002682	GO:BP	regulation of immune system process
0.00038862	54	234	8	0.034188	0.148148	GO:0070098	GO:BP	chemokine-mediated signaling pathway
0.0004497	55	234	8	0.034188	0.145455	GO:1990869	GO:BP	cellular response to chemokine
0.0004497	55	234	8	0.034188	0.145455	GO:1990868	GO:BP	response to chemokine
0.000591089	2633	234	63	0.269231	0.0239271	GO:0032502	GO:BP	developmental process
0.00070327	2827	234	66	0.282051	0.0233463	GO:0032501	GO:BP	multicellular organismal process
0.000808957	103	234	10	0.042735	0.0970874	GO:0048871	GO:BP	multicellular organismal-level homeostasis
0.000808982	7	234	4	0.017094	0.571429	GO:0001959	GO:BP	regulation of cytokine-mediated signaling pathway
0.000808982	7	234	4	0.017094	0.571429	GO:0060759	GO:BP	regulation of response to cytokine stimulus
0.00137364	85	234	9	0.0384615	0.105882	GO:0050900	GO:BP	leukocyte migration
0.00143987	29	234	6	0.025641	0.206897	GO:0015669	GO:BP	gas transport
0.00147802	64	234	8	0.034188	0.125	GO:0097529	GO:BP	myeloid leukocyte migration
0.00201361	339	234	17	0.0726496	0.0501475	GO:0009607	GO:BP	response to biotic stimulus
0.0024437	91	234	9	0.0384615	0.0989011	GO:0031099	GO:BP	regeneration
0.00258273	238	234	14	0.0598291	0.0588235	GO:0040011	GO:BP	locomotion
0.00267829	92	234	9	0.0384615	0.0978261	GO:0002252	GO:BP	immune effector process
0.00284572	638	234	24	0.102564	0.0376176	GO:0009605	GO:BP	response to external stimulus
0.0028616	426	234	19	0.0811966	0.0446009	GO:0072359	GO:BP	circulatory system development
0.00356914	1232	234	36	0.153846	0.0292208	GO:0048518	GO:BP	positive regulation of biological process
0.00401995	52	234	7	0.0299145	0.134615	GO:0030335	GO:BP	positive regulation of cell migration
0.00401995	52	234	7	0.0299145	0.134615	GO:0097530	GO:BP	granulocyte migration
0.00470638	10	234	4	0.017094	0.4	GO:0002285	GO:BP	lymphocyte activation involved in immune response
0.00487508	526	234	21	0.0897436	0.039924	GO:0044248	GO:BP	cellular catabolic process
0.00511821	403	234	18	0.0769231	0.044665	GO:0048584	GO:BP	positive regulation of response to stimulus
0.00524046	21	234	5	0.0213675	0.238095	GO:0002263	GO:BP	cell activation involved in immune response
0.00524046	21	234	5	0.0213675	0.238095	GO:0006879	GO:BP	intracellular iron ion homeostasis
0.0058012	367	234	17	0.0726496	0.0463215	GO:0006952	GO:BP	defense response
0.00580153	188	234	12	0.0512821	0.0638298	GO:0050776	GO:BP	regulation of immune response
0.00800192	337	234	16	0.0683761	0.0474777	GO:0051707	GO:BP	response to other organism
0.00800192	337	234	16	0.0683761	0.0474777	GO:0043207	GO:BP	response to external biotic stimulus
0.00845475	58	234	7	0.0299145	0.12069	GO:2000147	GO:BP	positive regulation of cell motility
0.00996818	343	234	16	0.0683761	0.0466472	GO:0044419	GO:BP	biological process involved in interspecies interaction between organisms
0.0106225	60	234	7	0.0299145	0.116667	GO:0040017	GO:BP	positive regulation of locomotion
0.0108679	12	234	4	0.017094	0.333333	GO:0002699	GO:BP	positive regulation of immune effector process
0.0113969	138	234	10	0.042735	0.0724638	GO:0001775	GO:BP	cell activation
0.0150883	87	234	8	0.034188	0.091954	GO:0060326	GO:BP	cell chemotaxis
0.0152421	950	234	29	0.123932	0.0305263	GO:0009056	GO:BP	catabolic process
0.0167302	115	234	9	0.0384615	0.0782609	GO:0045321	GO:BP	leukocyte activation
0.0181736	44	234	6	0.025641	0.136364	GO:0071621	GO:BP	granulocyte chemotaxis
0.0188519	402	234	17	0.0726496	0.0422886	GO:0048646	GO:BP	anatomical structure formation involved in morphogenesis
0.019505	27	234	5	0.0213675	0.185185	GO:0015671	GO:BP	oxygen transport
0.0196982	1171	234	33	0.141026	0.028181	GO:0048513	GO:BP	animal organ development
0.0244101	68	234	7	0.0299145	0.102941	GO:0042246	GO:BP	tissue regeneration
0.0255925	218	234	12	0.0512821	0.0550459	GO:0030097	GO:BP	hemopoiesis
0.0271503	1032	234	30	0.128205	0.0290698	GO:0048522	GO:BP	positive regulation of cellular process
0.02906	15	234	4	0.017094	0.266667	GO:0050777	GO:BP	negative regulation of immune response
0.0295056	154	234	10	0.042735	0.0649351	GO:0050778	GO:BP	positive regulation of immune response
0.0302495	48	234	6	0.025641	0.125	GO:1990266	GO:BP	neutrophil migration
0.0359889	6	234	3	0.0128205	0.5	GO:0021730	GO:BP	trigeminal sensory nucleus development
0.0364002	226	234	12	0.0512821	0.0530973	GO:1901700	GO:BP	response to oxygen-containing compound
0.046138	32	234	5	0.0213675	0.15625	GO:0071356	GO:BP	cellular response to tumor necrosis factor
0.046138	32	234	5	0.0213675	0.15625	GO:0034612	GO:BP	response to tumor necrosis factor
0.046138	32	234	5	0.0213675	0.15625	GO:0031101	GO:BP	fin regeneration
0.0462641	75	234	7	0.0299145	0.0933333	GO:0008284	GO:BP	positive regulation of cell population proliferation
0.0469162	232	234	12	0.0512821	0.0517241	GO:0001944	GO:BP	vasculature development
0.0478249	163	234	10	0.042735	0.0613497	GO:0019725	GO:BP	cellular homeostasis
0.0480515	52	234	6	0.025641	0.115385	GO:0010035	GO:BP	response to inorganic substance
0.0496399	17	234	4	0.017094	0.235294	GO:0042744	GO:BP	hydrogen peroxide catabolic process
6.62283e-05	4443	212	100	0.471698	0.0225073	GO:0005737	GO:CC	cytoplasm
0.00187859	1043	212	34	0.160377	0.0325983	GO:0005576	GO:CC	extracellular region
0.00244765	21	212	5	0.0235849	0.238095	GO:0005833	GO:CC	hemoglobin complex
0.011305	586	212	22	0.103774	0.0375427	GO:0005829	GO:CC	cytosol
0.0467875	558	212	20	0.0943396	0.0358423	GO:0005615	GO:CC	extracellular space
0.00104115	159	264	11	0.0416667	0.0691824	GO:0005126	GO:MF	cytokine receptor binding
0.0038887	90	264	8	0.030303	0.0888889	GO:0008009	GO:MF	chemokine activity
0.0038887	90	264	8	0.030303	0.0888889	GO:0042379	GO:MF	chemokine receptor binding
0.00725211	29	264	5	0.0189394	0.172414	GO:0019825	GO:MF	oxygen binding
0.0108692	16	264	4	0.0151515	0.25	GO:0008199	GO:MF	ferric iron binding
0.0244488	149	264	9	0.0340909	0.0604027	GO:0005125	GO:MF	cytokine activity
0.0497204	2	264	2	0.00757576	1	GO:0035718	GO:MF	macrophage migration inhibitory factor binding
0.000404334	292	84	18	0.214286	0.0616438	HP:0032243	HP	Abnormal tissue metabolite concentration
0.0126587	33	84	6	0.0714286	0.181818	HP:0009004	HP	Hypoplasia of the musculature
0.0465951	41	84	6	0.0714286	0.146341	HP:0011904	HP	Persistence of hemoglobin F
0.0142929	46	118	6	0.0508475	0.130435	KEGG:04216	KEGG	Ferroptosis
0.0283119	42	137	6	0.0437956	0.142857	REAC:R-DRE-380108	REAC	Chemokine receptors bind chemokines

## Sheet: epi
epicardium
upregulated GO terms of injury response with different parameter combinations. term size … number of genes in GO term, query size … number of genes in query, intersection … number of genes intersecting between term and query, precision … intersection size / query size, recall… intersection size / term size
filter: 10 counts, 1SD on median
p_value	term_size	query_size	intersection_size	precision	recall	term_id	source	term_name
4.52196e-05	526	657	46	0.0700152	0.0874525	GO:0044248	GO:BP	cellular catabolic process
0.000129859	40	657	11	0.0167428	0.275	GO:0098754	GO:BP	detoxification
0.000242836	34	657	10	0.0152207	0.294118	GO:0097237	GO:BP	cellular response to toxic substance
0.000242836	34	657	10	0.0152207	0.294118	GO:1990748	GO:BP	cellular detoxification
0.000377009	44	657	11	0.0167428	0.25	GO:0009636	GO:BP	response to toxic substance
0.000380668	830	657	60	0.0913242	0.0722892	GO:0042221	GO:BP	response to chemical
0.000527015	518	657	43	0.065449	0.0830116	GO:0070887	GO:BP	cellular response to chemical stimulus
0.00254608	423	657	36	0.0547945	0.0851064	GO:0030029	GO:BP	actin filament-based process
0.00262268	34	657	9	0.0136986	0.264706	GO:0072593	GO:BP	reactive oxygen species metabolic process
0.002737	26	657	8	0.0121766	0.307692	GO:0098869	GO:BP	cellular oxidant detoxification
0.00299686	75	657	13	0.0197869	0.173333	GO:0022900	GO:BP	electron transport chain
0.00356625	950	657	63	0.0958904	0.0663158	GO:0009056	GO:BP	catabolic process
0.00763723	426	657	35	0.0532725	0.0821596	GO:0072359	GO:BP	circulatory system development
0.00841928	208	657	22	0.0334855	0.105769	GO:0006091	GO:BP	generation of precursor metabolites and energy
0.00858578	2517	657	132	0.200913	0.0524434	GO:0048856	GO:BP	anatomical structure development
0.00937185	412	657	34	0.0517504	0.0825243	GO:0030036	GO:BP	actin cytoskeleton organization
0.0127386	473	657	37	0.0563166	0.0782241	GO:0006518	GO:BP	peptide metabolic process
0.0130845	98	657	14	0.021309	0.142857	GO:0045333	GO:BP	cellular respiration
0.0160924	63	657	11	0.0167428	0.174603	GO:0022904	GO:BP	respiratory electron transport chain
0.0208118	89	657	13	0.0197869	0.146067	GO:0009060	GO:BP	aerobic respiration
0.0209798	17	657	6	0.00913242	0.352941	GO:0042744	GO:BP	hydrogen peroxide catabolic process
0.0228885	54	657	10	0.0152207	0.185185	GO:0042773	GO:BP	ATP synthesis coupled electron transport
0.0232771	412	657	33	0.0502283	0.0800971	GO:0006412	GO:BP	translation
0.0256458	6	657	4	0.00608828	0.666667	GO:0045123	GO:BP	cellular extravasation
0.0282617	416	657	33	0.0502283	0.0793269	GO:0043043	GO:BP	peptide biosynthetic process
0.0304983	18	657	6	0.00913242	0.333333	GO:0042743	GO:BP	hydrogen peroxide metabolic process
0.0341646	476	657	36	0.0547945	0.0756303	GO:0043604	GO:BP	amide biosynthetic process
0.034585	711	657	48	0.0730594	0.0675105	GO:0002376	GO:BP	immune system process
0.0437498	58	657	10	0.0152207	0.172414	GO:0006979	GO:BP	response to oxidative stress
0.0497821	3	657	3	0.00456621	1	GO:0051043	GO:BP	regulation of membrane protein ectodomain proteolysis
4.80236e-19	4443	530	265	0.5	0.0596444	GO:0005737	GO:CC	cytoplasm
1.0719e-05	586	530	49	0.0924528	0.0836177	GO:0005829	GO:CC	cytosol
3.59627e-05	628	530	50	0.0943396	0.0796178	GO:0005739	GO:CC	mitochondrion
5.82867e-05	355	530	34	0.0641509	0.0957746	GO:0031967	GO:CC	organelle envelope
5.82867e-05	355	530	34	0.0641509	0.0957746	GO:0031975	GO:CC	envelope
6.61081e-05	292	530	30	0.0566038	0.10274	GO:0005740	GO:CC	mitochondrial envelope
0.000766418	262	530	26	0.0490566	0.0992366	GO:0031966	GO:CC	mitochondrial membrane
0.00114156	189	530	21	0.0396226	0.111111	GO:0019866	GO:CC	organelle inner membrane
0.00309327	186	530	20	0.0377358	0.107527	GO:0005743	GO:CC	mitochondrial inner membrane
0.00408589	254	530	24	0.045283	0.0944882	GO:0015629	GO:CC	actin cytoskeleton
0.0113029	20	530	6	0.0113208	0.3	GO:0001725	GO:CC	stress fiber
0.0113029	20	530	6	0.0113208	0.3	GO:0097517	GO:CC	contractile actin filament bundle
0.0113029	20	530	6	0.0113208	0.3	GO:0042641	GO:CC	actomyosin
0.0153375	21	530	6	0.0113208	0.285714	GO:0005833	GO:CC	hemoglobin complex
0.0181688	117	530	14	0.0264151	0.119658	GO:0098800	GO:CC	inner mitochondrial membrane protein complex
0.0195866	64	530	10	0.0188679	0.15625	GO:0022626	GO:CC	cytosolic ribosome
0.0268065	23	530	6	0.0113208	0.26087	GO:0032432	GO:CC	actin filament bundle
0.0287783	907	530	55	0.103774	0.0606395	GO:0031090	GO:CC	organelle membrane
0.0328736	9271	530	378	0.713208	0.0407723	GO:0005622	GO:CC	intracellular anatomical structure
1.59059e-06	57	764	14	0.0183246	0.245614	GO:0016209	GO:MF	antioxidant activity
5.95739e-05	44	764	11	0.0143979	0.25	GO:0004601	GO:MF	peroxidase activity
0.000123331	47	764	11	0.0143979	0.234043	GO:0016684	GO:MF	oxidoreductase activity, acting on peroxide as acceptor
0.000273392	361	764	32	0.0418848	0.0886427	GO:0003779	GO:MF	actin binding
0.000579595	89	764	14	0.0183246	0.157303	GO:0050660	GO:MF	flavin adenine dinucleotide binding
0.000737307	175	764	20	0.026178	0.114286	GO:0051015	GO:MF	actin filament binding
0.0024783	638	764	44	0.0575916	0.0689655	GO:0008092	GO:MF	cytoskeletal protein binding
0.00253299	828	764	53	0.0693717	0.0640097	GO:0016491	GO:MF	oxidoreductase activity
0.0059531	497	764	36	0.0471204	0.0724346	GO:0044877	GO:MF	protein-containing complex binding
0.0339949	33	764	7	0.0091623	0.212121	GO:0071949	GO:MF	FAD binding
0.0415676	34	764	7	0.0091623	0.205882	GO:0016651	GO:MF	oxidoreductase activity, acting on NAD(P)H
0.0446974	114	764	13	0.0170157	0.114035	GO:0008135	GO:MF	translation factor activity, RNA binding
0.00251501	73	263	15	0.0570342	0.205479	HP:0025065	HP	Abnormal mean corpuscular volume
0.00423774	41	263	11	0.0418251	0.268293	HP:0011904	HP	Persistence of hemoglobin F
0.00505812	188	263	25	0.095057	0.132979	HP:0031546	HP	Cardiac conduction abnormality
0.00516219	176	263	24	0.0912548	0.136364	HP:0000980	HP	Pallor
0.00793796	244	263	29	0.110266	0.118852	HP:0004308	HP	Ventricular arrhythmia
0.0148984	64	263	13	0.0494297	0.203125	HP:0005518	HP	Increased mean corpuscular volume
0.0188482	777	263	63	0.239544	0.0810811	HP:0034684	HP	Abnormal enzyme concentration or activity
0.0206921	615	263	53	0.201521	0.0861789	HP:0001638	HP	Cardiomyopathy
0.0280637	1634	263	110	0.418251	0.0673195	HP:0001871	HP	Abnormality of blood and blood-forming tissues
0.033717	658	263	55	0.209125	0.0835866	HP:0001637	HP	Abnormal myocardium morphology
0.0394726	42	263	10	0.0380228	0.238095	HP:0030272	HP	Abnormal erythrocyte enzyme level
0.0470774	81	263	14	0.0532319	0.17284	HP:0004756	HP	Ventricular tachycardia
1.60134e-05	46	350	14	0.04	0.304348	KEGG:04216	KEGG	Ferroptosis
0.000847161	115	350	20	0.0571429	0.173913	KEGG:00190	KEGG	Oxidative phosphorylation
0.00822639	104	350	17	0.0485714	0.163462	KEGG:03010	KEGG	Ribosome
0.015593	45	350	10	0.0285714	0.222222	KEGG:00071	KEGG	Fatty acid degradation
0.000183818	96	393	19	0.0483461	0.197917	REAC:R-DRE-72689	REAC	Formation of a pool of free 40S subunits
0.000283601	108	393	20	0.0508906	0.185185	REAC:R-DRE-156827	REAC	L13a-mediated translational silencing of Ceruloplasmin expression
0.00104812	117	393	20	0.0508906	0.17094	REAC:R-DRE-72737	REAC	Cap-dependent Translation Initiation
0.00104812	117	393	20	0.0508906	0.17094	REAC:R-DRE-72613	REAC	Eukaryotic Translation Initiation
0.00157818	110	393	19	0.0483461	0.172727	REAC:R-DRE-975957	REAC	Nonsense Mediated Decay (NMD) enhanced by the Exon Junction Complex (EJC)
0.00157818	110	393	19	0.0483461	0.172727	REAC:R-DRE-927802	REAC	Nonsense-Mediated Decay (NMD)
0.0052828	89	393	16	0.0407125	0.179775	REAC:R-DRE-1799339	REAC	SRP-dependent cotranslational protein targeting to membrane
0.00706346	91	393	16	0.0407125	0.175824	REAC:R-DRE-975956	REAC	Nonsense Mediated Decay (NMD) independent of the Exon Junction Complex (EJC)
0.0244734	61	393	12	0.0305344	0.196721	REAC:R-DRE-72702	REAC	Ribosomal scanning and start codon recognition
0.028907	62	393	12	0.0305344	0.193548	REAC:R-DRE-72662	REAC	Activation of the mRNA upon binding of the cap-binding complex and eIFs, and subsequent binding to 43S
0.0292327	53	393	11	0.0279898	0.207547	REAC:R-DRE-72695	REAC	Formation of the ternary complex, and subsequently, the 43S complex
0.0168023	12312	1029	564	0.548105	0.045809	TF:M01261	TF	Factor: HNF3A; motif: RWGTAAACAN
0.00117719	71	112	16	0.142857	0.225352	WP:WP1339	WP	Electron transport chain
0.0122879	62	112	13	0.116071	0.209677	WP:WP324	WP	Cytoplasmic ribosomal proteins
filter: 10 counts, 2SD on median
p_value	term_size	query_size	intersection_size	precision	recall	term_id	source	term_name
3.24898e-06	40	463	11	0.0237581	0.275	GO:0098754	GO:BP	detoxification
8.23152e-06	34	463	10	0.0215983	0.294118	GO:0097237	GO:BP	cellular response to toxic substance
8.23152e-06	34	463	10	0.0215983	0.294118	GO:1990748	GO:BP	cellular detoxification
9.82027e-06	44	463	11	0.0237581	0.25	GO:0009636	GO:BP	response to toxic substance
5.15829e-05	75	463	13	0.0280778	0.173333	GO:0022900	GO:BP	electron transport chain
0.000101524	526	463	36	0.0777538	0.0684411	GO:0044248	GO:BP	cellular catabolic process
0.00017707	26	463	8	0.0172786	0.307692	GO:0098869	GO:BP	cellular oxidant detoxification
0.000197723	98	463	14	0.0302376	0.142857	GO:0045333	GO:BP	cellular respiration
0.000412673	89	463	13	0.0280778	0.146067	GO:0009060	GO:BP	aerobic respiration
0.000438883	208	463	20	0.0431965	0.0961538	GO:0006091	GO:BP	generation of precursor metabolites and energy
0.000507053	63	463	11	0.0237581	0.174603	GO:0022904	GO:BP	respiratory electron transport chain
0.000533899	950	463	51	0.110151	0.0536842	GO:0009056	GO:BP	catabolic process
0.000607806	518	463	34	0.0734341	0.0656371	GO:0070887	GO:BP	cellular response to chemical stimulus
0.000834975	830	463	46	0.0993521	0.0554217	GO:0042221	GO:BP	response to chemical
0.000946554	54	463	10	0.0215983	0.185185	GO:0042773	GO:BP	ATP synthesis coupled electron transport
0.00171651	34	463	8	0.0172786	0.235294	GO:0072593	GO:BP	reactive oxygen species metabolic process
0.00188215	58	463	10	0.0215983	0.172414	GO:0006979	GO:BP	response to oxidative stress
0.00256283	17	463	6	0.012959	0.352941	GO:0042744	GO:BP	hydrogen peroxide catabolic process
0.00376074	18	463	6	0.012959	0.333333	GO:0042743	GO:BP	hydrogen peroxide metabolic process
0.00475877	64	463	10	0.0215983	0.15625	GO:0006119	GO:BP	oxidative phosphorylation
0.00527213	331	463	24	0.0518359	0.0725076	GO:0042592	GO:BP	homeostatic process
0.00815857	133	463	14	0.0302376	0.105263	GO:0015980	GO:BP	energy derivation by oxidation of organic compounds
0.0200593	163	463	15	0.0323974	0.0920245	GO:0019725	GO:BP	cellular homeostasis
0.030378	49	463	8	0.0172786	0.163265	GO:0019646	GO:BP	aerobic electron transport chain
0.030378	49	463	8	0.0172786	0.163265	GO:0042775	GO:BP	mitochondrial ATP synthesis coupled electron transport
0.0393895	423	463	26	0.0561555	0.0614657	GO:0030029	GO:BP	actin filament-based process
0.0459947	117	463	12	0.0259179	0.102564	GO:0030003	GO:BP	intracellular monoatomic cation homeostasis
0.0459947	117	463	12	0.0259179	0.102564	GO:0006873	GO:BP	intracellular monoatomic ion homeostasis
0.0492334	27	463	6	0.012959	0.222222	GO:0015671	GO:BP	oxygen transport
1.39687e-15	4443	378	195	0.515873	0.0438893	GO:0005737	GO:CC	cytoplasm
1.24712e-07	628	378	45	0.119048	0.0716561	GO:0005739	GO:CC	mitochondrion
1.51408e-06	586	378	41	0.108466	0.0699659	GO:0005829	GO:CC	cytosol
2.21022e-06	292	378	27	0.0714286	0.0924658	GO:0005740	GO:CC	mitochondrial envelope
2.70448e-06	355	378	30	0.0793651	0.084507	GO:0031975	GO:CC	envelope
2.70448e-06	355	378	30	0.0793651	0.084507	GO:0031967	GO:CC	organelle envelope
6.91794e-05	262	378	23	0.0608466	0.0877863	GO:0031966	GO:CC	mitochondrial membrane
9.28587e-05	189	378	19	0.0502646	0.100529	GO:0019866	GO:CC	organelle inner membrane
0.000322499	186	378	18	0.047619	0.0967742	GO:0005743	GO:CC	mitochondrial inner membrane
0.000379323	117	378	14	0.037037	0.119658	GO:0098800	GO:CC	inner mitochondrial membrane protein complex
0.000991381	64	378	10	0.026455	0.15625	GO:0022626	GO:CC	cytosolic ribosome
0.00100545	163	378	16	0.042328	0.0981595	GO:0098798	GO:CC	mitochondrial protein-containing complex
0.00206669	254	378	20	0.0529101	0.0787402	GO:0015629	GO:CC	actin cytoskeleton
0.00208753	21	378	6	0.015873	0.285714	GO:0005833	GO:CC	hemoglobin complex
0.00330113	73	378	10	0.026455	0.136986	GO:0098803	GO:CC	respiratory chain complex
0.00420492	75	378	10	0.026455	0.133333	GO:0070469	GO:CC	respirasome
0.00829391	81	378	10	0.026455	0.123457	GO:0030016	GO:CC	myofibril
0.0113746	84	378	10	0.026455	0.119048	GO:0043292	GO:CC	contractile fiber
0.0128185	69	378	9	0.0238095	0.130435	GO:0005746	GO:CC	mitochondrial respirasome
0.0135773	103	378	11	0.0291005	0.106796	GO:0044391	GO:CC	ribosomal subunit
0.0143989	41	378	7	0.0185185	0.170732	GO:0022625	GO:CC	cytosolic large ribosomal subunit
0.0233601	20	378	5	0.0132275	0.25	GO:0097517	GO:CC	contractile actin filament bundle
0.0233601	20	378	5	0.0132275	0.25	GO:0042641	GO:CC	actomyosin
0.0233601	20	378	5	0.0132275	0.25	GO:0001725	GO:CC	stress fiber
0.0380079	22	378	5	0.0132275	0.227273	GO:0005776	GO:CC	autophagosome
0.0435777	64	378	8	0.021164	0.125	GO:0015934	GO:CC	large ribosomal subunit
0.0475336	23	378	5	0.0132275	0.217391	GO:0032432	GO:CC	actin filament bundle
0.0478319	13	378	4	0.010582	0.307692	GO:0031838	GO:CC	haptoglobin-hemoglobin complex
2.67407e-07	57	542	13	0.0239852	0.22807	GO:0016209	GO:MF	antioxidant activity
1.9432e-06	44	542	11	0.0202952	0.25	GO:0004601	GO:MF	peroxidase activity
4.13469e-06	47	542	11	0.0202952	0.234043	GO:0016684	GO:MF	oxidoreductase activity, acting on peroxide as acceptor
0.000282245	361	542	26	0.0479705	0.0720222	GO:0003779	GO:MF	actin binding
0.00177499	828	542	42	0.0774908	0.0507246	GO:0016491	GO:MF	oxidoreductase activity
0.00845782	175	542	15	0.0276753	0.0857143	GO:0051015	GO:MF	actin filament binding
0.0114867	497	542	28	0.0516605	0.056338	GO:0044877	GO:MF	protein-containing complex binding
0.0194766	188	542	15	0.0276753	0.0797872	GO:0003712	GO:MF	transcription coregulator activity
0.0207814	29	542	6	0.0110701	0.206897	GO:0019825	GO:MF	oxygen binding
0.0300451	638	542	32	0.0590406	0.0501567	GO:0008092	GO:MF	cytoskeletal protein binding
0.00142294	193	193	22	0.11399	0.11399	HP:0001644	HP	Dilated cardiomyopathy
0.00173274	41	193	10	0.0518135	0.243902	HP:0011904	HP	Persistence of hemoglobin F
0.00198358	73	193	13	0.0673575	0.178082	HP:0025065	HP	Abnormal mean corpuscular volume
0.00205082	62	193	12	0.0621762	0.193548	HP:0012131	HP	Abnormal number of erythroid precursors
0.00359685	188	193	21	0.108808	0.111702	HP:0031546	HP	Cardiac conduction abnormality
0.00389182	615	193	44	0.227979	0.0715447	HP:0001638	HP	Cardiomyopathy
0.00489027	176	193	20	0.103627	0.113636	HP:0000980	HP	Pallor
0.01942	64	193	11	0.0569948	0.171875	HP:0005518	HP	Increased mean corpuscular volume
0.0198947	226	193	22	0.11399	0.0973451	HP:0012103	HP	Abnormality of the mitochondrion
0.0211859	244	193	23	0.119171	0.0942623	HP:0004308	HP	Ventricular arrhythmia
0.0226671	245	193	23	0.119171	0.0938776	HP:0001254	HP	Lethargy
0.0233289	658	193	44	0.227979	0.0668693	HP:0001637	HP	Abnormal myocardium morphology
0.0287303	79	193	12	0.0621762	0.151899	HP:0011902	HP	Abnormal hemoglobin
0.0333569	777	193	49	0.253886	0.0630631	HP:0034684	HP	Abnormal enzyme concentration or activity
0.0372993	81	193	12	0.0621762	0.148148	HP:0004756	HP	Ventricular tachycardia
0.045674	36	193	8	0.0414508	0.222222	HP:0012410	HP	Pure red cell aplasia
0.045674	36	193	8	0.0414508	0.222222	HP:0011031	HP	Abnormality of iron homeostasis
0.0480158	83	193	12	0.0621762	0.144578	HP:0001894	HP	Thrombocytosis
2.13682e-06	46	250	13	0.052	0.282609	KEGG:04216	KEGG	Ferroptosis
2.00279e-05	115	250	19	0.076	0.165217	KEGG:00190	KEGG	Oxidative phosphorylation
0.00044785	104	250	16	0.064	0.153846	KEGG:03010	KEGG	Ribosome
0.00565632	45	250	9	0.036	0.2	KEGG:00071	KEGG	Fatty acid degradation
1.30453e-06	96	290	19	0.0655172	0.197917	REAC:R-DRE-72689	REAC	Formation of a pool of free 40S subunits
1.70472e-06	108	290	20	0.0689655	0.185185	REAC:R-DRE-156827	REAC	L13a-mediated translational silencing of Ceruloplasmin expression
7.13342e-06	117	290	20	0.0689655	0.17094	REAC:R-DRE-72737	REAC	Cap-dependent Translation Initiation
7.13342e-06	117	290	20	0.0689655	0.17094	REAC:R-DRE-72613	REAC	Eukaryotic Translation Initiation
9.14137e-05	89	290	16	0.0551724	0.179775	REAC:R-DRE-1799339	REAC	SRP-dependent cotranslational protein targeting to membrane
0.000125578	91	290	16	0.0551724	0.175824	REAC:R-DRE-975956	REAC	Nonsense Mediated Decay (NMD) independent of the Exon Junction Complex (EJC)
0.000364787	110	290	17	0.0586207	0.154545	REAC:R-DRE-927802	REAC	Nonsense-Mediated Decay (NMD)
0.000364787	110	290	17	0.0586207	0.154545	REAC:R-DRE-975957	REAC	Nonsense Mediated Decay (NMD) enhanced by the Exon Junction Complex (EJC)
0.0010654	61	290	12	0.0413793	0.196721	REAC:R-DRE-72702	REAC	Ribosomal scanning and start codon recognition
0.0012751	62	290	12	0.0413793	0.193548	REAC:R-DRE-72662	REAC	Activation of the mRNA upon binding of the cap-binding complex and eIFs, and subsequent binding to 43S
0.00157997	53	290	11	0.037931	0.207547	REAC:R-DRE-72695	REAC	Formation of the ternary complex, and subsequently, the 43S complex
0.000167565	71	86	15	0.174419	0.211268	WP:WP1339	WP	Electron transport chain
0.000752544	62	86	13	0.151163	0.209677	WP:WP324	WP	Cytoplasmic ribosomal proteins
filter: 10 counts, 3SD on median
p_value	term_size	query_size	intersection_size	precision	recall	term_id	source	term_name
2.19875e-07	34	318	10	0.0314465	0.294118	GO:1990748	GO:BP	cellular detoxification
2.19875e-07	34	318	10	0.0314465	0.294118	GO:0097237	GO:BP	cellular response to toxic substance
1.29364e-06	40	318	10	0.0314465	0.25	GO:0098754	GO:BP	detoxification
1.78236e-06	98	318	14	0.0440252	0.142857	GO:0045333	GO:BP	cellular respiration
3.55646e-06	44	318	10	0.0314465	0.227273	GO:0009636	GO:BP	response to toxic substance
5.14585e-06	89	318	13	0.0408805	0.146067	GO:0009060	GO:BP	aerobic respiration
5.34709e-06	208	318	19	0.0597484	0.0913462	GO:0006091	GO:BP	generation of precursor metabolites and energy
6.91264e-06	75	318	12	0.0377358	0.16	GO:0022900	GO:BP	electron transport chain
9.72264e-06	26	318	8	0.0251572	0.307692	GO:0098869	GO:BP	cellular oxidant detoxification
1.13737e-05	63	318	11	0.0345912	0.174603	GO:0022904	GO:BP	respiratory electron transport chain
2.93245e-05	54	318	10	0.0314465	0.185185	GO:0042773	GO:BP	ATP synthesis coupled electron transport
9.58384e-05	133	318	14	0.0440252	0.105263	GO:0015980	GO:BP	energy derivation by oxidation of organic compounds
0.000158711	64	318	10	0.0314465	0.15625	GO:0006119	GO:BP	oxidative phosphorylation
0.000163676	518	318	28	0.0880503	0.0540541	GO:0070887	GO:BP	cellular response to chemical stimulus
0.000223205	830	318	37	0.116352	0.0445783	GO:0042221	GO:BP	response to chemical
0.000286345	17	318	6	0.0188679	0.352941	GO:0042744	GO:BP	hydrogen peroxide catabolic process
0.000423137	18	318	6	0.0188679	0.333333	GO:0042743	GO:BP	hydrogen peroxide metabolic process
0.000751708	526	318	27	0.0849057	0.0513308	GO:0044248	GO:BP	cellular catabolic process
0.00169096	34	318	7	0.0220126	0.205882	GO:0072593	GO:BP	reactive oxygen species metabolic process
0.00196928	49	318	8	0.0251572	0.163265	GO:0042775	GO:BP	mitochondrial ATP synthesis coupled electron transport
0.00196928	49	318	8	0.0251572	0.163265	GO:0019646	GO:BP	aerobic electron transport chain
0.00432518	412	318	22	0.0691824	0.0533981	GO:0006412	GO:BP	translation
0.00504618	416	318	22	0.0691824	0.0528846	GO:0043043	GO:BP	peptide biosynthetic process
0.0058979	27	318	6	0.0188679	0.222222	GO:0015671	GO:BP	oxygen transport
0.00704159	331	318	19	0.0597484	0.0574018	GO:0042592	GO:BP	homeostatic process
0.00728918	58	318	8	0.0251572	0.137931	GO:0006979	GO:BP	response to oxidative stress
0.00918631	29	318	6	0.0188679	0.206897	GO:0002697	GO:BP	regulation of immune effector process
0.00918631	29	318	6	0.0188679	0.206897	GO:0015669	GO:BP	gas transport
0.0121079	473	318	23	0.072327	0.0486258	GO:0006518	GO:BP	peptide metabolic process
0.0201208	4	318	3	0.00943396	0.75	GO:0061082	GO:BP	myeloid leukocyte cytokine production
0.0201208	4	318	3	0.00943396	0.75	GO:0061081	GO:BP	positive regulation of myeloid leukocyte cytokine production involved in immune response
0.0252082	21	318	5	0.0157233	0.238095	GO:0006879	GO:BP	intracellular iron ion homeostasis
0.0256316	711	318	29	0.091195	0.0407876	GO:0002376	GO:BP	immune system process
0.0320337	163	318	12	0.0377358	0.0736196	GO:0019725	GO:BP	cellular homeostasis
0.0339567	92	318	9	0.0283019	0.0978261	GO:0002252	GO:BP	immune effector process
0.0402735	476	318	22	0.0691824	0.0462185	GO:0043604	GO:BP	amide biosynthetic process
0.0408696	117	318	10	0.0314465	0.0854701	GO:0030003	GO:BP	intracellular monoatomic cation homeostasis
0.0408696	117	318	10	0.0314465	0.0854701	GO:0006873	GO:BP	intracellular monoatomic ion homeostasis
0.0463938	55	318	7	0.0220126	0.127273	GO:0002262	GO:BP	myeloid cell homeostasis
2.00055e-13	4443	274	147	0.536496	0.0330858	GO:0005737	GO:CC	cytoplasm
2.41131e-07	586	274	35	0.127737	0.059727	GO:0005829	GO:CC	cytosol
1.44759e-06	628	274	35	0.127737	0.0557325	GO:0005739	GO:CC	mitochondrion
5.78484e-06	292	274	22	0.080292	0.0753425	GO:0005740	GO:CC	mitochondrial envelope
1.08104e-05	355	274	24	0.0875912	0.0676056	GO:0031967	GO:CC	organelle envelope
1.08104e-05	355	274	24	0.0875912	0.0676056	GO:0031975	GO:CC	envelope
1.98558e-05	262	274	20	0.0729927	0.0763359	GO:0031966	GO:CC	mitochondrial membrane
4.6886e-05	64	274	10	0.0364964	0.15625	GO:0022626	GO:CC	cytosolic ribosome
4.89924e-05	117	274	13	0.0474453	0.111111	GO:0098800	GO:CC	inner mitochondrial membrane protein complex
7.26941e-05	163	274	15	0.0547445	0.0920245	GO:0098798	GO:CC	mitochondrial protein-containing complex
0.000165583	73	274	10	0.0364964	0.136986	GO:0098803	GO:CC	respiratory chain complex
0.000213686	75	274	10	0.0364964	0.133333	GO:0070469	GO:CC	respirasome
0.000283442	21	274	6	0.0218978	0.285714	GO:0005833	GO:CC	hemoglobin complex
0.000388488	186	274	15	0.0547445	0.0806452	GO:0005743	GO:CC	mitochondrial inner membrane
0.000473943	189	274	15	0.0547445	0.0793651	GO:0019866	GO:CC	organelle inner membrane
0.000593778	103	274	11	0.040146	0.106796	GO:0044391	GO:CC	ribosomal subunit
0.000873582	69	274	9	0.0328467	0.130435	GO:0005746	GO:CC	mitochondrial respirasome
0.00159138	41	274	7	0.0255474	0.170732	GO:0022625	GO:CC	cytosolic large ribosomal subunit
0.00400319	64	274	8	0.0291971	0.125	GO:0015934	GO:CC	large ribosomal subunit
0.00722171	22	274	5	0.0182482	0.227273	GO:0005776	GO:CC	autophagosome
0.0119697	13	274	4	0.0145985	0.307692	GO:0031838	GO:CC	haptoglobin-hemoglobin complex
0.0220535	81	274	8	0.0291971	0.0987654	GO:0030016	GO:CC	myofibril
0.0284681	84	274	8	0.0291971	0.0952381	GO:0043292	GO:CC	contractile fiber
0.0322935	9271	274	203	0.740876	0.0218962	GO:0005622	GO:CC	intracellular anatomical structure
2.94675e-08	44	369	11	0.0298103	0.25	GO:0004601	GO:MF	peroxidase activity
3.6071e-08	57	369	12	0.0325203	0.210526	GO:0016209	GO:MF	antioxidant activity
6.40498e-08	47	369	11	0.0298103	0.234043	GO:0016684	GO:MF	oxidoreductase activity, acting on peroxide as acceptor
0.000103088	828	369	35	0.0948509	0.0422705	GO:0016491	GO:MF	oxidoreductase activity
0.00205457	29	369	6	0.0162602	0.206897	GO:0019825	GO:MF	oxygen binding
0.0101104	361	369	18	0.0487805	0.0498615	GO:0003779	GO:MF	actin binding
0.0145049	13	369	4	0.0108401	0.307692	GO:0031720	GO:MF	haptoglobin binding
0.0269829	15	369	4	0.0108401	0.266667	GO:0003954	GO:MF	NADH dehydrogenase activity
0.0269829	15	369	4	0.0108401	0.266667	GO:0005344	GO:MF	oxygen carrier activity
0.0355144	16	369	4	0.0108401	0.25	GO:0008199	GO:MF	ferric iron binding
1.76497e-05	73	130	13	0.1	0.178082	HP:0025065	HP	Abnormal mean corpuscular volume
3.98685e-05	41	130	10	0.0769231	0.243902	HP:0011904	HP	Persistence of hemoglobin F
0.000164338	193	130	19	0.146154	0.0984456	HP:0001644	HP	Dilated cardiomyopathy
0.000206069	176	130	18	0.138462	0.102273	HP:0000980	HP	Pallor
0.000264825	62	130	11	0.0846154	0.177419	HP:0012131	HP	Abnormal number of erythroid precursors
0.000372127	64	130	11	0.0846154	0.171875	HP:0005518	HP	Increased mean corpuscular volume
0.000420713	79	130	12	0.0923077	0.151899	HP:0011902	HP	Abnormal hemoglobin
0.000734017	83	130	12	0.0923077	0.144578	HP:0001894	HP	Thrombocytosis
0.00133637	546	130	32	0.246154	0.0586081	HP:0002094	HP	Dyspnea
0.00276766	188	130	17	0.130769	0.0904255	HP:0031546	HP	Cardiac conduction abnormality
0.00468072	28	130	7	0.0538462	0.25	HP:0030270	HP	Elevated red cell adenosine deaminase activity
0.00468072	28	130	7	0.0538462	0.25	HP:0020118	HP	Radial artery aplasia
0.00468072	28	130	7	0.0538462	0.25	HP:0031640	HP	Abnormal radial artery morphology
0.00556778	19	130	6	0.0461538	0.315789	HP:0025066	HP	Decreased mean corpuscular volume
0.00604916	29	130	7	0.0538462	0.241379	HP:0005532	HP	Macrocytic dyserythropoietic anemia
0.00604916	29	130	7	0.0538462	0.241379	HP:4000209	HP	Abnormal erythrocyte adenosine deaminase activity
0.00631703	615	130	33	0.253846	0.0536585	HP:0001638	HP	Cardiomyopathy
0.00661506	245	130	19	0.146154	0.077551	HP:0001254	HP	Lethargy
0.0078001	20	130	6	0.0461538	0.3	HP:0032231	HP	Hypochromia
0.00802915	12	130	5	0.0384615	0.416667	HP:0012119	HP	Methemoglobinemia
0.00896384	777	130	38	0.292308	0.048906	HP:0034684	HP	Abnormal enzyme concentration or activity
0.0126528	210	130	17	0.130769	0.0809524	HP:0010972	HP	Anemia of inadequate production
0.0149778	610	130	32	0.246154	0.052459	HP:0011675	HP	Arrhythmia
0.015298	33	130	7	0.0538462	0.212121	HP:0012133	HP	Erythroid hypoplasia
0.0178274	1634	130	62	0.476923	0.0379437	HP:0001871	HP	Abnormality of blood and blood-forming tissues
0.0209194	95	130	11	0.0846154	0.115789	HP:0004312	HP	Abnormal reticulocyte morphology
0.0244503	244	130	18	0.138462	0.0737705	HP:0004308	HP	Ventricular arrhythmia
0.0272442	658	130	33	0.253846	0.050152	HP:0001637	HP	Abnormal myocardium morphology
0.0281324	659	130	33	0.253846	0.0500759	HP:0030956	HP	Abnormality of cardiovascular system electrophysiology
0.0281719	36	130	7	0.0538462	0.194444	HP:0012410	HP	Pure red cell aplasia
0.0281719	36	130	7	0.0538462	0.194444	HP:0011031	HP	Abnormality of iron homeostasis
0.0298686	81	130	10	0.0769231	0.123457	HP:0004756	HP	Ventricular tachycardia
0.0323258	25	130	6	0.0461538	0.24	HP:0004840	HP	Hypochromic microcytic anemia
0.0409413	38	130	7	0.0538462	0.184211	HP:0002669	HP	Osteosarcoma
0.0410185	16	130	5	0.0384615	0.3125	HP:0001930	HP	Nonspherocytic hemolytic anemia
0.0489216	39	130	7	0.0538462	0.179487	HP:0008316	HP	Abnormal mitochondria in muscle tissue
0.0494259	677	130	33	0.253846	0.0487445	HP:0001903	HP	Anemia
3.82127e-07	46	177	12	0.0677966	0.26087	KEGG:04216	KEGG	Ferroptosis
4.01832e-06	104	177	16	0.0903955	0.153846	KEGG:03010	KEGG	Ribosome
1.68794e-05	115	177	16	0.0903955	0.13913	KEGG:00190	KEGG	Oxidative phosphorylation
0.00276633	45	177	8	0.0451977	0.177778	KEGG:00071	KEGG	Fatty acid degradation
0.00413131	122	177	13	0.0734463	0.106557	KEGG:04260	KEGG	Cardiac muscle contraction
1.47035e-09	96	197	19	0.0964467	0.197917	REAC:R-DRE-72689	REAC	Formation of a pool of free 40S subunits
1.30294e-08	108	197	19	0.0964467	0.175926	REAC:R-DRE-156827	REAC	L13a-mediated translational silencing of Ceruloplasmin expression
5.53408e-08	117	197	19	0.0964467	0.162393	REAC:R-DRE-72737	REAC	Cap-dependent Translation Initiation
5.53408e-08	117	197	19	0.0964467	0.162393	REAC:R-DRE-72613	REAC	Eukaryotic Translation Initiation
3.38335e-07	89	197	16	0.0812183	0.179775	REAC:R-DRE-1799339	REAC	SRP-dependent cotranslational protein targeting to membrane
4.76255e-07	91	197	16	0.0812183	0.175824	REAC:R-DRE-975956	REAC	Nonsense Mediated Decay (NMD) independent of the Exon Junction Complex (EJC)
8.15137e-06	110	197	16	0.0812183	0.145455	REAC:R-DRE-927802	REAC	Nonsense-Mediated Decay (NMD)
8.15137e-06	110	197	16	0.0812183	0.145455	REAC:R-DRE-975957	REAC	Nonsense Mediated Decay (NMD) enhanced by the Exon Junction Complex (EJC)
3.04504e-05	53	197	11	0.0558376	0.207547	REAC:R-DRE-72695	REAC	Formation of the ternary complex, and subsequently, the 43S complex
0.000138421	61	197	11	0.0558376	0.180328	REAC:R-DRE-72702	REAC	Ribosomal scanning and start codon recognition
0.000164373	62	197	11	0.0558376	0.177419	REAC:R-DRE-72662	REAC	Activation of the mRNA upon binding of the cap-binding complex and eIFs, and subsequent binding to 43S
0.00084441	230	197	20	0.101523	0.0869565	REAC:R-DRE-72766	REAC	Translation
0.00368624	172	197	16	0.0812183	0.0930233	REAC:R-DRE-397014	REAC	Muscle contraction
0.00817027	126	197	13	0.0659898	0.103175	REAC:R-DRE-1428517	REAC	The citric acid (TCA) cycle and respiratory electron transport
0.0390992	127	197	12	0.0609137	0.0944882	REAC:R-DRE-114608	REAC	Platelet degranulation
0.0401508	20	197	5	0.0253807	0.25	REAC:R-DRE-445355	REAC	Smooth Muscle Contraction
0.000137457	71	74	14	0.189189	0.197183	WP:WP1339	WP	Electron transport chain
0.00014736	62	74	13	0.175676	0.209677	WP:WP324	WP	Cytoplasmic ribosomal proteins
filter: 20 counts, 1SD on median
p_value	term_size	query_size	intersection_size	precision	recall	term_id	source	term_name
2.36898e-05	40	432	10	0.0231481	0.25	GO:0098754	GO:BP	detoxification
6.36261e-05	44	432	10	0.0231481	0.227273	GO:0009636	GO:BP	response to toxic substance
6.95637e-05	34	432	9	0.0208333	0.264706	GO:1990748	GO:BP	cellular detoxification
6.95637e-05	34	432	9	0.0208333	0.264706	GO:0097237	GO:BP	cellular response to toxic substance
0.000143146	208	432	20	0.0462963	0.0961538	GO:0006091	GO:BP	generation of precursor metabolites and energy
0.000195041	75	432	12	0.0277778	0.16	GO:0022900	GO:BP	electron transport chain
0.000577943	98	432	13	0.0300926	0.132653	GO:0045333	GO:BP	cellular respiration
0.00100368	34	432	8	0.0185185	0.235294	GO:0072593	GO:BP	reactive oxygen species metabolic process
0.00130794	89	432	12	0.0277778	0.134831	GO:0009060	GO:BP	aerobic respiration
0.00153618	476	432	30	0.0694444	0.0630252	GO:0043604	GO:BP	amide biosynthetic process
0.00179034	26	432	7	0.0162037	0.269231	GO:0098869	GO:BP	cellular oxidant detoxification
0.00217924	63	432	10	0.0231481	0.15873	GO:0022904	GO:BP	respiratory electron transport chain
0.00247649	412	432	27	0.0625	0.065534	GO:0006412	GO:BP	translation
0.00296747	416	432	27	0.0625	0.0649038	GO:0043043	GO:BP	peptide biosynthetic process
0.00363347	133	432	14	0.0324074	0.105263	GO:0015980	GO:BP	energy derivation by oxidation of organic compounds
0.00393709	473	432	29	0.0671296	0.0613108	GO:0006518	GO:BP	peptide metabolic process
0.004118	526	432	31	0.0717593	0.0589354	GO:0044248	GO:BP	cellular catabolic process
0.00460575	54	432	9	0.0208333	0.166667	GO:0042773	GO:BP	ATP synthesis coupled electron transport
0.0102712	605	432	33	0.0763889	0.0545455	GO:0043603	GO:BP	amide metabolic process
0.016782	331	432	22	0.0509259	0.0664653	GO:0042592	GO:BP	homeostatic process
0.0192877	64	432	9	0.0208333	0.140625	GO:0006119	GO:BP	oxidative phosphorylation
0.0349045	17	432	5	0.0115741	0.294118	GO:0042744	GO:BP	hydrogen peroxide catabolic process
0.0372807	163	432	14	0.0324074	0.0858896	GO:0019725	GO:BP	cellular homeostasis
0.0473774	18	432	5	0.0115741	0.277778	GO:0055013	GO:BP	cardiac muscle cell development
0.0473774	18	432	5	0.0115741	0.277778	GO:0042743	GO:BP	hydrogen peroxide metabolic process
0.0477841	950	432	43	0.099537	0.0452632	GO:0009056	GO:BP	catabolic process
0.0488386	830	432	39	0.0902778	0.046988	GO:0042221	GO:BP	response to chemical
4.9248e-17	4443	367	194	0.52861	0.0436642	GO:0005737	GO:CC	cytoplasm
1.43972e-07	628	367	44	0.119891	0.0700637	GO:0005739	GO:CC	mitochondrion
1.09456e-06	292	367	27	0.0735695	0.0924658	GO:0005740	GO:CC	mitochondrial envelope
1.27468e-06	355	367	30	0.0817439	0.084507	GO:0031975	GO:CC	envelope
1.27468e-06	355	367	30	0.0817439	0.084507	GO:0031967	GO:CC	organelle envelope
1.87127e-06	586	367	40	0.108992	0.0682594	GO:0005829	GO:CC	cytosol
3.80599e-05	262	367	23	0.0626703	0.0877863	GO:0031966	GO:CC	mitochondrial membrane
0.00024783	189	367	18	0.0490463	0.0952381	GO:0019866	GO:CC	organelle inner membrane
0.00070845	64	367	10	0.027248	0.15625	GO:0022626	GO:CC	cytosolic ribosome
0.00084846	186	367	17	0.0463215	0.0913978	GO:0005743	GO:CC	mitochondrial inner membrane
0.00672607	117	367	12	0.0326975	0.102564	GO:0098800	GO:CC	inner mitochondrial membrane protein complex
0.00966835	103	367	11	0.0299728	0.106796	GO:0044391	GO:CC	ribosomal subunit
0.0110974	41	367	7	0.0190736	0.170732	GO:0022625	GO:CC	cytosolic large ribosomal subunit
0.0114166	163	367	14	0.0381471	0.0858896	GO:0098798	GO:CC	mitochondrial protein-containing complex
0.014851	73	367	9	0.0245232	0.123288	GO:0098803	GO:CC	respiratory chain complex
0.0183777	75	367	9	0.0245232	0.12	GO:0070469	GO:CC	respirasome
0.0188653	20	367	5	0.013624	0.25	GO:0042641	GO:CC	actomyosin
0.0188653	20	367	5	0.013624	0.25	GO:0097517	GO:CC	contractile actin filament bundle
0.0188653	20	367	5	0.013624	0.25	GO:0001725	GO:CC	stress fiber
0.0242492	21	367	5	0.013624	0.238095	GO:0005833	GO:CC	hemoglobin complex
0.0318253	9271	367	267	0.72752	0.0287995	GO:0005622	GO:CC	intracellular anatomical structure
0.0330901	64	367	8	0.0217984	0.125	GO:0015934	GO:CC	large ribosomal subunit
0.0334137	81	367	9	0.0245232	0.111111	GO:0030016	GO:CC	myofibril
0.0384604	23	367	5	0.013624	0.217391	GO:0032432	GO:CC	actin filament bundle
0.0441152	84	367	9	0.0245232	0.107143	GO:0043292	GO:CC	contractile fiber
1.50214e-06	57	508	12	0.023622	0.210526	GO:0016209	GO:MF	antioxidant activity
1.3689e-05	44	508	10	0.019685	0.227273	GO:0004601	GO:MF	peroxidase activity
2.68901e-05	47	508	10	0.019685	0.212766	GO:0016684	GO:MF	oxidoreductase activity, acting on peroxide as acceptor
0.0019495	828	508	40	0.0787402	0.0483092	GO:0016491	GO:MF	oxidoreductase activity
0.00340955	497	508	28	0.0551181	0.056338	GO:0044877	GO:MF	protein-containing complex binding
0.00379551	175	508	15	0.0295276	0.0857143	GO:0051015	GO:MF	actin filament binding
0.0280418	361	508	21	0.0413386	0.0581717	GO:0003779	GO:MF	actin binding
5.71448e-05	188	165	22	0.133333	0.117021	HP:0031546	HP	Cardiac conduction abnormality
0.000346046	73	165	13	0.0787879	0.178082	HP:0025065	HP	Abnormal mean corpuscular volume
0.000402502	62	165	12	0.0727273	0.193548	HP:0012131	HP	Abnormal number of erythroid precursors
0.000429438	193	165	21	0.127273	0.108808	HP:0001644	HP	Dilated cardiomyopathy
0.000431832	41	165	10	0.0606061	0.243902	HP:0011904	HP	Persistence of hemoglobin F
0.000686475	610	165	41	0.248485	0.0672131	HP:0011675	HP	Arrhythmia
0.00085736	615	165	41	0.248485	0.0666667	HP:0001638	HP	Cardiomyopathy
0.00149033	244	165	23	0.139394	0.0942623	HP:0004308	HP	Ventricular arrhythmia
0.00152961	226	165	22	0.133333	0.0973451	HP:0012103	HP	Abnormality of the mitochondrion
0.00160264	245	165	23	0.139394	0.0938776	HP:0001254	HP	Lethargy
0.00195753	658	165	42	0.254545	0.0638298	HP:0001637	HP	Abnormal myocardium morphology
0.00203959	659	165	42	0.254545	0.0637329	HP:0030956	HP	Abnormality of cardiovascular system electrophysiology
0.00260836	197	165	20	0.121212	0.101523	HP:0003287	HP	Abnormality of mitochondrial metabolism
0.00440804	777	165	46	0.278788	0.0592021	HP:0034684	HP	Abnormal enzyme concentration or activity
0.00455924	64	165	11	0.0666667	0.171875	HP:0005518	HP	Increased mean corpuscular volume
0.00822048	176	165	18	0.109091	0.102273	HP:0000980	HP	Pallor
0.0084122	159	165	17	0.10303	0.106918	HP:0001882	HP	Leukopenia
0.0104207	83	165	12	0.0727273	0.144578	HP:0001894	HP	Thrombocytosis
0.0145294	1707	165	78	0.472727	0.0456942	HP:0001627	HP	Abnormal heart morphology
0.0155424	36	165	8	0.0484848	0.222222	HP:0012410	HP	Pure red cell aplasia
0.0155424	36	165	8	0.0484848	0.222222	HP:0011031	HP	Abnormality of iron homeostasis
0.0246666	19	165	6	0.0363636	0.315789	HP:0025066	HP	Decreased mean corpuscular volume
0.0253699	28	165	7	0.0424242	0.25	HP:0020118	HP	Radial artery aplasia
0.0253699	28	165	7	0.0424242	0.25	HP:0030270	HP	Elevated red cell adenosine deaminase activity
0.0253699	28	165	7	0.0424242	0.25	HP:0031640	HP	Abnormal radial artery morphology
0.0277776	63	165	10	0.0606061	0.15873	HP:0001790	HP	Nonimmune hydrops fetalis
0.0326023	29	165	7	0.0424242	0.241379	HP:0005532	HP	Macrocytic dyserythropoietic anemia
0.0326023	29	165	7	0.0424242	0.241379	HP:4000209	HP	Abnormal erythrocyte adenosine deaminase activity
0.0331045	78	165	11	0.0666667	0.141026	HP:0001972	HP	Macrocytic anemia
0.0335849	141	165	15	0.0909091	0.106383	HP:0012072	HP	Aciduria
0.0343653	20	165	6	0.0363636	0.3	HP:0032231	HP	Hypochromia
0.0360515	2215	165	93	0.563636	0.0419865	HP:0030680	HP	Abnormal cardiovascular system morphology
0.0374701	79	165	11	0.0666667	0.139241	HP:0004808	HP	Acute myeloid leukemia
0.0374701	79	165	11	0.0666667	0.139241	HP:0011902	HP	Abnormal hemoglobin
0.046023	546	165	34	0.206061	0.0622711	HP:0002094	HP	Dyspnea
0.0469204	21	165	6	0.0363636	0.285714	HP:0012465	HP	Elevated hepatic iron concentration
0.0469204	21	165	6	0.0363636	0.285714	HP:0040134	HP	Abnormal hepatic iron concentration
0.0470354	145	165	15	0.0909091	0.103448	HP:0032943	HP	Abnormal urine pH
0.0477171	81	165	11	0.0666667	0.135802	HP:0004756	HP	Ventricular tachycardia
1.67275e-06	46	245	13	0.0530612	0.282609	KEGG:04216	KEGG	Ferroptosis
6.91938e-05	115	245	18	0.0734694	0.156522	KEGG:00190	KEGG	Oxidative phosphorylation
0.00034451	104	245	16	0.0653061	0.153846	KEGG:03010	KEGG	Ribosome
0.00482405	45	245	9	0.0367347	0.2	KEGG:00071	KEGG	Fatty acid degradation
3.2506e-07	96	269	19	0.070632	0.197917	REAC:R-DRE-72689	REAC	Formation of a pool of free 40S subunits
4.0447e-07	108	269	20	0.0743494	0.185185	REAC:R-DRE-156827	REAC	L13a-mediated translational silencing of Ceruloplasmin expression
1.73583e-06	117	269	20	0.0743494	0.17094	REAC:R-DRE-72613	REAC	Eukaryotic Translation Initiation
1.73583e-06	117	269	20	0.0743494	0.17094	REAC:R-DRE-72737	REAC	Cap-dependent Translation Initiation
2.04719e-05	110	269	18	0.0669145	0.163636	REAC:R-DRE-975957	REAC	Nonsense Mediated Decay (NMD) enhanced by the Exon Junction Complex (EJC)
2.04719e-05	110	269	18	0.0669145	0.163636	REAC:R-DRE-927802	REAC	Nonsense-Mediated Decay (NMD)
2.85631e-05	89	269	16	0.0594796	0.179775	REAC:R-DRE-1799339	REAC	SRP-dependent cotranslational protein targeting to membrane
3.94549e-05	91	269	16	0.0594796	0.175824	REAC:R-DRE-975956	REAC	Nonsense Mediated Decay (NMD) independent of the Exon Junction Complex (EJC)
0.000425834	61	269	12	0.0446097	0.196721	REAC:R-DRE-72702	REAC	Ribosomal scanning and start codon recognition
0.000511021	62	269	12	0.0446097	0.193548	REAC:R-DRE-72662	REAC	Activation of the mRNA upon binding of the cap-binding complex and eIFs, and subsequent binding to 43S
0.000669476	53	269	11	0.0408922	0.207547	REAC:R-DRE-72695	REAC	Formation of the ternary complex, and subsequently, the 43S complex
0.0258983	230	269	21	0.0780669	0.0913043	REAC:R-DRE-72766	REAC	Translation
0.0290806	8	269	4	0.0148699	0.5	REAC:R-DRE-77286	REAC	mitochondrial fatty acid beta-oxidation of saturated fatty acids
0.000752544	62	86	13	0.151163	0.209677	WP:WP324	WP	Cytoplasmic ribosomal proteins
0.000781742	71	86	14	0.162791	0.197183	WP:WP1339	WP	Electron transport chain
filter: 20 counts, 2SD on median
p_value	term_size	query_size	intersection_size	precision	recall	term_id	source	term_name
1.96712e-06	40	334	10	0.0299401	0.25	GO:0098754	GO:BP	detoxification
5.39033e-06	44	334	10	0.0299401	0.227273	GO:0009636	GO:BP	response to toxic substance
7.32159e-06	34	334	9	0.0269461	0.264706	GO:1990748	GO:BP	cellular detoxification
7.32159e-06	34	334	9	0.0269461	0.264706	GO:0097237	GO:BP	cellular response to toxic substance
1.12439e-05	208	334	19	0.0568862	0.0913462	GO:0006091	GO:BP	generation of precursor metabolites and energy
1.13146e-05	75	334	12	0.0359281	0.16	GO:0022900	GO:BP	electron transport chain
2.88244e-05	98	334	13	0.0389222	0.132653	GO:0045333	GO:BP	cellular respiration
8.14478e-05	89	334	12	0.0359281	0.134831	GO:0009060	GO:BP	aerobic respiration
0.000202997	63	334	10	0.0299401	0.15873	GO:0022904	GO:BP	respiratory electron transport chain
0.000308284	26	334	7	0.0209581	0.269231	GO:0098869	GO:BP	cellular oxidant detoxification
0.000535141	54	334	9	0.0269461	0.166667	GO:0042773	GO:BP	ATP synthesis coupled electron transport
0.000773726	412	334	24	0.0718563	0.0582524	GO:0006412	GO:BP	translation
0.000918181	416	334	24	0.0718563	0.0576923	GO:0043043	GO:BP	peptide biosynthetic process
0.00106836	133	334	13	0.0389222	0.0977444	GO:0015980	GO:BP	energy derivation by oxidation of organic compounds
0.00221843	34	334	7	0.0209581	0.205882	GO:0072593	GO:BP	reactive oxygen species metabolic process
0.00235387	64	334	9	0.0269461	0.140625	GO:0006119	GO:BP	oxidative phosphorylation
0.00264584	473	334	25	0.0748503	0.0528541	GO:0006518	GO:BP	peptide metabolic process
0.00295834	476	334	25	0.0748503	0.052521	GO:0043604	GO:BP	amide biosynthetic process
0.00371321	331	334	20	0.0598802	0.060423	GO:0042592	GO:BP	homeostatic process
0.00976587	17	334	5	0.0149701	0.294118	GO:0042744	GO:BP	hydrogen peroxide catabolic process
0.00986944	58	334	8	0.0239521	0.137931	GO:0006979	GO:BP	response to oxidative stress
0.0102326	163	334	13	0.0389222	0.0797546	GO:0019725	GO:BP	cellular homeostasis
0.010305	117	334	11	0.0329341	0.0940171	GO:0030003	GO:BP	intracellular monoatomic cation homeostasis
0.010305	117	334	11	0.0329341	0.0940171	GO:0006873	GO:BP	intracellular monoatomic ion homeostasis
0.0133164	18	334	5	0.0149701	0.277778	GO:0042743	GO:BP	hydrogen peroxide metabolic process
0.016459	526	334	25	0.0748503	0.0475285	GO:0044248	GO:BP	cellular catabolic process
0.0231583	605	334	27	0.0808383	0.0446281	GO:0043603	GO:BP	amide metabolic process
0.0278862	49	334	7	0.0209581	0.142857	GO:0019646	GO:BP	aerobic electron transport chain
0.0278862	49	334	7	0.0209581	0.142857	GO:0042775	GO:BP	mitochondrial ATP synthesis coupled electron transport
0.0302073	21	334	5	0.0149701	0.238095	GO:0006879	GO:BP	intracellular iron ion homeostasis
0.0422853	136	334	11	0.0329341	0.0808824	GO:0055082	GO:BP	intracellular chemical homeostasis
4.16032e-15	4443	291	158	0.542955	0.0355616	GO:0005737	GO:CC	cytoplasm
1.40483e-08	628	291	40	0.137457	0.0636943	GO:0005739	GO:CC	mitochondrion
9.82569e-08	586	291	37	0.127148	0.0631399	GO:0005829	GO:CC	cytosol
4.90527e-07	355	291	27	0.0927835	0.0760563	GO:0031975	GO:CC	envelope
4.90527e-07	355	291	27	0.0927835	0.0760563	GO:0031967	GO:CC	organelle envelope
8.4886e-07	292	291	24	0.0824742	0.0821918	GO:0005740	GO:CC	mitochondrial envelope
5.55332e-05	262	291	20	0.0687285	0.0763359	GO:0031966	GO:CC	mitochondrial membrane
8.63009e-05	64	291	10	0.0343643	0.15625	GO:0022626	GO:CC	cytosolic ribosome
0.000219583	189	291	16	0.0549828	0.0846561	GO:0019866	GO:CC	organelle inner membrane
0.000652959	117	291	12	0.0412371	0.102564	GO:0098800	GO:CC	inner mitochondrial membrane protein complex
0.000855013	163	291	14	0.04811	0.0858896	GO:0098798	GO:CC	mitochondrial protein-containing complex
0.000858346	186	291	15	0.0515464	0.0806452	GO:0005743	GO:CC	mitochondrial inner membrane
0.00111599	103	291	11	0.0378007	0.106796	GO:0044391	GO:CC	ribosomal subunit
0.00239952	73	291	9	0.0309278	0.123288	GO:0098803	GO:CC	respiratory chain complex
0.00248907	41	291	7	0.024055	0.170732	GO:0022625	GO:CC	cytosolic large ribosomal subunit
0.00299732	75	291	9	0.0309278	0.12	GO:0070469	GO:CC	respirasome
0.00560476	81	291	9	0.0309278	0.111111	GO:0030016	GO:CC	myofibril
0.00650495	64	291	8	0.0274914	0.125	GO:0015934	GO:CC	large ribosomal subunit
0.00750416	84	291	9	0.0309278	0.107143	GO:0043292	GO:CC	contractile fiber
0.00799418	21	291	5	0.0171821	0.238095	GO:0005833	GO:CC	hemoglobin complex
0.0112677	69	291	8	0.0274914	0.115942	GO:0005746	GO:CC	mitochondrial respirasome
1.06874e-06	44	396	10	0.0252525	0.227273	GO:0004601	GO:MF	peroxidase activity
1.12207e-06	57	396	11	0.0277778	0.192982	GO:0016209	GO:MF	antioxidant activity
2.12823e-06	47	396	10	0.0252525	0.212766	GO:0016684	GO:MF	oxidoreductase activity, acting on peroxide as acceptor
0.00130279	828	396	34	0.0858586	0.0410628	GO:0016491	GO:MF	oxidoreductase activity
0.0324976	15	396	4	0.010101	0.266667	GO:0003954	GO:MF	NADH dehydrogenase activity
0.0387803	134	396	10	0.0252525	0.0746269	GO:0045182	GO:MF	translation regulator activity
0.0404445	29	396	5	0.0126263	0.172414	GO:0019825	GO:MF	oxygen binding
0.0427319	16	396	4	0.010101	0.25	GO:0008199	GO:MF	ferric iron binding
3.40766e-05	73	136	13	0.0955882	0.178082	HP:0025065	HP	Abnormal mean corpuscular volume
4.64311e-05	62	136	12	0.0882353	0.193548	HP:0012131	HP	Abnormal number of erythroid precursors
4.7176e-05	188	136	20	0.147059	0.106383	HP:0031546	HP	Cardiac conduction abnormality
6.84933e-05	41	136	10	0.0735294	0.243902	HP:0011904	HP	Persistence of hemoglobin F
7.38971e-05	193	136	20	0.147059	0.103627	HP:0001644	HP	Dilated cardiomyopathy
0.000197062	245	136	22	0.161765	0.0897959	HP:0001254	HP	Lethargy
0.000221318	226	136	21	0.154412	0.0929204	HP:0012103	HP	Abnormality of the mitochondrion
0.000461496	176	136	18	0.132353	0.102273	HP:0000980	HP	Pallor
0.000527226	197	136	19	0.139706	0.0964467	HP:0003287	HP	Abnormality of mitochondrial metabolism
0.000656186	64	136	11	0.0808824	0.171875	HP:0005518	HP	Increased mean corpuscular volume
0.000843918	615	136	36	0.264706	0.0585366	HP:0001638	HP	Cardiomyopathy
0.00133408	83	136	12	0.0882353	0.144578	HP:0001894	HP	Thrombocytosis
0.00141833	546	136	33	0.242647	0.0604396	HP:0002094	HP	Dyspnea
0.0028236	159	136	16	0.117647	0.100629	HP:0001882	HP	Leukopenia
0.00364714	36	136	8	0.0588235	0.222222	HP:0011031	HP	Abnormality of iron homeostasis
0.00364714	36	136	8	0.0588235	0.222222	HP:0012410	HP	Pure red cell aplasia
0.00437443	658	136	36	0.264706	0.0547112	HP:0001637	HP	Abnormal myocardium morphology
0.00510338	78	136	11	0.0808824	0.141026	HP:0001972	HP	Macrocytic anemia
0.00580472	79	136	11	0.0808824	0.139241	HP:0011902	HP	Abnormal hemoglobin
0.00601232	610	136	34	0.25	0.0557377	HP:0011675	HP	Arrhythmia
0.00703978	28	136	7	0.0514706	0.25	HP:0020118	HP	Radial artery aplasia
0.00703978	28	136	7	0.0514706	0.25	HP:0031640	HP	Abnormal radial artery morphology
0.00703978	28	136	7	0.0514706	0.25	HP:0030270	HP	Elevated red cell adenosine deaminase activity
0.00805192	19	136	6	0.0441176	0.315789	HP:0025066	HP	Decreased mean corpuscular volume
0.0085663	677	136	36	0.264706	0.0531758	HP:0001903	HP	Anemia
0.00908911	29	136	7	0.0514706	0.241379	HP:0005532	HP	Macrocytic dyserythropoietic anemia
0.00908911	29	136	7	0.0514706	0.241379	HP:4000209	HP	Abnormal erythrocyte adenosine deaminase activity
0.0111083	1634	136	65	0.477941	0.0397797	HP:0001871	HP	Abnormality of blood and blood-forming tissues
0.0112695	20	136	6	0.0441176	0.3	HP:0032231	HP	Hypochromia
0.011304	744	136	38	0.279412	0.0510753	HP:0001877	HP	Abnormal erythrocyte morphology
0.0124828	777	136	39	0.286765	0.0501931	HP:0034684	HP	Abnormal enzyme concentration or activity
0.0124919	659	136	35	0.257353	0.0531108	HP:0030956	HP	Abnormality of cardiovascular system electrophysiology
0.0136617	244	136	19	0.139706	0.0778689	HP:0004308	HP	Ventricular arrhythmia
0.0154575	21	136	6	0.0441176	0.285714	HP:0040134	HP	Abnormal hepatic iron concentration
0.0154575	21	136	6	0.0441176	0.285714	HP:0012465	HP	Elevated hepatic iron concentration
0.0155934	141	136	14	0.102941	0.0992908	HP:0012072	HP	Aciduria
0.016589	57	136	9	0.0661765	0.157895	HP:0011030	HP	Abnormal blood transition element cation concentration
0.0174984	446	136	27	0.198529	0.0605381	HP:0001941	HP	Acidosis
0.0215997	145	136	14	0.102941	0.0965517	HP:0032943	HP	Abnormal urine pH
0.0228972	33	136	7	0.0514706	0.212121	HP:0012133	HP	Erythroid hypoplasia
0.02595	210	136	17	0.125	0.0809524	HP:0010972	HP	Anemia of inadequate production
0.0301079	47	136	8	0.0588235	0.170213	HP:0002045	HP	Hypothermia
0.0308565	191	136	16	0.117647	0.0837696	HP:0003128	HP	Lactic acidosis
0.0357467	95	136	11	0.0808824	0.115789	HP:0004312	HP	Abnormal reticulocyte morphology
0.0394346	79	136	10	0.0735294	0.126582	HP:0004808	HP	Acute myeloid leukemia
0.0470769	116	136	12	0.0882353	0.103448	HP:0005150	HP	Abnormal atrioventricular conduction
0.0481391	98	136	11	0.0808824	0.112245	HP:0011702	HP	Abnormal electrophysiology of sinoatrial node origin
0.0492905	81	136	10	0.0735294	0.123457	HP:0004756	HP	Ventricular tachycardia
7.88547e-07	46	190	12	0.0631579	0.26087	KEGG:04216	KEGG	Ferroptosis
7.4724e-06	115	190	17	0.0894737	0.147826	KEGG:00190	KEGG	Oxidative phosphorylation
9.99359e-06	104	190	16	0.0842105	0.153846	KEGG:03010	KEGG	Ribosome
0.00422136	45	190	8	0.0421053	0.177778	KEGG:00071	KEGG	Fatty acid degradation
0.0411008	48	190	7	0.0368421	0.145833	KEGG:00280	KEGG	Valine, leucine and isoleucine degradation
0.0490623	95	190	10	0.0526316	0.105263	KEGG:01200	KEGG	Carbon metabolism
9.47169e-09	96	219	19	0.086758	0.197917	REAC:R-DRE-72689	REAC	Formation of a pool of free 40S subunits
1.01646e-08	108	219	20	0.0913242	0.185185	REAC:R-DRE-156827	REAC	L13a-mediated translational silencing of Ceruloplasmin expression
4.63239e-08	117	219	20	0.0913242	0.17094	REAC:R-DRE-72613	REAC	Eukaryotic Translation Initiation
4.63239e-08	117	219	20	0.0913242	0.17094	REAC:R-DRE-72737	REAC	Cap-dependent Translation Initiation
1.56414e-06	89	219	16	0.0730594	0.179775	REAC:R-DRE-1799339	REAC	SRP-dependent cotranslational protein targeting to membrane
2.1891e-06	91	219	16	0.0730594	0.175824	REAC:R-DRE-975956	REAC	Nonsense Mediated Decay (NMD) independent of the Exon Junction Complex (EJC)
5.59349e-06	110	219	17	0.0776256	0.154545	REAC:R-DRE-927802	REAC	Nonsense-Mediated Decay (NMD)
5.59349e-06	110	219	17	0.0776256	0.154545	REAC:R-DRE-975957	REAC	Nonsense Mediated Decay (NMD) enhanced by the Exon Junction Complex (EJC)
[truncated: 552 more rows]

## Sheet: fib
fibroblasts
[truncated: 3,036 more rows]

## Sheet: mac
macrophage-like cells
[truncated: 1,204 more rows]

[truncated: 10 more sheets: neu, smc, ctrl_cma, ctrl_cmv, ctrl_endo, ctrl_epi, ctrl_fib, ctrl_mac, ctrl_neu, ctrl_smc]
