# Supplementary material for: In vivo single-cell RNA metabolic labeling resolves early transcriptional responders in the regenerating zebrafish heart
Source: Nat Commun. 2026 May 5;17:4073. doi: 10.1038/s41467-026-72781-2 (PMC13144409; doi:10.1038/s41467-026-72781-2)
Supplement: Supplementary file 7 — Supplementary Data 5 [file 41467_2026_72781_MOESM7_ESM.xlsx]

## Sheet: summary
GO term analysis using differentially expressed genes calculated with Seurat
summary: significant upregulation of TLR, CLR and NLR KEGG pathways. 0…no significant upregulation, 1…significant upregulation
upregulated in 6hpci:
hr43/hr44 (replicate 1)												hr59/hr60 (replicate 2)
	DGE on transcriptome (total RNA)				DGE on labeled RNA								DGE on transcriptome (total RNA)					DGE on labeled RNA
	TLR	CLR	NLR		TLR	CLR	NLR						TLR	CLR	NLR			TLR	CLR	NLR
blood vessel endothelial cells	NA	NA	NA		0	0	0					blood vessel endothelial cells	0	0	0			0	0	0
cardiomyocytes (atrium)	0	0	0		0	0	0					cardiomyocytes (atrium)	0	0	0			0	0	0
cardiomyocytes (ventricle)	0	0	0		0	0	0					cardiomyocytes (ventricle)	0	0	0			0	0	0
endocardium	0	0	0		1	0	0					endocardium	0	0	0			0	0	0
epicardium	0	0	0		0	0	0					epicardium	0	0	0			0	0	0
fibroblasts	0	0	0		0	0	0					fibroblasts	0	0	0			0	0	0
macrophage-like cells	0	0	0		0	0	0					macrophage-like cells	0	0	0			0	0	0
neutrophils	0	0	0		0	0	0					neutrophils	0	1	0			0	0	0
smooth muscle cells	0	0	0		0	0	0					smooth muscle cells	0	0	0			0	0	0

## Sheet: replicate1_labeledRNA
significantly upregulated GO term of DEG identified with Seurat by cell type on labeled RNA of replicate 1
term size … number of genes in GO term, query size … number of genes in query, intersection … number of genes intersecting between term and query, precision … intersection size / query size, recall… intersection size / term size
cardiomyocytes (atrium)
p_value	term_size	query_size	intersection_size	precision	recall	term_id	source	term_name
0.0233671	78	6	3	0.5	0.0384615	GO:0006412	GO:BP	translation
0.00268983	12	6	2	0.333333	0.166667	GO:0022626	GO:CC	cytosolic ribosome
0.00852492	21	6	2	0.333333	0.0952381	GO:0044391	GO:CC	ribosomal subunit
0.03833	211	6	3	0.5	0.014218	GO:0005829	GO:CC	cytosol
6.44584e-10	15	30	7	0.233333	0.466667	HP:0001427	HP	Mitochondrial inheritance
1.09497e-08	11	30	6	0.2	0.545455	HP:0032036	HP	Reduced contrast sensitivity
1.09497e-08	11	30	6	0.2	0.545455	HP:0020120	HP	Retinal nerve fiber edema
2.05583e-08	60	30	9	0.3	0.15	HP:0000114	HP	Proximal tubulopathy
2.18193e-08	12	30	6	0.2	0.5	HP:0000576	HP	Centrocecal scotoma
2.32962e-08	39	30	8	0.266667	0.205128	HP:0008316	HP	Abnormal mitochondria in muscle tissue
4.42258e-08	42	30	8	0.266667	0.190476	HP:0011904	HP	Persistence of hemoglobin F
1.48671e-07	29	30	7	0.233333	0.241379	HP:0002331	HP	Recurrent paroxysmal headache
3.73813e-07	54	30	8	0.266667	0.148148	HP:0003737	HP	Mitochondrial myopathy
4.28823e-07	18	30	6	0.2	0.333333	HP:0020119	HP	Abnormal retinal nerve fiber layer morphology
4.3591e-07	55	30	8	0.266667	0.145455	HP:0000829	HP	Hypoparathyroidism
5.03297e-07	34	30	7	0.233333	0.205882	HP:0004309	HP	Ventricular preexcitation
5.87458e-07	57	30	8	0.266667	0.140351	HP:0003200	HP	Ragged-red muscle fibers
6.73782e-07	9	30	5	0.166667	0.555556	HP:0001112	HP	Leber optic atrophy
6.7952e-07	167	30	11	0.366667	0.0658683	HP:0003546	HP	Exercise intolerance
1.03235e-06	61	30	8	0.266667	0.131148	HP:0012131	HP	Abnormal number of erythroid precursors
1.23975e-06	21	30	6	0.2	0.285714	HP:0200125	HP	Mitochondrial respiratory chain defects
1.52453e-06	180	30	11	0.366667	0.0611111	HP:0000980	HP	Pallor
1.5354e-06	64	30	8	0.266667	0.125	HP:0005518	HP	Increased mean corpuscular volume
2.00927e-06	138	30	10	0.333333	0.0724638	HP:0000519	HP	Developmental cataract
2.28943e-06	23	30	6	0.2	0.26087	HP:0002401	HP	Stroke-like episode
2.45225e-06	11	30	5	0.166667	0.454545	HP:0007768	HP	Central retinal vessel vascular tortuosity
2.45225e-06	11	30	5	0.166667	0.454545	HP:0007327	HP	Mixed demyelinating and axonal polyneuropathy
3.40046e-06	194	30	11	0.366667	0.056701	HP:0031546	HP	Cardiac conduction abnormality
4.18827e-06	12	30	5	0.166667	0.416667	HP:0012766	HP	Widened cerebral subarachnoid space
4.18827e-06	12	30	5	0.166667	0.416667	HP:0007159	HP	Fluctuations in consciousness
5.04777e-06	74	30	8	0.266667	0.108108	HP:0025065	HP	Abnormal mean corpuscular volume
5.16431e-06	26	30	6	0.2	0.230769	HP:0007763	HP	Retinal telangiectasia
6.44257e-06	206	30	11	0.366667	0.0533981	HP:0001644	HP	Dilated cardiomyopathy
1.05087e-05	14	30	5	0.166667	0.357143	HP:0000631	HP	Retinal arterial tortuosity
1.05087e-05	14	30	5	0.166667	0.357143	HP:0007067	HP	Distal peripheral sensory neuropathy
1.23161e-05	219	30	11	0.366667	0.0502283	HP:0003287	HP	Abnormality of mitochondrial metabolism
1.31248e-05	30	30	6	0.2	0.2	HP:0001716	HP	Wolff-Parkinson-White syndrome
1.55065e-05	85	30	8	0.266667	0.0941176	HP:0011902	HP	Abnormal hemoglobin
1.70369e-05	86	30	8	0.266667	0.0930233	HP:0001894	HP	Thrombocytosis
1.7662e-05	707	30	17	0.566667	0.0240453	HP:0001903	HP	Anemia
2.04936e-05	88	30	8	0.266667	0.0909091	HP:0003800	HP	Muscle abnormality related to mitochondrial dysfunction
2.24386e-05	89	30	8	0.266667	0.0898876	HP:0000630	HP	Abnormal retinal artery morphology
2.25275e-05	129	30	9	0.3	0.0697674	HP:0000124	HP	Renal tubular dysfunction
2.27583e-05	16	30	5	0.166667	0.3125	HP:0005157	HP	Concentric hypertrophic cardiomyopathy
2.92624e-05	92	30	8	0.266667	0.0869565	HP:0004312	HP	Abnormal reticulocyte morphology
3.21213e-05	17	30	5	0.166667	0.294118	HP:0100027	HP	Recurrent pancreatitis
3.83346e-05	244	30	11	0.366667	0.045082	HP:0012103	HP	Abnormality of the mitochondrion
4.17463e-05	246	30	11	0.366667	0.0447154	HP:0002151	HP	Increased circulating lactate concentration
4.21149e-05	36	30	6	0.2	0.166667	HP:0007924	HP	Slow decrease in visual acuity
4.54329e-05	190	30	10	0.333333	0.0526316	HP:0003128	HP	Lactic acidosis
6.15513e-05	101	30	8	0.266667	0.0792079	HP:0011767	HP	Abnormality of the parathyroid physiology
7.82189e-05	779	30	17	0.566667	0.0218228	HP:0001877	HP	Abnormal erythrocyte morphology
7.95878e-05	20	30	5	0.166667	0.25	HP:0012429	HP	Aplasia/Hypoplasia of the cerebral white matter
8.8976e-05	69	30	7	0.233333	0.101449	HP:0000544	HP	External ophthalmoplegia
0.000104601	108	30	8	0.266667	0.0740741	HP:3000036	HP	Abnormal head blood vessel morphology
0.000108886	71	30	7	0.233333	0.0985915	HP:0002572	HP	Episodic vomiting
0.000128188	344	30	12	0.4	0.0348837	HP:0007700	HP	Ocular anterior segment dysgenesis
0.000148206	44	30	6	0.2	0.136364	HP:0000622	HP	Blurred vision
0.000195217	46	30	6	0.2	0.130435	HP:0001895	HP	Normochromic anemia
0.000196294	117	30	8	0.266667	0.0683761	HP:0000828	HP	Abnormality of the parathyroid gland
0.000257054	630	30	15	0.5	0.0238095	HP:0011675	HP	Arrhythmia
0.000279563	450	30	13	0.433333	0.0288889	HP:0100659	HP	Abnormal cerebral vascular morphology
0.000330227	26	30	5	0.166667	0.192308	HP:0001045	HP	Vitiligo
0.000403776	27	30	5	0.166667	0.185185	HP:0001345	HP	Psychotic mentation
0.000446532	130	30	8	0.266667	0.0615385	HP:0002490	HP	Increased CSF lactate
0.000446532	130	30	8	0.266667	0.0615385	HP:0030085	HP	Abnormal CSF lactate concentration
0.000470741	387	30	12	0.4	0.0310078	HP:0003198	HP	Myopathy
0.000489729	28	30	5	0.166667	0.178571	HP:0031640	HP	Abnormal radial artery morphology
0.000489729	28	30	5	0.166667	0.178571	HP:0025268	HP	Stuttering
0.000489729	28	30	5	0.166667	0.178571	HP:0030270	HP	Elevated red cell adenosine deaminase activity
0.000489729	28	30	5	0.166667	0.178571	HP:0020118	HP	Radial artery aplasia
0.000489729	28	30	5	0.166667	0.178571	HP:0000590	HP	Progressive external ophthalmoplegia
0.000522658	54	30	6	0.2	0.111111	HP:0030272	HP	Abnormal erythrocyte enzyme concentration or activity
0.000528617	89	30	7	0.233333	0.0786517	HP:0100273	HP	Neoplasm of the colon
0.000589561	29	30	5	0.166667	0.172414	HP:0005532	HP	Macrocytic dyserythropoietic anemia
0.000589561	29	30	5	0.166667	0.172414	HP:4000209	HP	Abnormal erythrocyte adenosine deaminase activity
0.000769421	684	30	15	0.5	0.0219298	HP:0030956	HP	Abnormality of cardiovascular system electrophysiology
0.000837277	31	30	5	0.166667	0.16129	HP:0004389	HP	Intestinal pseudo-obstruction
0.000935578	333	30	11	0.366667	0.033033	HP:0008046	HP	Abnormal retinal vascular morphology
0.000988646	32	30	5	0.166667	0.15625	HP:0005116	HP	Arterial tortuosity
0.000990996	60	30	6	0.2	0.1	HP:0012841	HP	Retinal vascular tortuosity
0.00116087	33	30	5	0.166667	0.151515	HP:0012133	HP	Erythroid hypoplasia
0.00135597	34	30	5	0.166667	0.147059	HP:0012410	HP	Pure red cell aplasia
0.00135597	34	30	5	0.166667	0.147059	HP:0010794	HP	Impaired visuospatial constructive cognition
0.00181752	156	30	8	0.266667	0.0512821	HP:0004308	HP	Ventricular arrhythmia
0.00209789	218	30	9	0.3	0.0412844	HP:0010972	HP	Anemia of inadequate production
0.0021263	109	30	7	0.233333	0.0642202	HP:0000096	HP	Glomerular sclerosis
0.00229555	69	30	6	0.2	0.0869565	HP:0012707	HP	Elevated brain lactate level by MRS
0.00234703	365	30	11	0.366667	0.030137	HP:0000819	HP	Diabetes mellitus
0.0024099	38	30	5	0.166667	0.131579	HP:0002669	HP	Osteosarcoma
0.0024099	38	30	5	0.166667	0.131579	HP:0004948	HP	Vascular tortuosity
0.00250153	70	30	6	0.2	0.0857143	HP:0025045	HP	Abnormal brain lactate level by MRS
0.00263546	224	30	9	0.3	0.0401786	HP:0001297	HP	Stroke
0.00272025	455	30	12	0.4	0.0263736	HP:0001941	HP	Acidosis
0.00275403	39	30	5	0.166667	0.128205	HP:0001227	HP	Abnormality of the thenar eminence
0.00295895	72	30	6	0.2	0.0833333	HP:0001138	HP	Optic neuropathy
0.00313578	40	30	5	0.166667	0.125	HP:0006758	HP	Malignant genitourinary tract tumor
0.00331047	300	30	10	0.333333	0.0333333	HP:0000602	HP	Ophthalmoplegia
0.0034096	18	30	4	0.133333	0.222222	HP:0001930	HP	Nonspherocytic hemolytic anemia
0.00355805	41	30	5	0.166667	0.121951	HP:0040276	HP	Adenocarcinoma of the colon
0.00408822	386	30	11	0.366667	0.0284974	HP:0001952	HP	Glucose intolerance
0.00453643	43	30	5	0.166667	0.116279	HP:0000408	HP	Progressive sensorineural hearing impairment
0.00453643	43	30	5	0.166667	0.116279	HP:0001896	HP	Reticulocytopenia
0.00473359	312	30	10	0.333333	0.0320513	HP:0001635	HP	Congestive heart failure
0.00475801	78	30	6	0.2	0.0769231	HP:0003828	HP	Variable expressivity
0.00475801	78	30	6	0.2	0.0769231	HP:0003812	HP	Phenotypic variability
0.00481749	123	30	7	0.233333	0.0569106	HP:0001712	HP	Left ventricular hypertrophy
0.00509902	44	30	5	0.166667	0.113636	HP:0007302	HP	Bipolar affective disorder
0.00513012	79	30	6	0.2	0.0759494	HP:0002174	HP	Postural tremor
0.0056275	318	30	10	0.333333	0.0314465	HP:0004303	HP	Abnormal muscle fiber morphology
0.00597345	127	30	7	0.233333	0.0551181	HP:0100834	HP	Neoplasm of the large intestine
0.00633952	184	30	8	0.266667	0.0434783	HP:0002092	HP	Pulmonary arterial hypertension
0.00633952	184	30	8	0.266667	0.0434783	HP:0033578	HP	Pre-capillary pulmonary hypertension
0.00638826	46	30	5	0.166667	0.108696	HP:0012704	HP	Widened subarachnoid space
0.00638826	46	30	5	0.166667	0.108696	HP:0040275	HP	Adenocarcinoma of the large intestine
0.00659504	21	30	4	0.133333	0.190476	HP:0012465	HP	Elevated hepatic iron concentration
0.00659504	21	30	4	0.133333	0.190476	HP:0040134	HP	Abnormal hepatic iron concentration
0.0066638	495	30	12	0.4	0.0242424	HP:0004360	HP	Abnormality of acid-base homeostasis
0.00686421	83	30	6	0.2	0.0722892	HP:0000649	HP	Abnormality of visual evoked potentials
0.00712222	47	30	5	0.166667	0.106383	HP:0001730	HP	Progressive hearing impairment
0.00715649	187	30	8	0.266667	0.0427807	HP:0025454	HP	Abnormal CSF metabolite concentration
0.0078952	85	30	6	0.2	0.0705882	HP:0000603	HP	Central scotoma
0.00806146	190	30	8	0.266667	0.0421053	HP:0004890	HP	Elevated pulmonary artery pressure
0.00870581	2187	30	24	0.8	0.0109739	HP:0011805	HP	Abnormal skeletal muscle morphology
0.00878821	49	30	5	0.166667	0.102041	HP:0009999	HP	Partial duplication of the phalanx of hand
0.00878821	49	30	5	0.166667	0.102041	HP:0009944	HP	Partial duplication of thumb phalanx
0.00972842	50	30	5	0.166667	0.1	HP:0002922	HP	Increased CSF protein concentration
0.0107458	51	30	5	0.166667	0.0980392	HP:0000751	HP	Personality changes
0.0107458	51	30	5	0.166667	0.0980392	HP:0040273	HP	Adenocarcinoma of the intestines
0.0110341	90	30	6	0.2	0.0666667	HP:0025435	HP	Increased circulating lactate dehydrogenase concentration
0.0127892	271	30	9	0.3	0.0332103	HP:0001254	HP	Lethargy
0.0133465	350	30	10	0.333333	0.0285714	HP:0007378	HP	Neoplasm of the gastrointestinal tract
0.0133465	350	30	10	0.333333	0.0285714	HP:0000597	HP	Ophthalmoparesis
0.0134424	8	30	3	0.1	0.375	HP:0030058	HP	Sickled erythrocytes
0.0134424	8	30	3	0.1	0.375	HP:0020059	HP	Increased red blood cell count
0.0134424	8	30	3	0.1	0.375	HP:0020058	HP	Abnormal red blood cell count
0.0134424	8	30	3	0.1	0.375	HP:0011906	HP	Reduced beta/alpha synthesis ratio
0.0134424	8	30	3	0.1	0.375	HP:0004817	HP	Drug-sensitive hemolytic anemia
0.0134424	8	30	3	0.1	0.375	HP:0011905	HP	Reduced hemoglobin A
0.0134424	8	30	3	0.1	0.375	HP:0200023	HP	Priapism
0.0134424	8	30	3	0.1	0.375	HP:0031090	HP	Finger dactylitis
0.0134603	630	30	13	0.433333	0.0206349	HP:0001638	HP	Cardiomyopathy
0.0140805	856	30	15	0.5	0.0175234	HP:0034684	HP	Abnormal enzyme concentration or activity
0.0143063	54	30	5	0.166667	0.0925926	HP:0025456	HP	Abnormal CSF protein concentration
0.0144458	634	30	13	0.433333	0.0205047	HP:0011004	HP	Abnormal systemic arterial morphology
0.0157548	278	30	9	0.3	0.0323741	HP:0000726	HP	Dementia
0.0163312	1402	30	19	0.633333	0.0135521	HP:0025015	HP	Abnormal vascular morphology
0.0170659	97	30	6	0.2	0.0618557	HP:0012705	HP	Abnormal metabolic brain imaging by MRS
0.0175847	1723	30	21	0.7	0.012188	HP:0001871	HP	Abnormality of blood and blood-forming tissues
0.0180844	150	30	7	0.233333	0.0466667	HP:0001711	HP	Abnormal left ventricle morphology
0.0187311	57	30	5	0.166667	0.0877193	HP:0012377	HP	Hemianopia
0.020091	9	30	3	0.1	0.333333	HP:0045047	HP	HbS hemoglobin
0.020091	9	30	3	0.1	0.333333	HP:0045048	HP	Increased HbA2 hemoglobin
0.020091	9	30	3	0.1	0.333333	HP:0034280	HP	Target cells
0.020091	9	30	3	0.1	0.333333	HP:0008346	HP	Increased red cell sickling tendency
0.020091	9	30	3	0.1	0.333333	HP:0005511	HP	Heinz body anemia
0.020091	9	30	3	0.1	0.333333	HP:0005546	HP	Increased red cell osmotic resistance
0.0206441	765	30	14	0.466667	0.0183007	HP:0000745	HP	Abnormal diminished volition
0.0241609	60	30	5	0.166667	0.0833333	HP:0000912	HP	Sprengel anomaly
0.0241609	60	30	5	0.166667	0.0833333	HP:0100651	HP	Type I diabetes mellitus
0.0285982	10	30	3	0.1	0.3	HP:0025547	HP	Decreased mean corpuscular hemoglobin concentration
0.0285982	10	30	3	0.1	0.3	HP:0011886	HP	Hyphema
0.0285982	10	30	3	0.1	0.3	HP:0100611	HP	Multiple glomerular cysts
0.0294084	676	30	13	0.433333	0.0192308	HP:0001637	HP	Abnormal myocardium morphology
0.0294774	473	30	11	0.366667	0.0232558	HP:0001945	HP	Fever
0.0307492	63	30	5	0.166667	0.0793651	HP:0002135	HP	Basal ganglia calcification
0.0315185	1618	30	20	0.666667	0.0123609	HP:0000077	HP	Abnormality of the kidney
0.0330851	230	30	8	0.266667	0.0347826	HP:0000580	HP	Pigmentary retinopathy
0.0332312	64	30	5	0.166667	0.078125	HP:0009777	HP	Absent thumb
0.0334561	109	30	6	0.2	0.0550459	HP:0045040	HP	Abnormal circulating lactate dehydrogenase concentration
0.0337697	1962	30	22	0.733333	0.011213	HP:0012337	HP	Abnormal homeostasis
0.0339096	480	30	11	0.366667	0.0229167	HP:0008047	HP	Abnormality of the vasculature of the eye
0.0358666	65	30	5	0.166667	0.0769231	HP:0001790	HP	Nonimmune hydrops fetalis
0.0361448	308	30	9	0.3	0.0292208	HP:0001639	HP	Hypertrophic cardiomyopathy
0.0370991	309	30	9	0.3	0.0291262	HP:0032243	HP	Abnormal tissue metabolite concentration
0.0371328	111	30	6	0.2	0.0540541	HP:0000763	HP	Sensory neuropathy
0.0386623	66	30	5	0.166667	0.0757576	HP:0000185	HP	Cleft soft palate
0.0389556	395	30	10	0.333333	0.0253165	HP:0002315	HP	Headache
0.039181	11	30	3	0.1	0.272727	HP:0034336	HP	Splenic infarction
0.039181	11	30	3	0.1	0.272727	HP:0011907	HP	Reduced alpha/beta synthesis ratio
0.039181	11	30	3	0.1	0.272727	HP:0011981	HP	Pigment gallstones
0.039181	11	30	3	0.1	0.272727	HP:0005560	HP	Imbalanced hemoglobin synthesis
0.0399171	236	30	8	0.266667	0.0338983	HP:0000095	HP	Abnormal renal glomerulus morphology
0.0411641	237	30	8	0.266667	0.0337553	HP:0031263	HP	Abnormal renal corpuscle morphology
0.0454669	115	30	6	0.2	0.0521739	HP:0007141	HP	Sensorimotor neuropathy
0.045592	1655	30	20	0.666667	0.0120846	HP:0010935	HP	Abnormality of the upper urinary tract
6.29205e-12	104	42	13	0.309524	0.125	KEGG:03010	KEGG	Ribosome
1.19098e-08	115	42	11	0.261905	0.0956522	KEGG:00190	KEGG	Oxidative phosphorylation
0.000886954	122	42	7	0.166667	0.057377	KEGG:04260	KEGG	Cardiac muscle contraction
0.0217983	95	42	5	0.119048	0.0526316	KEGG:01200	KEGG	Carbon metabolism
0.0257887	56	42	4	0.0952381	0.0714286	KEGG:00010	KEGG	Glycolysis / Gluconeogenesis
1.45683e-09	80	31	12	0.387097	0.15	REAC:R-DRE-1799339	REAC	SRP-dependent cotranslational protein targeting to membrane
1.97833e-09	82	31	12	0.387097	0.146341	REAC:R-DRE-975956	REAC	Nonsense Mediated Decay (NMD) independent of the Exon Junction Complex (EJC)
3.08293e-09	85	31	12	0.387097	0.141176	REAC:R-DRE-72689	REAC	Formation of a pool of free 40S subunits
7.11869e-09	91	31	12	0.387097	0.131868	REAC:R-DRE-156827	REAC	L13a-mediated translational silencing of Ceruloplasmin expression
1.54865e-08	97	31	12	0.387097	0.123711	REAC:R-DRE-72737	REAC	Cap-dependent Translation Initiation
1.75362e-08	98	31	12	0.387097	0.122449	REAC:R-DRE-927802	REAC	Nonsense-Mediated Decay (NMD)
1.75362e-08	98	31	12	0.387097	0.122449	REAC:R-DRE-975957	REAC	Nonsense Mediated Decay (NMD) enhanced by the Exon Junction Complex (EJC)
1.75362e-08	98	31	12	0.387097	0.122449	REAC:R-DRE-72613	REAC	Eukaryotic Translation Initiation
5.2112e-06	159	31	12	0.387097	0.0754717	REAC:R-DRE-72766	REAC	Translation
6.73675e-06	100	31	10	0.322581	0.1	REAC:R-DRE-1428517	REAC	Aerobic respiration and respiratory electron transport
0.000236797	224	31	12	0.387097	0.0535714	REAC:R-DRE-8953854	REAC	Metabolism of RNA
0.000768058	67	31	7	0.225806	0.104478	REAC:R-DRE-611105	REAC	Respiratory electron transport
0.000956807	45	31	6	0.193548	0.133333	REAC:R-DRE-72695	REAC	Formation of the ternary complex, and subsequently, the 43S complex
0.00159373	49	31	6	0.193548	0.122449	REAC:R-DRE-72702	REAC	Ribosomal scanning and start codon recognition
0.00771003	39	31	5	0.16129	0.128205	REAC:R-DRE-9707564	REAC	Cytoprotection by HMOX1
4.88085e-08	62	27	11	0.407407	0.177419	WP:WP324	WP	Cytoplasmic ribosomal proteins
3.66511e-05	71	27	9	0.333333	0.126761	WP:WP1339	WP	Electron transport chain
cardiomyocytes (ventricle)
p_value	term_size	query_size	intersection_size	precision	recall	term_id	source	term_name
0.00329126	78	4	3	0.75	0.0384615	GO:0006412	GO:BP	translation
0.00161743	12	4	2	0.5	0.166667	GO:0022626	GO:CC	cytosolic ribosome
0.00513625	21	4	2	0.5	0.0952381	GO:0044391	GO:CC	ribosomal subunit
0.012109	211	4	3	0.75	0.014218	GO:0005829	GO:CC	cytosol
7.9374e-11	42	16	8	0.5	0.190476	HP:0011904	HP	Persistence of hemoglobin F
1.93298e-09	61	16	8	0.5	0.131148	HP:0012131	HP	Abnormal number of erythroid precursors
2.89423e-09	64	16	8	0.5	0.125	HP:0005518	HP	Increased mean corpuscular volume
8.0401e-09	180	16	10	0.625	0.0555556	HP:0000980	HP	Pallor
9.72998e-09	74	16	8	0.5	0.108108	HP:0025065	HP	Abnormal mean corpuscular volume
3.06344e-08	85	16	8	0.5	0.0941176	HP:0011902	HP	Abnormal hemoglobin
3.37331e-08	86	16	8	0.5	0.0930233	HP:0001894	HP	Thrombocytosis
5.8723e-08	92	16	8	0.5	0.0869565	HP:0004312	HP	Abnormal reticulocyte morphology
2.04235e-06	218	16	9	0.5625	0.0412844	HP:0010972	HP	Anemia of inadequate production
2.17069e-06	46	16	6	0.375	0.130435	HP:0001895	HP	Normochromic anemia
2.69068e-06	89	16	7	0.4375	0.0786517	HP:0100273	HP	Neoplasm of the colon
5.91222e-06	54	16	6	0.375	0.111111	HP:0030272	HP	Abnormal erythrocyte enzyme concentration or activity
5.92534e-06	350	16	10	0.625	0.0285714	HP:0007378	HP	Neoplasm of the gastrointestinal tract
1.19165e-05	28	16	5	0.3125	0.178571	HP:0030270	HP	Elevated red cell adenosine deaminase activity
1.19165e-05	28	16	5	0.3125	0.178571	HP:0020118	HP	Radial artery aplasia
1.19165e-05	28	16	5	0.3125	0.178571	HP:0031640	HP	Abnormal radial artery morphology
1.43756e-05	29	16	5	0.3125	0.172414	HP:0005532	HP	Macrocytic dyserythropoietic anemia
1.43756e-05	29	16	5	0.3125	0.172414	HP:4000209	HP	Abnormal erythrocyte adenosine deaminase activity
2.16378e-05	707	16	12	0.75	0.0169731	HP:0001903	HP	Anemia
2.82862e-05	411	16	10	0.625	0.0243309	HP:0034930	HP	Digestive system neoplasm
2.85426e-05	33	16	5	0.3125	0.151515	HP:0012133	HP	Erythroid hypoplasia
3.30588e-05	127	16	7	0.4375	0.0551181	HP:0100834	HP	Neoplasm of the large intestine
3.3409e-05	34	16	5	0.3125	0.147059	HP:0012410	HP	Pure red cell aplasia
5.98727e-05	38	16	5	0.3125	0.131579	HP:0002669	HP	Osteosarcoma
6.62368e-05	779	16	12	0.75	0.0154044	HP:0001877	HP	Abnormal erythrocyte morphology
6.85651e-05	39	16	5	0.3125	0.128205	HP:0001227	HP	Abnormality of the thenar eminence
7.82318e-05	40	16	5	0.3125	0.125	HP:0006758	HP	Malignant genitourinary tract tumor
8.89515e-05	41	16	5	0.3125	0.121951	HP:0040276	HP	Adenocarcinoma of the colon
0.000113884	43	16	5	0.3125	0.116279	HP:0001896	HP	Reticulocytopenia
0.000161377	46	16	5	0.3125	0.108696	HP:0040275	HP	Adenocarcinoma of the large intestine
0.000176214	18	16	4	0.25	0.222222	HP:0001930	HP	Nonspherocytic hemolytic anemia
0.000223394	49	16	5	0.3125	0.102041	HP:0009944	HP	Partial duplication of thumb phalanx
0.000223394	49	16	5	0.3125	0.102041	HP:0009999	HP	Partial duplication of the phalanx of hand
0.000274294	51	16	5	0.3125	0.0980392	HP:0040273	HP	Adenocarcinoma of the intestines
0.000342889	21	16	4	0.25	0.190476	HP:0040134	HP	Abnormal hepatic iron concentration
0.000342889	21	16	4	0.25	0.190476	HP:0012465	HP	Elevated hepatic iron concentration
0.000575934	192	16	7	0.4375	0.0364583	HP:0100242	HP	Sarcoma
0.00062838	60	16	5	0.3125	0.0833333	HP:0000912	HP	Sprengel anomaly
0.000871503	64	16	5	0.3125	0.078125	HP:0009777	HP	Absent thumb
0.000942579	65	16	5	0.3125	0.0769231	HP:0001790	HP	Nonimmune hydrops fetalis
0.00101817	66	16	5	0.3125	0.0757576	HP:0000185	HP	Cleft soft palate
0.00136984	70	16	5	0.3125	0.0714286	HP:0009942	HP	Duplication of thumb phalanx
0.00141631	8	16	3	0.1875	0.375	HP:0030058	HP	Sickled erythrocytes
0.00141631	8	16	3	0.1875	0.375	HP:0020058	HP	Abnormal red blood cell count
0.00141631	8	16	3	0.1875	0.375	HP:0031090	HP	Finger dactylitis
0.00141631	8	16	3	0.1875	0.375	HP:0004817	HP	Drug-sensitive hemolytic anemia
0.00141631	8	16	3	0.1875	0.375	HP:0011905	HP	Reduced hemoglobin A
0.00141631	8	16	3	0.1875	0.375	HP:0011906	HP	Reduced beta/alpha synthesis ratio
0.00141631	8	16	3	0.1875	0.375	HP:0020059	HP	Increased red blood cell count
0.00141631	8	16	3	0.1875	0.375	HP:0200023	HP	Priapism
0.00157839	72	16	5	0.3125	0.0694444	HP:0001199	HP	Triphalangeal thumb
0.00212079	9	16	3	0.1875	0.333333	HP:0008346	HP	Increased red cell sickling tendency
0.00212079	9	16	3	0.1875	0.333333	HP:0034280	HP	Target cells
0.00212079	9	16	3	0.1875	0.333333	HP:0005546	HP	Increased red cell osmotic resistance
0.00212079	9	16	3	0.1875	0.333333	HP:0045048	HP	Increased HbA2 hemoglobin
0.00212079	9	16	3	0.1875	0.333333	HP:0045047	HP	HbS hemoglobin
0.00212079	9	16	3	0.1875	0.333333	HP:0005511	HP	Heinz body anemia
0.00240754	146	16	6	0.375	0.0410959	HP:0001421	HP	Abnormality of the musculature of the hand
0.00251337	79	16	5	0.3125	0.0632911	HP:0001087	HP	Developmental glaucoma
0.00267652	80	16	5	0.3125	0.0625	HP:0001972	HP	Macrocytic anemia
0.00302444	10	16	3	0.1875	0.3	HP:0025547	HP	Decreased mean corpuscular hemoglobin concentration
0.00302444	10	16	3	0.1875	0.3	HP:0011886	HP	Hyphema
0.00341462	84	16	5	0.3125	0.0595238	HP:0004808	HP	Acute myeloid leukemia
0.00406674	87	16	5	0.3125	0.0574713	HP:0006749	HP	Malignant gastrointestinal tract tumors
0.00406674	87	16	5	0.3125	0.0574713	HP:0002672	HP	Gastrointestinal carcinoma
0.00410764	38	16	4	0.25	0.105263	HP:0011031	HP	Abnormality of iron homeostasis
0.00415139	11	16	3	0.1875	0.272727	HP:0005560	HP	Imbalanced hemoglobin synthesis
0.00415139	11	16	3	0.1875	0.272727	HP:0034336	HP	Splenic infarction
0.00415139	11	16	3	0.1875	0.272727	HP:0011907	HP	Reduced alpha/beta synthesis ratio
0.00415139	11	16	3	0.1875	0.272727	HP:0011981	HP	Pigment gallstones
0.00456925	39	16	4	0.25	0.102564	HP:0009004	HP	Hypoplasia of the musculature
0.00552559	12	16	3	0.1875	0.25	HP:0012119	HP	Methemoglobinemia
0.00552559	12	16	3	0.1875	0.25	HP:0010620	HP	Malar prominence
0.00592316	271	16	7	0.4375	0.0258303	HP:0007379	HP	Neoplasm of the genitourinary tract
0.00717081	13	16	3	0.1875	0.230769	HP:0003756	HP	Skeletal myopathy
0.00717081	13	16	3	0.1875	0.230769	HP:0020082	HP	Heinz bodies
0.0089434	102	16	5	0.3125	0.0490196	HP:0009380	HP	Finger aplasia
0.00911066	14	16	3	0.1875	0.214286	HP:0025326	HP	Retinal arterial occlusion
0.00911066	14	16	3	0.1875	0.214286	HP:0004870	HP	Chronic hemolytic anemia
0.0139678	16	16	3	0.1875	0.1875	HP:0004823	HP	Anisopoikilocytosis
0.0139678	16	16	3	0.1875	0.1875	HP:0200123	HP	Chronic hepatitis
0.0139678	16	16	3	0.1875	0.1875	HP:0001722	HP	High-output congestive heart failure
0.0184338	55	16	4	0.25	0.0727273	HP:0500165	HP	Abnormal blood oxygen level
0.0184338	55	16	4	0.25	0.0727273	HP:0012418	HP	Hypoxemia
0.0198643	120	16	5	0.3125	0.0416667	HP:0010622	HP	Neoplasm of the skeletal system
0.0240438	19	16	3	0.1875	0.157895	HP:0020080	HP	Erythrocyte inclusion bodies
0.0242445	125	16	5	0.3125	0.04	HP:0002863	HP	Myelodysplasia
0.0246873	218	16	6	0.375	0.0275229	HP:0000782	HP	Abnormal scapula morphology
0.0282377	20	16	3	0.1875	0.15	HP:0025066	HP	Decreased mean corpuscular volume
0.028747	344	16	7	0.4375	0.0203488	HP:0007700	HP	Ocular anterior segment dysgenesis
0.0297911	62	16	4	0.25	0.0645161	HP:0012415	HP	Abnormal blood gas level
0.0297911	62	16	4	0.25	0.0645161	HP:0011030	HP	Abnormal blood transition element cation concentration
0.0328868	21	16	3	0.1875	0.142857	HP:0430028	HP	Hyperplasia of the maxilla
0.0328868	21	16	3	0.1875	0.142857	HP:0032231	HP	Hypochromia
0.0340027	134	16	5	0.3125	0.0373134	HP:0002488	HP	Acute leukemia
0.0365371	136	16	5	0.3125	0.0367647	HP:0009778	HP	Short thumb
0.0365371	136	16	5	0.3125	0.0367647	HP:0001789	HP	Hydrops fetalis
0.0380134	22	16	3	0.1875	0.136364	HP:0020054	HP	Abnormal erythrocyte physiology
0.0392167	138	16	5	0.3125	0.0362319	HP:0000519	HP	Developmental cataract
0.0406128	139	16	5	0.3125	0.0359712	HP:0100749	HP	Chest pain
0.0430456	68	16	4	0.25	0.0588235	HP:0001460	HP	Aplasia/Hypoplasia involving the skeletal musculature
0.0436396	23	16	3	0.1875	0.130435	HP:0001899	HP	Increased hematocrit
0.0456161	69	16	4	0.25	0.057971	HP:0003281	HP	Increased circulating ferritin concentration
0.0497873	24	16	3	0.1875	0.125	HP:0031850	HP	Abnormal hematocrit
0.0498236	145	16	5	0.3125	0.0344828	HP:0000465	HP	Webbed neck
2.59772e-12	104	24	11	0.458333	0.105769	KEGG:03010	KEGG	Ribosome
0.0186997	95	24	4	0.166667	0.0421053	KEGG:01200	KEGG	Carbon metabolism
1.1494e-09	80	18	10	0.555556	0.125	REAC:R-DRE-1799339	REAC	SRP-dependent cotranslational protein targeting to membrane
1.48565e-09	82	18	10	0.555556	0.121951	REAC:R-DRE-975956	REAC	Nonsense Mediated Decay (NMD) independent of the Exon Junction Complex (EJC)
2.15615e-09	85	18	10	0.555556	0.117647	REAC:R-DRE-72689	REAC	Formation of a pool of free 40S subunits
4.35964e-09	91	18	10	0.555556	0.10989	REAC:R-DRE-156827	REAC	L13a-mediated translational silencing of Ceruloplasmin expression
8.39835e-09	97	18	10	0.555556	0.103093	REAC:R-DRE-72737	REAC	Cap-dependent Translation Initiation
9.32826e-09	98	18	10	0.555556	0.102041	REAC:R-DRE-72613	REAC	Eukaryotic Translation Initiation
9.32826e-09	98	18	10	0.555556	0.102041	REAC:R-DRE-975957	REAC	Nonsense Mediated Decay (NMD) enhanced by the Exon Junction Complex (EJC)
9.32826e-09	98	18	10	0.555556	0.102041	REAC:R-DRE-927802	REAC	Nonsense-Mediated Decay (NMD)
1.20851e-06	159	18	10	0.555556	0.0628931	REAC:R-DRE-72766	REAC	Translation
3.40098e-05	224	18	10	0.555556	0.0446429	REAC:R-DRE-8953854	REAC	Metabolism of RNA
0.0268082	45	18	4	0.222222	0.0888889	REAC:R-DRE-72695	REAC	Formation of the ternary complex, and subsequently, the 43S complex
0.0375258	49	18	4	0.222222	0.0816327	REAC:R-DRE-72702	REAC	Ribosomal scanning and start codon recognition
6.94466e-08	62	17	9	0.529412	0.145161	WP:WP324	WP	Cytoplasmic ribosomal proteins
0.0283859	25	17	3	0.176471	0.12	WP:WP19	WP	TCA cycle
endocardium
p_value	term_size	query_size	intersection_size	precision	recall	term_id	source	term_name
0.00373477	12	8	2	0.25	0.166667	GO:0022626	GO:CC	cytosolic ribosome
0.0118134	21	8	2	0.25	0.0952381	GO:0044391	GO:CC	ribosomal subunit
2.01235e-08	42	17	7	0.411765	0.166667	HP:0011904	HP	Persistence of hemoglobin F
3.15871e-07	61	17	7	0.411765	0.114754	HP:0012131	HP	Abnormal number of erythroid precursors
4.47662e-07	64	17	7	0.411765	0.109375	HP:0005518	HP	Increased mean corpuscular volume
1.2766e-06	74	17	7	0.411765	0.0945946	HP:0025065	HP	Abnormal mean corpuscular volume
3.44135e-06	85	17	7	0.411765	0.0823529	HP:0011902	HP	Abnormal hemoglobin
3.74038e-06	86	17	7	0.411765	0.0813953	HP:0001894	HP	Thrombocytosis
6.041e-06	92	17	7	0.411765	0.076087	HP:0004312	HP	Abnormal reticulocyte morphology
2.55362e-05	180	17	8	0.470588	0.0444444	HP:0000980	HP	Pallor
0.000114959	218	17	8	0.470588	0.0366972	HP:0010972	HP	Anemia of inadequate production
0.000240213	46	17	5	0.294118	0.108696	HP:0001895	HP	Normochromic anemia
0.000243116	18	17	4	0.235294	0.222222	HP:0001930	HP	Nonspherocytic hemolytic anemia
0.000546329	54	17	5	0.294118	0.0925926	HP:0030272	HP	Abnormal erythrocyte enzyme concentration or activity
0.00159685	28	17	4	0.235294	0.142857	HP:0020118	HP	Radial artery aplasia
0.00159685	28	17	4	0.235294	0.142857	HP:0030270	HP	Elevated red cell adenosine deaminase activity
0.00159685	28	17	4	0.235294	0.142857	HP:0031640	HP	Abnormal radial artery morphology
0.00181687	8	17	3	0.176471	0.375	HP:0030058	HP	Sickled erythrocytes
0.00181687	8	17	3	0.176471	0.375	HP:0200023	HP	Priapism
0.00181687	8	17	3	0.176471	0.375	HP:0011905	HP	Reduced hemoglobin A
0.00181687	8	17	3	0.176471	0.375	HP:0020059	HP	Increased red blood cell count
0.00181687	8	17	3	0.176471	0.375	HP:0004817	HP	Drug-sensitive hemolytic anemia
0.00181687	8	17	3	0.176471	0.375	HP:0011906	HP	Reduced beta/alpha synthesis ratio
0.00181687	8	17	3	0.176471	0.375	HP:0031090	HP	Finger dactylitis
0.00181687	8	17	3	0.176471	0.375	HP:0020058	HP	Abnormal red blood cell count
0.00184891	29	17	4	0.235294	0.137931	HP:0005532	HP	Macrocytic dyserythropoietic anemia
0.00184891	29	17	4	0.235294	0.137931	HP:4000209	HP	Abnormal erythrocyte adenosine deaminase activity
0.00212941	30	17	4	0.235294	0.133333	HP:0001978	HP	Extramedullary hematopoiesis
0.00272022	9	17	3	0.176471	0.333333	HP:0034280	HP	Target cells
0.00272022	9	17	3	0.176471	0.333333	HP:0005511	HP	Heinz body anemia
0.00272022	9	17	3	0.176471	0.333333	HP:0045047	HP	HbS hemoglobin
0.00272022	9	17	3	0.176471	0.333333	HP:0005546	HP	Increased red cell osmotic resistance
0.00272022	9	17	3	0.176471	0.333333	HP:0045048	HP	Increased HbA2 hemoglobin
0.00272022	9	17	3	0.176471	0.333333	HP:0008346	HP	Increased red cell sickling tendency
0.00316189	33	17	4	0.235294	0.121212	HP:0012133	HP	Erythroid hypoplasia
0.00357684	34	17	4	0.235294	0.117647	HP:0012410	HP	Pure red cell aplasia
0.00387876	10	17	3	0.176471	0.3	HP:0011886	HP	Hyphema
0.00387876	10	17	3	0.176471	0.3	HP:0025547	HP	Decreased mean corpuscular hemoglobin concentration
0.00438401	350	17	8	0.470588	0.0228571	HP:0007378	HP	Neoplasm of the gastrointestinal tract
0.00532334	11	17	3	0.176471	0.272727	HP:0011981	HP	Pigment gallstones
0.00532334	11	17	3	0.176471	0.272727	HP:0005560	HP	Imbalanced hemoglobin synthesis
0.00532334	11	17	3	0.176471	0.272727	HP:0011907	HP	Reduced alpha/beta synthesis ratio
0.00532334	11	17	3	0.176471	0.272727	HP:0034336	HP	Splenic infarction
0.00565102	38	17	4	0.235294	0.105263	HP:0002669	HP	Osteosarcoma
0.00628517	39	17	4	0.235294	0.102564	HP:0001227	HP	Abnormality of the thenar eminence
0.00673447	89	17	5	0.294118	0.0561798	HP:0100273	HP	Neoplasm of the colon
0.00697058	40	17	4	0.235294	0.1	HP:0006758	HP	Malignant genitourinary tract tumor
0.00708453	12	17	3	0.176471	0.25	HP:0010620	HP	Malar prominence
0.00708453	12	17	3	0.176471	0.25	HP:0012119	HP	Methemoglobinemia
0.00770983	41	17	4	0.235294	0.097561	HP:0040276	HP	Adenocarcinoma of the colon
0.00919269	13	17	3	0.176471	0.230769	HP:0020082	HP	Heinz bodies
0.00936056	43	17	4	0.235294	0.0930233	HP:0001896	HP	Reticulocytopenia
0.0111898	707	17	10	0.588235	0.0141443	HP:0001903	HP	Anemia
0.0116779	14	17	3	0.176471	0.214286	HP:0025326	HP	Retinal arterial occlusion
0.0116779	14	17	3	0.176471	0.214286	HP:0004870	HP	Chronic hemolytic anemia
0.0123087	46	17	4	0.235294	0.0869565	HP:0040275	HP	Adenocarcinoma of the large intestine
0.014637	411	17	8	0.470588	0.0194647	HP:0034930	HP	Digestive system neoplasm
0.0158926	49	17	4	0.235294	0.0816327	HP:0009999	HP	Partial duplication of the phalanx of hand
0.0158926	49	17	4	0.235294	0.0816327	HP:0009944	HP	Partial duplication of thumb phalanx
0.017899	16	17	3	0.176471	0.1875	HP:0200123	HP	Chronic hepatitis
0.017899	16	17	3	0.176471	0.1875	HP:0001722	HP	High-output congestive heart failure
0.017899	16	17	3	0.176471	0.1875	HP:0004823	HP	Anisopoikilocytosis
0.0186752	51	17	4	0.235294	0.0784314	HP:0040273	HP	Adenocarcinoma of the intestines
0.0270817	779	17	10	0.588235	0.012837	HP:0001877	HP	Abnormal erythrocyte morphology
0.0307985	19	17	3	0.176471	0.157895	HP:0020080	HP	Erythrocyte inclusion bodies
0.0358369	60	17	4	0.235294	0.0666667	HP:0000912	HP	Sprengel anomaly
0.0361658	20	17	3	0.176471	0.15	HP:0025066	HP	Decreased mean corpuscular volume
0.0385226	127	17	5	0.294118	0.0393701	HP:0100834	HP	Neoplasm of the large intestine
0.0421146	21	17	3	0.176471	0.142857	HP:0032231	HP	Hypochromia
0.0421146	21	17	3	0.176471	0.142857	HP:0012465	HP	Elevated hepatic iron concentration
0.0421146	21	17	3	0.176471	0.142857	HP:0430028	HP	Hyperplasia of the maxilla
0.0421146	21	17	3	0.176471	0.142857	HP:0040134	HP	Abnormal hepatic iron concentration
0.0463487	64	17	4	0.235294	0.0625	HP:0009777	HP	Absent thumb
0.0486732	22	17	3	0.176471	0.136364	HP:0020054	HP	Abnormal erythrocyte physiology
0.0492962	65	17	4	0.235294	0.0615385	HP:0001790	HP	Nonimmune hydrops fetalis
7.57867e-09	104	25	9	0.36	0.0865385	KEGG:03010	KEGG	Ribosome
0.0151535	86	25	4	0.16	0.0465116	KEGG:04620	KEGG	Toll-like receptor signaling pathway
0.022127	95	25	4	0.16	0.0421053	KEGG:01200	KEGG	Carbon metabolism
3.07963e-06	80	19	8	0.421053	0.1	REAC:R-DRE-1799339	REAC	SRP-dependent cotranslational protein targeting to membrane
3.76016e-06	82	19	8	0.421053	0.097561	REAC:R-DRE-975956	REAC	Nonsense Mediated Decay (NMD) independent of the Exon Junction Complex (EJC)
5.02412e-06	85	19	8	0.421053	0.0941176	REAC:R-DRE-72689	REAC	Formation of a pool of free 40S subunits
8.68798e-06	91	19	8	0.421053	0.0879121	REAC:R-DRE-156827	REAC	L13a-mediated translational silencing of Ceruloplasmin expression
1.44662e-05	97	19	8	0.421053	0.0824742	REAC:R-DRE-72737	REAC	Cap-dependent Translation Initiation
1.56969e-05	98	19	8	0.421053	0.0816327	REAC:R-DRE-72613	REAC	Eukaryotic Translation Initiation
1.56969e-05	98	19	8	0.421053	0.0816327	REAC:R-DRE-975957	REAC	Nonsense Mediated Decay (NMD) enhanced by the Exon Junction Complex (EJC)
1.56969e-05	98	19	8	0.421053	0.0816327	REAC:R-DRE-927802	REAC	Nonsense-Mediated Decay (NMD)
0.000680802	159	19	8	0.421053	0.0503145	REAC:R-DRE-72766	REAC	Translation
0.00880857	224	19	8	0.421053	0.0357143	REAC:R-DRE-8953854	REAC	Metabolism of RNA
0.0136692	13	19	3	0.157895	0.230769	REAC:R-DRE-1247673	REAC	Erythrocytes take up oxygen and release carbon dioxide
0.0173243	14	19	3	0.157895	0.214286	REAC:R-DRE-1480926	REAC	O2/CO2 exchange in erythrocytes
0.0173243	14	19	3	0.157895	0.214286	REAC:R-DRE-1237044	REAC	Erythrocytes take up carbon dioxide and release oxygen
4.67848e-07	62	15	8	0.533333	0.129032	WP:WP324	WP	Cytoplasmic ribosomal proteins
epicardium
p_value	term_size	query_size	intersection_size	precision	recall	term_id	source	term_name
0.00161743	12	4	2	0.5	0.166667	GO:0022626	GO:CC	cytosolic ribosome
0.00513625	21	4	2	0.5	0.0952381	GO:0044391	GO:CC	ribosomal subunit
0.012109	211	4	3	0.75	0.014218	GO:0005829	GO:CC	cytosol
7.01853e-10	42	12	7	0.583333	0.166667	HP:0011904	HP	Persistence of hemoglobin F
1.1182e-08	61	12	7	0.583333	0.114754	HP:0012131	HP	Abnormal number of erythroid precursors
1.58848e-08	64	12	7	0.583333	0.109375	HP:0005518	HP	Increased mean corpuscular volume
4.56559e-08	74	12	7	0.583333	0.0945946	HP:0025065	HP	Abnormal mean corpuscular volume
1.24144e-07	85	12	7	0.583333	0.0823529	HP:0011902	HP	Abnormal hemoglobin
1.35038e-07	86	12	7	0.583333	0.0813953	HP:0001894	HP	Thrombocytosis
2.19129e-07	92	12	7	0.583333	0.076087	HP:0004312	HP	Abnormal reticulocyte morphology
2.30905e-06	218	12	8	0.666667	0.0366972	HP:0010972	HP	Anemia of inadequate production
2.5178e-05	180	12	7	0.583333	0.0388889	HP:0000980	HP	Pallor
2.64135e-05	46	12	5	0.416667	0.108696	HP:0001895	HP	Normochromic anemia
4.25591e-05	18	12	4	0.333333	0.222222	HP:0001930	HP	Nonspherocytic hemolytic anemia
6.04326e-05	54	12	5	0.416667	0.0925926	HP:0030272	HP	Abnormal erythrocyte enzyme concentration or activity
0.00028154	28	12	4	0.333333	0.142857	HP:0020118	HP	Radial artery aplasia
0.00028154	28	12	4	0.333333	0.142857	HP:0030270	HP	Elevated red cell adenosine deaminase activity
0.00028154	28	12	4	0.333333	0.142857	HP:0031640	HP	Abnormal radial artery morphology
0.000326213	29	12	4	0.333333	0.137931	HP:0005532	HP	Macrocytic dyserythropoietic anemia
0.000326213	29	12	4	0.333333	0.137931	HP:4000209	HP	Abnormal erythrocyte adenosine deaminase activity
0.00037597	30	12	4	0.333333	0.133333	HP:0001978	HP	Extramedullary hematopoiesis
0.000491481	8	12	3	0.25	0.375	HP:0020059	HP	Increased red blood cell count
0.000491481	8	12	3	0.25	0.375	HP:0011905	HP	Reduced hemoglobin A
0.000491481	8	12	3	0.25	0.375	HP:0030058	HP	Sickled erythrocytes
0.000491481	8	12	3	0.25	0.375	HP:0020058	HP	Abnormal red blood cell count
0.000491481	8	12	3	0.25	0.375	HP:0031090	HP	Finger dactylitis
0.000491481	8	12	3	0.25	0.375	HP:0011906	HP	Reduced beta/alpha synthesis ratio
0.000491481	8	12	3	0.25	0.375	HP:0004817	HP	Drug-sensitive hemolytic anemia
0.000491481	8	12	3	0.25	0.375	HP:0200023	HP	Priapism
0.000559463	33	12	4	0.333333	0.121212	HP:0012133	HP	Erythroid hypoplasia
0.000633334	34	12	4	0.333333	0.117647	HP:0012410	HP	Pure red cell aplasia
0.000736336	9	12	3	0.25	0.333333	HP:0045047	HP	HbS hemoglobin
0.000736336	9	12	3	0.25	0.333333	HP:0008346	HP	Increased red cell sickling tendency
0.000736336	9	12	3	0.25	0.333333	HP:0005546	HP	Increased red cell osmotic resistance
0.000736336	9	12	3	0.25	0.333333	HP:0045048	HP	Increased HbA2 hemoglobin
0.000736336	9	12	3	0.25	0.333333	HP:0005511	HP	Heinz body anemia
0.000736336	9	12	3	0.25	0.333333	HP:0034280	HP	Target cells
0.00100346	38	12	4	0.333333	0.105263	HP:0002669	HP	Osteosarcoma
0.00105065	10	12	3	0.25	0.3	HP:0025547	HP	Decreased mean corpuscular hemoglobin concentration
0.00105065	10	12	3	0.25	0.3	HP:0011886	HP	Hyphema
0.00111686	39	12	4	0.333333	0.102564	HP:0001227	HP	Abnormality of the thenar eminence
0.00123954	40	12	4	0.333333	0.1	HP:0006758	HP	Malignant genitourinary tract tumor
0.00137197	41	12	4	0.333333	0.097561	HP:0040276	HP	Adenocarcinoma of the colon
0.00137201	707	12	9	0.75	0.0127298	HP:0001903	HP	Anemia
0.0014429	11	12	3	0.25	0.272727	HP:0034336	HP	Splenic infarction
0.0014429	11	12	3	0.25	0.272727	HP:0011981	HP	Pigment gallstones
0.0014429	11	12	3	0.25	0.272727	HP:0005560	HP	Imbalanced hemoglobin synthesis
0.0014429	11	12	3	0.25	0.272727	HP:0011907	HP	Reduced alpha/beta synthesis ratio
0.0016681	43	12	4	0.333333	0.0930233	HP:0001896	HP	Reticulocytopenia
0.00192156	12	12	3	0.25	0.25	HP:0012119	HP	Methemoglobinemia
0.00192156	12	12	3	0.25	0.25	HP:0010620	HP	Malar prominence
0.00219818	46	12	4	0.333333	0.0869565	HP:0040275	HP	Adenocarcinoma of the large intestine
0.00239827	528	12	8	0.666667	0.0151515	HP:0011873	HP	Abnormal platelet count
0.00244294	350	12	7	0.583333	0.02	HP:0007378	HP	Neoplasm of the gastrointestinal tract
0.00249503	13	12	3	0.25	0.230769	HP:0020082	HP	Heinz bodies
0.00250507	531	12	8	0.666667	0.0150659	HP:0011875	HP	Abnormal platelet morphology
0.00284429	49	12	4	0.333333	0.0816327	HP:0009944	HP	Partial duplication of thumb phalanx
0.00284429	49	12	4	0.333333	0.0816327	HP:0009999	HP	Partial duplication of the phalanx of hand
0.00317167	14	12	3	0.25	0.214286	HP:0025326	HP	Retinal arterial occlusion
0.00317167	14	12	3	0.25	0.214286	HP:0004870	HP	Chronic hemolytic anemia
0.00317317	779	12	9	0.75	0.0115533	HP:0001877	HP	Abnormal erythrocyte morphology
0.00334706	51	12	4	0.333333	0.0784314	HP:0040273	HP	Adenocarcinoma of the intestines
0.00449168	573	12	8	0.666667	0.0139616	HP:0001872	HP	Abnormality of thrombocytes
0.00486778	16	12	3	0.25	0.1875	HP:0200123	HP	Chronic hepatitis
0.00486778	16	12	3	0.25	0.1875	HP:0001722	HP	High-output congestive heart failure
0.00486778	16	12	3	0.25	0.1875	HP:0004823	HP	Anisopoikilocytosis
0.00599062	595	12	8	0.666667	0.0134454	HP:0011893	HP	Abnormal leukocyte count
0.00646424	60	12	4	0.333333	0.0666667	HP:0000912	HP	Sprengel anomaly
0.007134	856	12	9	0.75	0.010514	HP:0034684	HP	Abnormal enzyme concentration or activity
0.00721815	411	12	7	0.583333	0.0170316	HP:0034930	HP	Digestive system neoplasm
0.00838424	64	12	4	0.333333	0.0625	HP:0009777	HP	Absent thumb
0.00839268	19	12	3	0.25	0.157895	HP:0020080	HP	Erythrocyte inclusion bodies
0.00892379	65	12	4	0.333333	0.0615385	HP:0001790	HP	Nonimmune hydrops fetalis
0.00948864	66	12	4	0.333333	0.0606061	HP:0000185	HP	Cleft soft palate
0.00986187	20	12	3	0.25	0.15	HP:0025066	HP	Decreased mean corpuscular volume
0.0100795	67	12	4	0.333333	0.0597015	HP:0004447	HP	Poikilocytosis
0.0114917	21	12	3	0.25	0.142857	HP:0012465	HP	Elevated hepatic iron concentration
0.0114917	21	12	3	0.25	0.142857	HP:0032231	HP	Hypochromia
0.0114917	21	12	3	0.25	0.142857	HP:0040134	HP	Abnormal hepatic iron concentration
0.0114917	21	12	3	0.25	0.142857	HP:0430028	HP	Hyperplasia of the maxilla
0.0120162	70	12	4	0.333333	0.0571429	HP:0009942	HP	Duplication of thumb phalanx
0.0132902	22	12	3	0.25	0.136364	HP:0020054	HP	Abnormal erythrocyte physiology
0.0134517	72	12	4	0.333333	0.0555556	HP:0001199	HP	Triphalangeal thumb
0.0152653	23	12	3	0.25	0.130435	HP:0001899	HP	Increased hematocrit
0.0172894	167	12	5	0.416667	0.0299401	HP:0001882	HP	Leukopenia
0.0174251	24	12	3	0.25	0.125	HP:0031850	HP	Abnormal hematocrit
0.0194885	79	12	4	0.333333	0.0506329	HP:0001087	HP	Developmental glaucoma
0.0197775	25	12	3	0.25	0.12	HP:0012132	HP	Erythroid hyperplasia
0.0197775	25	12	3	0.25	0.12	HP:0004840	HP	Hypochromic microcytic anemia
0.0204906	80	12	4	0.333333	0.05	HP:0001972	HP	Macrocytic anemia
0.0223303	26	12	3	0.25	0.115385	HP:0025409	HP	Abnormal spleen physiology
0.0223303	26	12	3	0.25	0.115385	HP:0100724	HP	Hypercoagulability
0.0223303	26	12	3	0.25	0.115385	HP:0001971	HP	Hypersplenism
0.0248837	84	12	4	0.333333	0.047619	HP:0004808	HP	Acute myeloid leukemia
0.0250914	27	12	3	0.25	0.111111	HP:0001900	HP	Increased circulating hemoglobin concentration
0.0250914	27	12	3	0.25	0.111111	HP:0011273	HP	Anisocytosis
0.0250914	27	12	3	0.25	0.111111	HP:0025546	HP	Abnormal mean corpuscular hemoglobin concentration
0.02851	731	12	8	0.666667	0.0109439	HP:0005280	HP	Depressed nasal bridge
0.0286074	87	12	4	0.333333	0.045977	HP:0002672	HP	Gastrointestinal carcinoma
0.0286074	87	12	4	0.333333	0.045977	HP:0006749	HP	Malignant gastrointestinal tract tumors
0.0309402	739	12	8	0.666667	0.0108254	HP:0010987	HP	Abnormal cellular immune system morphology
0.0309402	739	12	8	0.666667	0.0108254	HP:0001881	HP	Abnormal leukocyte morphology
0.031308	89	12	4	0.333333	0.0449438	HP:0100273	HP	Neoplasm of the colon
0.0327266	90	12	4	0.333333	0.0444444	HP:0025435	HP	Increased circulating lactate dehydrogenase concentration
0.040894	767	12	8	0.666667	0.0104302	HP:0032251	HP	Abnormal immune system morphology
0.0422929	32	12	3	0.25	0.09375	HP:0031035	HP	Chronic infection
0.0422929	32	12	3	0.25	0.09375	HP:0020061	HP	Abnormal hemoglobin concentration
0.0440217	97	12	4	0.333333	0.0412371	HP:0001081	HP	Cholelithiasis
1.9747e-11	104	15	9	0.6	0.0865385	KEGG:03010	KEGG	Ribosome
1.87264e-08	80	12	8	0.666667	0.1	REAC:R-DRE-1799339	REAC	SRP-dependent cotranslational protein targeting to membrane
2.29665e-08	82	12	8	0.666667	0.097561	REAC:R-DRE-975956	REAC	Nonsense Mediated Decay (NMD) independent of the Exon Junction Complex (EJC)
3.0892e-08	85	12	8	0.666667	0.0941176	REAC:R-DRE-72689	REAC	Formation of a pool of free 40S subunits
5.41388e-08	91	12	8	0.666667	0.0879121	REAC:R-DRE-156827	REAC	L13a-mediated translational silencing of Ceruloplasmin expression
9.136e-08	97	12	8	0.666667	0.0824742	REAC:R-DRE-72737	REAC	Cap-dependent Translation Initiation
9.93538e-08	98	12	8	0.666667	0.0816327	REAC:R-DRE-72613	REAC	Eukaryotic Translation Initiation
9.93538e-08	98	12	8	0.666667	0.0816327	REAC:R-DRE-975957	REAC	Nonsense Mediated Decay (NMD) enhanced by the Exon Junction Complex (EJC)
9.93538e-08	98	12	8	0.666667	0.0816327	REAC:R-DRE-927802	REAC	Nonsense-Mediated Decay (NMD)
4.94323e-06	159	12	8	0.666667	0.0503145	REAC:R-DRE-72766	REAC	Translation
7.42083e-05	224	12	8	0.666667	0.0357143	REAC:R-DRE-8953854	REAC	Metabolism of RNA
0.00250458	13	12	3	0.25	0.230769	REAC:R-DRE-1247673	REAC	Erythrocytes take up oxygen and release carbon dioxide
0.00318012	14	12	3	0.25	0.214286	REAC:R-DRE-1480926	REAC	O2/CO2 exchange in erythrocytes
0.00318012	14	12	3	0.25	0.214286	REAC:R-DRE-1237044	REAC	Erythrocytes take up carbon dioxide and release oxygen
0.00383	45	12	4	0.333333	0.0888889	REAC:R-DRE-72695	REAC	Formation of the ternary complex, and subsequently, the 43S complex
0.00539743	49	12	4	0.333333	0.0816327	REAC:R-DRE-72702	REAC	Ribosomal scanning and start codon recognition
1.26838e-08	62	11	8	0.727273	0.129032	WP:WP324	WP	Cytoplasmic ribosomal proteins
fibroblasts
p_value	term_size	query_size	intersection_size	precision	recall	term_id	source	term_name
0.0499554	3	1	1	1	0.333333	GO:0005833	GO:CC	hemoglobin complex
3.2739e-06	30	5	4	0.8	0.133333	HP:0001978	HP	Extramedullary hematopoiesis
1.33487e-05	42	5	4	0.8	0.0952381	HP:0011904	HP	Persistence of hemoglobin F
1.88535e-05	8	5	3	0.6	0.375	HP:0004817	HP	Drug-sensitive hemolytic anemia
1.88535e-05	8	5	3	0.6	0.375	HP:0020059	HP	Increased red blood cell count
1.88535e-05	8	5	3	0.6	0.375	HP:0020058	HP	Abnormal red blood cell count
1.88535e-05	8	5	3	0.6	0.375	HP:0200023	HP	Priapism
1.88535e-05	8	5	3	0.6	0.375	HP:0011905	HP	Reduced hemoglobin A
1.88535e-05	8	5	3	0.6	0.375	HP:0011906	HP	Reduced beta/alpha synthesis ratio
1.88535e-05	8	5	3	0.6	0.375	HP:0030058	HP	Sickled erythrocytes
1.88535e-05	8	5	3	0.6	0.375	HP:0031090	HP	Finger dactylitis
2.82727e-05	9	5	3	0.6	0.333333	HP:0005546	HP	Increased red cell osmotic resistance
2.82727e-05	9	5	3	0.6	0.333333	HP:0034280	HP	Target cells
2.82727e-05	9	5	3	0.6	0.333333	HP:0005511	HP	Heinz body anemia
2.82727e-05	9	5	3	0.6	0.333333	HP:0045047	HP	HbS hemoglobin
2.82727e-05	9	5	3	0.6	0.333333	HP:0045048	HP	Increased HbA2 hemoglobin
2.82727e-05	9	5	3	0.6	0.333333	HP:0008346	HP	Increased red cell sickling tendency
4.03788e-05	10	5	3	0.6	0.3	HP:0011886	HP	Hyphema
4.03788e-05	10	5	3	0.6	0.3	HP:0025547	HP	Decreased mean corpuscular hemoglobin concentration
5.5506e-05	11	5	3	0.6	0.272727	HP:0034336	HP	Splenic infarction
5.5506e-05	11	5	3	0.6	0.272727	HP:0011907	HP	Reduced alpha/beta synthesis ratio
5.5506e-05	11	5	3	0.6	0.272727	HP:0011981	HP	Pigment gallstones
5.5506e-05	11	5	3	0.6	0.272727	HP:0005560	HP	Imbalanced hemoglobin synthesis
6.20667e-05	61	5	4	0.8	0.0655738	HP:0012131	HP	Abnormal number of erythroid precursors
7.39883e-05	12	5	3	0.6	0.25	HP:0012119	HP	Methemoglobinemia
7.39883e-05	12	5	3	0.6	0.25	HP:0010620	HP	Malar prominence
7.55357e-05	64	5	4	0.8	0.0625	HP:0005518	HP	Increased mean corpuscular volume
9.10826e-05	67	5	4	0.8	0.0597015	HP:0004447	HP	Poikilocytosis
9.61591e-05	13	5	3	0.6	0.230769	HP:0020082	HP	Heinz bodies
0.000122352	14	5	3	0.6	0.214286	HP:0025326	HP	Retinal arterial occlusion
0.000122352	14	5	3	0.6	0.214286	HP:0004870	HP	Chronic hemolytic anemia
0.000136594	74	5	4	0.8	0.0540541	HP:0025065	HP	Abnormal mean corpuscular volume
0.000188133	16	5	3	0.6	0.1875	HP:0001722	HP	High-output congestive heart failure
0.000188133	16	5	3	0.6	0.1875	HP:0004823	HP	Anisopoikilocytosis
0.000188133	16	5	3	0.6	0.1875	HP:0200123	HP	Chronic hepatitis
0.000239988	85	5	4	0.8	0.0470588	HP:0011902	HP	Abnormal hemoglobin
0.000251659	86	5	4	0.8	0.0465116	HP:0001894	HP	Thrombocytosis
0.00027399	18	5	3	0.6	0.166667	HP:0001930	HP	Nonspherocytic hemolytic anemia
0.000325276	19	5	3	0.6	0.157895	HP:0020080	HP	Erythrocyte inclusion bodies
0.000330844	92	5	4	0.8	0.0434783	HP:0004312	HP	Abnormal reticulocyte morphology
0.000382575	20	5	3	0.6	0.15	HP:0025066	HP	Decreased mean corpuscular volume
0.000446218	21	5	3	0.6	0.142857	HP:0040134	HP	Abnormal hepatic iron concentration
0.000446218	21	5	3	0.6	0.142857	HP:0012465	HP	Elevated hepatic iron concentration
0.000446218	21	5	3	0.6	0.142857	HP:0430028	HP	Hyperplasia of the maxilla
0.000446218	21	5	3	0.6	0.142857	HP:0032231	HP	Hypochromia
0.000482815	101	5	4	0.8	0.039604	HP:0011767	HP	Abnormality of the parathyroid physiology
0.000516536	22	5	3	0.6	0.136364	HP:0020054	HP	Abnormal erythrocyte physiology
0.000593857	23	5	3	0.6	0.130435	HP:0001899	HP	Increased hematocrit
0.000678513	24	5	3	0.6	0.125	HP:0031850	HP	Abnormal hematocrit
0.000770831	25	5	3	0.6	0.12	HP:0004840	HP	Hypochromic microcytic anemia
0.000770831	25	5	3	0.6	0.12	HP:0012132	HP	Erythroid hyperplasia
0.000871141	26	5	3	0.6	0.115385	HP:0100724	HP	Hypercoagulability
0.000871141	26	5	3	0.6	0.115385	HP:0001971	HP	Hypersplenism
0.000871141	26	5	3	0.6	0.115385	HP:0025409	HP	Abnormal spleen physiology
0.000874663	117	5	4	0.8	0.034188	HP:0000828	HP	Abnormality of the parathyroid gland
0.000979771	27	5	3	0.6	0.111111	HP:0025546	HP	Abnormal mean corpuscular hemoglobin concentration
0.000979771	27	5	3	0.6	0.111111	HP:0011273	HP	Anisocytosis
0.000979771	27	5	3	0.6	0.111111	HP:0001900	HP	Increased circulating hemoglobin concentration
0.00129662	129	5	4	0.8	0.0310078	HP:0000124	HP	Renal tubular dysfunction
0.0016592	32	5	3	0.6	0.09375	HP:0020061	HP	Abnormal hemoglobin concentration
0.0016592	32	5	3	0.6	0.09375	HP:0031035	HP	Chronic infection
0.00200068	34	5	3	0.6	0.0882353	HP:0008282	HP	Unconjugated hyperbilirubinemia
0.00200068	34	5	3	0.6	0.0882353	HP:0001406	HP	Intrahepatic cholestasis
0.00218765	35	5	3	0.6	0.0857143	HP:0031865	HP	Abnormal liver physiology
0.00259572	37	5	3	0.6	0.0810811	HP:0001891	HP	Iron deficiency anemia
0.00281745	38	5	3	0.6	0.0789474	HP:0011031	HP	Abnormality of iron homeostasis
0.00305142	39	5	3	0.6	0.0769231	HP:0009004	HP	Hypoplasia of the musculature
0.00382998	42	5	3	0.6	0.0714286	HP:0005268	HP	Miscarriage
0.00494468	180	5	4	0.8	0.0222222	HP:0001433	HP	Hepatosplenomegaly
0.00494468	180	5	4	0.8	0.0222222	HP:0000980	HP	Pallor
0.00539988	184	5	4	0.8	0.0217391	HP:0002092	HP	Pulmonary arterial hypertension
0.00539988	184	5	4	0.8	0.0217391	HP:0033578	HP	Pre-capillary pulmonary hypertension
0.00576104	48	5	3	0.6	0.0625	HP:0001901	HP	Polycythemia
0.00614044	190	5	4	0.8	0.0210526	HP:0004890	HP	Elevated pulmonary artery pressure
0.00652497	50	5	3	0.6	0.06	HP:0001923	HP	Reticulocytosis
0.0071564	528	5	5	1	0.0094697	HP:0011873	HP	Abnormal platelet count
0.00736282	531	5	5	1	0.0094162	HP:0011875	HP	Abnormal platelet morphology
0.00779239	53	5	3	0.6	0.0566038	HP:0002140	HP	Ischemic stroke
0.00824855	54	5	3	0.6	0.0555556	HP:0001935	HP	Microcytic anemia
0.00872209	55	5	3	0.6	0.0545455	HP:0012418	HP	Hypoxemia
0.00872209	55	5	3	0.6	0.0545455	HP:0500165	HP	Abnormal blood oxygen level
0.00872209	55	5	3	0.6	0.0545455	HP:0000829	HP	Hypoparathyroidism
0.00921332	56	5	3	0.6	0.0535714	HP:0025722	HP	Cerebral infarct
0.0102501	58	5	3	0.6	0.0517241	HP:0002176	HP	Spinal cord compression
0.0106417	218	5	4	0.8	0.0183486	HP:0010972	HP	Anemia of inadequate production
0.0107882	573	5	5	1	0.008726	HP:0001872	HP	Abnormality of thrombocytes
0.0113615	60	5	3	0.6	0.05	HP:0000114	HP	Proximal tubulopathy
0.01255	62	5	3	0.6	0.0483871	HP:0011030	HP	Abnormal blood transition element cation concentration
0.01255	62	5	3	0.6	0.0483871	HP:0012415	HP	Abnormal blood gas level
0.0130329	595	5	5	1	0.00840336	HP:0011893	HP	Abnormal leukocyte count
0.0138182	64	5	3	0.6	0.046875	HP:0001931	HP	Hypochromic anemia
0.0166035	68	5	3	0.6	0.0441176	HP:0001460	HP	Aplasia/Hypoplasia involving the skeletal musculature
0.0173535	69	5	3	0.6	0.0434783	HP:0003281	HP	Increased circulating ferritin concentration
0.0180928	249	5	4	0.8	0.0160643	HP:0030875	HP	Abnormality of pulmonary circulation
0.0197375	72	5	3	0.6	0.0416667	HP:0040133	HP	Abnormal circulating ferritin concentration
0.0205779	73	5	3	0.6	0.0410959	HP:0003259	HP	Elevated circulating creatinine concentration
0.0251363	78	5	3	0.6	0.0384615	HP:0011885	HP	Hemorrhage of the eye
0.0251363	78	5	3	0.6	0.0384615	HP:0002113	HP	Pulmonary infiltrates
0.0261215	79	5	3	0.6	0.0379747	HP:0032169	HP	Severe infection
0.0261215	79	5	3	0.6	0.0379747	HP:0034241	HP	Prenatal death
0.0280627	278	5	4	0.8	0.0143885	HP:0002659	HP	Increased susceptibility to fractures
0.0281678	81	5	3	0.6	0.037037	HP:0012100	HP	Abnormal circulating creatinine concentration
0.0292296	82	5	3	0.6	0.0365854	HP:0100639	HP	Erectile dysfunction
0.0309539	707	5	5	1	0.00707214	HP:0001903	HP	Anemia
0.034589	293	5	4	0.8	0.0136519	HP:0010668	HP	Abnormal zygomatic bone morphology
0.034937	87	5	3	0.6	0.0344828	HP:0000846	HP	Adrenal insufficiency
0.0374116	89	5	3	0.6	0.0337079	HP:0000630	HP	Abnormal retinal artery morphology
0.0386462	739	5	5	1	0.0067659	HP:0010987	HP	Abnormal cellular immune system morphology
0.0386462	739	5	5	1	0.0067659	HP:0001881	HP	Abnormal leukocyte morphology
0.0386912	90	5	3	0.6	0.0333333	HP:0025435	HP	Increased circulating lactate dehydrogenase concentration
0.0413366	92	5	3	0.6	0.0326087	HP:0002754	HP	Osteomyelitis
0.0413366	92	5	3	0.6	0.0326087	HP:0001402	HP	Hepatocellular carcinoma
0.042703	93	5	3	0.6	0.0322581	HP:0001746	HP	Asplenia
0.0465669	767	5	5	1	0.0065189	HP:0032251	HP	Abnormal immune system morphology
0.0484667	97	5	3	0.6	0.0309278	HP:0001081	HP	Cholelithiasis
0.0203547	104	3	2	0.666667	0.0192308	KEGG:03010	KEGG	Ribosome
7.9418e-05	13	5	3	0.6	0.230769	REAC:R-DRE-1247673	REAC	Erythrocytes take up oxygen and release carbon dioxide
0.000101024	14	5	3	0.6	0.214286	REAC:R-DRE-1237044	REAC	Erythrocytes take up carbon dioxide and release oxygen
0.000101024	14	5	3	0.6	0.214286	REAC:R-DRE-1480926	REAC	O2/CO2 exchange in erythrocytes
0.0145651	11	5	2	0.4	0.181818	REAC:R-DRE-2168880	REAC	Scavenging of heme from plasma
0.0174659	12	5	2	0.4	0.166667	REAC:R-DRE-9707616	REAC	Heme signaling
0.0277284	15	5	2	0.4	0.133333	REAC:R-DRE-2173782	REAC	Binding and Uptake of Ligands by Scavenger Receptors
macrophage-like cells
p_value	term_size	query_size	intersection_size	precision	recall	term_id	source	term_name
0.00107947	12	3	2	0.666667	0.166667	GO:0022626	GO:CC	cytosolic ribosome
0.00343129	21	3	2	0.666667	0.0952381	GO:0044391	GO:CC	ribosomal subunit
0.00414225	211	3	3	1	0.014218	GO:0005829	GO:CC	cytosol
1.23344e-08	42	9	6	0.666667	0.142857	HP:0011904	HP	Persistence of hemoglobin F
1.29419e-07	61	9	6	0.666667	0.0983607	HP:0012131	HP	Abnormal number of erythroid precursors
1.74509e-07	64	9	6	0.666667	0.09375	HP:0005518	HP	Increased mean corpuscular volume
4.292e-07	74	9	6	0.666667	0.0810811	HP:0025065	HP	Abnormal mean corpuscular volume
1.00814e-06	85	9	6	0.666667	0.0705882	HP:0011902	HP	Abnormal hemoglobin
1.08325e-06	86	9	6	0.666667	0.0697674	HP:0001894	HP	Thrombocytosis
1.63837e-06	92	9	6	0.666667	0.0652174	HP:0004312	HP	Abnormal reticulocyte morphology
5.92053e-05	528	9	8	0.888889	0.0151515	HP:0011873	HP	Abnormal platelet count
6.19372e-05	531	9	8	0.888889	0.0150659	HP:0011875	HP	Abnormal platelet morphology
9.57614e-05	180	9	6	0.666667	0.0333333	HP:0000980	HP	Pallor
0.00010161	30	9	4	0.444444	0.133333	HP:0001978	HP	Extramedullary hematopoiesis
0.000113493	573	9	8	0.888889	0.0139616	HP:0001872	HP	Abnormality of thrombocytes
0.000153107	595	9	8	0.888889	0.0134454	HP:0011893	HP	Abnormal leukocyte count
0.000197434	8	9	3	0.333333	0.375	HP:0030058	HP	Sickled erythrocytes
0.000197434	8	9	3	0.333333	0.375	HP:0020059	HP	Increased red blood cell count
0.000197434	8	9	3	0.333333	0.375	HP:0020058	HP	Abnormal red blood cell count
0.000197434	8	9	3	0.333333	0.375	HP:0004817	HP	Drug-sensitive hemolytic anemia
0.000197434	8	9	3	0.333333	0.375	HP:0031090	HP	Finger dactylitis
0.000197434	8	9	3	0.333333	0.375	HP:0011906	HP	Reduced beta/alpha synthesis ratio
0.000197434	8	9	3	0.333333	0.375	HP:0011905	HP	Reduced hemoglobin A
0.000197434	8	9	3	0.333333	0.375	HP:0200023	HP	Priapism
0.000295914	9	9	3	0.333333	0.333333	HP:0008346	HP	Increased red cell sickling tendency
0.000295914	9	9	3	0.333333	0.333333	HP:0005546	HP	Increased red cell osmotic resistance
0.000295914	9	9	3	0.333333	0.333333	HP:0045047	HP	HbS hemoglobin
0.000295914	9	9	3	0.333333	0.333333	HP:0045048	HP	Increased HbA2 hemoglobin
0.000295914	9	9	3	0.333333	0.333333	HP:0034280	HP	Target cells
0.000295914	9	9	3	0.333333	0.333333	HP:0005511	HP	Heinz body anemia
0.000301267	218	9	6	0.666667	0.0275229	HP:0010972	HP	Anemia of inadequate production
0.000422396	10	9	3	0.333333	0.3	HP:0011886	HP	Hyphema
0.000422396	10	9	3	0.333333	0.3	HP:0025547	HP	Decreased mean corpuscular hemoglobin concentration
0.000580329	11	9	3	0.333333	0.272727	HP:0011981	HP	Pigment gallstones
0.000580329	11	9	3	0.333333	0.272727	HP:0005560	HP	Imbalanced hemoglobin synthesis
0.000580329	11	9	3	0.333333	0.272727	HP:0034336	HP	Splenic infarction
0.000580329	11	9	3	0.333333	0.272727	HP:0011907	HP	Reduced alpha/beta synthesis ratio
0.000601049	707	9	8	0.888889	0.0113154	HP:0001903	HP	Anemia
0.000773153	12	9	3	0.333333	0.25	HP:0012119	HP	Methemoglobinemia
0.000773153	12	9	3	0.333333	0.25	HP:0010620	HP	Malar prominence
0.000782716	731	9	8	0.888889	0.0109439	HP:0005280	HP	Depressed nasal bridge
0.000853063	739	9	8	0.888889	0.0108254	HP:0001881	HP	Abnormal leukocyte morphology
0.000853063	739	9	8	0.888889	0.0108254	HP:0010987	HP	Abnormal cellular immune system morphology
0.00100429	13	9	3	0.333333	0.230769	HP:0020082	HP	Heinz bodies
0.00114449	767	9	8	0.888889	0.0104302	HP:0032251	HP	Abnormal immune system morphology
0.00127717	14	9	3	0.333333	0.214286	HP:0004870	HP	Chronic hemolytic anemia
0.00127717	14	9	3	0.333333	0.214286	HP:0025326	HP	Retinal arterial occlusion
0.00129377	779	9	8	0.888889	0.0102696	HP:0001877	HP	Abnormal erythrocyte morphology
0.00196173	16	9	3	0.333333	0.1875	HP:0004823	HP	Anisopoikilocytosis
0.00196173	16	9	3	0.333333	0.1875	HP:0001722	HP	High-output congestive heart failure
0.00196173	16	9	3	0.333333	0.1875	HP:0200123	HP	Chronic hepatitis
0.00276765	67	9	4	0.444444	0.0597015	HP:0004447	HP	Poikilocytosis
0.00285394	18	9	3	0.333333	0.166667	HP:0001930	HP	Nonspherocytic hemolytic anemia
0.00310598	167	9	5	0.555556	0.0299401	HP:0001882	HP	Leukopenia
0.00338633	19	9	3	0.333333	0.157895	HP:0020080	HP	Erythrocyte inclusion bodies
0.00398073	20	9	3	0.333333	0.15	HP:0025066	HP	Decreased mean corpuscular volume
0.00464046	21	9	3	0.333333	0.142857	HP:0012465	HP	Elevated hepatic iron concentration
0.00464046	21	9	3	0.333333	0.142857	HP:0032231	HP	Hypochromia
0.00464046	21	9	3	0.333333	0.142857	HP:0430028	HP	Hyperplasia of the maxilla
0.00464046	21	9	3	0.333333	0.142857	HP:0040134	HP	Abnormal hepatic iron concentration
0.00497398	350	9	6	0.666667	0.0171429	HP:0007378	HP	Neoplasm of the gastrointestinal tract
0.00536886	22	9	3	0.333333	0.136364	HP:0020054	HP	Abnormal erythrocyte physiology
0.00616924	23	9	3	0.333333	0.130435	HP:0001899	HP	Increased hematocrit
0.00704491	24	9	3	0.333333	0.125	HP:0031850	HP	Abnormal hematocrit
0.00799916	25	9	3	0.333333	0.12	HP:0012132	HP	Erythroid hyperplasia
0.00799916	25	9	3	0.333333	0.12	HP:0004840	HP	Hypochromic microcytic anemia
0.00821224	634	9	7	0.777778	0.011041	HP:0011004	HP	Abnormal systemic arterial morphology
0.00903528	26	9	3	0.333333	0.115385	HP:0100724	HP	Hypercoagulability
0.00903528	26	9	3	0.333333	0.115385	HP:0001971	HP	Hypersplenism
0.00903528	26	9	3	0.333333	0.115385	HP:0025409	HP	Abnormal spleen physiology
0.0101565	27	9	3	0.333333	0.111111	HP:0025546	HP	Abnormal mean corpuscular hemoglobin concentration
0.0101565	27	9	3	0.333333	0.111111	HP:0001900	HP	Increased circulating hemoglobin concentration
0.0101565	27	9	3	0.333333	0.111111	HP:0011273	HP	Anisocytosis
0.0113662	28	9	3	0.333333	0.107143	HP:0030270	HP	Elevated red cell adenosine deaminase activity
0.0113662	28	9	3	0.333333	0.107143	HP:0020118	HP	Radial artery aplasia
0.0113662	28	9	3	0.333333	0.107143	HP:0031640	HP	Abnormal radial artery morphology
0.0126675	29	9	3	0.333333	0.103448	HP:4000209	HP	Abnormal erythrocyte adenosine deaminase activity
0.0126675	29	9	3	0.333333	0.103448	HP:0005532	HP	Macrocytic dyserythropoietic anemia
0.0127442	411	9	6	0.666667	0.0145985	HP:0034930	HP	Digestive system neoplasm
0.0143871	101	9	4	0.444444	0.039604	HP:0011767	HP	Abnormality of the parathyroid physiology
0.0171537	32	9	3	0.333333	0.09375	HP:0020061	HP	Abnormal hemoglobin concentration
0.0171537	32	9	3	0.333333	0.09375	HP:0031035	HP	Chronic infection
0.018854	33	9	3	0.333333	0.0909091	HP:0012133	HP	Erythroid hypoplasia
0.020662	34	9	3	0.333333	0.0882353	HP:0008282	HP	Unconjugated hyperbilirubinemia
0.020662	34	9	3	0.333333	0.0882353	HP:0001406	HP	Intrahepatic cholestasis
0.020662	34	9	3	0.333333	0.0882353	HP:0012410	HP	Pure red cell aplasia
0.0225809	35	9	3	0.333333	0.0857143	HP:0031865	HP	Abnormal liver physiology
0.0258243	117	9	4	0.444444	0.034188	HP:0000828	HP	Abnormality of the parathyroid gland
0.0267642	37	9	3	0.333333	0.0810811	HP:0001891	HP	Iron deficiency anemia
0.029035	38	9	3	0.333333	0.0789474	HP:0011031	HP	Abnormality of iron homeostasis
0.029035	38	9	3	0.333333	0.0789474	HP:0002669	HP	Osteosarcoma
0.0314293	39	9	3	0.333333	0.0769231	HP:0009004	HP	Hypoplasia of the musculature
0.0314293	39	9	3	0.333333	0.0769231	HP:0001227	HP	Abnormality of the thenar eminence
0.0339504	40	9	3	0.333333	0.075	HP:0006758	HP	Malignant genitourinary tract tumor
0.0341275	1182	9	8	0.888889	0.00676819	HP:0000422	HP	Abnormal nasal bridge morphology
0.0357346	1189	9	8	0.888889	0.00672834	HP:0001197	HP	Abnormality of prenatal development or birth
0.0366013	41	9	3	0.333333	0.0731707	HP:0040276	HP	Adenocarcinoma of the colon
0.0380185	129	9	4	0.444444	0.0310078	HP:0000124	HP	Renal tubular dysfunction
0.0393851	42	9	3	0.333333	0.0714286	HP:0005268	HP	Miscarriage
0.042305	43	9	3	0.333333	0.0697674	HP:0001896	HP	Reticulocytopenia
0.0490707	293	9	5	0.555556	0.0170648	HP:0010668	HP	Abnormal zygomatic bone morphology
5.67142e-10	104	9	7	0.777778	0.0673077	KEGG:03010	KEGG	Ribosome
1.23925e-05	80	10	6	0.6	0.075	REAC:R-DRE-1799339	REAC	SRP-dependent cotranslational protein targeting to membrane
1.44052e-05	82	10	6	0.6	0.0731707	REAC:R-DRE-975956	REAC	Nonsense Mediated Decay (NMD) independent of the Exon Junction Complex (EJC)
1.79261e-05	85	10	6	0.6	0.0705882	REAC:R-DRE-72689	REAC	Formation of a pool of free 40S subunits
2.71204e-05	91	10	6	0.6	0.0659341	REAC:R-DRE-156827	REAC	L13a-mediated translational silencing of Ceruloplasmin expression
3.99101e-05	97	10	6	0.6	0.0618557	REAC:R-DRE-72737	REAC	Cap-dependent Translation Initiation
4.24607e-05	98	10	6	0.6	0.0612245	REAC:R-DRE-975957	REAC	Nonsense Mediated Decay (NMD) enhanced by the Exon Junction Complex (EJC)
4.24607e-05	98	10	6	0.6	0.0612245	REAC:R-DRE-927802	REAC	Nonsense-Mediated Decay (NMD)
4.24607e-05	98	10	6	0.6	0.0612245	REAC:R-DRE-72613	REAC	Eukaryotic Translation Initiation
0.000762801	159	10	6	0.6	0.0377358	REAC:R-DRE-72766	REAC	Translation
0.00141398	13	10	3	0.3	0.230769	REAC:R-DRE-1247673	REAC	Erythrocytes take up oxygen and release carbon dioxide
0.00179631	14	10	3	0.3	0.214286	REAC:R-DRE-1480926	REAC	O2/CO2 exchange in erythrocytes
0.00179631	14	10	3	0.3	0.214286	REAC:R-DRE-1237044	REAC	Erythrocytes take up carbon dioxide and release oxygen
0.00564853	224	10	6	0.6	0.0267857	REAC:R-DRE-8953854	REAC	Metabolism of RNA
3.71176e-07	62	7	6	0.857143	0.0967742	WP:WP324	WP	Cytoplasmic ribosomal proteins
neutrophils
p_value	term_size	query_size	intersection_size	precision	recall	term_id	source	term_name
0.0115221	78	5	3	0.6	0.0384615	GO:0006412	GO:BP	translation
0.00215422	12	5	2	0.4	0.166667	GO:0022626	GO:CC	cytosolic ribosome
0.00683412	21	5	2	0.4	0.0952381	GO:0044391	GO:CC	ribosomal subunit
0.0235996	211	5	3	0.6	0.014218	GO:0005829	GO:CC	cytosol
1.97914e-11	42	14	8	0.571429	0.190476	HP:0011904	HP	Persistence of hemoglobin F
4.84904e-10	61	14	8	0.571429	0.131148	HP:0012131	HP	Abnormal number of erythroid precursors
7.26735e-10	64	14	8	0.571429	0.125	HP:0005518	HP	Increased mean corpuscular volume
2.45099e-09	74	14	8	0.571429	0.108108	HP:0025065	HP	Abnormal mean corpuscular volume
7.74403e-09	85	14	8	0.571429	0.0941176	HP:0011902	HP	Abnormal hemoglobin
8.53009e-09	86	14	8	0.571429	0.0930233	HP:0001894	HP	Thrombocytosis
1.48778e-08	92	14	8	0.571429	0.0869565	HP:0004312	HP	Abnormal reticulocyte morphology
7.18176e-08	180	14	9	0.642857	0.05	HP:0000980	HP	Pallor
5.81343e-06	28	14	5	0.357143	0.178571	HP:0031640	HP	Abnormal radial artery morphology
5.81343e-06	28	14	5	0.357143	0.178571	HP:0030270	HP	Elevated red cell adenosine deaminase activity
5.81343e-06	28	14	5	0.357143	0.178571	HP:0020118	HP	Radial artery aplasia
7.01516e-06	29	14	5	0.357143	0.172414	HP:4000209	HP	Abnormal erythrocyte adenosine deaminase activity
7.01516e-06	29	14	5	0.357143	0.172414	HP:0005532	HP	Macrocytic dyserythropoietic anemia
1.39452e-05	33	14	5	0.357143	0.151515	HP:0012133	HP	Erythroid hypoplasia
1.57127e-05	218	14	8	0.571429	0.0366972	HP:0010972	HP	Anemia of inadequate production
1.63276e-05	34	14	5	0.357143	0.147059	HP:0012410	HP	Pure red cell aplasia
2.73542e-05	350	14	9	0.642857	0.0257143	HP:0007378	HP	Neoplasm of the gastrointestinal tract
2.92957e-05	38	14	5	0.357143	0.131579	HP:0002669	HP	Osteosarcoma
3.35589e-05	39	14	5	0.357143	0.128205	HP:0001227	HP	Abnormality of the thenar eminence
3.83016e-05	40	14	5	0.357143	0.125	HP:0006758	HP	Malignant genitourinary tract tumor
4.35629e-05	41	14	5	0.357143	0.121951	HP:0040276	HP	Adenocarcinoma of the colon
5.1258e-05	89	14	6	0.428571	0.0674157	HP:0100273	HP	Neoplasm of the colon
5.58065e-05	43	14	5	0.357143	0.116279	HP:0001896	HP	Reticulocytopenia
7.91501e-05	46	14	5	0.357143	0.108696	HP:0040275	HP	Adenocarcinoma of the large intestine
7.91501e-05	46	14	5	0.357143	0.108696	HP:0001895	HP	Normochromic anemia
0.000109665	49	14	5	0.357143	0.102041	HP:0009999	HP	Partial duplication of the phalanx of hand
0.000109665	49	14	5	0.357143	0.102041	HP:0009944	HP	Partial duplication of thumb phalanx
0.000111997	411	14	9	0.642857	0.0218978	HP:0034930	HP	Digestive system neoplasm
0.000134733	51	14	5	0.357143	0.0980392	HP:0040273	HP	Adenocarcinoma of the intestines
0.00018066	54	14	5	0.357143	0.0925926	HP:0030272	HP	Abnormal erythrocyte enzyme concentration or activity
0.000309487	60	14	5	0.357143	0.0833333	HP:0000912	HP	Sprengel anomaly
0.000429742	64	14	5	0.357143	0.078125	HP:0009777	HP	Absent thumb
0.000435037	127	14	6	0.428571	0.0472441	HP:0100834	HP	Neoplasm of the large intestine
0.000464928	65	14	5	0.357143	0.0769231	HP:0001790	HP	Nonimmune hydrops fetalis
0.000502361	66	14	5	0.357143	0.0757576	HP:0000185	HP	Cleft soft palate
0.000676683	70	14	5	0.357143	0.0714286	HP:0009942	HP	Duplication of thumb phalanx
0.00078017	72	14	5	0.357143	0.0694444	HP:0001199	HP	Triphalangeal thumb
0.000823335	707	14	10	0.714286	0.0141443	HP:0001903	HP	Anemia
0.000905617	30	14	4	0.285714	0.133333	HP:0001978	HP	Extramedullary hematopoiesis
0.00097451	8	14	3	0.214286	0.375	HP:0020059	HP	Increased red blood cell count
0.00097451	8	14	3	0.214286	0.375	HP:0011905	HP	Reduced hemoglobin A
0.00097451	8	14	3	0.214286	0.375	HP:0011906	HP	Reduced beta/alpha synthesis ratio
0.00097451	8	14	3	0.214286	0.375	HP:0004817	HP	Drug-sensitive hemolytic anemia
0.00097451	8	14	3	0.214286	0.375	HP:0031090	HP	Finger dactylitis
0.00097451	8	14	3	0.214286	0.375	HP:0020058	HP	Abnormal red blood cell count
0.00097451	8	14	3	0.214286	0.375	HP:0200023	HP	Priapism
0.00097451	8	14	3	0.214286	0.375	HP:0030058	HP	Sickled erythrocytes
0.000984142	528	14	9	0.642857	0.0170455	HP:0011873	HP	Abnormal platelet count
0.00103333	531	14	9	0.642857	0.0169492	HP:0011875	HP	Abnormal platelet morphology
0.00124491	79	14	5	0.357143	0.0632911	HP:0001087	HP	Developmental glaucoma
0.00132612	80	14	5	0.357143	0.0625	HP:0001972	HP	Macrocytic anemia
0.00145962	9	14	3	0.214286	0.333333	HP:0034280	HP	Target cells
0.00145962	9	14	3	0.214286	0.333333	HP:0005546	HP	Increased red cell osmotic resistance
0.00145962	9	14	3	0.214286	0.333333	HP:0045048	HP	Increased HbA2 hemoglobin
0.00145962	9	14	3	0.214286	0.333333	HP:0045047	HP	HbS hemoglobin
0.00145962	9	14	3	0.214286	0.333333	HP:0005511	HP	Heinz body anemia
0.00145962	9	14	3	0.214286	0.333333	HP:0008346	HP	Increased red cell sickling tendency
0.00169384	84	14	5	0.357143	0.0595238	HP:0004808	HP	Acute myeloid leukemia
0.00198617	573	14	9	0.642857	0.0157068	HP:0001872	HP	Abnormality of thrombocytes
0.00201913	87	14	5	0.357143	0.0574713	HP:0006749	HP	Malignant gastrointestinal tract tumors
0.00201913	87	14	5	0.357143	0.0574713	HP:0002672	HP	Gastrointestinal carcinoma
0.00207226	779	14	10	0.714286	0.012837	HP:0001877	HP	Abnormal erythrocyte morphology
0.00208211	10	14	3	0.214286	0.3	HP:0025547	HP	Decreased mean corpuscular hemoglobin concentration
0.00208211	10	14	3	0.214286	0.3	HP:0011886	HP	Hyphema
0.00220297	167	14	6	0.428571	0.0359281	HP:0001882	HP	Leukopenia
0.00274095	595	14	9	0.642857	0.0151261	HP:0011893	HP	Abnormal leukocyte count
0.0028587	11	14	3	0.214286	0.272727	HP:0005560	HP	Imbalanced hemoglobin synthesis
0.0028587	11	14	3	0.214286	0.272727	HP:0034336	HP	Splenic infarction
0.0028587	11	14	3	0.214286	0.272727	HP:0011981	HP	Pigment gallstones
0.0028587	11	14	3	0.214286	0.272727	HP:0011907	HP	Reduced alpha/beta synthesis ratio
0.00380601	12	14	3	0.214286	0.25	HP:0010620	HP	Malar prominence
0.00380601	12	14	3	0.214286	0.25	HP:0012119	HP	Methemoglobinemia
0.00446033	102	14	5	0.357143	0.0490196	HP:0009380	HP	Finger aplasia
0.00494055	13	14	3	0.214286	0.230769	HP:0020082	HP	Heinz bodies
0.0049905	192	14	6	0.428571	0.03125	HP:0100242	HP	Sarcoma
0.00627874	14	14	3	0.214286	0.214286	HP:0025326	HP	Retinal arterial occlusion
0.00627874	14	14	3	0.214286	0.214286	HP:0004870	HP	Chronic hemolytic anemia
0.00963126	16	14	3	0.214286	0.1875	HP:0200123	HP	Chronic hepatitis
0.00963126	16	14	3	0.214286	0.1875	HP:0004823	HP	Anisopoikilocytosis
0.00963126	16	14	3	0.214286	0.1875	HP:0001722	HP	High-output congestive heart failure
0.00996034	120	14	5	0.357143	0.0416667	HP:0010622	HP	Neoplasm of the skeletal system
0.0121749	125	14	5	0.357143	0.04	HP:0002863	HP	Myelodysplasia
0.013993	18	14	3	0.214286	0.166667	HP:0001930	HP	Nonspherocytic hemolytic anemia
0.0142107	129	14	5	0.357143	0.0387597	HP:0000124	HP	Renal tubular dysfunction
0.015438	60	14	4	0.285714	0.0666667	HP:0000114	HP	Proximal tubulopathy
0.0156619	731	14	9	0.642857	0.0123119	HP:0005280	HP	Depressed nasal bridge
0.0165922	19	14	3	0.214286	0.157895	HP:0020080	HP	Erythrocyte inclusion bodies
0.0171212	134	14	5	0.357143	0.0373134	HP:0002488	HP	Acute leukemia
0.0171589	739	14	9	0.642857	0.0121786	HP:0001881	HP	Abnormal leukocyte morphology
0.0171589	739	14	9	0.642857	0.0121786	HP:0010987	HP	Abnormal cellular immune system morphology
0.0184084	136	14	5	0.357143	0.0367647	HP:0001789	HP	Hydrops fetalis
0.0184084	136	14	5	0.357143	0.0367647	HP:0009778	HP	Short thumb
0.0194916	20	14	3	0.214286	0.15	HP:0025066	HP	Decreased mean corpuscular volume
0.0197702	138	14	5	0.357143	0.0362319	HP:0000519	HP	Developmental cataract
0.0227068	21	14	3	0.214286	0.142857	HP:0032231	HP	Hypochromia
0.0227068	21	14	3	0.214286	0.142857	HP:0012465	HP	Elevated hepatic iron concentration
0.0227068	21	14	3	0.214286	0.142857	HP:0430028	HP	Hyperplasia of the maxilla
0.0227068	21	14	3	0.214286	0.142857	HP:0040134	HP	Abnormal hepatic iron concentration
0.0234225	767	14	9	0.642857	0.011734	HP:0032251	HP	Abnormal immune system morphology
0.0240239	67	14	4	0.285714	0.0597015	HP:0004447	HP	Poikilocytosis
0.0251702	145	14	5	0.357143	0.0344828	HP:0000465	HP	Webbed neck
0.0260274	146	14	5	0.357143	0.0342466	HP:0001421	HP	Abnormality of the musculature of the hand
0.0262535	22	14	3	0.214286	0.136364	HP:0020054	HP	Abnormal erythrocyte physiology
0.0301472	23	14	3	0.214286	0.130435	HP:0001899	HP	Increased hematocrit
0.0344034	24	14	3	0.214286	0.125	HP:0031850	HP	Abnormal hematocrit
0.0365653	271	14	6	0.428571	0.0221402	HP:0007379	HP	Neoplasm of the genitourinary tract
0.0365653	271	14	6	0.428571	0.0221402	HP:0001254	HP	Lethargy
0.0390373	25	14	3	0.214286	0.12	HP:0004840	HP	Hypochromic microcytic anemia
0.0390373	25	14	3	0.214286	0.12	HP:0012132	HP	Erythroid hyperplasia
0.0418579	161	14	5	0.357143	0.0310559	HP:0009601	HP	Aplasia/Hypoplasia of the thumb
0.0431323	162	14	5	0.357143	0.0308642	HP:0000085	HP	Horseshoe kidney
0.0440643	26	14	3	0.214286	0.115385	HP:0025409	HP	Abnormal spleen physiology
0.0440643	26	14	3	0.214286	0.115385	HP:0100724	HP	Hypercoagulability
0.0440643	26	14	3	0.214286	0.115385	HP:0001971	HP	Hypersplenism
0.0457719	164	14	5	0.357143	0.0304878	HP:0000294	HP	Low anterior hairline
0.0494996	27	14	3	0.214286	0.111111	HP:0025546	HP	Abnormal mean corpuscular hemoglobin concentration
0.0494996	27	14	3	0.214286	0.111111	HP:0001900	HP	Increased circulating hemoglobin concentration
0.0494996	27	14	3	0.214286	0.111111	HP:0011273	HP	Anisocytosis
7.69352e-12	104	14	9	0.642857	0.0865385	KEGG:03010	KEGG	Ribosome
0.00373315	115	14	4	0.285714	0.0347826	KEGG:00190	KEGG	Oxidative phosphorylation
5.61855e-09	80	15	9	0.6	0.1125	REAC:R-DRE-1799339	REAC	SRP-dependent cotranslational protein targeting to membrane
7.07276e-09	82	15	9	0.6	0.109756	REAC:R-DRE-975956	REAC	Nonsense Mediated Decay (NMD) independent of the Exon Junction Complex (EJC)
9.87957e-09	85	15	9	0.6	0.105882	REAC:R-DRE-72689	REAC	Formation of a pool of free 40S subunits
1.85893e-08	91	15	9	0.6	0.0989011	REAC:R-DRE-156827	REAC	L13a-mediated translational silencing of Ceruloplasmin expression
3.35038e-08	97	15	9	0.6	0.0927835	REAC:R-DRE-72737	REAC	Cap-dependent Translation Initiation
3.68202e-08	98	15	9	0.6	0.0918367	REAC:R-DRE-975957	REAC	Nonsense Mediated Decay (NMD) enhanced by the Exon Junction Complex (EJC)
3.68202e-08	98	15	9	0.6	0.0918367	REAC:R-DRE-72613	REAC	Eukaryotic Translation Initiation
3.68202e-08	98	15	9	0.6	0.0918367	REAC:R-DRE-927802	REAC	Nonsense-Mediated Decay (NMD)
2.95044e-06	159	15	9	0.6	0.0566038	REAC:R-DRE-72766	REAC	Translation
6.0605e-05	224	15	9	0.6	0.0401786	REAC:R-DRE-8953854	REAC	Metabolism of RNA
0.000400043	45	15	5	0.333333	0.111111	REAC:R-DRE-72695	REAC	Formation of the ternary complex, and subsequently, the 43S complex
0.000617067	49	15	5	0.333333	0.102041	REAC:R-DRE-72702	REAC	Ribosomal scanning and start codon recognition
0.00633305	13	15	3	0.2	0.230769	REAC:R-DRE-1247673	REAC	Erythrocytes take up oxygen and release carbon dioxide
0.00803489	14	15	3	0.2	0.214286	REAC:R-DRE-1237044	REAC	Erythrocytes take up carbon dioxide and release oxygen
0.00803489	14	15	3	0.2	0.214286	REAC:R-DRE-1480926	REAC	O2/CO2 exchange in erythrocytes
2.28714e-07	62	10	7	0.7	0.112903	WP:WP324	WP	Cytoplasmic ribosomal proteins
smooth muscle cells
p_value	term_size	query_size	intersection_size	precision	recall	term_id	source	term_name
8.31537e-13	42	7	7	1	0.166667	HP:0011904	HP	Persistence of hemoglobin F
1.34469e-11	61	7	7	1	0.114754	HP:0012131	HP	Abnormal number of erythroid precursors
1.91474e-11	64	7	7	1	0.109375	HP:0005518	HP	Increased mean corpuscular volume
5.54673e-11	74	7	7	1	0.0945946	HP:0025065	HP	Abnormal mean corpuscular volume
1.52135e-10	85	7	7	1	0.0823529	HP:0011902	HP	Abnormal hemoglobin
1.65615e-10	86	7	7	1	0.0813953	HP:0001894	HP	Thrombocytosis
2.70021e-10	92	7	7	1	0.076087	HP:0004312	HP	Abnormal reticulocyte morphology
3.32701e-08	180	7	7	1	0.0388889	HP:0000980	HP	Pallor
1.2983e-07	218	7	7	1	0.0321101	HP:0010972	HP	Anemia of inadequate production
3.70418e-06	350	7	7	1	0.02	HP:0007378	HP	Neoplasm of the gastrointestinal tract
1.15085e-05	411	7	7	1	0.0170316	HP:0034930	HP	Digestive system neoplasm
1.84894e-05	28	7	4	0.571429	0.142857	HP:0030270	HP	Elevated red cell adenosine deaminase activity
1.84894e-05	28	7	4	0.571429	0.142857	HP:0031640	HP	Abnormal radial artery morphology
1.84894e-05	28	7	4	0.571429	0.142857	HP:0020118	HP	Radial artery aplasia
2.14385e-05	29	7	4	0.571429	0.137931	HP:4000209	HP	Abnormal erythrocyte adenosine deaminase activity
2.14385e-05	29	7	4	0.571429	0.137931	HP:0005532	HP	Macrocytic dyserythropoietic anemia
3.68726e-05	33	7	4	0.571429	0.121212	HP:0012133	HP	Erythroid hypoplasia
4.17711e-05	34	7	4	0.571429	0.117647	HP:0012410	HP	Pure red cell aplasia
6.63715e-05	38	7	4	0.571429	0.105263	HP:0002669	HP	Osteosarcoma
6.72247e-05	528	7	7	1	0.0132576	HP:0011873	HP	Abnormal platelet count
6.99603e-05	531	7	7	1	0.0131827	HP:0011875	HP	Abnormal platelet morphology
7.16297e-05	8	7	3	0.428571	0.375	HP:0011906	HP	Reduced beta/alpha synthesis ratio
7.16297e-05	8	7	3	0.428571	0.375	HP:0030058	HP	Sickled erythrocytes
7.16297e-05	8	7	3	0.428571	0.375	HP:0011905	HP	Reduced hemoglobin A
7.16297e-05	8	7	3	0.428571	0.375	HP:0020059	HP	Increased red blood cell count
7.16297e-05	8	7	3	0.428571	0.375	HP:0200023	HP	Priapism
7.16297e-05	8	7	3	0.428571	0.375	HP:0004817	HP	Drug-sensitive hemolytic anemia
7.16297e-05	8	7	3	0.428571	0.375	HP:0031090	HP	Finger dactylitis
7.16297e-05	8	7	3	0.428571	0.375	HP:0020058	HP	Abnormal red blood cell count
7.39252e-05	39	7	4	0.571429	0.102564	HP:0001227	HP	Abnormality of the thenar eminence
8.21038e-05	40	7	4	0.571429	0.1	HP:0006758	HP	Malignant genitourinary tract tumor
9.09409e-05	41	7	4	0.571429	0.097561	HP:0040276	HP	Adenocarcinoma of the colon
0.000107387	9	7	3	0.428571	0.333333	HP:0045048	HP	Increased HbA2 hemoglobin
0.000107387	9	7	3	0.428571	0.333333	HP:0008346	HP	Increased red cell sickling tendency
0.000107387	9	7	3	0.428571	0.333333	HP:0045047	HP	HbS hemoglobin
0.000107387	9	7	3	0.428571	0.333333	HP:0034280	HP	Target cells
0.000107387	9	7	3	0.428571	0.333333	HP:0005511	HP	Heinz body anemia
0.000107387	9	7	3	0.428571	0.333333	HP:0005546	HP	Increased red cell osmotic resistance
0.000110728	43	7	4	0.571429	0.0930233	HP:0001896	HP	Reticulocytopenia
0.000119548	573	7	7	1	0.0122164	HP:0001872	HP	Abnormality of thrombocytes
0.000146227	46	7	4	0.571429	0.0869565	HP:0001895	HP	Normochromic anemia
0.000146227	46	7	4	0.571429	0.0869565	HP:0040275	HP	Adenocarcinoma of the large intestine
0.000153328	10	7	3	0.428571	0.3	HP:0025547	HP	Decreased mean corpuscular hemoglobin concentration
0.000153328	10	7	3	0.428571	0.3	HP:0011886	HP	Hyphema
0.000155837	595	7	7	1	0.0117647	HP:0011893	HP	Abnormal leukocyte count
0.000189613	49	7	4	0.571429	0.0816327	HP:0009999	HP	Partial duplication of the phalanx of hand
0.000189613	49	7	4	0.571429	0.0816327	HP:0009944	HP	Partial duplication of thumb phalanx
0.000210714	11	7	3	0.428571	0.272727	HP:0034336	HP	Splenic infarction
0.000210714	11	7	3	0.428571	0.272727	HP:0005560	HP	Imbalanced hemoglobin synthesis
0.000210714	11	7	3	0.428571	0.272727	HP:0011907	HP	Reduced alpha/beta synthesis ratio
0.000210714	11	7	3	0.428571	0.272727	HP:0011981	HP	Pigment gallstones
0.00022345	51	7	4	0.571429	0.0784314	HP:0040273	HP	Adenocarcinoma of the intestines
0.000243571	634	7	7	1	0.011041	HP:0011004	HP	Abnormal systemic arterial morphology
0.000280802	12	7	3	0.428571	0.25	HP:0012119	HP	Methemoglobinemia
0.000280802	12	7	3	0.428571	0.25	HP:0010620	HP	Malar prominence
0.000282414	54	7	4	0.571429	0.0740741	HP:0030272	HP	Abnormal erythrocyte enzyme concentration or activity
0.000364847	13	7	3	0.428571	0.230769	HP:0020082	HP	Heinz bodies
0.000434339	60	7	4	0.571429	0.0666667	HP:0000912	HP	Sprengel anomaly
0.000464103	14	7	3	0.428571	0.214286	HP:0004870	HP	Chronic hemolytic anemia
0.000464103	14	7	3	0.428571	0.214286	HP:0025326	HP	Retinal arterial occlusion
0.000524122	707	7	7	1	0.00990099	HP:0001903	HP	Anemia
0.00056496	64	7	4	0.571429	0.0625	HP:0009777	HP	Absent thumb
0.000601747	65	7	4	0.571429	0.0615385	HP:0001790	HP	Nonimmune hydrops fetalis
0.000640294	66	7	4	0.571429	0.0606061	HP:0000185	HP	Cleft soft palate
0.000662741	731	7	7	1	0.00957592	HP:0005280	HP	Depressed nasal bridge
0.000713242	16	7	3	0.428571	0.1875	HP:0004823	HP	Anisopoikilocytosis
0.000713242	16	7	3	0.428571	0.1875	HP:0200123	HP	Chronic hepatitis
0.000713242	16	7	3	0.428571	0.1875	HP:0001722	HP	High-output congestive heart failure
0.000715433	739	7	7	1	0.00947226	HP:0010987	HP	Abnormal cellular immune system morphology
0.000715433	739	7	7	1	0.00947226	HP:0001881	HP	Abnormal leukocyte morphology
0.000813176	70	7	4	0.571429	0.0571429	HP:0009942	HP	Duplication of thumb phalanx
0.000911627	72	7	4	0.571429	0.0555556	HP:0001199	HP	Triphalangeal thumb
0.000929135	767	7	7	1	0.00912647	HP:0032251	HP	Abnormal immune system morphology
0.00103623	779	7	7	1	0.00898588	HP:0001877	HP	Abnormal erythrocyte morphology
0.00103819	18	7	3	0.428571	0.166667	HP:0001930	HP	Nonspherocytic hemolytic anemia
0.00123219	19	7	3	0.428571	0.157895	HP:0020080	HP	Erythrocyte inclusion bodies
0.00132738	79	7	4	0.571429	0.0506329	HP:0001087	HP	Developmental glaucoma
0.00139664	80	7	4	0.571429	0.05	HP:0001972	HP	Macrocytic anemia
0.00144886	20	7	3	0.428571	0.15	HP:0025066	HP	Decreased mean corpuscular volume
0.00168943	21	7	3	0.428571	0.142857	HP:0012465	HP	Elevated hepatic iron concentration
0.00168943	21	7	3	0.428571	0.142857	HP:0040134	HP	Abnormal hepatic iron concentration
0.00168943	21	7	3	0.428571	0.142857	HP:0032231	HP	Hypochromia
0.00168943	21	7	3	0.428571	0.142857	HP:0430028	HP	Hyperplasia of the maxilla
0.00170094	84	7	4	0.571429	0.047619	HP:0004808	HP	Acute myeloid leukemia
0.00195514	22	7	3	0.428571	0.136364	HP:0020054	HP	Abnormal erythrocyte physiology
0.00195969	87	7	4	0.571429	0.045977	HP:0002672	HP	Gastrointestinal carcinoma
0.00195969	87	7	4	0.571429	0.045977	HP:0006749	HP	Malignant gastrointestinal tract tumors
0.00200942	856	7	7	1	0.00817757	HP:0034684	HP	Abnormal enzyme concentration or activity
0.00214776	89	7	4	0.571429	0.0449438	HP:0100273	HP	Neoplasm of the colon
0.0022472	23	7	3	0.428571	0.130435	HP:0001899	HP	Increased hematocrit
0.00256686	24	7	3	0.428571	0.125	HP:0031850	HP	Abnormal hematocrit
0.00291533	25	7	3	0.428571	0.12	HP:0012132	HP	Erythroid hyperplasia
0.00291533	25	7	3	0.428571	0.12	HP:0004840	HP	Hypochromic microcytic anemia
0.00329382	26	7	3	0.428571	0.115385	HP:0001971	HP	Hypersplenism
0.00329382	26	7	3	0.428571	0.115385	HP:0100724	HP	Hypercoagulability
0.00329382	26	7	3	0.428571	0.115385	HP:0025409	HP	Abnormal spleen physiology
0.00370357	27	7	3	0.428571	0.111111	HP:0001900	HP	Increased circulating hemoglobin concentration
0.00370357	27	7	3	0.428571	0.111111	HP:0011273	HP	Anisocytosis
0.00370357	27	7	3	0.428571	0.111111	HP:0025546	HP	Abnormal mean corpuscular hemoglobin concentration
0.00371717	102	7	4	0.571429	0.0392157	HP:0009380	HP	Finger aplasia
0.00513244	30	7	3	0.428571	0.1	HP:0001978	HP	Extramedullary hematopoiesis
0.00626346	32	7	3	0.428571	0.09375	HP:0020061	HP	Abnormal hemoglobin concentration
0.00626346	32	7	3	0.428571	0.09375	HP:0031035	HP	Chronic infection
0.00712963	120	7	4	0.571429	0.0333333	HP:0010622	HP	Neoplasm of the skeletal system
0.00754847	34	7	3	0.428571	0.0882353	HP:0001406	HP	Intrahepatic cholestasis
0.00754847	34	7	3	0.428571	0.0882353	HP:0008282	HP	Unconjugated hyperbilirubinemia
0.00825172	35	7	3	0.428571	0.0857143	HP:0031865	HP	Abnormal liver physiology
0.00839317	125	7	4	0.571429	0.032	HP:0002863	HP	Myelodysplasia
0.00894249	127	7	4	0.571429	0.0314961	HP:0100834	HP	Neoplasm of the large intestine
0.00978568	37	7	3	0.428571	0.0810811	HP:0001891	HP	Iron deficiency anemia
0.0106188	38	7	3	0.428571	0.0789474	HP:0011031	HP	Abnormality of iron homeostasis
0.0110773	134	7	4	0.571429	0.0298507	HP:0002488	HP	Acute leukemia
0.0111077	1092	7	7	1	0.00641026	HP:0011793	HP	Neoplasm by anatomical site
0.0114975	39	7	3	0.428571	0.0769231	HP:0009004	HP	Hypoplasia of the musculature
0.0117513	136	7	4	0.571429	0.0294118	HP:0001789	HP	Hydrops fetalis
0.0117513	136	7	4	0.571429	0.0294118	HP:0009778	HP	Short thumb
0.0124552	138	7	4	0.571429	0.0289855	HP:0000519	HP	Developmental cataract
0.0129389	1116	7	7	1	0.0062724	HP:0002664	HP	Neoplasm
0.0144194	42	7	3	0.428571	0.0714286	HP:0005268	HP	Miscarriage
0.0151674	145	7	4	0.571429	0.0275862	HP:0000465	HP	Webbed neck
0.0155879	146	7	4	0.571429	0.0273973	HP:0001421	HP	Abnormality of the musculature of the hand
0.0193655	1182	7	7	1	0.00592217	HP:0000422	HP	Abnormal nasal bridge morphology
0.0199477	1187	7	7	1	0.00589722	HP:0033353	HP	Abnormal blood vessel morphology
0.0201848	1189	7	7	1	0.0058873	HP:0001197	HP	Abnormality of prenatal development or birth
0.0216549	48	7	3	0.428571	0.0625	HP:0001901	HP	Polycythemia
0.0229896	161	7	4	0.571429	0.0248447	HP:0009601	HP	Aplasia/Hypoplasia of the thumb
0.0235613	162	7	4	0.571429	0.0246914	HP:0000085	HP	Horseshoe kidney
0.0245132	50	7	3	0.428571	0.06	HP:0001923	HP	Reticulocytosis
0.0247363	164	7	4	0.571429	0.0243902	HP:0000294	HP	Low anterior hairline
0.0265795	167	7	4	0.571429	0.0239521	HP:0001882	HP	Leukopenia
0.0292512	53	7	3	0.428571	0.0566038	HP:0002140	HP	Ischemic stroke
0.0309552	54	7	3	0.428571	0.0555556	HP:0001935	HP	Microcytic anemia
0.0319919	175	7	4	0.571429	0.0228571	HP:0001680	HP	Coarctation of aorta
0.0327235	55	7	3	0.428571	0.0545455	HP:0000829	HP	Hypoparathyroidism
0.0327235	55	7	3	0.428571	0.0545455	HP:0500165	HP	Abnormal blood oxygen level
0.0327235	55	7	3	0.428571	0.0545455	HP:0012418	HP	Hypoxemia
0.0345573	56	7	3	0.428571	0.0535714	HP:0025722	HP	Cerebral infarct
0.0384255	58	7	3	0.428571	0.0517241	HP:0002176	HP	Spinal cord compression
0.0418045	1319	7	7	1	0.00530705	HP:0030791	HP	Abnormal jaw morphology
0.042569	60	7	3	0.428571	0.05	HP:0000114	HP	Proximal tubulopathy
0.0461531	192	7	4	0.571429	0.0208333	HP:0100242	HP	Sarcoma
0.0469968	62	7	3	0.428571	0.0483871	HP:0011030	HP	Abnormal blood transition element cation concentration
0.0469968	62	7	3	0.428571	0.0483871	HP:0012415	HP	Abnormal blood gas level
0.0490654	195	7	4	0.571429	0.0205128	HP:0008551	HP	Microtia
7.71413e-10	104	6	6	1	0.0576923	KEGG:03010	KEGG	Ribosome
5.58166e-08	80	9	7	0.777778	0.0875	REAC:R-DRE-1799339	REAC	SRP-dependent cotranslational protein targeting to membrane
6.67153e-08	82	9	7	0.777778	0.0853659	REAC:R-DRE-975956	REAC	Nonsense Mediated Decay (NMD) independent of the Exon Junction Complex (EJC)
8.64542e-08	85	9	7	0.777778	0.0823529	REAC:R-DRE-72689	REAC	Formation of a pool of free 40S subunits
1.41238e-07	91	9	7	0.777778	0.0769231	REAC:R-DRE-156827	REAC	L13a-mediated translational silencing of Ceruloplasmin expression
2.2332e-07	97	9	7	0.777778	0.0721649	REAC:R-DRE-72737	REAC	Cap-dependent Translation Initiation
2.40347e-07	98	9	7	0.777778	0.0714286	REAC:R-DRE-927802	REAC	Nonsense-Mediated Decay (NMD)
2.40347e-07	98	9	7	0.777778	0.0714286	REAC:R-DRE-72613	REAC	Eukaryotic Translation Initiation
2.40347e-07	98	9	7	0.777778	0.0714286	REAC:R-DRE-975957	REAC	Nonsense Mediated Decay (NMD) enhanced by the Exon Junction Complex (EJC)
7.45135e-06	159	9	7	0.777778	0.0440252	REAC:R-DRE-72766	REAC	Translation
8.18344e-05	224	9	7	0.777778	0.03125	REAC:R-DRE-8953854	REAC	Metabolism of RNA
0.0454642	45	9	3	0.333333	0.0666667	REAC:R-DRE-72695	REAC	Formation of the ternary complex, and subsequently, the 43S complex
1.04222e-06	62	5	5	1	0.0806452	WP:WP324	WP	Cytoplasmic ribosomal proteins

## Sheet: replicate1_totalRNA
significantly upregulated GO term of DEG identified with Seurat by cell type on total RNA of replicate 1
term size … number of genes in GO term, query size … number of genes in query, intersection … number of genes intersecting between term and query, precision … intersection size / query size, recall… intersection size / term size
cardiomyocytes (atrium)
p_value	term_size	query_size	intersection_size	precision	recall	term_id	source	term_name
0.00343139	10	9	2	0.222222	0.2	GO:0022625	GO:CC	cytosolic large ribosomal subunit
0.00502501	12	9	2	0.222222	0.166667	GO:0022626	GO:CC	cytosolic ribosome
0.00910845	16	9	2	0.222222	0.125	GO:0015934	GO:CC	large ribosomal subunit
0.0158789	21	9	2	0.222222	0.0952381	GO:0044391	GO:CC	ribosomal subunit
8.97797e-18	42	31	13	0.419355	0.309524	HP:0011904	HP	Persistence of hemoglobin F
2.18215e-15	61	31	13	0.419355	0.213115	HP:0012131	HP	Abnormal number of erythroid precursors
4.32659e-15	64	31	13	0.419355	0.203125	HP:0005518	HP	Increased mean corpuscular volume
4.54896e-15	86	31	14	0.451613	0.162791	HP:0001894	HP	Thrombocytosis
3.34472e-14	74	31	13	0.419355	0.175676	HP:0025065	HP	Abnormal mean corpuscular volume
1.05049e-13	28	31	10	0.322581	0.357143	HP:0031640	HP	Abnormal radial artery morphology
1.05049e-13	28	31	10	0.322581	0.357143	HP:0020118	HP	Radial artery aplasia
1.05049e-13	28	31	10	0.322581	0.357143	HP:0030270	HP	Elevated red cell adenosine deaminase activity
1.59792e-13	29	31	10	0.322581	0.344828	HP:4000209	HP	Abnormal erythrocyte adenosine deaminase activity
1.59792e-13	29	31	10	0.322581	0.344828	HP:0005532	HP	Macrocytic dyserythropoietic anemia
2.28418e-13	85	31	13	0.419355	0.152941	HP:0011902	HP	Abnormal hemoglobin
3.78571e-13	46	31	11	0.354839	0.23913	HP:0001895	HP	Normochromic anemia
6.75897e-13	92	31	13	0.419355	0.141304	HP:0004312	HP	Abnormal reticulocyte morphology
7.28399e-13	33	31	10	0.322581	0.30303	HP:0012133	HP	Erythroid hypoplasia
1.02838e-12	34	31	10	0.322581	0.294118	HP:0012410	HP	Pure red cell aplasia
2.6458e-12	54	31	11	0.354839	0.203704	HP:0030272	HP	Abnormal erythrocyte enzyme concentration or activity
3.65711e-12	38	31	10	0.322581	0.263158	HP:0002669	HP	Osteosarcoma
4.9014e-12	39	31	10	0.322581	0.25641	HP:0001227	HP	Abnormality of the thenar eminence
6.5129e-12	40	31	10	0.322581	0.25	HP:0006758	HP	Malignant genitourinary tract tumor
8.58444e-12	41	31	10	0.322581	0.243902	HP:0040276	HP	Adenocarcinoma of the colon
1.45813e-11	43	31	10	0.322581	0.232558	HP:0001896	HP	Reticulocytopenia
3.0684e-11	46	31	10	0.322581	0.217391	HP:0040275	HP	Adenocarcinoma of the large intestine
6.12264e-11	49	31	10	0.322581	0.204082	HP:0009999	HP	Partial duplication of the phalanx of hand
6.12264e-11	49	31	10	0.322581	0.204082	HP:0009944	HP	Partial duplication of thumb phalanx
9.455e-11	51	31	10	0.322581	0.196078	HP:0040273	HP	Adenocarcinoma of the intestines
1.55397e-10	138	31	13	0.419355	0.0942029	HP:0000519	HP	Developmental cataract
1.95624e-10	180	31	14	0.451613	0.0777778	HP:0000980	HP	Pallor
5.40947e-10	60	31	10	0.322581	0.166667	HP:0000912	HP	Sprengel anomaly
1.07201e-09	64	31	10	0.322581	0.15625	HP:0009777	HP	Absent thumb
1.26258e-09	65	31	10	0.322581	0.153846	HP:0001790	HP	Nonimmune hydrops fetalis
1.48294e-09	66	31	10	0.322581	0.151515	HP:0000185	HP	Cleft soft palate
2.75035e-09	70	31	10	0.322581	0.142857	HP:0009942	HP	Duplication of thumb phalanx
2.80557e-09	218	31	14	0.451613	0.0642202	HP:0010972	HP	Anemia of inadequate production
3.69211e-09	72	31	10	0.322581	0.138889	HP:0001199	HP	Triphalangeal thumb
9.68418e-09	79	31	10	0.322581	0.126582	HP:0001087	HP	Developmental glaucoma
1.10297e-08	80	31	10	0.322581	0.125	HP:0001972	HP	Macrocytic anemia
1.82432e-08	84	31	10	0.322581	0.119048	HP:0004808	HP	Acute myeloid leukemia
2.61631e-08	87	31	10	0.322581	0.114943	HP:0006749	HP	Malignant gastrointestinal tract tumors
2.61631e-08	87	31	10	0.322581	0.114943	HP:0002672	HP	Gastrointestinal carcinoma
3.30257e-08	89	31	10	0.322581	0.11236	HP:0100273	HP	Neoplasm of the colon
1.32285e-07	102	31	10	0.322581	0.0980392	HP:0009380	HP	Finger aplasia
2.22984e-07	146	31	11	0.354839	0.0753425	HP:0001421	HP	Abnormality of the musculature of the hand
6.77398e-07	120	31	10	0.322581	0.0833333	HP:0010622	HP	Neoplasm of the skeletal system
1.01741e-06	125	31	10	0.322581	0.08	HP:0002863	HP	Myelodysplasia
1.19131e-06	127	31	10	0.322581	0.0787402	HP:0100834	HP	Neoplasm of the large intestine
1.69052e-06	350	31	14	0.451613	0.04	HP:0007378	HP	Neoplasm of the gastrointestinal tract
1.80514e-06	779	31	19	0.612903	0.0243902	HP:0001877	HP	Abnormal erythrocyte morphology
2.02752e-06	134	31	10	0.322581	0.0746269	HP:0002488	HP	Acute leukemia
2.3472e-06	136	31	10	0.322581	0.0735294	HP:0009778	HP	Short thumb
2.3472e-06	136	31	10	0.322581	0.0735294	HP:0001789	HP	Hydrops fetalis
3.48002e-06	707	31	18	0.580645	0.0254597	HP:0001903	HP	Anemia
4.41204e-06	145	31	10	0.322581	0.0689655	HP:0000465	HP	Webbed neck
1.22765e-05	161	31	10	0.322581	0.0621118	HP:0009601	HP	Aplasia/Hypoplasia of the thumb
1.26979e-05	271	31	12	0.387097	0.0442804	HP:0001254	HP	Lethargy
1.30388e-05	162	31	10	0.322581	0.0617284	HP:0000085	HP	Horseshoe kidney
1.38856e-05	411	31	14	0.451613	0.0340633	HP:0034930	HP	Digestive system neoplasm
1.46906e-05	164	31	10	0.322581	0.0609756	HP:0000294	HP	Low anterior hairline
1.64039e-05	218	31	11	0.354839	0.0504587	HP:0000782	HP	Abnormal scapula morphology
1.68103e-05	344	31	13	0.419355	0.0377907	HP:0007700	HP	Ocular anterior segment dysgenesis
1.74504e-05	15	31	5	0.16129	0.333333	HP:0001427	HP	Mitochondrial inheritance
1.7517e-05	167	31	10	0.322581	0.0598802	HP:0001882	HP	Leukopenia
1.76634e-05	1402	31	23	0.741935	0.0164051	HP:0025015	HP	Abnormal vascular morphology
2.75514e-05	175	31	10	0.322581	0.0571429	HP:0001680	HP	Coarctation of aorta
3.85125e-05	528	31	15	0.483871	0.0284091	HP:0011873	HP	Abnormal platelet count
4.16118e-05	531	31	15	0.483871	0.0282486	HP:0011875	HP	Abnormal platelet morphology
5.55487e-05	634	31	16	0.516129	0.0252366	HP:0011004	HP	Abnormal systemic arterial morphology
6.71873e-05	192	31	10	0.322581	0.0520833	HP:0100242	HP	Sarcoma
7.77712e-05	856	31	18	0.580645	0.021028	HP:0034684	HP	Abnormal enzyme concentration or activity
7.79279e-05	195	31	10	0.322581	0.0512821	HP:0008551	HP	Microtia
9.01611e-05	198	31	10	0.322581	0.0505051	HP:0001909	HP	Leukemia
0.000117018	573	31	15	0.483871	0.026178	HP:0001872	HP	Abnormality of thrombocytes
0.000142218	336	31	12	0.387097	0.0357143	HP:0001446	HP	Abnormality of the musculature of the upper limbs
0.000164083	1723	31	24	0.774194	0.0139292	HP:0001871	HP	Abnormality of blood and blood-forming tissues
0.000172664	212	31	10	0.322581	0.0471698	HP:0008772	HP	Aplasia/Hypoplasia of the external ear
0.00024511	220	31	10	0.322581	0.0454545	HP:0008771	HP	Aplasia/Hypoplasia of the ear
0.000315875	226	31	10	0.322581	0.0442478	HP:0000104	HP	Renal agenesis
0.000343175	228	31	10	0.322581	0.0438596	HP:0009602	HP	Abnormality of thumb phalanx
0.000403984	11	31	4	0.129032	0.363636	HP:0020120	HP	Retinal nerve fiber edema
0.000403984	11	31	4	0.129032	0.363636	HP:0032036	HP	Reduced contrast sensitivity
0.000603648	12	31	4	0.129032	0.333333	HP:0000576	HP	Centrocecal scotoma
0.000623454	243	31	10	0.322581	0.0411523	HP:0009997	HP	Duplication of phalanx of hand
0.000671408	55	31	6	0.193548	0.109091	HP:0000829	HP	Hypoparathyroidism
0.000673015	245	31	10	0.322581	0.0408163	HP:0004275	HP	Duplication of hand bones
0.000673015	245	31	10	0.322581	0.0408163	HP:0009142	HP	Duplication of bones involving the upper extremities
0.000726011	247	31	10	0.322581	0.0404858	HP:0001875	HP	Neutropenia
0.000812396	250	31	10	0.322581	0.04	HP:0000599	HP	Abnormality of the frontal hairline
0.000843135	251	31	10	0.322581	0.0398406	HP:0410030	HP	Cleft lip
0.00105	257	31	10	0.322581	0.0389105	HP:0100542	HP	Abnormal localization of kidney
0.00113747	60	31	6	0.193548	0.1	HP:0000114	HP	Proximal tubulopathy
0.00144392	266	31	10	0.322581	0.037594	HP:0011991	HP	Abnormal neutrophil count
0.00150245	34	31	5	0.16129	0.147059	HP:0004309	HP	Ventricular preexcitation
0.00150609	595	31	14	0.451613	0.0235294	HP:0011893	HP	Abnormal leukocyte count
0.0015339	339	31	11	0.354839	0.0324484	HP:0009553	HP	Abnormality of the hairline
0.00171457	271	31	10	0.322581	0.0369004	HP:0007379	HP	Neoplasm of the genitourinary tract
0.0017756	344	31	11	0.354839	0.0319767	HP:0004377	HP	Hematological neoplasm
0.00217054	351	31	11	0.354839	0.031339	HP:0034058	HP	Abnormal fetal morphology
0.00256317	832	31	16	0.516129	0.0192308	HP:0001713	HP	Abnormal cardiac ventricle morphology
0.00325816	448	31	12	0.387097	0.0267857	HP:0000470	HP	Short neck
0.00334719	224	31	9	0.290323	0.0401786	HP:0001297	HP	Stroke
0.00356453	369	31	11	0.354839	0.0298103	HP:0011361	HP	Congenital abnormal hair pattern
0.00364645	18	31	4	0.129032	0.222222	HP:0001930	HP	Nonspherocytic hemolytic anemia
0.00364645	18	31	4	0.129032	0.222222	HP:0020119	HP	Abnormal retinal nerve fiber layer morphology
0.00386967	2187	31	25	0.806452	0.0114312	HP:0011805	HP	Abnormal skeletal muscle morphology
0.00396496	373	31	11	0.354839	0.0294906	HP:0008678	HP	Renal hypoplasia/aplasia
0.0046011	19	31	4	0.129032	0.210526	HP:0020080	HP	Erythrocyte inclusion bodies
0.0046188	302	31	10	0.322581	0.0331126	HP:0001518	HP	Small for gestational age
0.00520457	306	31	10	0.322581	0.0326797	HP:0100736	HP	Abnormal soft palate morphology
0.00528118	765	31	15	0.483871	0.0196078	HP:0000745	HP	Abnormal diminished volition
0.00552108	308	31	10	0.322581	0.0324675	HP:0032309	HP	Abnormal granulocyte count
0.00552108	308	31	10	0.322581	0.0324675	HP:0001874	HP	Abnormality of neutrophils
0.00564621	769	31	15	0.483871	0.0195059	HP:0009127	HP	Abnormality of the musculature of the limbs
0.00705016	21	31	4	0.129032	0.190476	HP:0200125	HP	Mitochondrial respiratory chain defects
0.00954723	496	31	12	0.387097	0.0241935	HP:0003319	HP	Abnormality of the cervical spine
0.010351	23	31	4	0.129032	0.173913	HP:0002401	HP	Stroke-like episode
0.0106751	2293	31	25	0.806452	0.0109027	HP:0002597	HP	Abnormality of the vasculature
0.0118119	89	31	6	0.193548	0.0674157	HP:0000630	HP	Abnormal retinal artery morphology
0.012333	1187	31	18	0.580645	0.0151643	HP:0033353	HP	Abnormal blood vessel morphology
0.0138812	8	31	3	0.0967742	0.375	HP:0200023	HP	Priapism
0.0138812	8	31	3	0.0967742	0.375	HP:0011905	HP	Reduced hemoglobin A
0.0138812	8	31	3	0.0967742	0.375	HP:0031090	HP	Finger dactylitis
0.0138812	8	31	3	0.0967742	0.375	HP:0004817	HP	Drug-sensitive hemolytic anemia
0.0138812	8	31	3	0.0967742	0.375	HP:0030058	HP	Sickled erythrocytes
0.0138812	8	31	3	0.0967742	0.375	HP:0011906	HP	Reduced beta/alpha synthesis ratio
0.0138812	8	31	3	0.0967742	0.375	HP:0020058	HP	Abnormal red blood cell count
0.0138812	8	31	3	0.0967742	0.375	HP:0020059	HP	Increased red blood cell count
0.0145051	426	31	11	0.354839	0.0258216	HP:0010720	HP	Abnormal hair pattern
0.0158049	54	31	5	0.16129	0.0925926	HP:0003737	HP	Mitochondrial myopathy
0.0169729	433	31	11	0.354839	0.0254042	HP:0000047	HP	Hypospadias
0.017275	26	31	4	0.129032	0.153846	HP:0007763	HP	Retinal telangiectasia
0.0177424	435	31	11	0.354839	0.0252874	HP:0001172	HP	Abnormal thumb morphology
0.0179306	206	31	8	0.258065	0.038835	HP:0001644	HP	Dilated cardiomyopathy
0.0205237	739	31	14	0.451613	0.0189445	HP:0001881	HP	Abnormal leukocyte morphology
0.0205237	739	31	14	0.451613	0.0189445	HP:0010987	HP	Abnormal cellular immune system morphology
0.0206839	57	31	5	0.16129	0.0877193	HP:0003200	HP	Ragged-red muscle fibers
0.0207441	9	31	3	0.0967742	0.333333	HP:0001112	HP	Leber optic atrophy
0.0207441	9	31	3	0.0967742	0.333333	HP:0045048	HP	Increased HbA2 hemoglobin
0.0207441	9	31	3	0.0967742	0.333333	HP:0045047	HP	HbS hemoglobin
0.0207441	9	31	3	0.0967742	0.333333	HP:0005511	HP	Heinz body anemia
0.0207441	9	31	3	0.0967742	0.333333	HP:0005546	HP	Increased red cell osmotic resistance
0.0207441	9	31	3	0.0967742	0.333333	HP:0034280	HP	Target cells
0.0207441	9	31	3	0.0967742	0.333333	HP:0008346	HP	Increased red cell sickling tendency
0.0212412	358	31	10	0.322581	0.027933	HP:0001911	HP	Abnormal granulocyte morphology
0.0245573	450	31	11	0.354839	0.0244444	HP:0100659	HP	Abnormal cerebral vascular morphology
0.0245991	101	31	6	0.193548	0.0594059	HP:0011767	HP	Abnormality of the parathyroid physiology
0.025821	366	31	10	0.322581	0.0273224	HP:0009381	HP	Short finger
0.0295238	10	31	3	0.0967742	0.3	HP:0025547	HP	Decreased mean corpuscular hemoglobin concentration
0.0295238	10	31	3	0.0967742	0.3	HP:0011886	HP	Hyphema
0.0311834	30	31	4	0.129032	0.133333	HP:0001716	HP	Wolff-Parkinson-White syndrome
0.0315611	462	31	11	0.354839	0.0238095	HP:0100627	HP	Displacement of the urethral meatus
0.031739	767	31	14	0.451613	0.0182529	HP:0032251	HP	Abnormal immune system morphology
0.0328841	464	31	11	0.354839	0.0237069	HP:0032076	HP	Abnormal male urethral meatus morphology
0.0361552	108	31	6	0.193548	0.0555556	HP:3000036	HP	Abnormal head blood vessel morphology
0.0404437	11	31	3	0.0967742	0.272727	HP:0011907	HP	Reduced alpha/beta synthesis ratio
0.0404437	11	31	3	0.0967742	0.272727	HP:0011981	HP	Pigment gallstones
0.0404437	11	31	3	0.0967742	0.272727	HP:0007768	HP	Central retinal vessel vascular tortuosity
0.0404437	11	31	3	0.0967742	0.272727	HP:0034336	HP	Splenic infarction
0.0404437	11	31	3	0.0967742	0.272727	HP:0007327	HP	Mixed demyelinating and axonal polyneuropathy
0.0404437	11	31	3	0.0967742	0.272727	HP:0005560	HP	Imbalanced hemoglobin synthesis
0.0429992	167	31	7	0.225806	0.0419162	HP:0003546	HP	Exercise intolerance
0.047148	482	31	11	0.354839	0.0228216	HP:0001873	HP	Thrombocytopenia
0.047195	1750	31	21	0.677419	0.012	HP:0001627	HP	Abnormal heart morphology
0.0472071	2269	31	24	0.774194	0.0105773	HP:0030680	HP	Abnormal cardiovascular system morphology
0.0490248	484	31	11	0.354839	0.0227273	HP:0100037	HP	Abnormality of the scalp hair
3.94815e-29	104	47	24	0.510638	0.230769	KEGG:03010	KEGG	Ribosome
4.66917e-08	115	47	11	0.234043	0.0956522	KEGG:00190	KEGG	Oxidative phosphorylation
0.00198422	122	47	7	0.148936	0.057377	KEGG:04260	KEGG	Cardiac muscle contraction
3.40366e-19	80	36	19	0.527778	0.2375	REAC:R-DRE-1799339	REAC	SRP-dependent cotranslational protein targeting to membrane
5.57344e-19	98	36	20	0.555556	0.204082	REAC:R-DRE-927802	REAC	Nonsense-Mediated Decay (NMD)
5.57344e-19	98	36	20	0.555556	0.204082	REAC:R-DRE-975957	REAC	Nonsense Mediated Decay (NMD) enhanced by the Exon Junction Complex (EJC)
5.72101e-19	82	36	19	0.527778	0.231707	REAC:R-DRE-975956	REAC	Nonsense Mediated Decay (NMD) independent of the Exon Junction Complex (EJC)
1.21351e-18	85	36	19	0.527778	0.223529	REAC:R-DRE-72689	REAC	Formation of a pool of free 40S subunits
4.99966e-18	91	36	19	0.527778	0.208791	REAC:R-DRE-156827	REAC	L13a-mediated translational silencing of Ceruloplasmin expression
1.8574e-17	97	36	19	0.527778	0.195876	REAC:R-DRE-72737	REAC	Cap-dependent Translation Initiation
2.29071e-17	98	36	19	0.527778	0.193878	REAC:R-DRE-72613	REAC	Eukaryotic Translation Initiation
3.32127e-13	159	36	19	0.527778	0.119497	REAC:R-DRE-72766	REAC	Translation
1.39119e-11	224	36	20	0.555556	0.0892857	REAC:R-DRE-8953854	REAC	Metabolism of RNA
1.0933e-08	45	36	10	0.277778	0.222222	REAC:R-DRE-72695	REAC	Formation of the ternary complex, and subsequently, the 43S complex
2.7234e-08	49	36	10	0.277778	0.204082	REAC:R-DRE-72702	REAC	Ribosomal scanning and start codon recognition
0.000499168	639	36	21	0.583333	0.0328638	REAC:R-DRE-392499	REAC	Metabolism of proteins
0.0011277	39	36	6	0.166667	0.153846	REAC:R-DRE-9707564	REAC	Cytoprotection by HMOX1
9.79734e-18	62	29	18	0.62069	0.290323	WP:WP324	WP	Cytoplasmic ribosomal proteins
0.00470293	71	29	7	0.241379	0.0985915	WP:WP1339	WP	Electron transport chain
cardiomyocytes (ventricle)
p_value	term_size	query_size	intersection_size	precision	recall	term_id	source	term_name
8.08739e-10	78	12	8	0.666667	0.102564	GO:0006412	GO:BP	translation
0.00095074	447	12	8	0.666667	0.0178971	GO:0019538	GO:BP	protein metabolic process
0.0236973	5	12	2	0.166667	0.4	GO:0002181	GO:BP	cytoplasmic translation
2.75306e-10	12	11	5	0.454545	0.416667	GO:0022626	GO:CC	cytosolic ribosome
7.0214e-09	21	11	5	0.454545	0.238095	GO:0044391	GO:CC	ribosomal subunit
2.76806e-05	10	11	3	0.272727	0.3	GO:0022625	GO:CC	cytosolic large ribosomal subunit
3.39099e-05	211	11	6	0.545455	0.028436	GO:0005829	GO:CC	cytosol
0.000128415	16	11	3	0.272727	0.1875	GO:0015934	GO:CC	large ribosomal subunit
0.000157451	2	11	2	0.181818	1	GO:0022627	GO:CC	cytosolic small ribosomal subunit
0.000471887	3	11	2	0.181818	0.666667	GO:0015935	GO:CC	small ribosomal subunit
0.00764661	1552	11	9	0.818182	0.00579897	GO:0032991	GO:CC	protein-containing complex
0.00874866	1577	11	9	0.818182	0.00570704	GO:0005737	GO:CC	cytoplasm
0.0121572	1218	11	8	0.727273	0.00656814	GO:0005840	GO:CC	ribosome
0.0224453	957	11	7	0.636364	0.00731452	GO:1990904	GO:CC	ribonucleoprotein complex
0.0197789	1217	10	8	0.8	0.00657354	GO:0003735	GO:MF	structural constituent of ribosome
0.0339118	1308	10	8	0.8	0.00611621	GO:0005198	GO:MF	structural molecule activity
4.96969e-29	42	40	19	0.475	0.452381	HP:0011904	HP	Persistence of hemoglobin F
2.45215e-27	61	40	20	0.5	0.327869	HP:0012131	HP	Abnormal number of erythroid precursors
8.23101e-27	33	40	17	0.425	0.515152	HP:0012133	HP	Erythroid hypoplasia
5.0856e-26	28	40	16	0.4	0.571429	HP:0020118	HP	Radial artery aplasia
5.0856e-26	28	40	16	0.4	0.571429	HP:0031640	HP	Abnormal radial artery morphology
5.0856e-26	28	40	16	0.4	0.571429	HP:0030270	HP	Elevated red cell adenosine deaminase activity
7.5063e-26	86	40	21	0.525	0.244186	HP:0001894	HP	Thrombocytosis
1.1299e-25	29	40	16	0.4	0.551724	HP:0005532	HP	Macrocytic dyserythropoietic anemia
1.1299e-25	29	40	16	0.4	0.551724	HP:4000209	HP	Abnormal erythrocyte adenosine deaminase activity
8.96417e-25	64	40	19	0.475	0.296875	HP:0005518	HP	Increased mean corpuscular volume
3.59605e-24	34	40	16	0.4	0.470588	HP:0012410	HP	Pure red cell aplasia
1.17337e-23	46	40	17	0.425	0.369565	HP:0001895	HP	Normochromic anemia
2.12408e-23	74	40	19	0.475	0.256757	HP:0025065	HP	Abnormal mean corpuscular volume
3.57047e-23	38	40	16	0.4	0.421053	HP:0002669	HP	Osteosarcoma
6.02982e-23	39	40	16	0.4	0.410256	HP:0001227	HP	Abnormality of the thenar eminence
1.00091e-22	40	40	16	0.4	0.4	HP:0006758	HP	Malignant genitourinary tract tumor
1.63486e-22	41	40	16	0.4	0.390244	HP:0040276	HP	Adenocarcinoma of the colon
3.06503e-22	54	40	17	0.425	0.314815	HP:0030272	HP	Abnormal erythrocyte enzyme concentration or activity
4.05541e-22	85	40	19	0.475	0.223529	HP:0011902	HP	Abnormal hemoglobin
4.17198e-22	43	40	16	0.4	0.372093	HP:0001896	HP	Reticulocytopenia
1.54102e-21	46	40	16	0.4	0.347826	HP:0040275	HP	Adenocarcinoma of the large intestine
2.12616e-21	92	40	19	0.475	0.206522	HP:0004312	HP	Abnormal reticulocyte morphology
5.14086e-21	49	40	16	0.4	0.326531	HP:0009999	HP	Partial duplication of the phalanx of hand
5.14086e-21	49	40	16	0.4	0.326531	HP:0009944	HP	Partial duplication of thumb phalanx
1.09271e-20	51	40	16	0.4	0.313725	HP:0040273	HP	Adenocarcinoma of the intestines
2.19687e-19	60	40	16	0.4	0.266667	HP:0000912	HP	Sprengel anomaly
5.95918e-19	80	40	17	0.425	0.2125	HP:0001972	HP	Macrocytic anemia
7.05796e-19	64	40	16	0.4	0.25	HP:0009777	HP	Absent thumb
9.32462e-19	65	40	16	0.4	0.246154	HP:0001790	HP	Nonimmune hydrops fetalis
1.22586e-18	66	40	16	0.4	0.242424	HP:0000185	HP	Cleft soft palate
1.4768e-18	84	40	17	0.425	0.202381	HP:0004808	HP	Acute myeloid leukemia
3.49673e-18	70	40	16	0.4	0.228571	HP:0009942	HP	Duplication of thumb phalanx
5.75663e-18	72	40	16	0.4	0.222222	HP:0001199	HP	Triphalangeal thumb
2.93132e-17	79	40	16	0.4	0.202532	HP:0001087	HP	Developmental glaucoma
7.81722e-17	218	40	21	0.525	0.0963303	HP:0010972	HP	Anemia of inadequate production
1.55832e-16	87	40	16	0.4	0.183908	HP:0006749	HP	Malignant gastrointestinal tract tumors
1.55832e-16	87	40	16	0.4	0.183908	HP:0002672	HP	Gastrointestinal carcinoma
2.3032e-16	89	40	16	0.4	0.179775	HP:0100273	HP	Neoplasm of the colon
1.46896e-15	180	40	19	0.475	0.105556	HP:0000980	HP	Pallor
1.96569e-15	125	40	17	0.425	0.136	HP:0002863	HP	Myelodysplasia
2.34705e-15	102	40	16	0.4	0.156863	HP:0009380	HP	Finger aplasia
6.70057e-15	134	40	17	0.425	0.126866	HP:0002488	HP	Acute leukemia
3.00656e-14	146	40	17	0.425	0.116438	HP:0001421	HP	Abnormality of the musculature of the hand
3.56854e-14	120	40	16	0.4	0.133333	HP:0010622	HP	Neoplasm of the skeletal system
9.12286e-14	127	40	16	0.4	0.125984	HP:0100834	HP	Neoplasm of the large intestine
2.81411e-13	136	40	16	0.4	0.117647	HP:0001789	HP	Hydrops fetalis
2.81411e-13	136	40	16	0.4	0.117647	HP:0009778	HP	Short thumb
3.08213e-13	167	40	17	0.425	0.101796	HP:0001882	HP	Leukopenia
3.57458e-13	138	40	16	0.4	0.115942	HP:0000519	HP	Developmental cataract
8.02094e-13	145	40	16	0.4	0.110345	HP:0000465	HP	Webbed neck
3.50391e-12	271	40	19	0.475	0.0701107	HP:0001254	HP	Lethargy
4.37777e-12	161	40	16	0.4	0.0993789	HP:0009601	HP	Aplasia/Hypoplasia of the thumb
4.83752e-12	162	40	16	0.4	0.0987654	HP:0000085	HP	Horseshoe kidney
5.64076e-12	198	40	17	0.425	0.0858586	HP:0001909	HP	Leukemia
5.89508e-12	164	40	16	0.4	0.097561	HP:0000294	HP	Low anterior hairline
1.67164e-11	175	40	16	0.4	0.0914286	HP:0001680	HP	Coarctation of aorta
2.85734e-11	218	40	17	0.425	0.0779817	HP:0000782	HP	Abnormal scapula morphology
7.32383e-11	192	40	16	0.4	0.0833333	HP:0100242	HP	Sarcoma
9.36445e-11	195	40	16	0.4	0.0820513	HP:0008551	HP	Microtia
3.50124e-10	212	40	16	0.4	0.0754717	HP:0008772	HP	Aplasia/Hypoplasia of the external ear
3.90502e-10	350	40	19	0.475	0.0542857	HP:0007378	HP	Neoplasm of the gastrointestinal tract
6.25953e-10	220	40	16	0.4	0.0727273	HP:0008771	HP	Aplasia/Hypoplasia of the ear
9.53352e-10	226	40	16	0.4	0.0707965	HP:0000104	HP	Renal agenesis
1.09389e-09	228	40	16	0.4	0.0701754	HP:0009602	HP	Abnormality of thumb phalanx
2.67409e-09	336	40	18	0.45	0.0535714	HP:0001446	HP	Abnormality of the musculature of the upper limbs
2.94634e-09	243	40	16	0.4	0.0658436	HP:0009997	HP	Duplication of phalanx of hand
3.34531e-09	245	40	16	0.4	0.0653061	HP:0009142	HP	Duplication of bones involving the upper extremities
3.34531e-09	245	40	16	0.4	0.0653061	HP:0004275	HP	Duplication of hand bones
3.794e-09	247	40	16	0.4	0.0647773	HP:0001875	HP	Neutropenia
4.57275e-09	250	40	16	0.4	0.064	HP:0000599	HP	Abnormality of the frontal hairline
4.86369e-09	251	40	16	0.4	0.063745	HP:0410030	HP	Cleft lip
5.68664e-09	528	40	21	0.525	0.0397727	HP:0011873	HP	Abnormal platelet count
6.22298e-09	302	40	17	0.425	0.0562914	HP:0001518	HP	Small for gestational age
6.35223e-09	531	40	21	0.525	0.039548	HP:0011875	HP	Abnormal platelet morphology
7.00262e-09	257	40	16	0.4	0.0622568	HP:0100542	HP	Abnormal localization of kidney
7.07399e-09	411	40	19	0.475	0.0462287	HP:0034930	HP	Digestive system neoplasm
7.70445e-09	306	40	17	0.425	0.0555556	HP:0100736	HP	Abnormal soft palate morphology
8.56269e-09	308	40	17	0.425	0.0551948	HP:0001874	HP	Abnormality of neutrophils
1.18904e-08	266	40	16	0.4	0.0601504	HP:0011991	HP	Abnormal neutrophil count
1.58215e-08	271	40	16	0.4	0.0590406	HP:0007379	HP	Neoplasm of the genitourinary tract
2.78859e-08	573	40	21	0.525	0.0366492	HP:0001872	HP	Abnormality of thrombocytes
4.0174e-08	339	40	17	0.425	0.0501475	HP:0009553	HP	Abnormality of the hairline
5.07911e-08	344	40	17	0.425	0.0494186	HP:0007700	HP	Ocular anterior segment dysgenesis
5.07911e-08	344	40	17	0.425	0.0494186	HP:0004377	HP	Hematological neoplasm
9.60183e-08	358	40	17	0.425	0.047486	HP:0001911	HP	Abnormal granulocyte morphology
1.1088e-07	308	40	16	0.4	0.0519481	HP:0032309	HP	Abnormal granulocyte count
1.49209e-07	779	40	23	0.575	0.029525	HP:0001877	HP	Abnormal erythrocyte morphology
1.55336e-07	369	40	17	0.425	0.0460705	HP:0011361	HP	Congenital abnormal hair pattern
1.81929e-07	707	40	22	0.55	0.0311174	HP:0001903	HP	Anemia
1.94575e-07	433	40	18	0.45	0.0415704	HP:0000047	HP	Hypospadias
3.42454e-07	448	40	18	0.45	0.0401786	HP:0000470	HP	Short neck
4.73852e-07	396	40	17	0.425	0.0429293	HP:0010974	HP	Abnormal myeloid leukocyte morphology
5.33798e-07	595	40	20	0.5	0.0336134	HP:0011893	HP	Abnormal leukocyte count
5.69449e-07	462	40	18	0.45	0.038961	HP:0100627	HP	Displacement of the urethral meatus
6.11478e-07	464	40	18	0.45	0.0387931	HP:0032076	HP	Abnormal male urethral meatus morphology
7.85657e-07	351	40	16	0.4	0.045584	HP:0034058	HP	Abnormal fetal morphology
1.10517e-06	418	40	17	0.425	0.0406699	HP:0000501	HP	Glaucoma
1.46067e-06	366	40	16	0.4	0.0437158	HP:0009381	HP	Short finger
1.48503e-06	426	40	17	0.425	0.0399061	HP:0010720	HP	Abnormal hair pattern
1.67413e-06	634	40	20	0.5	0.0315457	HP:0011004	HP	Abnormal systemic arterial morphology
1.82555e-06	496	40	18	0.45	0.0362903	HP:0003319	HP	Abnormality of the cervical spine
1.93189e-06	373	40	16	0.4	0.0428954	HP:0008678	HP	Renal hypoplasia/aplasia
2.05508e-06	435	40	17	0.425	0.0390805	HP:0001172	HP	Abnormal thumb morphology
3.62027e-06	662	40	20	0.5	0.0302115	HP:0034057	HP	Fetal anomaly
3.84796e-06	453	40	17	0.425	0.0375276	HP:0001679	HP	Abnormal aortic morphology
6.2326e-06	535	40	18	0.45	0.0336449	HP:0000795	HP	Abnormality of the urethra
7.1859e-06	408	40	16	0.4	0.0392157	HP:0011792	HP	Neoplasm by histology
7.26976e-06	769	40	21	0.525	0.0273082	HP:0009127	HP	Abnormality of the musculature of the limbs
7.67083e-06	856	40	22	0.55	0.0257009	HP:0034684	HP	Abnormal enzyme concentration or activity
8.88459e-06	414	40	16	0.4	0.0386473	HP:0006265	HP	Aplasia/Hypoplasia of fingers
1.06247e-05	484	40	17	0.425	0.035124	HP:0100037	HP	Abnormality of the scalp hair
1.64019e-05	498	40	17	0.425	0.0341365	HP:0002250	HP	Abnormal large intestine morphology
1.852e-05	502	40	17	0.425	0.0338645	HP:0001965	HP	Abnormal scalp morphology
2.07722e-05	731	40	20	0.5	0.0273598	HP:0005280	HP	Depressed nasal bridge
2.30488e-05	2187	40	33	0.825	0.0150892	HP:0011805	HP	Abnormal skeletal muscle morphology
2.51135e-05	739	40	20	0.5	0.0270636	HP:0001881	HP	Abnormal leukocyte morphology
2.51135e-05	739	40	20	0.5	0.0270636	HP:0010987	HP	Abnormal cellular immune system morphology
3.14411e-05	592	40	18	0.45	0.0304054	HP:0001629	HP	Ventricular septal defect
4.15523e-05	846	40	21	0.525	0.0248227	HP:0000508	HP	Ptosis
4.57677e-05	765	40	20	0.5	0.0261438	HP:0000745	HP	Abnormal diminished volition
4.6692e-05	607	40	18	0.45	0.029654	HP:0010438	HP	Abnormal ventricular septum morphology
4.78813e-05	767	40	20	0.5	0.0260756	HP:0032251	HP	Abnormal immune system morphology
5.47171e-05	691	40	19	0.475	0.0274964	HP:0000286	HP	Epicanthus
7.87134e-05	482	40	16	0.4	0.033195	HP:0001873	HP	Thrombocytopenia
0.000123864	1189	40	24	0.6	0.020185	HP:0001197	HP	Abnormality of prenatal development or birth
0.000178302	584	40	17	0.425	0.0291096	HP:0000431	HP	Wide nasal bridge
0.000314176	1962	40	30	0.75	0.0152905	HP:0012337	HP	Abnormal homeostasis
0.000328289	688	40	18	0.45	0.0261628	HP:0000175	HP	Cleft palate
0.000371961	614	40	17	0.425	0.0276873	HP:0001631	HP	Atrial septal defect
0.000470726	624	40	17	0.425	0.0272436	HP:0011994	HP	Abnormal atrial septum morphology
0.000899239	735	40	18	0.45	0.0244898	HP:0000202	HP	Orofacial cleft
0.000956371	738	40	18	0.45	0.0243902	HP:0025668	HP	Abnormal neck morphology
0.000956371	738	40	18	0.45	0.0243902	HP:5201015	HP	Craniofacial cleft
0.00110031	832	40	19	0.475	0.0228365	HP:0001713	HP	Abnormal cardiac ventricle morphology
0.00124637	588	40	16	0.4	0.0272109	HP:0005927	HP	Aplasia/hypoplasia involving bones of the hand
0.00157909	763	40	18	0.45	0.0235911	HP:0000036	HP	Abnormal penis morphology
0.00212656	693	40	17	0.425	0.024531	HP:0005120	HP	Abnormal cardiac atrium morphology
0.00228041	782	40	18	0.45	0.0230179	HP:0000464	HP	Abnormality of the neck
0.00289685	885	40	19	0.475	0.0214689	HP:0000369	HP	Low-set ears
0.00330124	632	40	16	0.4	0.0253165	HP:0006496	HP	Aplasia/hypoplasia involving bones of the upper limbs
0.0043459	60	40	6	0.15	0.1	HP:0000114	HP	Proximal tubulopathy
0.00821238	18	40	4	0.1	0.222222	HP:0001930	HP	Nonspherocytic hemolytic anemia
0.008636	6	40	3	0.075	0.5	HP:0033074	HP	Steroid-responsive anemia
0.0101576	688	40	16	0.4	0.0232558	HP:0011927	HP	Short digit
0.0103491	19	40	4	0.1	0.210526	HP:0020080	HP	Erythrocyte inclusion bodies
0.0135849	979	40	19	0.475	0.0194076	HP:0010936	HP	Abnormality of the lower urinary tract
0.0136904	1182	40	21	0.525	0.0177665	HP:0000422	HP	Abnormal nasal bridge morphology
0.0148816	889	40	18	0.45	0.0202475	HP:0001671	HP	Abnormal cardiac septum morphology
0.0165545	1092	40	20	0.5	0.018315	HP:0011793	HP	Neoplasm by anatomical site
0.0202253	1789	40	26	0.65	0.0145333	HP:0004325	HP	Decreased body weight
0.0204536	909	40	18	0.45	0.019802	HP:0000218	HP	High palate
0.0232552	1116	40	20	0.5	0.0179211	HP:0002664	HP	Neoplasm
0.0239429	8	40	3	0.075	0.375	HP:0200023	HP	Priapism
0.0239429	8	40	3	0.075	0.375	HP:0011905	HP	Reduced hemoglobin A
0.0239429	8	40	3	0.075	0.375	HP:0004817	HP	Drug-sensitive hemolytic anemia
0.0239429	8	40	3	0.075	0.375	HP:0031090	HP	Finger dactylitis
0.0239429	8	40	3	0.075	0.375	HP:0030058	HP	Sickled erythrocytes
0.0239429	8	40	3	0.075	0.375	HP:0011906	HP	Reduced beta/alpha synthesis ratio
0.0239429	8	40	3	0.075	0.375	HP:0020059	HP	Increased red blood cell count
0.0239429	8	40	3	0.075	0.375	HP:0020058	HP	Abnormal red blood cell count
0.0278315	1573	40	24	0.6	0.0152575	HP:0025766	HP	Abnormal affect
0.0331689	754	40	16	0.4	0.0212202	HP:0005918	HP	Abnormal finger phalanx morphology
0.0338865	942	40	18	0.45	0.0191083	HP:0000347	HP	Micrognathia
0.0349126	944	40	18	0.45	0.0190678	HP:0009118	HP	Aplasia/Hypoplasia of the mandible
0.0356606	850	40	17	0.425	0.02	HP:0002242	HP	Abnormal intestine morphology
0.0357372	9	40	3	0.075	0.333333	HP:0008346	HP	Increased red cell sickling tendency
0.0357372	9	40	3	0.075	0.333333	HP:0045047	HP	HbS hemoglobin
0.0357372	9	40	3	0.075	0.333333	HP:0045048	HP	Increased HbA2 hemoglobin
0.0357372	9	40	3	0.075	0.333333	HP:0005511	HP	Heinz body anemia
0.0357372	9	40	3	0.075	0.333333	HP:0034280	HP	Target cells
0.0357372	9	40	3	0.075	0.333333	HP:0005546	HP	Increased red cell osmotic resistance
0.0387258	1723	40	25	0.625	0.0145096	HP:0001871	HP	Abnormality of blood and blood-forming tissues
0.0398866	953	40	18	0.45	0.0188877	HP:0009116	HP	Aplasia/Hypoplasia involving bones of the skull
0.0419024	768	40	16	0.4	0.0208333	HP:0045060	HP	Aplasia/hypoplasia involving bones of the extremities
0.0449754	27	40	4	0.1	0.148148	HP:0011273	HP	Anisocytosis
0.045037	865	40	17	0.425	0.0196532	HP:0000969	HP	Edema
0.0486228	870	40	17	0.425	0.0195402	HP:0030962	HP	Abnormal morphology of the great vessels
1.87178e-59	104	75	44	0.586667	0.423077	KEGG:03010	KEGG	Ribosome
1.95792e-12	115	75	17	0.226667	0.147826	KEGG:00190	KEGG	Oxidative phosphorylation
0.0439578	122	75	7	0.0933333	0.057377	KEGG:04260	KEGG	Cardiac muscle contraction
3.46181e-45	80	62	38	0.612903	0.475	REAC:R-DRE-1799339	REAC	SRP-dependent cotranslational protein targeting to membrane
1.19499e-44	82	62	38	0.612903	0.463415	REAC:R-DRE-975956	REAC	Nonsense Mediated Decay (NMD) independent of the Exon Junction Complex (EJC)
7.09716e-44	85	62	38	0.612903	0.447059	REAC:R-DRE-72689	REAC	Formation of a pool of free 40S subunits
8.88538e-43	98	62	39	0.629032	0.397959	REAC:R-DRE-927802	REAC	Nonsense-Mediated Decay (NMD)
8.88538e-43	98	62	39	0.629032	0.397959	REAC:R-DRE-975957	REAC	Nonsense Mediated Decay (NMD) enhanced by the Exon Junction Complex (EJC)
1.95882e-42	91	62	38	0.612903	0.417582	REAC:R-DRE-156827	REAC	L13a-mediated translational silencing of Ceruloplasmin expression
4.08326e-41	97	62	38	0.612903	0.391753	REAC:R-DRE-72737	REAC	Cap-dependent Translation Initiation
6.61305e-41	98	62	38	0.612903	0.387755	REAC:R-DRE-72613	REAC	Eukaryotic Translation Initiation
1.26018e-31	159	62	38	0.612903	0.238994	REAC:R-DRE-72766	REAC	Translation
2.52139e-28	224	62	40	0.645161	0.178571	REAC:R-DRE-8953854	REAC	Metabolism of RNA
1.56349e-17	45	62	18	0.290323	0.4	REAC:R-DRE-72695	REAC	Formation of the ternary complex, and subsequently, the 43S complex
9.9202e-17	49	62	18	0.290323	0.367347	REAC:R-DRE-72702	REAC	Ribosomal scanning and start codon recognition
4.82266e-09	639	62	38	0.612903	0.0594679	REAC:R-DRE-392499	REAC	Metabolism of proteins
0.00015752	100	62	12	0.193548	0.12	REAC:R-DRE-1428517	REAC	Aerobic respiration and respiratory electron transport
0.00169751	67	62	9	0.145161	0.134328	REAC:R-DRE-611105	REAC	Respiratory electron transport
0.00260034	39	62	7	0.112903	0.179487	REAC:R-DRE-9707564	REAC	Cytoprotection by HMOX1
0.0215258	113	62	10	0.16129	0.0884956	REAC:R-DRE-9711123	REAC	Cellular response to chemical stress
0.0328822	16976	113	93	0.823009	0.00547832	TF:M00097_1	TF	Factor: Pax-6; motif: NNNNTTCACGCWTGANTKNNN; match class: 1
5.78553e-42	62	58	38	0.655172	0.612903	WP:WP324	WP	Cytoplasmic ribosomal proteins
0.0268347	71	58	9	0.155172	0.126761	WP:WP1339	WP	Electron transport chain
endocardium
p_value	term_size	query_size	intersection_size	precision	recall	term_id	source	term_name
6.0413e-09	42	15	7	0.466667	0.166667	HP:0011904	HP	Persistence of hemoglobin F
9.53943e-08	61	15	7	0.466667	0.114754	HP:0012131	HP	Abnormal number of erythroid precursors
1.35323e-07	64	15	7	0.466667	0.109375	HP:0005518	HP	Increased mean corpuscular volume
3.87116e-07	74	15	7	0.466667	0.0945946	HP:0025065	HP	Abnormal mean corpuscular volume
1.04717e-06	85	15	7	0.466667	0.0823529	HP:0011902	HP	Abnormal hemoglobin
1.13852e-06	86	15	7	0.466667	0.0813953	HP:0001894	HP	Thrombocytosis
1.84227e-06	92	15	7	0.466667	0.076087	HP:0004312	HP	Abnormal reticulocyte morphology
0.000203007	180	15	7	0.466667	0.0388889	HP:0000980	HP	Pallor
0.000754572	218	15	7	0.466667	0.0321101	HP:0010972	HP	Anemia of inadequate production
0.00082755	28	15	4	0.266667	0.142857	HP:0020118	HP	Radial artery aplasia
0.00082755	28	15	4	0.266667	0.142857	HP:0030270	HP	Elevated red cell adenosine deaminase activity
0.00082755	28	15	4	0.266667	0.142857	HP:0031640	HP	Abnormal radial artery morphology
0.000902152	70	15	5	0.333333	0.0714286	HP:0009942	HP	Duplication of thumb phalanx
0.000958452	29	15	4	0.266667	0.137931	HP:0005532	HP	Macrocytic dyserythropoietic anemia
0.000958452	29	15	4	0.266667	0.137931	HP:4000209	HP	Abnormal erythrocyte adenosine deaminase activity
0.00109247	8	15	3	0.2	0.375	HP:0020059	HP	Increased red blood cell count
0.00109247	8	15	3	0.2	0.375	HP:0031090	HP	Finger dactylitis
0.00109247	8	15	3	0.2	0.375	HP:0020058	HP	Abnormal red blood cell count
0.00109247	8	15	3	0.2	0.375	HP:0011905	HP	Reduced hemoglobin A
0.00109247	8	15	3	0.2	0.375	HP:0200023	HP	Priapism
0.00109247	8	15	3	0.2	0.375	HP:0004817	HP	Drug-sensitive hemolytic anemia
0.00109247	8	15	3	0.2	0.375	HP:0011906	HP	Reduced beta/alpha synthesis ratio
0.00109247	8	15	3	0.2	0.375	HP:0030058	HP	Sickled erythrocytes
0.00110417	30	15	4	0.266667	0.133333	HP:0001978	HP	Extramedullary hematopoiesis
0.00163608	9	15	3	0.2	0.333333	HP:0045048	HP	Increased HbA2 hemoglobin
0.00163608	9	15	3	0.2	0.333333	HP:0045047	HP	HbS hemoglobin
0.00163608	9	15	3	0.2	0.333333	HP:0005511	HP	Heinz body anemia
0.00163608	9	15	3	0.2	0.333333	HP:0034280	HP	Target cells
0.00163608	9	15	3	0.2	0.333333	HP:0005546	HP	Increased red cell osmotic resistance
0.00163608	9	15	3	0.2	0.333333	HP:0008346	HP	Increased red cell sickling tendency
0.00164096	33	15	4	0.266667	0.121212	HP:0012133	HP	Erythroid hypoplasia
0.00185683	34	15	4	0.266667	0.117647	HP:0012410	HP	Pure red cell aplasia
0.00202511	528	15	9	0.6	0.0170455	HP:0011873	HP	Abnormal platelet count
0.00212522	531	15	9	0.6	0.0169492	HP:0011875	HP	Abnormal platelet morphology
0.00233352	10	15	3	0.2	0.3	HP:0011886	HP	Hyphema
0.00233352	10	15	3	0.2	0.3	HP:0025547	HP	Decreased mean corpuscular hemoglobin concentration
0.00293694	38	15	4	0.266667	0.105263	HP:0002669	HP	Osteosarcoma
0.00320345	11	15	3	0.2	0.272727	HP:0034336	HP	Splenic infarction
0.00320345	11	15	3	0.2	0.272727	HP:0011981	HP	Pigment gallstones
0.00320345	11	15	3	0.2	0.272727	HP:0005560	HP	Imbalanced hemoglobin synthesis
0.00320345	11	15	3	0.2	0.272727	HP:0011907	HP	Reduced alpha/beta synthesis ratio
0.00326746	39	15	4	0.266667	0.102564	HP:0001227	HP	Abnormality of the thenar eminence
0.00362481	40	15	4	0.266667	0.1	HP:0006758	HP	Malignant genitourinary tract tumor
0.00401038	41	15	4	0.266667	0.097561	HP:0040276	HP	Adenocarcinoma of the colon
0.00405522	573	15	9	0.6	0.0157068	HP:0001872	HP	Abnormality of thrombocytes
0.00426443	12	15	3	0.2	0.25	HP:0010620	HP	Malar prominence
0.00426443	12	15	3	0.2	0.25	HP:0012119	HP	Methemoglobinemia
0.0048718	43	15	4	0.266667	0.0930233	HP:0001896	HP	Reticulocytopenia
0.00553489	13	15	3	0.2	0.230769	HP:0020082	HP	Heinz bodies
0.00641168	46	15	4	0.266667	0.0869565	HP:0001895	HP	Normochromic anemia
0.00641168	46	15	4	0.266667	0.0869565	HP:0040275	HP	Adenocarcinoma of the large intestine
0.00703312	14	15	3	0.2	0.214286	HP:0025326	HP	Retinal arterial occlusion
0.00703312	14	15	3	0.2	0.214286	HP:0004870	HP	Chronic hemolytic anemia
0.00828562	49	15	4	0.266667	0.0816327	HP:0009944	HP	Partial duplication of thumb phalanx
0.00828562	49	15	4	0.266667	0.0816327	HP:0009999	HP	Partial duplication of the phalanx of hand
0.00974191	51	15	4	0.266667	0.0784314	HP:0040273	HP	Adenocarcinoma of the intestines
0.0107856	16	15	3	0.2	0.1875	HP:0200123	HP	Chronic hepatitis
0.0107856	16	15	3	0.2	0.1875	HP:0004823	HP	Anisopoikilocytosis
0.0107856	16	15	3	0.2	0.1875	HP:0001722	HP	High-output congestive heart failure
0.0122705	54	15	4	0.266667	0.0740741	HP:0030272	HP	Abnormal erythrocyte enzyme concentration or activity
0.0156658	18	15	3	0.2	0.166667	HP:0001930	HP	Nonspherocytic hemolytic anemia
0.0181443	350	15	7	0.466667	0.02	HP:0007378	HP	Neoplasm of the gastrointestinal tract
0.0185734	19	15	3	0.2	0.157895	HP:0020080	HP	Erythrocyte inclusion bodies
0.0187423	60	15	4	0.266667	0.0666667	HP:0000912	HP	Sprengel anomaly
0.021816	20	15	3	0.2	0.15	HP:0025066	HP	Decreased mean corpuscular volume
0.0242675	64	15	4	0.266667	0.0625	HP:0009777	HP	Absent thumb
0.0254113	21	15	3	0.2	0.142857	HP:0430028	HP	Hyperplasia of the maxilla
0.0254113	21	15	3	0.2	0.142857	HP:0012465	HP	Elevated hepatic iron concentration
0.0254113	21	15	3	0.2	0.142857	HP:0032231	HP	Hypochromia
0.0254113	21	15	3	0.2	0.142857	HP:0040134	HP	Abnormal hepatic iron concentration
0.0254832	3	15	2	0.133333	0.666667	HP:0025194	HP	Morgagni diaphragmatic hernia
0.0258182	65	15	4	0.266667	0.0615385	HP:0001790	HP	Nonimmune hydrops fetalis
0.0274406	66	15	4	0.266667	0.0606061	HP:0000185	HP	Cleft soft palate
0.029137	67	15	4	0.266667	0.0597015	HP:0004447	HP	Poikilocytosis
0.0293764	22	15	3	0.2	0.136364	HP:0020054	HP	Abnormal erythrocyte physiology
0.0331826	145	15	5	0.333333	0.0344828	HP:0000465	HP	Webbed neck
0.0337288	23	15	3	0.2	0.130435	HP:0001899	HP	Increased hematocrit
0.0384855	24	15	3	0.2	0.125	HP:0031850	HP	Abnormal hematocrit
0.0388017	72	15	4	0.266667	0.0555556	HP:0001199	HP	Triphalangeal thumb
0.0436634	25	15	3	0.2	0.12	HP:0012132	HP	Erythroid hyperplasia
0.0436634	25	15	3	0.2	0.12	HP:0004840	HP	Hypochromic microcytic anemia
0.0492796	26	15	3	0.2	0.115385	HP:0100724	HP	Hypercoagulability
0.0492796	26	15	3	0.2	0.115385	HP:0025409	HP	Abnormal spleen physiology
0.0492796	26	15	3	0.2	0.115385	HP:0001971	HP	Hypersplenism
1.62746e-13	104	33	13	0.393939	0.125	KEGG:03010	KEGG	Ribosome
0.0279601	273	33	7	0.212121	0.025641	KEGG:05132	KEGG	Salmonella infection
6.44316e-06	80	21	8	0.380952	0.1	REAC:R-DRE-1799339	REAC	SRP-dependent cotranslational protein targeting to membrane
7.85698e-06	82	21	8	0.380952	0.097561	REAC:R-DRE-975956	REAC	Nonsense Mediated Decay (NMD) independent of the Exon Junction Complex (EJC)
1.04781e-05	85	21	8	0.380952	0.0941176	REAC:R-DRE-72689	REAC	Formation of a pool of free 40S subunits
1.80504e-05	91	21	8	0.380952	0.0879121	REAC:R-DRE-156827	REAC	L13a-mediated translational silencing of Ceruloplasmin expression
2.99408e-05	97	21	8	0.380952	0.0824742	REAC:R-DRE-72737	REAC	Cap-dependent Translation Initiation
3.24673e-05	98	21	8	0.380952	0.0816327	REAC:R-DRE-72613	REAC	Eukaryotic Translation Initiation
3.24673e-05	98	21	8	0.380952	0.0816327	REAC:R-DRE-975957	REAC	Nonsense Mediated Decay (NMD) enhanced by the Exon Junction Complex (EJC)
3.24673e-05	98	21	8	0.380952	0.0816327	REAC:R-DRE-927802	REAC	Nonsense-Mediated Decay (NMD)
0.00023957	13	21	4	0.190476	0.307692	REAC:R-DRE-1247673	REAC	Erythrocytes take up oxygen and release carbon dioxide
0.000333802	14	21	4	0.190476	0.285714	REAC:R-DRE-1480926	REAC	O2/CO2 exchange in erythrocytes
0.000333802	14	21	4	0.190476	0.285714	REAC:R-DRE-1237044	REAC	Erythrocytes take up carbon dioxide and release oxygen
0.00135419	159	21	8	0.380952	0.0503145	REAC:R-DRE-72766	REAC	Translation
0.0021043	45	21	5	0.238095	0.111111	REAC:R-DRE-72695	REAC	Formation of the ternary complex, and subsequently, the 43S complex
0.00322312	49	21	5	0.238095	0.102041	REAC:R-DRE-72702	REAC	Ribosomal scanning and start codon recognition
0.0088382	11	21	3	0.142857	0.272727	REAC:R-DRE-2168880	REAC	Scavenging of heme from plasma
0.0117287	12	21	3	0.142857	0.25	REAC:R-DRE-9707616	REAC	Heme signaling
0.0167976	224	21	8	0.380952	0.0357143	REAC:R-DRE-8953854	REAC	Metabolism of RNA
0.0239157	15	21	3	0.142857	0.2	REAC:R-DRE-2173782	REAC	Binding and Uptake of Ligands by Scavenger Receptors
2.43089e-09	62	13	9	0.692308	0.145161	WP:WP324	WP	Cytoplasmic ribosomal proteins
epicardium
p_value	term_size	query_size	intersection_size	precision	recall	term_id	source	term_name
0.00010161	30	9	4	0.444444	0.133333	HP:0001978	HP	Extramedullary hematopoiesis
0.000197434	8	9	3	0.333333	0.375	HP:0020059	HP	Increased red blood cell count
0.000197434	8	9	3	0.333333	0.375	HP:0011905	HP	Reduced hemoglobin A
0.000197434	8	9	3	0.333333	0.375	HP:0020058	HP	Abnormal red blood cell count
0.000197434	8	9	3	0.333333	0.375	HP:0004817	HP	Drug-sensitive hemolytic anemia
0.000197434	8	9	3	0.333333	0.375	HP:0011906	HP	Reduced beta/alpha synthesis ratio
0.000197434	8	9	3	0.333333	0.375	HP:0030058	HP	Sickled erythrocytes
0.000197434	8	9	3	0.333333	0.375	HP:0200023	HP	Priapism
0.000197434	8	9	3	0.333333	0.375	HP:0031090	HP	Finger dactylitis
0.000251256	101	9	5	0.555556	0.049505	HP:0011767	HP	Abnormality of the parathyroid physiology
0.000295914	9	9	3	0.333333	0.333333	HP:0045047	HP	HbS hemoglobin
0.000295914	9	9	3	0.333333	0.333333	HP:0034280	HP	Target cells
0.000295914	9	9	3	0.333333	0.333333	HP:0045048	HP	Increased HbA2 hemoglobin
0.000295914	9	9	3	0.333333	0.333333	HP:0008346	HP	Increased red cell sickling tendency
0.000295914	9	9	3	0.333333	0.333333	HP:0005546	HP	Increased red cell osmotic resistance
0.000295914	9	9	3	0.333333	0.333333	HP:0005511	HP	Heinz body anemia
0.000411463	42	9	4	0.444444	0.0952381	HP:0011904	HP	Persistence of hemoglobin F
0.000422396	10	9	3	0.333333	0.3	HP:0011886	HP	Hyphema
0.000422396	10	9	3	0.333333	0.3	HP:0025547	HP	Decreased mean corpuscular hemoglobin concentration
0.000526389	117	9	5	0.555556	0.042735	HP:0000828	HP	Abnormality of the parathyroid gland
0.000580329	11	9	3	0.333333	0.272727	HP:0034336	HP	Splenic infarction
0.000580329	11	9	3	0.333333	0.272727	HP:0005560	HP	Imbalanced hemoglobin synthesis
0.000580329	11	9	3	0.333333	0.272727	HP:0011907	HP	Reduced alpha/beta synthesis ratio
0.000580329	11	9	3	0.333333	0.272727	HP:0011981	HP	Pigment gallstones
0.000773153	12	9	3	0.333333	0.25	HP:0012119	HP	Methemoglobinemia
0.000773153	12	9	3	0.333333	0.25	HP:0010620	HP	Malar prominence
0.000858468	129	9	5	0.555556	0.0387597	HP:0000124	HP	Renal tubular dysfunction
0.00100429	13	9	3	0.333333	0.230769	HP:0020082	HP	Heinz bodies
0.00124214	55	9	4	0.444444	0.0727273	HP:0000829	HP	Hypoparathyroidism
0.00127717	14	9	3	0.333333	0.214286	HP:0004870	HP	Chronic hemolytic anemia
0.00127717	14	9	3	0.333333	0.214286	HP:0025326	HP	Retinal arterial occlusion
0.00174467	293	9	6	0.666667	0.0204778	HP:0010668	HP	Abnormal zygomatic bone morphology
0.00176964	60	9	4	0.444444	0.0666667	HP:0000114	HP	Proximal tubulopathy
0.00189247	61	9	4	0.444444	0.0655738	HP:0012131	HP	Abnormal number of erythroid precursors
0.00196173	16	9	3	0.333333	0.1875	HP:0004823	HP	Anisopoikilocytosis
0.00196173	16	9	3	0.333333	0.1875	HP:0200123	HP	Chronic hepatitis
0.00196173	16	9	3	0.333333	0.1875	HP:0001722	HP	High-output congestive heart failure
0.00229919	64	9	4	0.444444	0.0625	HP:0005518	HP	Increased mean corpuscular volume
0.00276765	67	9	4	0.444444	0.0597015	HP:0004447	HP	Poikilocytosis
0.00285394	18	9	3	0.333333	0.166667	HP:0001930	HP	Nonspherocytic hemolytic anemia
0.00338633	19	9	3	0.333333	0.157895	HP:0020080	HP	Erythrocyte inclusion bodies
0.00398073	20	9	3	0.333333	0.15	HP:0025066	HP	Decreased mean corpuscular volume
0.00413394	74	9	4	0.444444	0.0540541	HP:0025065	HP	Abnormal mean corpuscular volume
0.0045026	180	9	5	0.555556	0.0277778	HP:0000980	HP	Pallor
0.00464046	21	9	3	0.333333	0.142857	HP:0012465	HP	Elevated hepatic iron concentration
0.00464046	21	9	3	0.333333	0.142857	HP:0032231	HP	Hypochromia
0.00464046	21	9	3	0.333333	0.142857	HP:0040134	HP	Abnormal hepatic iron concentration
0.00464046	21	9	3	0.333333	0.142857	HP:0430028	HP	Hyperplasia of the maxilla
0.00501958	184	9	5	0.555556	0.0271739	HP:0002092	HP	Pulmonary arterial hypertension
0.00501958	184	9	5	0.555556	0.0271739	HP:0033578	HP	Pre-capillary pulmonary hypertension
0.00536886	22	9	3	0.333333	0.136364	HP:0020054	HP	Abnormal erythrocyte physiology
0.00588192	190	9	5	0.555556	0.0263158	HP:0004890	HP	Elevated pulmonary artery pressure
0.00616924	23	9	3	0.333333	0.130435	HP:0001899	HP	Increased hematocrit
0.00704491	24	9	3	0.333333	0.125	HP:0031850	HP	Abnormal hematocrit
0.00721736	85	9	4	0.444444	0.0470588	HP:0011902	HP	Abnormal hemoglobin
0.00756399	86	9	4	0.444444	0.0465116	HP:0001894	HP	Thrombocytosis
0.00799916	25	9	3	0.333333	0.12	HP:0004840	HP	Hypochromic microcytic anemia
0.00799916	25	9	3	0.333333	0.12	HP:0012132	HP	Erythroid hyperplasia
0.00852474	3	9	2	0.222222	0.666667	HP:0025194	HP	Morgagni diaphragmatic hernia
0.0086782	89	9	4	0.444444	0.0449438	HP:0000630	HP	Abnormal retinal artery morphology
0.00903528	26	9	3	0.333333	0.115385	HP:0100724	HP	Hypercoagulability
0.00903528	26	9	3	0.333333	0.115385	HP:0025409	HP	Abnormal spleen physiology
0.00903528	26	9	3	0.333333	0.115385	HP:0001971	HP	Hypersplenism
0.00907531	90	9	4	0.444444	0.0444444	HP:0025435	HP	Increased circulating lactate dehydrogenase concentration
0.00990979	92	9	4	0.444444	0.0434783	HP:0004312	HP	Abnormal reticulocyte morphology
0.0101565	27	9	3	0.333333	0.111111	HP:0025546	HP	Abnormal mean corpuscular hemoglobin concentration
0.0101565	27	9	3	0.333333	0.111111	HP:0011273	HP	Anisocytosis
0.0101565	27	9	3	0.333333	0.111111	HP:0001900	HP	Increased circulating hemoglobin concentration
0.0132284	224	9	5	0.555556	0.0223214	HP:0001297	HP	Stroke
0.0171537	32	9	3	0.333333	0.09375	HP:0020061	HP	Abnormal hemoglobin concentration
0.0171537	32	9	3	0.333333	0.09375	HP:0031035	HP	Chronic infection
0.018789	108	9	4	0.444444	0.037037	HP:3000036	HP	Abnormal head blood vessel morphology
0.0194907	109	9	4	0.444444	0.0366972	HP:0045040	HP	Abnormal circulating lactate dehydrogenase concentration
0.020662	34	9	3	0.333333	0.0882353	HP:0008282	HP	Unconjugated hyperbilirubinemia
0.020662	34	9	3	0.333333	0.0882353	HP:0001406	HP	Intrahepatic cholestasis
0.0222121	249	9	5	0.555556	0.0200803	HP:0030875	HP	Abnormality of pulmonary circulation
0.0225809	35	9	3	0.333333	0.0857143	HP:0031865	HP	Abnormal liver physiology
0.0226515	250	9	5	0.555556	0.02	HP:0001977	HP	Abnormal thrombosis
0.0267642	37	9	3	0.333333	0.0810811	HP:0001891	HP	Iron deficiency anemia
0.029035	38	9	3	0.333333	0.0789474	HP:0011031	HP	Abnormality of iron homeostasis
0.0314293	39	9	3	0.333333	0.0769231	HP:0009004	HP	Hypoplasia of the musculature
0.0393851	42	9	3	0.333333	0.0714286	HP:0005268	HP	Miscarriage
0.00126007	115	11	4	0.363636	0.0347826	KEGG:00190	KEGG	Oxidative phosphorylation
0.023965	104	11	3	0.272727	0.0288462	KEGG:03010	KEGG	Ribosome
0.0381263	122	11	3	0.272727	0.0245902	KEGG:04260	KEGG	Cardiac muscle contraction
1.47041e-05	13	11	4	0.363636	0.307692	REAC:R-DRE-1247673	REAC	Erythrocytes take up oxygen and release carbon dioxide
2.05454e-05	14	11	4	0.363636	0.285714	REAC:R-DRE-1480926	REAC	O2/CO2 exchange in erythrocytes
2.05454e-05	14	11	4	0.363636	0.285714	REAC:R-DRE-1237044	REAC	Erythrocytes take up carbon dioxide and release oxygen
0.00121539	11	11	3	0.272727	0.272727	REAC:R-DRE-2168880	REAC	Scavenging of heme from plasma
0.00160715	39	11	4	0.363636	0.102564	REAC:R-DRE-9707564	REAC	Cytoprotection by HMOX1
0.00161712	12	11	3	0.272727	0.25	REAC:R-DRE-9707616	REAC	Heme signaling
0.00332349	15	11	3	0.272727	0.2	REAC:R-DRE-2173782	REAC	Binding and Uptake of Ligands by Scavenger Receptors
0.00593372	113	11	5	0.454545	0.0442478	REAC:R-DRE-9711123	REAC	Cellular response to chemical stress
fibroblasts
p_value	term_size	query_size	intersection_size	precision	recall	term_id	source	term_name
1.5089e-05	184	11	7	0.636364	0.0380435	HP:0033578	HP	Pre-capillary pulmonary hypertension
1.5089e-05	184	11	7	0.636364	0.0380435	HP:0002092	HP	Pulmonary arterial hypertension
1.5264e-05	15	11	4	0.363636	0.266667	HP:0001427	HP	Mitochondrial inheritance
1.7703e-05	101	11	6	0.545455	0.0594059	HP:0011767	HP	Abnormality of the parathyroid physiology
1.8887e-05	190	11	7	0.636364	0.0368421	HP:0004890	HP	Elevated pulmonary artery pressure
4.3151e-05	117	11	6	0.545455	0.0512821	HP:0000828	HP	Abnormality of the parathyroid gland
4.6832e-05	55	11	5	0.454545	0.0909091	HP:0000829	HP	Hypoparathyroidism
7.3195e-05	60	11	5	0.454545	0.0833333	HP:0000114	HP	Proximal tubulopathy
7.7751e-05	129	11	6	0.545455	0.0465116	HP:0000124	HP	Renal tubular dysfunction
0.00012399	249	11	7	0.636364	0.0281125	HP:0030875	HP	Abnormality of pulmonary circulation
0.00030189	30	11	4	0.363636	0.133333	HP:0001978	HP	Extramedullary hematopoiesis
0.00044263	8	11	3	0.272727	0.375	HP:0011906	HP	Reduced beta/alpha synthesis ratio
0.00044263	8	11	3	0.272727	0.375	HP:0020059	HP	Increased red blood cell count
0.00044263	8	11	3	0.272727	0.375	HP:0030058	HP	Sickled erythrocytes
0.00044263	8	11	3	0.272727	0.375	HP:0031090	HP	Finger dactylitis
0.00044263	8	11	3	0.272727	0.375	HP:0004817	HP	Drug-sensitive hemolytic anemia
0.00044263	8	11	3	0.272727	0.375	HP:0200023	HP	Priapism
0.00044263	8	11	3	0.272727	0.375	HP:0011905	HP	Reduced hemoglobin A
0.00044263	8	11	3	0.272727	0.375	HP:0020058	HP	Abnormal red blood cell count
0.00050884	34	11	4	0.363636	0.117647	HP:0004309	HP	Ventricular preexcitation
0.00054199	89	11	5	0.454545	0.0561798	HP:0000630	HP	Abnormal retinal artery morphology
0.00058727	312	11	7	0.636364	0.0224359	HP:0001635	HP	Congestive heart failure
0.00066323	9	11	3	0.272727	0.333333	HP:0005511	HP	Heinz body anemia
0.00066323	9	11	3	0.272727	0.333333	HP:0005546	HP	Increased red cell osmotic resistance
0.00066323	9	11	3	0.272727	0.333333	HP:0045048	HP	Increased HbA2 hemoglobin
0.00066323	9	11	3	0.272727	0.333333	HP:0045047	HP	HbS hemoglobin
0.00066323	9	11	3	0.272727	0.333333	HP:0034280	HP	Target cells
0.00066323	9	11	3	0.272727	0.333333	HP:0008346	HP	Increased red cell sickling tendency
0.00094646	10	11	3	0.272727	0.3	HP:0025547	HP	Decreased mean corpuscular hemoglobin concentration
0.00094646	10	11	3	0.272727	0.3	HP:0011886	HP	Hyphema
0.0012694	206	11	6	0.545455	0.0291262	HP:0001644	HP	Dilated cardiomyopathy
0.0013	11	11	3	0.272727	0.272727	HP:0005560	HP	Imbalanced hemoglobin synthesis
0.0013	11	11	3	0.272727	0.272727	HP:0020120	HP	Retinal nerve fiber edema
0.0013	11	11	3	0.272727	0.272727	HP:0011981	HP	Pigment gallstones
0.0013	11	11	3	0.272727	0.272727	HP:0032036	HP	Reduced contrast sensitivity
0.0013	11	11	3	0.272727	0.272727	HP:0034336	HP	Splenic infarction
0.0013	11	11	3	0.272727	0.272727	HP:0011907	HP	Reduced alpha/beta synthesis ratio
0.00143082	108	11	5	0.454545	0.0462963	HP:3000036	HP	Abnormal head blood vessel morphology
0.00171801	365	11	7	0.636364	0.0191781	HP:0000819	HP	Diabetes mellitus
0.00173148	12	11	3	0.272727	0.25	HP:0000576	HP	Centrocecal scotoma
0.00173148	12	11	3	0.272727	0.25	HP:0010620	HP	Malar prominence
0.00173148	12	11	3	0.272727	0.25	HP:0012119	HP	Methemoglobinemia
0.00208127	224	11	6	0.545455	0.0267857	HP:0001297	HP	Stroke
0.00224852	13	11	3	0.272727	0.230769	HP:0020082	HP	Heinz bodies
0.0025145	386	11	7	0.636364	0.0181347	HP:0001952	HP	Glucose intolerance
0.00274442	391	11	7	0.636364	0.0179028	HP:0030163	HP	Abnormal vascular physiology
0.0028587	14	11	3	0.272727	0.214286	HP:0004870	HP	Chronic hemolytic anemia
0.0028587	14	11	3	0.272727	0.214286	HP:0025326	HP	Retinal arterial occlusion
0.00340115	54	11	4	0.363636	0.0740741	HP:0003737	HP	Mitochondrial myopathy
0.00423542	57	11	4	0.363636	0.0701754	HP:0003200	HP	Ragged-red muscle fibers
0.00438861	16	11	3	0.272727	0.1875	HP:0004823	HP	Anisopoikilocytosis
0.00438861	16	11	3	0.272727	0.1875	HP:0001722	HP	High-output congestive heart failure
0.00438861	16	11	3	0.272727	0.1875	HP:0200123	HP	Chronic hepatitis
0.00638119	18	11	3	0.272727	0.166667	HP:0001930	HP	Nonspherocytic hemolytic anemia
0.00638119	18	11	3	0.272727	0.166667	HP:0020119	HP	Abnormal retinal nerve fiber layer morphology
0.00756956	19	11	3	0.272727	0.157895	HP:0020080	HP	Erythrocyte inclusion bodies
0.00813645	67	11	4	0.363636	0.0597015	HP:0004447	HP	Poikilocytosis
0.00889586	20	11	3	0.272727	0.15	HP:0025066	HP	Decreased mean corpuscular volume
0.00994609	473	11	7	0.636364	0.0147992	HP:0001945	HP	Fever
0.0102729	71	11	4	0.363636	0.056338	HP:0002572	HP	Episodic vomiting
0.0103674	21	11	3	0.272727	0.142857	HP:0430028	HP	Hyperplasia of the maxilla
0.0103674	21	11	3	0.272727	0.142857	HP:0032231	HP	Hypochromia
0.0103674	21	11	3	0.272727	0.142857	HP:0040134	HP	Abnormal hepatic iron concentration
0.0103674	21	11	3	0.272727	0.142857	HP:0200125	HP	Mitochondrial respiratory chain defects
0.0103674	21	11	3	0.272727	0.142857	HP:0012465	HP	Elevated hepatic iron concentration
0.0119916	22	11	3	0.272727	0.136364	HP:0020054	HP	Abnormal erythrocyte physiology
0.0137755	23	11	3	0.272727	0.130435	HP:0002401	HP	Stroke-like episode
0.0137755	23	11	3	0.272727	0.130435	HP:0001899	HP	Increased hematocrit
0.0157266	24	11	3	0.272727	0.125	HP:0031850	HP	Abnormal hematocrit
0.0178521	25	11	3	0.272727	0.12	HP:0004840	HP	Hypochromic microcytic anemia
0.0178521	25	11	3	0.272727	0.12	HP:0012132	HP	Erythroid hyperplasia
0.0201591	26	11	3	0.272727	0.115385	HP:0007763	HP	Retinal telangiectasia
0.0201591	26	11	3	0.272727	0.115385	HP:0025409	HP	Abnormal spleen physiology
0.0201591	26	11	3	0.272727	0.115385	HP:0001971	HP	Hypersplenism
0.0201591	26	11	3	0.272727	0.115385	HP:0100724	HP	Hypercoagulability
0.021068	333	11	6	0.545455	0.018018	HP:0008046	HP	Abnormal retinal vascular morphology
0.0226547	27	11	3	0.272727	0.111111	HP:0025546	HP	Abnormal mean corpuscular hemoglobin concentration
0.0226547	27	11	3	0.272727	0.111111	HP:0011273	HP	Anisocytosis
0.0226547	27	11	3	0.272727	0.111111	HP:0001900	HP	Increased circulating hemoglobin concentration
0.0242372	88	11	4	0.363636	0.0454546	HP:0003800	HP	Muscle abnormality related to mitochondrial dysfunction
0.0258129	194	11	5	0.454545	0.0257732	HP:0001714	HP	Ventricular hypertrophy
0.0265048	90	11	4	0.363636	0.0444444	HP:0025435	HP	Increased circulating lactate dehydrogenase concentration
0.0313448	30	11	3	0.272727	0.1	HP:0001716	HP	Wolff-Parkinson-White syndrome
0.0382113	32	11	3	0.272727	0.09375	HP:0020061	HP	Abnormal hemoglobin concentration
0.0382113	32	11	3	0.272727	0.09375	HP:0031035	HP	Chronic infection
0.0411228	374	11	6	0.545455	0.0160428	HP:0000135	HP	Hypogonadism
0.0460016	34	11	3	0.272727	0.0882353	HP:0008282	HP	Unconjugated hyperbilirubinemia
0.0460016	34	11	3	0.272727	0.0882353	HP:0001406	HP	Intrahepatic cholestasis
3.2883e-07	115	10	6	0.6	0.0521739	KEGG:00190	KEGG	Oxidative phosphorylation
2.7343e-05	122	10	5	0.5	0.0409836	KEGG:04260	KEGG	Cardiac muscle contraction
1.4144e-07	39	10	6	0.6	0.153846	REAC:R-DRE-9707564	REAC	Cytoprotection by HMOX1
8.671e-06	13	10	4	0.4	0.307692	REAC:R-DRE-1247673	REAC	Erythrocytes take up oxygen and release carbon dioxide
1.2119e-05	14	10	4	0.4	0.285714	REAC:R-DRE-1480926	REAC	O2/CO2 exchange in erythrocytes
1.2119e-05	14	10	4	0.4	0.285714	REAC:R-DRE-1237044	REAC	Erythrocytes take up carbon dioxide and release oxygen
0.00010005	113	10	6	0.6	0.0530974	REAC:R-DRE-9711123	REAC	Cellular response to chemical stress
0.00081876	11	10	3	0.3	0.272727	REAC:R-DRE-2168880	REAC	Scavenging of heme from plasma
0.00108968	12	10	3	0.3	0.25	REAC:R-DRE-9707616	REAC	Heme signaling
0.00168915	100	10	5	0.5	0.05	REAC:R-DRE-1428517	REAC	Aerobic respiration and respiratory electron transport
0.00224126	15	10	3	0.3	0.2	REAC:R-DRE-2173782	REAC	Binding and Uptake of Ligands by Scavenger Receptors
0.00848379	67	10	4	0.4	0.0597015	REAC:R-DRE-611105	REAC	Respiratory electron transport
0.0121828	256	10	6	0.6	0.0234375	REAC:R-DRE-8953897	REAC	Cellular responses to stimuli
0.0121828	256	10	6	0.6	0.0234375	REAC:R-DRE-2262752	REAC	Cellular responses to stress
0.0375068	7	10	2	0.2	0.285714	REAC:R-DRE-9837999	REAC	Mitochondrial protein degradation
0.00056516	71	6	4	0.666667	0.056338	WP:WP1339	WP	Electron transport chain
macrophage-like cells
p_value	term_size	query_size	intersection_size	precision	recall	term_id	source	term_name
0.0499554	3	1	1	1	0.333333	GO:0005833	GO:CC	hemoglobin complex
0.00010161	30	9	4	0.444444	0.133333	HP:0001978	HP	Extramedullary hematopoiesis
0.00019743	8	9	3	0.333333	0.375	HP:0011905	HP	Reduced hemoglobin A
0.00019743	8	9	3	0.333333	0.375	HP:0011906	HP	Reduced beta/alpha synthesis ratio
0.00019743	8	9	3	0.333333	0.375	HP:0020058	HP	Abnormal red blood cell count
0.00019743	8	9	3	0.333333	0.375	HP:0200023	HP	Priapism
0.00019743	8	9	3	0.333333	0.375	HP:0020059	HP	Increased red blood cell count
0.00019743	8	9	3	0.333333	0.375	HP:0030058	HP	Sickled erythrocytes
0.00019743	8	9	3	0.333333	0.375	HP:0031090	HP	Finger dactylitis
0.00019743	8	9	3	0.333333	0.375	HP:0004817	HP	Drug-sensitive hemolytic anemia
0.00029591	9	9	3	0.333333	0.333333	HP:0034280	HP	Target cells
0.00029591	9	9	3	0.333333	0.333333	HP:0005546	HP	Increased red cell osmotic resistance
0.00029591	9	9	3	0.333333	0.333333	HP:0005511	HP	Heinz body anemia
0.00029591	9	9	3	0.333333	0.333333	HP:0045048	HP	Increased HbA2 hemoglobin
0.00029591	9	9	3	0.333333	0.333333	HP:0008346	HP	Increased red cell sickling tendency
0.00029591	9	9	3	0.333333	0.333333	HP:0045047	HP	HbS hemoglobin
0.00041146	42	9	4	0.444444	0.0952381	HP:0011904	HP	Persistence of hemoglobin F
0.0004224	10	9	3	0.333333	0.3	HP:0011886	HP	Hyphema
0.0004224	10	9	3	0.333333	0.3	HP:0025547	HP	Decreased mean corpuscular hemoglobin concentration
0.00058033	11	9	3	0.333333	0.272727	HP:0005560	HP	Imbalanced hemoglobin synthesis
0.00058033	11	9	3	0.333333	0.272727	HP:0011907	HP	Reduced alpha/beta synthesis ratio
0.00058033	11	9	3	0.333333	0.272727	HP:0011981	HP	Pigment gallstones
0.00058033	11	9	3	0.333333	0.272727	HP:0034336	HP	Splenic infarction
0.00077315	12	9	3	0.333333	0.25	HP:0012119	HP	Methemoglobinemia
0.00077315	12	9	3	0.333333	0.25	HP:0010620	HP	Malar prominence
0.00100429	13	9	3	0.333333	0.230769	HP:0020082	HP	Heinz bodies
0.00127717	14	9	3	0.333333	0.214286	HP:0004870	HP	Chronic hemolytic anemia
0.00127717	14	9	3	0.333333	0.214286	HP:0025326	HP	Retinal arterial occlusion
0.00174467	293	9	6	0.666667	0.0204778	HP:0010668	HP	Abnormal zygomatic bone morphology
0.00189247	61	9	4	0.444444	0.0655738	HP:0012131	HP	Abnormal number of erythroid precursors
0.00196173	16	9	3	0.333333	0.1875	HP:0004823	HP	Anisopoikilocytosis
0.00196173	16	9	3	0.333333	0.1875	HP:0200123	HP	Chronic hepatitis
0.00196173	16	9	3	0.333333	0.1875	HP:0001722	HP	High-output congestive heart failure
0.00229919	64	9	4	0.444444	0.0625	HP:0005518	HP	Increased mean corpuscular volume
0.00276765	67	9	4	0.444444	0.0597015	HP:0004447	HP	Poikilocytosis
0.00285394	18	9	3	0.333333	0.166667	HP:0001930	HP	Nonspherocytic hemolytic anemia
0.00338633	19	9	3	0.333333	0.157895	HP:0020080	HP	Erythrocyte inclusion bodies
0.00398073	20	9	3	0.333333	0.15	HP:0025066	HP	Decreased mean corpuscular volume
0.00413394	74	9	4	0.444444	0.054054	HP:0025065	HP	Abnormal mean corpuscular volume
0.00464046	21	9	3	0.333333	0.142857	HP:0012465	HP	Elevated hepatic iron concentration
0.00464046	21	9	3	0.333333	0.142857	HP:0032231	HP	Hypochromia
0.00464046	21	9	3	0.333333	0.142857	HP:0040134	HP	Abnormal hepatic iron concentration
0.00464046	21	9	3	0.333333	0.142857	HP:0430028	HP	Hyperplasia of the maxilla
0.00536886	22	9	3	0.333333	0.136364	HP:0020054	HP	Abnormal erythrocyte physiology
0.00616924	23	9	3	0.333333	0.130435	HP:0001899	HP	Increased hematocrit
0.00704491	24	9	3	0.333333	0.125	HP:0031850	HP	Abnormal hematocrit
0.00721736	85	9	4	0.444444	0.0470588	HP:0011902	HP	Abnormal hemoglobin
0.00756399	86	9	4	0.444444	0.0465116	HP:0001894	HP	Thrombocytosis
0.00799916	25	9	3	0.333333	0.12	HP:0004840	HP	Hypochromic microcytic anemia
0.00799916	25	9	3	0.333333	0.12	HP:0012132	HP	Erythroid hyperplasia
0.00852474	3	9	2	0.222222	0.666667	HP:0025194	HP	Morgagni diaphragmatic hernia
0.0086782	89	9	4	0.444444	0.0449438	HP:0000630	HP	Abnormal retinal artery morphology
0.00903528	26	9	3	0.333333	0.115385	HP:0100724	HP	Hypercoagulability
0.00903528	26	9	3	0.333333	0.115385	HP:0001971	HP	Hypersplenism
0.00903528	26	9	3	0.333333	0.115385	HP:0025409	HP	Abnormal spleen physiology
0.00990979	92	9	4	0.444444	0.0434783	HP:0004312	HP	Abnormal reticulocyte morphology
0.0101565	27	9	3	0.333333	0.111111	HP:0025546	HP	Abnormal mean corpuscular hemoglobin concentration
0.0101565	27	9	3	0.333333	0.111111	HP:0001900	HP	Increased circulating hemoglobin concentration
0.0101565	27	9	3	0.333333	0.111111	HP:0011273	HP	Anisocytosis
0.0143871	101	9	4	0.444444	0.039604	HP:0011767	HP	Abnormality of the parathyroid physiology
0.0171537	32	9	3	0.333333	0.09375	HP:0031035	HP	Chronic infection
0.0171537	32	9	3	0.333333	0.09375	HP:0020061	HP	Abnormal hemoglobin concentration
0.018789	108	9	4	0.444444	0.037037	HP:3000036	HP	Abnormal head blood vessel morphology
0.020662	34	9	3	0.333333	0.0882353	HP:0008282	HP	Unconjugated hyperbilirubinemia
0.020662	34	9	3	0.333333	0.0882353	HP:0001406	HP	Intrahepatic cholestasis
0.0225809	35	9	3	0.333333	0.0857143	HP:0031865	HP	Abnormal liver physiology
0.0258243	117	9	4	0.444444	0.034188	HP:0000828	HP	Abnormality of the parathyroid gland
0.0267642	37	9	3	0.333333	0.0810811	HP:0001891	HP	Iron deficiency anemia
0.029035	38	9	3	0.333333	0.0789474	HP:0011031	HP	Abnormality of iron homeostasis
0.0314293	39	9	3	0.333333	0.0769231	HP:0009004	HP	Hypoplasia of the musculature
0.0380185	129	9	4	0.444444	0.0310078	HP:0000124	HP	Renal tubular dysfunction
0.0393851	42	9	3	0.333333	0.0714286	HP:0005268	HP	Miscarriage
2.66e-06	13	8	4	0.5	0.307692	REAC:R-DRE-1247673	REAC	Erythrocytes take up oxygen and release carbon dioxide
3.7198e-06	14	8	4	0.5	0.285714	REAC:R-DRE-1237044	REAC	Erythrocytes take up carbon dioxide and release oxygen
3.7198e-06	14	8	4	0.5	0.285714	REAC:R-DRE-1480926	REAC	O2/CO2 exchange in erythrocytes
0.00035134	11	8	3	0.375	0.272727	REAC:R-DRE-2168880	REAC	Scavenging of heme from plasma
0.00046784	12	8	3	0.375	0.25	REAC:R-DRE-9707616	REAC	Heme signaling
0.00096376	15	8	3	0.375	0.2	REAC:R-DRE-2173782	REAC	Binding and Uptake of Ligands by Scavenger Receptors
0.0187558	39	8	3	0.375	0.0769231	REAC:R-DRE-9707564	REAC	Cytoprotection by HMOX1
neutrophils
p_value	term_size	query_size	intersection_size	precision	recall	term_id	source	term_name
0.0115221	78	5	3	0.6	0.0384615	GO:0006412	GO:BP	translation
0.00146975	10	5	2	0.4	0.2	GO:0022625	GO:CC	cytosolic large ribosomal subunit
0.00215422	12	5	2	0.4	0.166667	GO:0022626	GO:CC	cytosolic ribosome
0.00391163	16	5	2	0.4	0.125	GO:0015934	GO:CC	large ribosomal subunit
0.00683412	21	5	2	0.4	0.0952381	GO:0044391	GO:CC	ribosomal subunit
0.0235996	211	5	3	0.6	0.014218	GO:0005829	GO:CC	cytosol
7.33806e-21	42	21	13	0.619048	0.309524	HP:0011904	HP	Persistence of hemoglobin F
1.84096e-18	61	21	13	0.619048	0.213115	HP:0012131	HP	Abnormal number of erythroid precursors
3.66843e-18	64	21	13	0.619048	0.203125	HP:0005518	HP	Increased mean corpuscular volume
2.88371e-17	74	21	13	0.619048	0.175676	HP:0025065	HP	Abnormal mean corpuscular volume
2.00594e-16	85	21	13	0.619048	0.152941	HP:0011902	HP	Abnormal hemoglobin
2.36e-16	86	21	13	0.619048	0.151163	HP:0001894	HP	Thrombocytosis
6.0057e-16	92	21	13	0.619048	0.141304	HP:0004312	HP	Abnormal reticulocyte morphology
6.7911e-16	28	21	10	0.47619	0.357143	HP:0020118	HP	Radial artery aplasia
6.7911e-16	28	21	10	0.47619	0.357143	HP:0031640	HP	Abnormal radial artery morphology
6.7911e-16	28	21	10	0.47619	0.357143	HP:0030270	HP	Elevated red cell adenosine deaminase activity
1.03469e-15	29	21	10	0.47619	0.344828	HP:4000209	HP	Abnormal erythrocyte adenosine deaminase activity
1.03469e-15	29	21	10	0.47619	0.344828	HP:0005532	HP	Macrocytic dyserythropoietic anemia
4.74734e-15	33	21	10	0.47619	0.30303	HP:0012133	HP	Erythroid hypoplasia
6.71338e-15	34	21	10	0.47619	0.294118	HP:0012410	HP	Pure red cell aplasia
2.403e-14	38	21	10	0.47619	0.263158	HP:0002669	HP	Osteosarcoma
3.22584e-14	39	21	10	0.47619	0.25641	HP:0001227	HP	Abnormality of the thenar eminence
3.31005e-14	60	21	11	0.52381	0.183333	HP:0000912	HP	Sprengel anomaly
4.29343e-14	40	21	10	0.47619	0.25	HP:0006758	HP	Malignant genitourinary tract tumor
5.66826e-14	41	21	10	0.47619	0.243902	HP:0040276	HP	Adenocarcinoma of the colon
9.65935e-14	43	21	10	0.47619	0.232558	HP:0001896	HP	Reticulocytopenia
2.04262e-13	46	21	10	0.47619	0.217391	HP:0040275	HP	Adenocarcinoma of the large intestine
2.04262e-13	46	21	10	0.47619	0.217391	HP:0001895	HP	Normochromic anemia
4.09579e-13	49	21	10	0.47619	0.204082	HP:0009999	HP	Partial duplication of the phalanx of hand
4.09579e-13	49	21	10	0.47619	0.204082	HP:0009944	HP	Partial duplication of thumb phalanx
6.34567e-13	51	21	10	0.47619	0.196078	HP:0040273	HP	Adenocarcinoma of the intestines
8.45946e-13	79	21	11	0.52381	0.139241	HP:0001087	HP	Developmental glaucoma
1.18207e-12	54	21	10	0.47619	0.185185	HP:0030272	HP	Abnormal erythrocyte enzyme concentration or activity
5.12447e-12	180	21	13	0.619048	0.0722222	HP:0000980	HP	Pallor
7.34899e-12	64	21	10	0.47619	0.15625	HP:0009777	HP	Absent thumb
8.66957e-12	65	21	10	0.47619	0.153846	HP:0001790	HP	Nonimmune hydrops fetalis
1.01994e-11	66	21	10	0.47619	0.151515	HP:0000185	HP	Cleft soft palate
1.90404e-11	70	21	10	0.47619	0.142857	HP:0009942	HP	Duplication of thumb phalanx
2.56438e-11	72	21	10	0.47619	0.138889	HP:0001199	HP	Triphalangeal thumb
6.35009e-11	218	21	13	0.619048	0.059633	HP:0010972	HP	Anemia of inadequate production
7.76163e-11	80	21	10	0.47619	0.125	HP:0001972	HP	Macrocytic anemia
1.29222e-10	84	21	10	0.47619	0.119048	HP:0004808	HP	Acute myeloid leukemia
1.86233e-10	87	21	10	0.47619	0.114943	HP:0002672	HP	Gastrointestinal carcinoma
1.86233e-10	87	21	10	0.47619	0.114943	HP:0006749	HP	Malignant gastrointestinal tract tumors
2.35854e-10	89	21	10	0.47619	0.11236	HP:0100273	HP	Neoplasm of the colon
4.14673e-10	136	21	11	0.52381	0.0808824	HP:0009778	HP	Short thumb
9.16397e-10	146	21	11	0.52381	0.0753425	HP:0001421	HP	Abnormality of the musculature of the hand
9.65066e-10	102	21	10	0.47619	0.0980392	HP:0009380	HP	Finger aplasia
2.71884e-09	161	21	11	0.52381	0.068323	HP:0009601	HP	Aplasia/Hypoplasia of the thumb
4.07748e-09	167	21	11	0.52381	0.0658683	HP:0001882	HP	Leukopenia
5.09015e-09	120	21	10	0.47619	0.0833333	HP:0010622	HP	Neoplasm of the skeletal system
7.70824e-09	125	21	10	0.47619	0.08	HP:0002863	HP	Myelodysplasia
9.05546e-09	127	21	10	0.47619	0.0787402	HP:0100834	HP	Neoplasm of the large intestine
1.34207e-08	528	21	15	0.714286	0.0284091	HP:0011873	HP	Abnormal platelet count
1.458e-08	531	21	15	0.714286	0.0282486	HP:0011875	HP	Abnormal platelet morphology
1.55904e-08	134	21	10	0.47619	0.0746269	HP:0002488	HP	Acute leukemia
1.81081e-08	136	21	10	0.47619	0.0735294	HP:0001789	HP	Hydrops fetalis
1.89673e-08	192	21	11	0.52381	0.0572917	HP:0100242	HP	Sarcoma
2.09836e-08	138	21	10	0.47619	0.0724638	HP:0000519	HP	Developmental cataract
2.29704e-08	344	21	13	0.619048	0.0377907	HP:0007700	HP	Ocular anterior segment dysgenesis
2.86338e-08	350	21	13	0.619048	0.0371429	HP:0007378	HP	Neoplasm of the gastrointestinal tract
3.45465e-08	145	21	10	0.47619	0.0689655	HP:0000465	HP	Webbed neck
4.426e-08	573	21	15	0.714286	0.026178	HP:0001872	HP	Abnormality of thrombocytes
7.60448e-08	218	21	11	0.52381	0.0504587	HP:0000782	HP	Abnormal scapula morphology
1.05e-07	162	21	10	0.47619	0.0617284	HP:0000085	HP	Horseshoe kidney
1.18693e-07	164	21	10	0.47619	0.0609756	HP:0000294	HP	Low anterior hairline
1.23869e-07	228	21	11	0.52381	0.0482456	HP:0009602	HP	Abnormality of thumb phalanx
1.92051e-07	634	21	15	0.714286	0.0236593	HP:0011004	HP	Abnormal systemic arterial morphology
2.19467e-07	411	21	13	0.619048	0.0316302	HP:0034930	HP	Digestive system neoplasm
2.26689e-07	175	21	10	0.47619	0.0571429	HP:0001680	HP	Coarctation of aorta
2.47168e-07	243	21	11	0.52381	0.0452675	HP:0009997	HP	Duplication of phalanx of hand
2.70088e-07	245	21	11	0.52381	0.044898	HP:0009142	HP	Duplication of bones involving the upper extremities
2.70088e-07	245	21	11	0.52381	0.044898	HP:0004275	HP	Duplication of hand bones
3.36005e-07	250	21	11	0.52381	0.044	HP:0000599	HP	Abnormality of the frontal hairline
6.6278e-07	195	21	10	0.47619	0.0512821	HP:0008551	HP	Microtia
7.70649e-07	198	21	10	0.47619	0.0505051	HP:0001909	HP	Leukemia
8.01287e-07	271	21	11	0.52381	0.0405904	HP:0001254	HP	Lethargy
1.43423e-06	595	21	14	0.666667	0.0235294	HP:0011893	HP	Abnormal leukocyte count
1.51055e-06	212	21	10	0.47619	0.0471698	HP:0008772	HP	Aplasia/Hypoplasia of the external ear
2.17305e-06	220	21	10	0.47619	0.0454545	HP:0008771	HP	Aplasia/Hypoplasia of the ear
2.82853e-06	226	21	10	0.47619	0.0442478	HP:0000104	HP	Renal agenesis
2.94081e-06	306	21	11	0.52381	0.0359477	HP:0100736	HP	Abnormal soft palate morphology
5.07336e-06	418	21	12	0.571429	0.0287081	HP:0000501	HP	Glaucoma
6.73266e-06	247	21	10	0.47619	0.0404858	HP:0001875	HP	Neutropenia
7.60578e-06	433	21	12	0.571429	0.0277136	HP:0000047	HP	Hypospadias
7.87117e-06	251	21	10	0.47619	0.0398406	HP:0410030	HP	Cleft lip
7.94418e-06	336	21	11	0.52381	0.0327381	HP:0001446	HP	Abnormality of the musculature of the upper limbs
8.72803e-06	339	21	11	0.52381	0.0324484	HP:0009553	HP	Abnormality of the hairline
9.90103e-06	257	21	10	0.47619	0.0389105	HP:0100542	HP	Abnormal localization of kidney
1.27542e-05	453	21	12	0.571429	0.0264901	HP:0001679	HP	Abnormal aortic morphology
1.38219e-05	266	21	10	0.47619	0.037594	HP:0011991	HP	Abnormal neutrophil count
1.42162e-05	707	21	14	0.666667	0.019802	HP:0001903	HP	Anemia
1.59666e-05	462	21	12	0.571429	0.025974	HP:0100627	HP	Displacement of the urethral meatus
1.65505e-05	271	21	10	0.47619	0.0369004	HP:0007379	HP	Neoplasm of the genitourinary tract
1.67731e-05	464	21	12	0.571429	0.0258621	HP:0032076	HP	Abnormal male urethral meatus morphology
1.95934e-05	366	21	11	0.52381	0.0300546	HP:0009381	HP	Short finger
2.135e-05	369	21	11	0.52381	0.0298103	HP:0011361	HP	Congenital abnormal hair pattern
2.20759e-05	731	21	14	0.666667	0.0191518	HP:0005280	HP	Depressed nasal bridge
2.54748e-05	739	21	14	0.666667	0.0189445	HP:0010987	HP	Abnormal cellular immune system morphology
2.54748e-05	739	21	14	0.666667	0.0189445	HP:0001881	HP	Abnormal leukocyte morphology
2.58724e-05	482	21	12	0.571429	0.0248963	HP:0001873	HP	Thrombocytopenia
4.15071e-05	767	21	14	0.666667	0.0182529	HP:0032251	HP	Abnormal immune system morphology
4.6962e-05	302	21	10	0.47619	0.0331126	HP:0001518	HP	Small for gestational age
5.08627e-05	779	21	14	0.666667	0.0179718	HP:0001877	HP	Abnormal erythrocyte morphology
5.67045e-05	308	21	10	0.47619	0.0324675	HP:0001874	HP	Abnormality of neutrophils
5.67045e-05	308	21	10	0.47619	0.0324675	HP:0032309	HP	Abnormal granulocyte count
6.11386e-05	408	21	11	0.52381	0.0269608	HP:0011792	HP	Neoplasm by histology
7.11849e-05	414	21	11	0.52381	0.02657	HP:0006265	HP	Aplasia/Hypoplasia of fingers
8.42483e-05	535	21	12	0.571429	0.0224299	HP:0000795	HP	Abnormality of the urethra
9.58219e-05	426	21	11	0.52381	0.0258216	HP:0010720	HP	Abnormal hair pattern
0.000119042	435	21	11	0.52381	0.0252874	HP:0001172	HP	Abnormal thumb morphology
0.000127855	1187	21	16	0.761905	0.0134794	HP:0033353	HP	Abnormal blood vessel morphology
0.000139678	1402	21	17	0.809524	0.0121255	HP:0025015	HP	Abnormal vascular morphology
0.000161483	448	21	11	0.52381	0.0245536	HP:0000470	HP	Short neck
0.000162647	344	21	10	0.47619	0.0290698	HP:0004377	HP	Hematological neoplasm
0.000173534	856	21	14	0.666667	0.0163551	HP:0034684	HP	Abnormal enzyme concentration or activity
0.000196873	351	21	10	0.47619	0.02849	HP:0034058	HP	Abnormal fetal morphology
0.000225104	584	21	12	0.571429	0.0205479	HP:0000431	HP	Wide nasal bridge
0.000237327	358	21	10	0.47619	0.027933	HP:0001911	HP	Abnormal granulocyte morphology
0.000349615	373	21	10	0.47619	0.0268097	HP:0008678	HP	Renal hypoplasia/aplasia
0.000358061	484	21	11	0.52381	0.0227273	HP:0100037	HP	Abnormality of the scalp hair
0.000393233	614	21	12	0.571429	0.019544	HP:0001631	HP	Atrial septal defect
0.000460243	496	21	11	0.52381	0.0221774	HP:0003319	HP	Abnormality of the cervical spine
0.000470437	624	21	12	0.571429	0.0192308	HP:0011994	HP	Abnormal atrial septum morphology
0.000479596	498	21	11	0.52381	0.0220884	HP:0002250	HP	Abnormal large intestine morphology
0.000520495	502	21	11	0.52381	0.0219124	HP:0001965	HP	Abnormal scalp morphology
0.00060734	1319	21	16	0.761905	0.0121304	HP:0030791	HP	Abnormal jaw morphology
0.000613353	396	21	10	0.47619	0.0252525	HP:0010974	HP	Abnormal myeloid leukocyte morphology
0.00124581	1182	21	15	0.714286	0.0126904	HP:0000422	HP	Abnormal nasal bridge morphology
0.00135014	1189	21	15	0.714286	0.0126156	HP:0001197	HP	Abnormality of prenatal development or birth
0.0013802	688	21	12	0.571429	0.0174419	HP:0000175	HP	Cleft palate
0.00149413	693	21	12	0.571429	0.017316	HP:0005120	HP	Abnormal cardiac atrium morphology
0.00211852	870	21	13	0.619048	0.0149425	HP:0030962	HP	Abnormal morphology of the great vessels
0.00258517	588	21	11	0.52381	0.0187075	HP:0005927	HP	Aplasia/hypoplasia involving bones of the hand
0.00276722	592	21	11	0.52381	0.0185811	HP:0001629	HP	Ventricular septal defect
0.00283869	735	21	12	0.571429	0.0163265	HP:0000202	HP	Orofacial cleft
0.0029671	738	21	12	0.571429	0.0162602	HP:5201015	HP	Craniofacial cleft
0.0032643	8	21	3	0.142857	0.375	HP:0030058	HP	Sickled erythrocytes
0.0032643	8	21	3	0.142857	0.375	HP:0020058	HP	Abnormal red blood cell count
0.0032643	8	21	3	0.142857	0.375	HP:0011905	HP	Reduced hemoglobin A
0.0032643	8	21	3	0.142857	0.375	HP:0011906	HP	Reduced beta/alpha synthesis ratio
0.0032643	8	21	3	0.142857	0.375	HP:0020059	HP	Increased red blood cell count
0.0032643	8	21	3	0.142857	0.375	HP:0004817	HP	Drug-sensitive hemolytic anemia
0.0032643	8	21	3	0.142857	0.375	HP:0031090	HP	Finger dactylitis
0.0032643	8	21	3	0.142857	0.375	HP:0200023	HP	Priapism
0.00355555	607	21	11	0.52381	0.0181219	HP:0010438	HP	Abnormal ventricular septum morphology
0.00425678	763	21	12	0.571429	0.0157274	HP:0000036	HP	Abnormal penis morphology
0.00463265	769	21	12	0.571429	0.0156047	HP:0009127	HP	Abnormality of the musculature of the limbs
0.0048595	30	21	4	0.190476	0.133333	HP:0001978	HP	Extramedullary hematopoiesis
0.0048847	9	21	3	0.142857	0.333333	HP:0005511	HP	Heinz body anemia
0.0048847	9	21	3	0.142857	0.333333	HP:0005546	HP	Increased red cell osmotic resistance
0.0048847	9	21	3	0.142857	0.333333	HP:0008346	HP	Increased red cell sickling tendency
0.0048847	9	21	3	0.142857	0.333333	HP:0034280	HP	Target cells
0.0048847	9	21	3	0.142857	0.333333	HP:0045048	HP	Increased HbA2 hemoglobin
0.0048847	9	21	3	0.142857	0.333333	HP:0045047	HP	HbS hemoglobin
0.00509336	1116	21	14	0.666667	0.0125448	HP:0002664	HP	Neoplasm
0.00531813	632	21	11	0.52381	0.0174051	HP:0006496	HP	Aplasia/hypoplasia involving bones of the upper limbs
0.00536704	942	21	13	0.619048	0.0138004	HP:0000347	HP	Micrognathia
0.00550095	944	21	13	0.619048	0.0137712	HP:0009118	HP	Aplasia/Hypoplasia of the mandible
0.00609276	1546	21	16	0.761905	0.0103493	HP:0011821	HP	Abnormal facial skeleton morphology
0.00614155	953	21	13	0.619048	0.0136411	HP:0009116	HP	Aplasia/Hypoplasia involving bones of the skull
0.00696139	10	21	3	0.142857	0.3	HP:0011886	HP	Hyphema
0.00696139	10	21	3	0.142857	0.3	HP:0025547	HP	Decreased mean corpuscular hemoglobin concentration
0.0078627	1355	21	15	0.714286	0.0110701	HP:0000290	HP	Abnormal forehead morphology
0.00842349	662	21	11	0.52381	0.0166163	HP:0034057	HP	Fetal anomaly
0.00954893	11	21	3	0.142857	0.272727	HP:0005560	HP	Imbalanced hemoglobin synthesis
0.00954893	11	21	3	0.142857	0.272727	HP:0011907	HP	Reduced alpha/beta synthesis ratio
0.00954893	11	21	3	0.142857	0.272727	HP:0034336	HP	Splenic infarction
0.00954893	11	21	3	0.142857	0.272727	HP:0011981	HP	Pigment gallstones
0.0107868	832	21	12	0.571429	0.0144231	HP:0001713	HP	Abnormal cardiac ventricle morphology
0.0116758	1618	21	16	0.761905	0.00988875	HP:0000077	HP	Abnormality of the kidney
0.0123141	688	21	11	0.52381	0.0159884	HP:0011927	HP	Short digit
0.0127013	12	21	3	0.142857	0.25	HP:0012119	HP	Methemoglobinemia
0.0127013	12	21	3	0.142857	0.25	HP:0010620	HP	Malar prominence
0.012852	691	21	11	0.52381	0.015919	HP:0000286	HP	Epicanthus
0.0128857	846	21	12	0.571429	0.0141844	HP:0000508	HP	Ptosis
0.0135487	850	21	12	0.571429	0.0141176	HP:0002242	HP	Abnormal intestine morphology
0.01427	39	21	4	0.190476	0.102564	HP:0009004	HP	Hypoplasia of the musculature
0.0160969	1655	21	16	0.761905	0.00966767	HP:0010935	HP	Abnormality of the upper urinary tract
0.0164721	13	21	3	0.142857	0.230769	HP:0020082	HP	Heinz bodies
0.0209142	14	21	3	0.142857	0.214286	HP:0025326	HP	Retinal arterial occlusion
0.0209142	14	21	3	0.142857	0.214286	HP:0004870	HP	Chronic hemolytic anemia
0.0215607	1063	21	13	0.619048	0.0122295	HP:0009122	HP	Aplasia/hypoplasia affecting bones of the axial skeleton
0.0217906	889	21	12	0.571429	0.0134983	HP:0001671	HP	Abnormal cardiac septum morphology
0.0244483	738	21	11	0.52381	0.0149051	HP:0025668	HP	Abnormal neck morphology
0.0275439	909	21	12	0.571429	0.0132013	HP:0000218	HP	High palate
0.028419	1723	21	16	0.761905	0.00928613	HP:0001871	HP	Abnormality of blood and blood-forming tissues
0.0292708	1092	21	13	0.619048	0.0119048	HP:0011793	HP	Neoplasm by anatomical site
0.0301051	754	21	11	0.52381	0.0145889	HP:0005918	HP	Abnormal finger phalanx morphology
0.0320214	16	21	3	0.142857	0.1875	HP:0001722	HP	High-output congestive heart failure
0.0320214	16	21	3	0.142857	0.1875	HP:0004823	HP	Anisopoikilocytosis
0.0320214	16	21	3	0.142857	0.1875	HP:0200123	HP	Chronic hepatitis
0.0346334	765	21	11	0.52381	0.0143791	HP:0000745	HP	Abnormal diminished volition
0.0359678	768	21	11	0.52381	0.0143229	HP:0045060	HP	Aplasia/hypoplasia involving bones of the extremities
0.0374352	936	21	12	0.571429	0.0128205	HP:0000518	HP	Cataract
0.0379188	2293	21	18	0.857143	0.00784998	HP:0002597	HP	Abnormality of the vasculature
0.0428106	782	21	11	0.52381	0.0140665	HP:0000464	HP	Abnormality of the neck
0.046436	18	21	3	0.142857	0.166667	HP:0001930	HP	Nonspherocytic hemolytic anemia
0.0471854	957	21	12	0.571429	0.0125392	HP:0000517	HP	Abnormal lens morphology
0.0481117	1789	21	16	0.761905	0.00894354	HP:0004325	HP	Decreased body weight
0.0492492	1792	21	16	0.761905	0.00892857	HP:0001155	HP	Abnormality of the hand
1.1929e-28	104	32	21	0.65625	0.201923	KEGG:03010	KEGG	Ribosome
0.014177	115	32	5	0.15625	0.0434783	KEGG:00190	KEGG	Oxidative phosphorylation
3.20178e-22	80	28	19	0.678571	0.2375	REAC:R-DRE-1799339	REAC	SRP-dependent cotranslational protein targeting to membrane
5.41119e-22	82	28	19	0.678571	0.231707	REAC:R-DRE-975956	REAC	Nonsense Mediated Decay (NMD) independent of the Exon Junction Complex (EJC)
1.15725e-21	85	28	19	0.678571	0.223529	REAC:R-DRE-72689	REAC	Formation of a pool of free 40S subunits
4.84691e-21	91	28	19	0.678571	0.208791	REAC:R-DRE-156827	REAC	L13a-mediated translational silencing of Ceruloplasmin expression
1.83055e-20	97	28	19	0.678571	0.195876	REAC:R-DRE-72737	REAC	Cap-dependent Translation Initiation
2.26381e-20	98	28	19	0.678571	0.193878	REAC:R-DRE-927802	REAC	Nonsense-Mediated Decay (NMD)
2.26381e-20	98	28	19	0.678571	0.193878	REAC:R-DRE-975957	REAC	Nonsense Mediated Decay (NMD) enhanced by the Exon Junction Complex (EJC)
2.26381e-20	98	28	19	0.678571	0.193878	REAC:R-DRE-72613	REAC	Eukaryotic Translation Initiation
3.88784e-16	159	28	19	0.678571	0.119497	REAC:R-DRE-72766	REAC	Translation
2.13765e-13	45	28	12	0.428571	0.266667	REAC:R-DRE-72695	REAC	Formation of the ternary complex, and subsequently, the 43S complex
2.97281e-13	224	28	19	0.678571	0.0848214	REAC:R-DRE-8953854	REAC	Metabolism of RNA
6.71542e-13	49	28	12	0.428571	0.244898	REAC:R-DRE-72702	REAC	Ribosomal scanning and start codon recognition
5.23968e-05	639	28	19	0.678571	0.029734	REAC:R-DRE-392499	REAC	Metabolism of proteins
0.000893043	13	28	4	0.142857	0.307692	REAC:R-DRE-1247673	REAC	Erythrocytes take up oxygen and release carbon dioxide
0.00124187	14	28	4	0.142857	0.285714	REAC:R-DRE-1480926	REAC	O2/CO2 exchange in erythrocytes
0.00124187	14	28	4	0.142857	0.285714	REAC:R-DRE-1237044	REAC	Erythrocytes take up carbon dioxide and release oxygen
0.0237918	11	28	3	0.107143	0.272727	REAC:R-DRE-2168880	REAC	Scavenging of heme from plasma
0.0315149	12	28	3	0.107143	0.25	REAC:R-DRE-9707616	REAC	Heme signaling
5.99374e-20	62	21	17	0.809524	0.274194	WP:WP324	WP	Cytoplasmic ribosomal proteins
smooth muscle cells
p_value	term_size	query_size	intersection_size	precision	recall	term_id	source	term_name
0.0499554	3	1	1	1	0.333333	GO:0005833	GO:CC	hemoglobin complex
1.33487e-05	42	5	4	0.8	0.0952381	HP:0011904	HP	Persistence of hemoglobin F
1.88535e-05	8	5	3	0.6	0.375	HP:0020059	HP	Increased red blood cell count
1.88535e-05	8	5	3	0.6	0.375	HP:0020058	HP	Abnormal red blood cell count
1.88535e-05	8	5	3	0.6	0.375	HP:0004817	HP	Drug-sensitive hemolytic anemia
1.88535e-05	8	5	3	0.6	0.375	HP:0030058	HP	Sickled erythrocytes
1.88535e-05	8	5	3	0.6	0.375	HP:0200023	HP	Priapism
1.88535e-05	8	5	3	0.6	0.375	HP:0011905	HP	Reduced hemoglobin A
1.88535e-05	8	5	3	0.6	0.375	HP:0031090	HP	Finger dactylitis
1.88535e-05	8	5	3	0.6	0.375	HP:0011906	HP	Reduced beta/alpha synthesis ratio
2.82727e-05	9	5	3	0.6	0.333333	HP:0045047	HP	HbS hemoglobin
2.82727e-05	9	5	3	0.6	0.333333	HP:0005511	HP	Heinz body anemia
2.82727e-05	9	5	3	0.6	0.333333	HP:0045048	HP	Increased HbA2 hemoglobin
2.82727e-05	9	5	3	0.6	0.333333	HP:0005546	HP	Increased red cell osmotic resistance
2.82727e-05	9	5	3	0.6	0.333333	HP:0008346	HP	Increased red cell sickling tendency
2.82727e-05	9	5	3	0.6	0.333333	HP:0034280	HP	Target cells
4.03788e-05	10	5	3	0.6	0.3	HP:0025547	HP	Decreased mean corpuscular hemoglobin concentration
4.03788e-05	10	5	3	0.6	0.3	HP:0011886	HP	Hyphema
5.5506e-05	11	5	3	0.6	0.272727	HP:0011981	HP	Pigment gallstones
5.5506e-05	11	5	3	0.6	0.272727	HP:0011907	HP	Reduced alpha/beta synthesis ratio
5.5506e-05	11	5	3	0.6	0.272727	HP:0034336	HP	Splenic infarction
5.5506e-05	11	5	3	0.6	0.272727	HP:0005560	HP	Imbalanced hemoglobin synthesis
6.20667e-05	61	5	4	0.8	0.0655738	HP:0012131	HP	Abnormal number of erythroid precursors
7.39883e-05	12	5	3	0.6	0.25	HP:0012119	HP	Methemoglobinemia
7.39883e-05	12	5	3	0.6	0.25	HP:0010620	HP	Malar prominence
7.55357e-05	64	5	4	0.8	0.0625	HP:0005518	HP	Increased mean corpuscular volume
9.61591e-05	13	5	3	0.6	0.230769	HP:0020082	HP	Heinz bodies
0.000122352	14	5	3	0.6	0.214286	HP:0004870	HP	Chronic hemolytic anemia
0.000122352	14	5	3	0.6	0.214286	HP:0025326	HP	Retinal arterial occlusion
0.000136594	74	5	4	0.8	0.0540541	HP:0025065	HP	Abnormal mean corpuscular volume
0.000188133	16	5	3	0.6	0.1875	HP:0004823	HP	Anisopoikilocytosis
0.000188133	16	5	3	0.6	0.1875	HP:0200123	HP	Chronic hepatitis
0.000188133	16	5	3	0.6	0.1875	HP:0001722	HP	High-output congestive heart failure
0.000239988	85	5	4	0.8	0.0470588	HP:0011902	HP	Abnormal hemoglobin
0.000251659	86	5	4	0.8	0.0465116	HP:0001894	HP	Thrombocytosis
0.00027399	18	5	3	0.6	0.166667	HP:0001930	HP	Nonspherocytic hemolytic anemia
0.000325276	19	5	3	0.6	0.157895	HP:0020080	HP	Erythrocyte inclusion bodies
0.000330844	92	5	4	0.8	0.0434783	HP:0004312	HP	Abnormal reticulocyte morphology
0.000382575	20	5	3	0.6	0.15	HP:0025066	HP	Decreased mean corpuscular volume
0.000446218	21	5	3	0.6	0.142857	HP:0430028	HP	Hyperplasia of the maxilla
0.000446218	21	5	3	0.6	0.142857	HP:0012465	HP	Elevated hepatic iron concentration
0.000446218	21	5	3	0.6	0.142857	HP:0040134	HP	Abnormal hepatic iron concentration
0.000446218	21	5	3	0.6	0.142857	HP:0032231	HP	Hypochromia
0.000516536	22	5	3	0.6	0.136364	HP:0020054	HP	Abnormal erythrocyte physiology
0.000593857	23	5	3	0.6	0.130435	HP:0001899	HP	Increased hematocrit
0.000678513	24	5	3	0.6	0.125	HP:0031850	HP	Abnormal hematocrit
0.000770831	25	5	3	0.6	0.12	HP:0012132	HP	Erythroid hyperplasia
0.000770831	25	5	3	0.6	0.12	HP:0004840	HP	Hypochromic microcytic anemia
0.000871141	26	5	3	0.6	0.115385	HP:0100724	HP	Hypercoagulability
0.000871141	26	5	3	0.6	0.115385	HP:0001971	HP	Hypersplenism
0.000871141	26	5	3	0.6	0.115385	HP:0025409	HP	Abnormal spleen physiology
0.000979771	27	5	3	0.6	0.111111	HP:0001900	HP	Increased circulating hemoglobin concentration
0.000979771	27	5	3	0.6	0.111111	HP:0025546	HP	Abnormal mean corpuscular hemoglobin concentration
0.000979771	27	5	3	0.6	0.111111	HP:0011273	HP	Anisocytosis
0.00135886	30	5	3	0.6	0.1	HP:0001978	HP	Extramedullary hematopoiesis
0.0016592	32	5	3	0.6	0.09375	HP:0031035	HP	Chronic infection
0.0016592	32	5	3	0.6	0.09375	HP:0020061	HP	Abnormal hemoglobin concentration
0.00200068	34	5	3	0.6	0.0882353	HP:0001406	HP	Intrahepatic cholestasis
0.00200068	34	5	3	0.6	0.0882353	HP:0008282	HP	Unconjugated hyperbilirubinemia
0.00218765	35	5	3	0.6	0.0857143	HP:0031865	HP	Abnormal liver physiology
0.00259572	37	5	3	0.6	0.0810811	HP:0001891	HP	Iron deficiency anemia
0.00281745	38	5	3	0.6	0.0789474	HP:0011031	HP	Abnormality of iron homeostasis
0.00305142	39	5	3	0.6	0.0769231	HP:0009004	HP	Hypoplasia of the musculature
0.00382998	42	5	3	0.6	0.0714286	HP:0005268	HP	Miscarriage
0.00494468	180	5	4	0.8	0.0222222	HP:0000980	HP	Pallor
0.00576104	48	5	3	0.6	0.0625	HP:0001901	HP	Polycythemia
0.00652497	50	5	3	0.6	0.06	HP:0001923	HP	Reticulocytosis
0.00779239	53	5	3	0.6	0.0566038	HP:0002140	HP	Ischemic stroke
0.00824855	54	5	3	0.6	0.0555556	HP:0001935	HP	Microcytic anemia
0.00872209	55	5	3	0.6	0.0545455	HP:0500165	HP	Abnormal blood oxygen level
0.00872209	55	5	3	0.6	0.0545455	HP:0000829	HP	Hypoparathyroidism
0.00872209	55	5	3	0.6	0.0545455	HP:0012418	HP	Hypoxemia
0.00921332	56	5	3	0.6	0.0535714	HP:0025722	HP	Cerebral infarct
0.0102501	58	5	3	0.6	0.0517241	HP:0002176	HP	Spinal cord compression
0.0106417	218	5	4	0.8	0.0183486	HP:0010972	HP	Anemia of inadequate production
0.0113615	60	5	3	0.6	0.05	HP:0000114	HP	Proximal tubulopathy
0.01255	62	5	3	0.6	0.0483871	HP:0012415	HP	Abnormal blood gas level
0.01255	62	5	3	0.6	0.0483871	HP:0011030	HP	Abnormal blood transition element cation concentration
0.0138182	64	5	3	0.6	0.046875	HP:0001931	HP	Hypochromic anemia
0.0158752	67	5	3	0.6	0.0447761	HP:0004447	HP	Poikilocytosis
0.0166035	68	5	3	0.6	0.0441176	HP:0001460	HP	Aplasia/Hypoplasia involving the skeletal musculature
0.0173535	69	5	3	0.6	0.0434783	HP:0003281	HP	Increased circulating ferritin concentration
0.0197375	72	5	3	0.6	0.0416667	HP:0040133	HP	Abnormal circulating ferritin concentration
0.0205779	73	5	3	0.6	0.0410959	HP:0003259	HP	Elevated circulating creatinine concentration
0.0251363	78	5	3	0.6	0.0384615	HP:0002113	HP	Pulmonary infiltrates
0.0251363	78	5	3	0.6	0.0384615	HP:0011885	HP	Hemorrhage of the eye
0.0261215	79	5	3	0.6	0.0379747	HP:0032169	HP	Severe infection
0.0261215	79	5	3	0.6	0.0379747	HP:0034241	HP	Prenatal death
0.0281678	81	5	3	0.6	0.037037	HP:0012100	HP	Abnormal circulating creatinine concentration
0.0292296	82	5	3	0.6	0.0365854	HP:0100639	HP	Erectile dysfunction
0.0292875	281	5	4	0.8	0.0142349	HP:0002718	HP	Recurrent bacterial infections
0.034937	87	5	3	0.6	0.0344828	HP:0000846	HP	Adrenal insufficiency
0.0374116	89	5	3	0.6	0.0337079	HP:0000630	HP	Abnormal retinal artery morphology
0.0386912	90	5	3	0.6	0.0333333	HP:0025435	HP	Increased circulating lactate dehydrogenase concentration
0.0413366	92	5	3	0.6	0.0326087	HP:0001402	HP	Hepatocellular carcinoma
0.0413366	92	5	3	0.6	0.0326087	HP:0002754	HP	Osteomyelitis
0.042703	93	5	3	0.6	0.0322581	HP:0001746	HP	Asplenia
0.0484667	97	5	3	0.6	0.0309278	HP:0001081	HP	Cholelithiasis
4.58662e-05	11	5	3	0.6	0.272727	REAC:R-DRE-2168880	REAC	Scavenging of heme from plasma
6.11228e-05	12	5	3	0.6	0.25	REAC:R-DRE-9707616	REAC	Heme signaling
7.9418e-05	13	5	3	0.6	0.230769	REAC:R-DRE-1247673	REAC	Erythrocytes take up oxygen and release carbon dioxide
0.000101024	14	5	3	0.6	0.214286	REAC:R-DRE-1237044	REAC	Erythrocytes take up carbon dioxide and release oxygen
0.000101024	14	5	3	0.6	0.214286	REAC:R-DRE-1480926	REAC	O2/CO2 exchange in erythrocytes
0.000126214	15	5	3	0.6	0.2	REAC:R-DRE-2173782	REAC	Binding and Uptake of Ligands by Scavenger Receptors
0.00250323	39	5	3	0.6	0.0769231	REAC:R-DRE-9707564	REAC	Cytoprotection by HMOX1
0.0170893	219	5	4	0.8	0.0182648	REAC:R-DRE-6798695	REAC	Neutrophil degranulation

## Sheet: replicate2_labeledRNA
significantly upregulated GO term of DEG identified with Seurat by cell type on labeled RNA of replicate 2
term size … number of genes in GO term, query size … number of genes in query, intersection … number of genes intersecting between term and query, precision … intersection size / query size, recall… intersection size / term size
blood vessel endothelia
p_value	term_size	query_size	intersection_size	precision	recall	term_id	source	term_name
0.0499554	3	1	1	1	0.333333	GO:0005833	GO:CC	hemoglobin complex
8.86872e-13	15	14	7	0.5	0.466667	HP:0001427	HP	Mitochondrial inheritance
2.62457e-12	60	14	9	0.642857	0.15	HP:0000114	HP	Proximal tubulopathy
8.17407e-12	9	14	6	0.428571	0.666667	HP:0001112	HP	Leber optic atrophy
4.48477e-11	11	14	6	0.428571	0.545455	HP:0032036	HP	Reduced contrast sensitivity
4.48477e-11	11	14	6	0.428571	0.545455	HP:0020120	HP	Retinal nerve fiber edema
4.48477e-11	11	14	6	0.428571	0.545455	HP:0007768	HP	Central retinal vessel vascular tortuosity
5.76065e-11	206	14	11	0.785714	0.0533981	HP:0001644	HP	Dilated cardiomyopathy
8.95858e-11	12	14	6	0.428571	0.5	HP:0000576	HP	Centrocecal scotoma
1.1023e-10	89	14	9	0.642857	0.101124	HP:0000630	HP	Abnormal retinal artery morphology
1.72477e-10	54	14	8	0.571429	0.148148	HP:0003737	HP	Mitochondrial myopathy
2.73135e-10	57	14	8	0.571429	0.140351	HP:0003200	HP	Ragged-red muscle fibers
2.90443e-10	14	14	6	0.428571	0.428571	HP:0000631	HP	Retinal arterial tortuosity
6.67917e-10	108	14	9	0.642857	0.0833333	HP:3000036	HP	Abnormal head blood vessel morphology
7.26177e-10	34	14	7	0.5	0.205882	HP:0004309	HP	Ventricular preexcitation
1.73517e-09	71	14	8	0.571429	0.112676	HP:0002572	HP	Episodic vomiting
1.78671e-09	18	14	6	0.428571	0.333333	HP:0020119	HP	Abnormal retinal nerve fiber layer morphology
2.06488e-09	39	14	7	0.5	0.179487	HP:0008316	HP	Abnormal mitochondria in muscle tissue
3.43993e-09	129	14	9	0.642857	0.0697674	HP:0000124	HP	Renal tubular dysfunction
5.20356e-09	21	14	6	0.428571	0.285714	HP:0200125	HP	Mitochondrial respiratory chain defects
1.03134e-08	88	14	8	0.571429	0.0909091	HP:0003800	HP	Muscle abnormality related to mitochondrial dysfunction
1.52694e-08	10	14	5	0.357143	0.5	HP:0100611	HP	Multiple glomerular cysts
2.19429e-08	26	14	6	0.428571	0.230769	HP:0007763	HP	Retinal telangiectasia
2.67691e-08	55	14	7	0.5	0.127273	HP:0000829	HP	Hypoparathyroidism
3.2334e-08	365	14	11	0.785714	0.030137	HP:0000819	HP	Diabetes mellitus
5.96735e-08	386	14	11	0.785714	0.0284974	HP:0001952	HP	Glucose intolerance
8.57357e-08	32	14	6	0.428571	0.1875	HP:0005116	HP	Arterial tortuosity
1.414e-07	194	14	9	0.642857	0.0463918	HP:0031546	HP	Cardiac conduction abnormality
1.80748e-07	15	14	5	0.357143	0.333333	HP:0003572	HP	Low plasma citrulline
1.83382e-07	36	14	6	0.428571	0.166667	HP:0007924	HP	Slow decrease in visual acuity
1.90726e-07	72	14	7	0.5	0.0972222	HP:0001138	HP	Optic neuropathy
2.59277e-07	38	14	6	0.428571	0.157895	HP:0004948	HP	Vascular tortuosity
5.13638e-07	18	14	5	0.357143	0.277778	HP:0000816	HP	Abnormality of Krebs cycle metabolism
5.47675e-07	473	14	11	0.785714	0.0232558	HP:0001945	HP	Fever
6.58111e-07	44	14	6	0.428571	0.136364	HP:0000622	HP	Blurred vision
9.85157e-07	684	14	12	0.857143	0.0175439	HP:0030956	HP	Abnormality of cardiovascular system electrophysiology
1.0891e-06	156	14	8	0.571429	0.0512821	HP:0004308	HP	Ventricular arrhythmia
1.21501e-06	21	14	5	0.357143	0.238095	HP:0004885	HP	Episodic respiratory distress
1.21501e-06	21	14	5	0.357143	0.238095	HP:0007183	HP	Focal T2 hyperintense basal ganglia lesion
1.57026e-06	22	14	5	0.357143	0.227273	HP:0011965	HP	Abnormal circulating citrulline concentration
2.00376e-06	23	14	5	0.357143	0.217391	HP:0002401	HP	Stroke-like episode
2.15677e-06	101	14	7	0.5	0.0693069	HP:0011767	HP	Abnormality of the parathyroid physiology
2.52768e-06	24	14	5	0.357143	0.208333	HP:0003481	HP	Segmental peripheral demyelination/remyelination
4.5766e-06	60	14	6	0.428571	0.1	HP:0012841	HP	Retinal vascular tortuosity
5.27343e-06	190	14	8	0.571429	0.0421053	HP:0003128	HP	Lactic acidosis
5.40966e-06	115	14	7	0.5	0.0608696	HP:0007141	HP	Sensorimotor neuropathy
6.10988e-06	117	14	7	0.5	0.0598291	HP:0000828	HP	Abnormality of the parathyroid gland
8.40693e-06	30	14	5	0.357143	0.166667	HP:0001716	HP	Wolff-Parkinson-White syndrome
9.86691e-06	618	14	11	0.785714	0.0177994	HP:0004370	HP	Abnormality of temperature regulation
1.12046e-05	11	14	4	0.285714	0.363636	HP:0007327	HP	Mixed demyelinating and axonal polyneuropathy
1.18394e-05	70	14	6	0.428571	0.0857143	HP:0001271	HP	Polyneuropathy
1.18481e-05	32	14	5	0.357143	0.15625	HP:0003648	HP	Lacticaciduria
1.2133e-05	630	14	11	0.785714	0.0174603	HP:0011675	HP	Arrhythmia
1.2133e-05	630	14	11	0.785714	0.0174603	HP:0001638	HP	Cardiomyopathy
1.28279e-05	130	14	7	0.5	0.0538462	HP:0030085	HP	Abnormal CSF lactate concentration
1.28279e-05	130	14	7	0.5	0.0538462	HP:0002490	HP	Increased CSF lactate
1.62925e-05	219	14	8	0.571429	0.0365297	HP:0003287	HP	Abnormality of mitochondrial metabolism
1.67829e-05	12	14	4	0.285714	0.333333	HP:0012766	HP	Widened cerebral subarachnoid space
1.67829e-05	12	14	4	0.285714	0.333333	HP:0007159	HP	Fluctuations in consciousness
1.7633e-05	333	14	9	0.642857	0.027027	HP:0008046	HP	Abnormal retinal vascular morphology
1.90234e-05	35	14	5	0.357143	0.142857	HP:0033109	HP	Abnormal circulating non-proteinogenic amino acid concentration
1.94786e-05	224	14	8	0.571429	0.0357143	HP:0001297	HP	Stroke
2.48226e-05	79	14	6	0.428571	0.0759494	HP:0002174	HP	Postural tremor
2.54751e-05	37	14	5	0.357143	0.135135	HP:0012751	HP	Abnormal basal ganglia MRI signal intensity
2.58423e-05	676	14	11	0.785714	0.0162722	HP:0001637	HP	Abnormal myocardium morphology
3.3541e-05	83	14	6	0.428571	0.0722892	HP:0000649	HP	Abnormality of visual evoked potentials
3.38422e-05	14	14	4	0.285714	0.285714	HP:0007067	HP	Distal peripheral sensory neuropathy
3.58545e-05	242	14	8	0.571429	0.0330579	HP:0001410	HP	Decreased liver function
3.82565e-05	244	14	8	0.571429	0.0327869	HP:0012103	HP	Abnormality of the mitochondrion
3.87687e-05	85	14	6	0.428571	0.0705882	HP:0000603	HP	Central scotoma
4.07968e-05	246	14	8	0.571429	0.0325203	HP:0025155	HP	Abnormality of hepatobiliary system physiology
5.58065e-05	43	14	5	0.357143	0.116279	HP:0002883	HP	Hyperventilation
6.13562e-05	16	14	4	0.285714	0.25	HP:0005157	HP	Concentric hypertrophic cardiomyopathy
8.01207e-05	17	14	4	0.285714	0.235294	HP:0100027	HP	Recurrent pancreatitis
8.8454e-05	47	14	5	0.357143	0.106383	HP:0002483	HP	Bulbar signs
0.000111174	775	14	11	0.785714	0.0141935	HP:0011014	HP	Abnormal glucose homeostasis
0.000144326	184	14	7	0.5	0.0380435	HP:0002092	HP	Pulmonary arterial hypertension
0.000144326	184	14	7	0.5	0.0380435	HP:0033578	HP	Pre-capillary pulmonary hypertension
0.000161387	187	14	7	0.5	0.0374332	HP:0025454	HP	Abnormal CSF metabolite concentration
0.000162407	20	14	4	0.285714	0.2	HP:0012429	HP	Aplasia/Hypoplasia of the cerebral white matter
0.000180129	190	14	7	0.5	0.0368421	HP:0004890	HP	Elevated pulmonary artery pressure
0.000217624	56	14	5	0.357143	0.0892857	HP:0002045	HP	Hypothermia
0.000246816	450	14	9	0.642857	0.02	HP:0100659	HP	Abnormal cerebral vascular morphology
0.000289718	634	14	10	0.714286	0.0157729	HP:0011004	HP	Abnormal systemic arterial morphology
0.000304096	318	14	8	0.571429	0.0251572	HP:0004303	HP	Abnormal muscle fiber morphology
0.000336667	61	14	5	0.357143	0.0819672	HP:0003348	HP	Hyperalaninemia
0.000347171	209	14	7	0.5	0.0334928	HP:0002134	HP	Abnormal basal ganglia morphology
0.000365708	62	14	5	0.357143	0.0806452	HP:0010916	HP	Abnormal circulating alanine concentration
0.000365708	62	14	5	0.357143	0.0806452	HP:0010915	HP	Abnormal circulating pyruvate family amino acid concentration
0.0003772	124	14	6	0.428571	0.0483871	HP:0000575	HP	Scotoma
0.0003772	124	14	6	0.428571	0.0483871	HP:0430106	HP	Abnormal brain-evoked potentials
0.000392961	873	14	11	0.785714	0.0126002	HP:0003110	HP	Abnormality of urine homeostasis
0.000396701	63	14	5	0.357143	0.0793651	HP:0007108	HP	Demyelinating peripheral neuropathy
0.00043212	480	14	9	0.642857	0.01875	HP:0008047	HP	Abnormality of the vasculature of the eye
0.000496861	26	14	4	0.285714	0.153846	HP:0001045	HP	Vitiligo
0.000502361	66	14	5	0.357143	0.0757576	HP:0011096	HP	Peripheral demyelination
0.00058244	27	14	4	0.285714	0.148148	HP:0001345	HP	Psychotic mentation
0.000639472	350	14	8	0.571429	0.0228571	HP:0000597	HP	Ophthalmoparesis
0.000669003	230	14	7	0.5	0.0304348	HP:0000580	HP	Pigmentary retinopathy
0.000678544	28	14	4	0.285714	0.142857	HP:0025268	HP	Stuttering
0.000678544	28	14	4	0.285714	0.142857	HP:0000590	HP	Progressive external ophthalmoplegia
0.000726969	71	14	5	0.357143	0.0704225	HP:0033108	HP	Abnormal circulating proteinogenic amino acid derivative concentration
0.000785989	29	14	4	0.285714	0.137931	HP:0002331	HP	Recurrent paroxysmal headache
0.000797646	236	14	7	0.5	0.029661	HP:0000095	HP	Abnormal renal glomerulus morphology
0.000820996	237	14	7	0.5	0.0295359	HP:0031263	HP	Abnormal renal corpuscle morphology
0.00097451	8	14	3	0.214286	0.375	HP:0200023	HP	Priapism
0.00097451	8	14	3	0.214286	0.375	HP:0031090	HP	Finger dactylitis
0.00097451	8	14	3	0.214286	0.375	HP:0020058	HP	Abnormal red blood cell count
0.00097451	8	14	3	0.214286	0.375	HP:0020059	HP	Increased red blood cell count
0.00097451	8	14	3	0.214286	0.375	HP:0011905	HP	Reduced hemoglobin A
0.00097451	8	14	3	0.214286	0.375	HP:0030058	HP	Sickled erythrocytes
0.00097451	8	14	3	0.214286	0.375	HP:0004817	HP	Drug-sensitive hemolytic anemia
0.00097451	8	14	3	0.214286	0.375	HP:0011906	HP	Reduced beta/alpha synthesis ratio
0.0010383	31	14	4	0.285714	0.129032	HP:0004389	HP	Intestinal pseudo-obstruction
0.00105846	246	14	7	0.5	0.0284553	HP:0002151	HP	Increased circulating lactate concentration
0.00106676	374	14	8	0.571429	0.0213904	HP:0000135	HP	Hypogonadism
0.0011495	249	14	7	0.5	0.0281124	HP:0030875	HP	Abnormality of pulmonary circulation
0.00116769	78	14	5	0.357143	0.0641026	HP:0008619	HP	Bilateral sensorineural hearing impairment
0.00130668	1618	14	13	0.928571	0.00803461	HP:0000077	HP	Abnormality of the kidney
0.00131455	153	14	6	0.428571	0.0392157	HP:0000529	HP	Progressive visual loss
0.00145962	9	14	3	0.214286	0.333333	HP:0034280	HP	Target cells
0.00145962	9	14	3	0.214286	0.333333	HP:0045048	HP	Increased HbA2 hemoglobin
0.00145962	9	14	3	0.214286	0.333333	HP:0045047	HP	HbS hemoglobin
0.00145962	9	14	3	0.214286	0.333333	HP:0005546	HP	Increased red cell osmotic resistance
0.00145962	9	14	3	0.214286	0.333333	HP:0005511	HP	Heinz body anemia
0.00145962	9	14	3	0.214286	0.333333	HP:0008346	HP	Increased red cell sickling tendency
0.0015238	34	14	4	0.285714	0.117647	HP:0010794	HP	Impaired visuospatial constructive cognition
0.00156146	393	14	8	0.571429	0.0203562	HP:0001298	HP	Encephalopathy
0.00174044	1655	14	13	0.928571	0.00785498	HP:0010935	HP	Abnormality of the upper urinary tract
0.00208211	10	14	3	0.214286	0.3	HP:0011886	HP	Hyphema
0.00208211	10	14	3	0.214286	0.3	HP:0025547	HP	Decreased mean corpuscular hemoglobin concentration
0.00209388	272	14	7	0.5	0.0257353	HP:0011035	HP	Abnormal renal cortex morphology
0.00220297	167	14	6	0.428571	0.0359281	HP:0003546	HP	Exercise intolerance
0.00232694	414	14	8	0.571429	0.0193237	HP:0002013	HP	Vomiting
0.00235512	1695	14	13	0.928571	0.00766962	HP:0011025	HP	Abnormal cardiovascular system physiology
0.00239192	90	14	5	0.357143	0.0555556	HP:0000091	HP	Abnormal renal tubule morphology
0.00255067	419	14	8	0.571429	0.0190931	HP:0004354	HP	Abnormal circulating carboxylic acid concentration
0.00271094	173	14	6	0.428571	0.0346821	HP:0003829	HP	Typified by incomplete penetrance
0.0028587	11	14	3	0.214286	0.272727	HP:0011907	HP	Reduced alpha/beta synthesis ratio
0.0028587	11	14	3	0.214286	0.272727	HP:0034336	HP	Splenic infarction
0.0028587	11	14	3	0.214286	0.272727	HP:0011981	HP	Pigment gallstones
0.0028587	11	14	3	0.214286	0.272727	HP:0005560	HP	Imbalanced hemoglobin synthesis
0.00299881	176	14	6	0.428571	0.0340909	HP:0001009	HP	Telangiectasia
0.0034745	97	14	5	0.357143	0.0515464	HP:0031434	HP	Abnormal prosody
0.00352714	1750	14	13	0.928571	0.00742857	HP:0001627	HP	Abnormal heart morphology
0.00354087	294	14	7	0.5	0.0238095	HP:0012575	HP	Abnormal nephron morphology
0.00363596	42	14	4	0.285714	0.0952381	HP:0011904	HP	Persistence of hemoglobin F
0.00364896	827	14	10	0.714286	0.0120919	HP:0012211	HP	Abnormal renal physiology
0.0037045	440	14	8	0.571429	0.0181818	HP:0000821	HP	Hypothyroidism
0.00380601	12	14	3	0.214286	0.25	HP:0010620	HP	Malar prominence
0.00380601	12	14	3	0.214286	0.25	HP:0012119	HP	Methemoglobinemia
0.00387829	298	14	7	0.5	0.0234899	HP:0000572	HP	Visual loss
0.00400316	43	14	4	0.285714	0.0930233	HP:0000408	HP	Progressive sensorineural hearing impairment
0.00420114	2269	14	14	1	0.00617012	HP:0030680	HP	Abnormal cardiovascular system morphology
0.00428492	1402	14	12	0.857143	0.0085592	HP:0025015	HP	Abnormal vascular morphology
0.00439718	44	14	4	0.285714	0.0909091	HP:0007302	HP	Bipolar affective disorder
0.00478086	455	14	8	0.571429	0.0175824	HP:0001941	HP	Acidosis
0.00484227	308	14	7	0.5	0.0227273	HP:0001639	HP	Hypertrophic cardiomyopathy
0.00494055	13	14	3	0.214286	0.230769	HP:0020082	HP	Heinz bodies
0.00504982	856	14	10	0.714286	0.0116822	HP:0034684	HP	Abnormal enzyme concentration or activity
0.00514999	105	14	5	0.357143	0.047619	HP:0012703	HP	Abnormal subarachnoid space morphology
0.00527073	46	14	4	0.285714	0.0869565	HP:0012704	HP	Widened subarachnoid space
0.0052806	312	14	7	0.5	0.0224359	HP:0001635	HP	Congestive heart failure
0.00554761	464	14	8	0.571429	0.0172414	HP:0002926	HP	Abnormality of thyroid physiology
0.0057528	47	14	4	0.285714	0.0851064	HP:0001730	HP	Progressive hearing impairment
0.00608443	1134	14	11	0.785714	0.00970018	HP:0000479	HP	Abnormal retinal morphology
0.00627874	14	14	3	0.214286	0.214286	HP:0025326	HP	Retinal arterial occlusion
0.00627874	14	14	3	0.214286	0.214286	HP:0004870	HP	Chronic hemolytic anemia
0.00652113	474	14	8	0.571429	0.0168776	HP:0002069	HP	Bilateral tonic-clonic seizure
0.00678039	111	14	5	0.357143	0.045045	HP:0000763	HP	Sensory neuropathy
0.00739607	50	14	4	0.285714	0.08	HP:0002922	HP	Increased CSF protein concentration
0.00801405	51	14	4	0.285714	0.0784314	HP:0000751	HP	Personality changes
0.0081691	333	14	7	0.5	0.021021	HP:0001123	HP	Visual field defect
0.00905154	495	14	8	0.571429	0.0161616	HP:0004360	HP	Abnormality of acid-base homeostasis
0.00963126	16	14	3	0.214286	0.1875	HP:0200123	HP	Chronic hepatitis
0.00963126	16	14	3	0.214286	0.1875	HP:0004823	HP	Anisopoikilocytosis
0.00963126	16	14	3	0.214286	0.1875	HP:0001722	HP	High-output congestive heart failure
0.0100985	54	14	4	0.285714	0.0740741	HP:0025456	HP	Abnormal CSF protein concentration
0.0108044	122	14	5	0.357143	0.0409836	HP:0001269	HP	Hemiparesis
0.0111706	509	14	8	0.571429	0.0157171	HP:0002014	HP	Diarrhea
0.0118304	707	14	9	0.642857	0.0127298	HP:0001903	HP	Anemia
0.0125594	57	14	4	0.285714	0.0701754	HP:0012377	HP	Hemianopia
0.013314	717	14	9	0.642857	0.0125523	HP:0002240	HP	Hepatomegaly
0.013993	18	14	3	0.214286	0.166667	HP:0001930	HP	Nonspherocytic hemolytic anemia
0.015438	60	14	4	0.285714	0.0666667	HP:0100651	HP	Type I diabetes mellitus
0.0156093	367	14	7	0.5	0.0190736	HP:0007703	HP	Abnormality of retinal pigmentation
0.0159138	1573	14	12	0.857143	0.00762873	HP:0025766	HP	Abnormal affect
0.0164977	61	14	4	0.285714	0.0655738	HP:0012131	HP	Abnormal number of erythroid precursors
0.0165047	133	14	5	0.357143	0.037594	HP:0003130	HP	Abnormal peripheral myelination
0.0165922	19	14	3	0.214286	0.157895	HP:0020080	HP	Erythrocyte inclusion bodies
0.0181579	543	14	8	0.571429	0.014733	HP:0009830	HP	Peripheral neuropathy
0.0186532	241	14	6	0.428571	0.0248963	HP:0002345	HP	Action tremor
0.0187773	63	14	4	0.285714	0.0634921	HP:0002135	HP	Basal ganglia calcification
0.0194916	20	14	3	0.214286	0.15	HP:0025066	HP	Decreased mean corpuscular volume
0.0197702	138	14	5	0.357143	0.0362319	HP:0000519	HP	Developmental cataract
0.0198992	1272	14	11	0.785714	0.0086478	HP:0011354	HP	Generalized abnormality of skin
0.0200004	64	14	4	0.285714	0.0625	HP:0005518	HP	Increased mean corpuscular volume
0.0216951	760	14	9	0.642857	0.0118421	HP:0012379	HP	Abnormal circulating enzyme concentration or activity
0.0220867	1285	14	11	0.785714	0.00856031	HP:0001508	HP	Failure to thrive
0.0221824	387	14	7	0.5	0.0180879	HP:0003198	HP	Myopathy
0.0227068	21	14	3	0.214286	0.142857	HP:0032231	HP	Hypochromia
0.0227068	21	14	3	0.214286	0.142857	HP:0040134	HP	Abnormal hepatic iron concentration
0.0227068	21	14	3	0.214286	0.142857	HP:0430028	HP	Hyperplasia of the maxilla
0.0227068	21	14	3	0.214286	0.142857	HP:0012465	HP	Elevated hepatic iron concentration
0.0229172	765	14	9	0.642857	0.0117647	HP:0000745	HP	Abnormal diminished volition
0.0231669	1291	14	11	0.785714	0.00852053	HP:0011277	HP	Abnormality of the urinary system physiology
0.0237417	391	14	7	0.5	0.0179028	HP:0030163	HP	Abnormal vascular physiology
0.0237995	563	14	8	0.571429	0.0142096	HP:0002094	HP	Dyspnea
0.0262535	22	14	3	0.214286	0.136364	HP:0020054	HP	Abnormal erythrocyte physiology
0.0266625	779	14	9	0.642857	0.0115533	HP:0001877	HP	Abnormal erythrocyte morphology
0.0270187	69	14	4	0.285714	0.057971	HP:0000544	HP	External ophthalmoplegia
0.0270187	69	14	4	0.285714	0.057971	HP:0012707	HP	Elevated brain lactate level by MRS
0.0282166	259	14	6	0.428571	0.023166	HP:0000512	HP	Abnormal electroretinogram
0.0286152	70	14	4	0.285714	0.0571429	HP:0025045	HP	Abnormal brain lactate level by MRS
0.0301472	23	14	3	0.214286	0.130435	HP:0001899	HP	Increased hematocrit
0.0320767	586	14	8	0.571429	0.0136519	HP:0000820	HP	Abnormality of the thyroid gland
0.0344034	24	14	3	0.214286	0.125	HP:0031850	HP	Abnormal hematocrit
0.0357045	74	14	4	0.285714	0.0540541	HP:0000097	HP	Focal segmental glomerulosclerosis
0.0357045	74	14	4	0.285714	0.0540541	HP:0025065	HP	Abnormal mean corpuscular volume
0.0359203	156	14	5	0.357143	0.0320513	HP:0012072	HP	Aciduria
0.0365653	271	14	6	0.428571	0.0221402	HP:0001254	HP	Lethargy
0.0389382	274	14	6	0.428571	0.0218978	HP:0000551	HP	Color vision defect
0.0390373	25	14	3	0.214286	0.12	HP:0004840	HP	Hypochromic microcytic anemia
0.0390373	25	14	3	0.214286	0.12	HP:0012132	HP	Erythroid hyperplasia
0.0406131	160	14	5	0.357143	0.03125	HP:0032943	HP	Abnormal urine pH
0.0422952	278	14	6	0.428571	0.0215827	HP:0000726	HP	Dementia
0.0432147	610	14	8	0.571429	0.0131148	HP:0002017	HP	Nausea and vomiting
0.0440097	78	14	4	0.285714	0.0512821	HP:0003828	HP	Variable expressivity
0.0440097	78	14	4	0.285714	0.0512821	HP:0003812	HP	Phenotypic variability
0.0440643	26	14	3	0.214286	0.115385	HP:0025409	HP	Abnormal spleen physiology
0.0440643	26	14	3	0.214286	0.115385	HP:0100724	HP	Hypercoagulability
0.0440643	26	14	3	0.214286	0.115385	HP:0001971	HP	Hypersplenism
0.0494996	27	14	3	0.214286	0.111111	HP:0025546	HP	Abnormal mean corpuscular hemoglobin concentration
0.0494996	27	14	3	0.214286	0.111111	HP:0011273	HP	Anisocytosis
0.0494996	27	14	3	0.214286	0.111111	HP:0001900	HP	Increased circulating hemoglobin concentration
2.70226e-10	115	12	8	0.666667	0.0695652	KEGG:00190	KEGG	Oxidative phosphorylation
0.00245698	122	12	4	0.333333	0.0327869	KEGG:04260	KEGG	Cardiac muscle contraction
1.16244e-08	100	10	8	0.8	0.08	REAC:R-DRE-1428517	REAC	Aerobic respiration and respiratory electron transport
5.18986e-08	67	10	7	0.7	0.104478	REAC:R-DRE-611105	REAC	Respiratory electron transport
0.000542857	34	10	4	0.4	0.117647	REAC:R-DRE-6799198	REAC	Complex I biogenesis
0.0430704	39	10	3	0.3	0.0769231	REAC:R-DRE-9707564	REAC	Cytoprotection by HMOX1
0.0303566	567	18	4	0.222222	0.00705467	TF:M07267	TF	Factor: SF-1; motif: TGRCCTTGR
1.10127e-08	71	10	8	0.8	0.112676	WP:WP1339	WP	Electron transport chain
9.92205e-07	43	10	6	0.6	0.139535	WP:WP1335	WP	Oxidative phosphorylation
cardiomyocytes (atrium)
p_value	term_size	query_size	intersection_size	precision	recall	term_id	source	term_name
1.60486e-15	15	26	9	0.346154	0.6	HP:0001427	HP	Mitochondrial inheritance
1.66425e-14	11	26	8	0.307692	0.727273	HP:0032036	HP	Reduced contrast sensitivity
1.66425e-14	11	26	8	0.307692	0.727273	HP:0020120	HP	Retinal nerve fiber edema
4.97852e-14	12	26	8	0.307692	0.666667	HP:0000576	HP	Centrocecal scotoma
8.53754e-13	60	26	11	0.423077	0.183333	HP:0000114	HP	Proximal tubulopathy
1.07668e-12	9	26	7	0.269231	0.777778	HP:0001112	HP	Leber optic atrophy
4.32628e-12	18	26	8	0.307692	0.444444	HP:0020119	HP	Abnormal retinal nerve fiber layer morphology
9.8112e-12	11	26	7	0.269231	0.636364	HP:0007768	HP	Central retinal vessel vascular tortuosity
1.59674e-11	34	26	9	0.346154	0.264706	HP:0004309	HP	Ventricular preexcitation
1.99471e-11	21	26	8	0.307692	0.380952	HP:0200125	HP	Mitochondrial respiratory chain defects
2.1054e-11	54	26	10	0.384615	0.185185	HP:0003737	HP	Mitochondrial myopathy
3.76956e-11	57	26	10	0.384615	0.175439	HP:0003200	HP	Ragged-red muscle fibers
5.31534e-11	206	26	14	0.538462	0.0679612	HP:0001644	HP	Dilated cardiomyopathy
6.36351e-11	39	26	9	0.346154	0.230769	HP:0008316	HP	Abnormal mitochondria in muscle tissue
1.01133e-10	14	26	7	0.269231	0.5	HP:0000631	HP	Retinal arterial tortuosity
1.5097e-10	26	26	8	0.307692	0.307692	HP:0007763	HP	Retinal telangiectasia
3.88584e-10	71	26	10	0.384615	0.140845	HP:0002572	HP	Episodic vomiting
1.75378e-09	10	26	6	0.230769	0.6	HP:0100611	HP	Multiple glomerular cysts
1.8274e-09	55	26	9	0.346154	0.163636	HP:0000829	HP	Hypoparathyroidism
2.84174e-09	36	26	8	0.307692	0.222222	HP:0007924	HP	Slow decrease in visual acuity
3.63316e-09	88	26	10	0.384615	0.113636	HP:0003800	HP	Muscle abnormality related to mitochondrial dysfunction
3.84653e-09	11	26	6	0.230769	0.545455	HP:0007327	HP	Mixed demyelinating and axonal polyneuropathy
4.08233e-09	89	26	10	0.384615	0.11236	HP:0000630	HP	Abnormal retinal artery morphology
5.58429e-09	129	26	11	0.423077	0.0852713	HP:0000124	HP	Renal tubular dysfunction
7.03386e-09	23	26	7	0.269231	0.304348	HP:0002401	HP	Stroke-like episode
7.66959e-09	12	26	6	0.230769	0.5	HP:0012766	HP	Widened cerebral subarachnoid space
7.66959e-09	12	26	6	0.230769	0.5	HP:0007159	HP	Fluctuations in consciousness
1.6267e-08	44	26	8	0.307692	0.181818	HP:0000622	HP	Blurred vision
2.05753e-08	194	26	12	0.461538	0.0618557	HP:0031546	HP	Cardiac conduction abnormality
2.47742e-08	14	26	6	0.230769	0.428571	HP:0007067	HP	Distal peripheral sensory neuropathy
2.95743e-08	108	26	10	0.384615	0.0925926	HP:3000036	HP	Abnormal head blood vessel morphology
4.11644e-08	15	26	6	0.230769	0.4	HP:0003572	HP	Low plasma citrulline
5.72081e-08	30	26	7	0.269231	0.233333	HP:0001716	HP	Wolff-Parkinson-White syndrome
6.56619e-08	16	26	6	0.230769	0.375	HP:0005157	HP	Concentric hypertrophic cardiomyopathy
9.40237e-08	32	26	7	0.269231	0.21875	HP:0005116	HP	Arterial tortuosity
1.01168e-07	17	26	6	0.230769	0.352941	HP:0100027	HP	Recurrent pancreatitis
1.51288e-07	18	26	6	0.230769	0.333333	HP:0000816	HP	Abnormality of Krebs cycle metabolism
2.24307e-07	60	26	8	0.307692	0.133333	HP:0012841	HP	Retinal vascular tortuosity
3.13481e-07	473	26	15	0.576923	0.0317125	HP:0001945	HP	Fever
3.1395e-07	20	26	6	0.230769	0.3	HP:0012429	HP	Aplasia/Hypoplasia of the cerebral white matter
3.4631e-07	38	26	7	0.269231	0.184211	HP:0004948	HP	Vascular tortuosity
3.48866e-07	138	26	10	0.384615	0.0724638	HP:0000519	HP	Developmental cataract
3.91454e-07	190	26	11	0.423077	0.0578947	HP:0003128	HP	Lactic acidosis
4.01079e-07	684	26	17	0.653846	0.0248538	HP:0030956	HP	Abnormality of cardiovascular system electrophysiology
4.38188e-07	21	26	6	0.230769	0.285714	HP:0004885	HP	Episodic respiratory distress
4.38188e-07	21	26	6	0.230769	0.285714	HP:0007183	HP	Focal T2 hyperintense basal ganglia lesion
5.28796e-07	101	26	9	0.346154	0.0891089	HP:0011767	HP	Abnormality of the parathyroid physiology
6.00668e-07	22	26	6	0.230769	0.272727	HP:0011965	HP	Abnormal circulating citrulline concentration
7.31554e-07	42	26	7	0.269231	0.166667	HP:0011904	HP	Persistence of hemoglobin F
1.01374e-06	72	26	8	0.307692	0.111111	HP:0001138	HP	Optic neuropathy
1.07695e-06	24	26	6	0.230769	0.25	HP:0003481	HP	Segmental peripheral demyelination/remyelination
1.17903e-06	156	26	10	0.384615	0.0641026	HP:0004308	HP	Ventricular arrhythmia
1.21965e-06	856	26	18	0.692308	0.021028	HP:0034684	HP	Abnormal enzyme concentration or activity
1.49069e-06	630	26	16	0.615385	0.0253968	HP:0011675	HP	Arrhythmia
1.71306e-06	115	26	9	0.346154	0.0782609	HP:0007141	HP	Sensorimotor neuropathy
1.83091e-06	26	26	6	0.230769	0.230769	HP:0001045	HP	Vitiligo
2.00081e-06	117	26	9	0.346154	0.0769231	HP:0000828	HP	Abnormality of the parathyroid gland
2.1656e-06	79	26	8	0.307692	0.101266	HP:0002174	HP	Postural tremor
2.2679e-06	365	26	13	0.5	0.0356164	HP:0000819	HP	Diabetes mellitus
2.29936e-06	224	26	11	0.423077	0.0491071	HP:0001297	HP	Stroke
2.34683e-06	27	26	6	0.230769	0.222222	HP:0001345	HP	Psychotic mentation
2.97774e-06	28	26	6	0.230769	0.214286	HP:0000590	HP	Progressive external ophthalmoplegia
2.97774e-06	28	26	6	0.230769	0.214286	HP:0025268	HP	Stuttering
3.23666e-06	83	26	8	0.307692	0.0963855	HP:0000649	HP	Abnormality of visual evoked potentials
3.74307e-06	29	26	6	0.230769	0.206897	HP:0002331	HP	Recurrent paroxysmal headache
3.92636e-06	85	26	8	0.307692	0.0941176	HP:0000603	HP	Central scotoma
4.5271e-06	386	26	13	0.5	0.0336788	HP:0001952	HP	Glucose intolerance
5.14514e-06	130	26	9	0.346154	0.0692308	HP:0002490	HP	Increased CSF lactate
5.14514e-06	130	26	9	0.346154	0.0692308	HP:0030085	HP	Abnormal CSF lactate concentration
5.76634e-06	31	26	6	0.230769	0.193548	HP:0004389	HP	Intestinal pseudo-obstruction
6.59968e-06	318	26	12	0.461538	0.0377358	HP:0004303	HP	Abnormal muscle fiber morphology
7.07534e-06	32	26	6	0.230769	0.1875	HP:0003648	HP	Lacticaciduria
8.33749e-06	707	26	16	0.615385	0.0226308	HP:0001903	HP	Anemia
1.04366e-05	34	26	6	0.230769	0.176471	HP:0010794	HP	Impaired visuospatial constructive cognition
1.11794e-05	61	26	7	0.269231	0.114754	HP:0012131	HP	Abnormal number of erythroid precursors
1.25574e-05	35	26	6	0.230769	0.171429	HP:0033109	HP	Abnormal circulating non-proteinogenic amino acid concentration
1.36333e-05	618	26	15	0.576923	0.0242718	HP:0004370	HP	Abnormality of temperature regulation
1.57769e-05	64	26	7	0.269231	0.109375	HP:0005518	HP	Increased mean corpuscular volume
1.78755e-05	37	26	6	0.230769	0.162162	HP:0012751	HP	Abnormal basal ganglia MRI signal intensity
1.86177e-05	18	26	5	0.192308	0.277778	HP:0001930	HP	Nonspherocytic hemolytic anemia
1.94465e-05	634	26	15	0.576923	0.0236593	HP:0011004	HP	Abnormal systemic arterial morphology
2.05833e-05	209	26	10	0.384615	0.0478469	HP:0002134	HP	Abnormal basal ganglia morphology
2.89233e-05	109	26	8	0.307692	0.0733945	HP:0045040	HP	Abnormal circulating lactate dehydrogenase concentration
2.9905e-05	70	26	7	0.269231	0.1	HP:0001271	HP	Polyneuropathy
3.23072e-05	219	26	10	0.384615	0.0456621	HP:0003287	HP	Abnormality of mitochondrial metabolism
3.48617e-05	779	26	16	0.615385	0.0205392	HP:0001877	HP	Abnormal erythrocyte morphology
4.43601e-05	74	26	7	0.269231	0.0945946	HP:0025065	HP	Abnormal mean corpuscular volume
4.60223e-05	43	26	6	0.230769	0.139535	HP:0000408	HP	Progressive sensorineural hearing impairment
4.60223e-05	43	26	6	0.230769	0.139535	HP:0002883	HP	Hyperventilation
5.31259e-05	44	26	6	0.230769	0.136364	HP:0007302	HP	Bipolar affective disorder
6.11758e-05	387	26	12	0.461538	0.0310078	HP:0003198	HP	Myopathy
6.43505e-05	78	26	7	0.269231	0.0897436	HP:0003812	HP	Phenotypic variability
6.43505e-05	78	26	7	0.269231	0.0897436	HP:0003828	HP	Variable expressivity
7.00631e-05	46	26	6	0.230769	0.130435	HP:0001895	HP	Normochromic anemia
7.00631e-05	46	26	6	0.230769	0.130435	HP:0012704	HP	Widened subarachnoid space
8.00704e-05	47	26	6	0.230769	0.12766	HP:0001730	HP	Progressive hearing impairment
8.00704e-05	47	26	6	0.230769	0.12766	HP:0002483	HP	Bulbar signs
8.02577e-05	124	26	8	0.307692	0.0645161	HP:0000575	HP	Scotoma
8.02577e-05	124	26	8	0.307692	0.0645161	HP:0430106	HP	Abnormal brain-evoked potentials
9.10127e-05	244	26	10	0.384615	0.0409836	HP:0012103	HP	Abnormality of the mitochondrion
9.83772e-05	246	26	10	0.384615	0.0406504	HP:0002151	HP	Increased circulating lactate concentration
0.000109821	184	26	9	0.346154	0.048913	HP:0033578	HP	Pre-capillary pulmonary hypertension
0.000109821	184	26	9	0.346154	0.048913	HP:0002092	HP	Pulmonary arterial hypertension
0.000110414	249	26	10	0.384615	0.0401606	HP:0030875	HP	Abnormality of pulmonary circulation
0.000117412	50	26	6	0.230769	0.12	HP:0002922	HP	Increased CSF protein concentration
0.000117738	85	26	7	0.269231	0.0823529	HP:0011902	HP	Abnormal hemoglobin
0.000126377	187	26	9	0.346154	0.0481283	HP:0025454	HP	Abnormal CSF metabolite concentration
0.000127787	86	26	7	0.269231	0.0813953	HP:0001894	HP	Thrombocytosis
0.00013266	51	26	6	0.230769	0.117647	HP:0000751	HP	Personality changes
0.000145077	190	26	9	0.346154	0.0473684	HP:0004890	HP	Elevated pulmonary artery pressure
0.000148197	333	26	11	0.423077	0.033033	HP:0008046	HP	Abnormal retinal vascular morphology
0.000175575	90	26	7	0.269231	0.0777778	HP:0025435	HP	Increased circulating lactate dehydrogenase concentration
0.000182903	630	26	14	0.538462	0.0222222	HP:0001638	HP	Cardiomyopathy
0.000188503	54	26	6	0.230769	0.111111	HP:0025456	HP	Abnormal CSF protein concentration
0.000188503	54	26	6	0.230769	0.111111	HP:0030272	HP	Abnormal erythrocyte enzyme concentration or activity
0.000204643	92	26	7	0.269231	0.076087	HP:0004312	HP	Abnormal reticulocyte morphology
0.000235525	56	26	6	0.230769	0.107143	HP:0002045	HP	Hypothermia
0.000262427	57	26	6	0.230769	0.105263	HP:0012377	HP	Hemianopia
0.00035873	60	26	6	0.230769	0.1	HP:0100651	HP	Type I diabetes mellitus
0.000396645	61	26	6	0.230769	0.0983607	HP:0003348	HP	Hyperalaninemia
0.000401953	13	26	4	0.153846	0.307692	HP:0003558	HP	Viral infection-induced rhabdomyolysis
0.000414416	153	26	8	0.307692	0.0522876	HP:0000529	HP	Progressive visual loss
0.000437797	62	26	6	0.230769	0.0967742	HP:0010916	HP	Abnormal circulating alanine concentration
0.000437797	62	26	6	0.230769	0.0967742	HP:0010915	HP	Abnormal circulating pyruvate family amino acid concentration
0.000447396	676	26	14	0.538462	0.0207101	HP:0001637	HP	Abnormal myocardium morphology
0.000473971	218	26	9	0.346154	0.0412844	HP:0010972	HP	Anemia of inadequate production
0.000482397	63	26	6	0.230769	0.0952381	HP:0002135	HP	Basal ganglia calcification
0.000482397	63	26	6	0.230769	0.0952381	HP:0007108	HP	Demyelinating peripheral neuropathy
0.000639159	66	26	6	0.230769	0.0909091	HP:0011096	HP	Peripheral demyelination
0.000748865	230	26	9	0.346154	0.0391304	HP:0000580	HP	Pigmentary retinopathy
0.000749505	111	26	7	0.269231	0.0630631	HP:0000763	HP	Sensory neuropathy
0.000805584	393	26	11	0.423077	0.0279898	HP:0001298	HP	Encephalopathy
0.000814418	167	26	8	0.307692	0.0479042	HP:0003546	HP	Exercise intolerance
0.000818261	308	26	10	0.384615	0.0324675	HP:0001639	HP	Hypertrophic cardiomyopathy
0.00083556	69	26	6	0.230769	0.0869565	HP:0012707	HP	Elevated brain lactate level by MRS
0.00083556	69	26	6	0.230769	0.0869565	HP:0000544	HP	External ophthalmoplegia
0.00091109	70	26	6	0.230769	0.0857143	HP:0025045	HP	Abnormal brain lactate level by MRS
0.000922698	312	26	10	0.384615	0.0320513	HP:0001635	HP	Congestive heart failure
0.000932199	236	26	9	0.346154	0.0381356	HP:0000095	HP	Abnormal renal glomerulus morphology
0.00093815	717	26	14	0.538462	0.0195258	HP:0002240	HP	Hepatomegaly
0.000966275	237	26	9	0.346154	0.0379747	HP:0031263	HP	Abnormal renal corpuscle morphology
0.000992138	71	26	6	0.230769	0.084507	HP:0033108	HP	Abnormal circulating proteinogenic amino acid derivative concentration
0.00106784	173	26	8	0.307692	0.0462428	HP:0003829	HP	Typified by incomplete penetrance
0.00115343	242	26	9	0.346154	0.0371901	HP:0001410	HP	Decreased liver function
0.00121809	176	26	8	0.307692	0.0454545	HP:0001009	HP	Telangiectasia
0.00127153	74	26	6	0.230769	0.0810811	HP:0000097	HP	Focal segmental glomerulosclerosis
0.00132512	246	26	9	0.346154	0.0365854	HP:0025155	HP	Abnormality of hepatobiliary system physiology
0.00143022	122	26	7	0.269231	0.057377	HP:0001269	HP	Hemiparesis
0.00144636	180	26	8	0.307692	0.0444444	HP:0000980	HP	Pallor
0.00150067	873	26	15	0.576923	0.0171821	HP:0003110	HP	Abnormality of urine homeostasis
0.00151198	123	26	7	0.269231	0.0569106	HP:0001712	HP	Left ventricular hypertrophy
0.00153681	419	26	11	0.423077	0.026253	HP:0004354	HP	Abnormal circulating carboxylic acid concentration
0.00174144	78	26	6	0.230769	0.0769231	HP:0008619	HP	Bilateral sensorineural hearing impairment
0.00193858	760	26	14	0.538462	0.0184211	HP:0012379	HP	Abnormal circulating enzyme concentration or activity
0.00210274	765	26	14	0.538462	0.0183007	HP:0000745	HP	Abnormal diminished volition
0.00227683	344	26	10	0.384615	0.0290698	HP:0007700	HP	Ocular anterior segment dysgenesis
0.00246937	775	26	14	0.538462	0.0180645	HP:0011014	HP	Abnormal glucose homeostasis
0.00266888	350	26	10	0.384615	0.0285714	HP:0000597	HP	Ophthalmoparesis
0.00299184	271	26	9	0.346154	0.0332103	HP:0001254	HP	Lethargy
0.0030855	272	26	9	0.346154	0.0330882	HP:0011035	HP	Abnormal renal cortex morphology
0.00313639	450	26	11	0.423077	0.0244444	HP:0100659	HP	Abnormal cerebral vascular morphology
0.00328123	21	26	4	0.153846	0.190476	HP:0012465	HP	Elevated hepatic iron concentration
0.00328123	21	26	4	0.153846	0.190476	HP:0040134	HP	Abnormal hepatic iron concentration
0.00329807	1962	26	21	0.807692	0.0107034	HP:0012337	HP	Abnormal homeostasis
0.00350044	455	26	11	0.423077	0.0241758	HP:0001941	HP	Acidosis
0.0040683	90	26	6	0.230769	0.0666667	HP:0000091	HP	Abnormal renal tubule morphology
0.0048932	374	26	10	0.384615	0.026738	HP:0000135	HP	Hypogonadism
0.0056002	965	26	15	0.576923	0.015544	HP:0410042	HP	Abnormal liver morphology
0.00564719	1618	26	19	0.730769	0.0117429	HP:0000077	HP	Abnormality of the kidney
0.005773	150	26	7	0.269231	0.0466667	HP:0001711	HP	Abnormal left ventricle morphology
0.00589776	294	26	9	0.346154	0.0306122	HP:0012575	HP	Abnormal nephron morphology
0.00594191	480	26	11	0.423077	0.0229167	HP:0008047	HP	Abnormality of the vasculature of the eye
0.00631926	97	26	6	0.230769	0.0618557	HP:0012705	HP	Abnormal metabolic brain imaging by MRS
0.00631926	97	26	6	0.230769	0.0618557	HP:0031434	HP	Abnormal prosody
0.00659647	298	26	9	0.346154	0.0302013	HP:0000572	HP	Visual loss
0.00732428	391	26	10	0.384615	0.0255754	HP:0030163	HP	Abnormal vascular physiology
0.00750235	156	26	7	0.269231	0.0448718	HP:0012072	HP	Aciduria
0.00755498	849	26	14	0.538462	0.01649	HP:0003271	HP	Visceromegaly
0.00779619	8	26	3	0.115385	0.375	HP:0200023	HP	Priapism
0.00779619	8	26	3	0.115385	0.375	HP:0020059	HP	Increased red blood cell count
0.00779619	8	26	3	0.115385	0.375	HP:0011906	HP	Reduced beta/alpha synthesis ratio
0.00779619	8	26	3	0.115385	0.375	HP:0011905	HP	Reduced hemoglobin A
0.00779619	8	26	3	0.115385	0.375	HP:0020058	HP	Abnormal red blood cell count
0.00779619	8	26	3	0.115385	0.375	HP:0004817	HP	Drug-sensitive hemolytic anemia
0.00779619	8	26	3	0.115385	0.375	HP:0031090	HP	Finger dactylitis
0.00779619	8	26	3	0.115385	0.375	HP:0030058	HP	Sickled erythrocytes
0.00804095	495	26	11	0.423077	0.0222222	HP:0004360	HP	Abnormality of acid-base homeostasis
0.00819197	1655	26	19	0.730769	0.0114804	HP:0010935	HP	Abnormality of the upper urinary tract
0.00888046	160	26	7	0.269231	0.04375	HP:0032943	HP	Abnormal urine pH
0.010041	105	26	6	0.230769	0.0571429	HP:0000112	HP	Nephropathy
0.010041	105	26	6	0.230769	0.0571429	HP:0012703	HP	Abnormal subarachnoid space morphology
0.0109815	28	26	4	0.153846	0.142857	HP:0020118	HP	Radial artery aplasia
0.0109815	28	26	4	0.153846	0.142857	HP:0030270	HP	Elevated red cell adenosine deaminase activity
0.0109815	28	26	4	0.153846	0.142857	HP:0031640	HP	Abnormal radial artery morphology
0.0116584	9	26	3	0.115385	0.333333	HP:0005511	HP	Heinz body anemia
0.0116584	9	26	3	0.115385	0.333333	HP:0005546	HP	Increased red cell osmotic resistance
0.0116584	9	26	3	0.115385	0.333333	HP:0034280	HP	Target cells
0.0116584	9	26	3	0.115385	0.333333	HP:0045047	HP	HbS hemoglobin
0.0116584	9	26	3	0.115385	0.333333	HP:0045048	HP	Increased HbA2 hemoglobin
0.0116584	9	26	3	0.115385	0.333333	HP:0008346	HP	Increased red cell sickling tendency
0.0116977	1507	26	18	0.692308	0.0119443	HP:0002012	HP	Abnormality of the abdominal organs
0.0122583	414	26	10	0.384615	0.0241546	HP:0002013	HP	Vomiting
0.0123719	630	26	12	0.461538	0.0190476	HP:0008373	HP	Puberty and gonadal disorders
0.0124797	109	26	6	0.230769	0.0550459	HP:0000096	HP	Glomerular sclerosis
0.0126986	29	26	4	0.153846	0.137931	HP:0005532	HP	Macrocytic dyserythropoietic anemia
0.0126986	29	26	4	0.153846	0.137931	HP:4000209	HP	Abnormal erythrocyte adenosine deaminase activity
0.0130106	241	26	8	0.307692	0.033195	HP:0002345	HP	Action tremor
0.013159	110	26	6	0.230769	0.0545455	HP:0002381	HP	Aphasia
0.0146064	30	26	4	0.153846	0.133333	HP:0012400	HP	Abnormal circulating aldolase concentration
0.0149037	173	26	7	0.269231	0.0404624	HP:0002076	HP	Migraine
0.0158121	1723	26	19	0.730769	0.0110273	HP:0001871	HP	Abnormality of blood and blood-forming tissues
0.0164356	333	26	9	0.346154	0.027027	HP:0001123	HP	Visual field defect
0.0166038	10	26	3	0.115385	0.3	HP:0011886	HP	Hyphema
0.0166038	10	26	3	0.115385	0.3	HP:0025547	HP	Decreased mean corpuscular hemoglobin concentration
0.0173287	177	26	7	0.269231	0.039548	HP:0005162	HP	Abnormal left ventricular function
0.0188048	117	26	6	0.230769	0.0512821	HP:0001733	HP	Pancreatitis
0.019798	543	26	11	0.423077	0.0202578	HP:0009830	HP	Peripheral neuropathy
0.0203479	1750	26	19	0.730769	0.0108571	HP:0001627	HP	Abnormal heart morphology
0.0211207	440	26	10	0.384615	0.0227273	HP:0000821	HP	Hypothyroidism
0.0216054	33	26	4	0.153846	0.121212	HP:0012133	HP	Erythroid hypoplasia
0.0221397	259	26	8	0.307692	0.030888	HP:0000512	HP	Abnormal electroretinogram
0.0227602	11	26	3	0.115385	0.272727	HP:0011907	HP	Reduced alpha/beta synthesis ratio
0.0227602	11	26	3	0.115385	0.272727	HP:0034336	HP	Splenic infarction
0.0227602	11	26	3	0.115385	0.272727	HP:0011981	HP	Pigment gallstones
0.0227602	11	26	3	0.115385	0.272727	HP:0005560	HP	Imbalanced hemoglobin synthesis
0.0238805	1402	26	17	0.653846	0.0121255	HP:0025015	HP	Abnormal vascular morphology
0.0244094	34	26	4	0.153846	0.117647	HP:0012410	HP	Pure red cell aplasia
0.0280479	563	26	11	0.423077	0.0195382	HP:0002094	HP	Dyspnea
0.0285555	191	26	7	0.269231	0.0366492	HP:0100704	HP	Cerebral visual impairment
0.0301365	127	26	6	0.230769	0.0472441	HP:0002579	HP	Gastrointestinal dysmotility
0.0302539	12	26	3	0.115385	0.25	HP:0012119	HP	Methemoglobinemia
0.0302539	12	26	3	0.115385	0.25	HP:0010620	HP	Malar prominence
0.0316144	194	26	7	0.269231	0.0360825	HP:0001714	HP	Ventricular hypertrophy
0.0322271	958	26	14	0.538462	0.0146138	HP:0001438	HP	Abnormal abdomen morphology
0.0331283	2	26	2	0.0769231	1	HP:6000555	HP	Decreased erythrocyte fructose-1,6-bisphosphate aldolase activity
0.0334364	274	26	8	0.307692	0.0291971	HP:0000551	HP	Color vision defect
0.033799	464	26	10	0.384615	0.0215517	HP:0002926	HP	Abnormality of thyroid physiology
0.0344449	130	26	6	0.230769	0.0461538	HP:0030895	HP	Abnormal gastrointestinal motility
0.0349404	197	26	7	0.269231	0.035533	HP:0030872	HP	Abnormal cardiac ventricular function
0.0356089	827	26	13	0.5	0.0157195	HP:0012211	HP	Abnormal renal physiology
0.0361115	198	26	7	0.269231	0.0353535	HP:0003477	HP	Peripheral axonal neuropathy
0.0361452	367	26	9	0.346154	0.0245232	HP:0007703	HP	Abnormality of retinal pigmentation
0.0371624	278	26	8	0.307692	0.028777	HP:0000726	HP	Dementia
0.0383671	38	26	4	0.153846	0.105263	HP:0002669	HP	Osteosarcoma
0.0383671	38	26	4	0.153846	0.105263	HP:0011031	HP	Abnormality of iron homeostasis
0.0392095	13	26	3	0.115385	0.230769	HP:0020082	HP	Heinz bodies
0.0392385	133	26	6	0.230769	0.0451128	HP:0003130	HP	Abnormal peripheral myelination
0.0392385	133	26	6	0.230769	0.0451128	HP:0000709	HP	Psychosis
0.0407741	474	26	10	0.384615	0.021097	HP:0002069	HP	Bilateral tonic-clonic seizure
0.0409511	134	26	6	0.230769	0.0447761	HP:0005978	HP	Type II diabetes mellitus
0.042618	39	26	4	0.153846	0.102564	HP:0001227	HP	Abnormality of the thenar eminence
0.0472051	40	26	4	0.153846	0.1	HP:0006758	HP	Malignant genitourinary tract tumor
0.04975	14	26	3	0.115385	0.214286	HP:0025326	HP	Retinal arterial occlusion
0.04975	14	26	3	0.115385	0.214286	HP:0004870	HP	Chronic hemolytic anemia
3.77692e-13	115	32	13	0.40625	0.113043	KEGG:00190	KEGG	Oxidative phosphorylation
2.03047e-08	122	32	10	0.3125	0.0819672	KEGG:04260	KEGG	Cardiac muscle contraction
2.35555e-06	104	32	8	0.25	0.0769231	KEGG:03010	KEGG	Ribosome
0.0190267	1426	32	17	0.53125	0.0119215	KEGG:01100	KEGG	Metabolic pathways
5.67265e-08	100	26	11	0.423077	0.11	REAC:R-DRE-1428517	REAC	Aerobic respiration and respiratory electron transport
5.8007e-07	67	26	9	0.346154	0.134328	REAC:R-DRE-611105	REAC	Respiratory electron transport
5.68424e-05	80	26	8	0.307692	0.1	REAC:R-DRE-1799339	REAC	SRP-dependent cotranslational protein targeting to membrane
6.90961e-05	82	26	8	0.307692	0.097561	REAC:R-DRE-975956	REAC	Nonsense Mediated Decay (NMD) independent of the Exon Junction Complex (EJC)
9.17096e-05	85	26	8	0.307692	0.0941176	REAC:R-DRE-72689	REAC	Formation of a pool of free 40S subunits
0.00015649	91	26	8	0.307692	0.0879121	REAC:R-DRE-156827	REAC	L13a-mediated translational silencing of Ceruloplasmin expression
0.000257115	97	26	8	0.307692	0.0824742	REAC:R-DRE-72737	REAC	Cap-dependent Translation Initiation
0.000278368	98	26	8	0.307692	0.0816327	REAC:R-DRE-927802	REAC	Nonsense-Mediated Decay (NMD)
0.000278368	98	26	8	0.307692	0.0816327	REAC:R-DRE-72613	REAC	Eukaryotic Translation Initiation
0.000278368	98	26	8	0.307692	0.0816327	REAC:R-DRE-975957	REAC	Nonsense Mediated Decay (NMD) enhanced by the Exon Junction Complex (EJC)
0.0020122	34	26	5	0.192308	0.147059	REAC:R-DRE-6799198	REAC	Complex I biogenesis
0.00403733	39	26	5	0.192308	0.128205	REAC:R-DRE-9707564	REAC	Cytoprotection by HMOX1
0.00825626	45	26	5	0.192308	0.111111	REAC:R-DRE-72695	REAC	Formation of the ternary complex, and subsequently, the 43S complex
0.0105329	159	26	8	0.307692	0.0503145	REAC:R-DRE-72766	REAC	Translation
0.0125722	49	26	5	0.192308	0.102041	REAC:R-DRE-72702	REAC	Ribosomal scanning and start codon recognition
0.0188251	224	26	9	0.346154	0.0401786	REAC:R-DRE-8953854	REAC	Metabolism of RNA
1.96315e-11	71	22	13	0.590909	0.183099	WP:WP1339	WP	Electron transport chain
2.05467e-05	62	22	8	0.363636	0.129032	WP:WP324	WP	Cytoplasmic ribosomal proteins
2.09229e-05	43	22	7	0.318182	0.162791	WP:WP1335	WP	Oxidative phosphorylation
cardiomyocytes (ventricle)
p_value	term_size	query_size	intersection_size	precision	recall	term_id	source	term_name
0.0499554	3	1	1	1	0.333333	GO:0005833	GO:CC	hemoglobin complex
1.60486e-15	15	26	9	0.346154	0.6	HP:0001427	HP	Mitochondrial inheritance
1.66425e-14	11	26	8	0.307692	0.727273	HP:0032036	HP	Reduced contrast sensitivity
1.66425e-14	11	26	8	0.307692	0.727273	HP:0020120	HP	Retinal nerve fiber edema
3.63489e-14	206	26	16	0.615385	0.0776699	HP:0001644	HP	Dilated cardiomyopathy
4.97852e-14	12	26	8	0.307692	0.666667	HP:0000576	HP	Centrocecal scotoma
4.63077e-13	57	26	11	0.423077	0.192982	HP:0003200	HP	Ragged-red muscle fibers
5.81624e-13	39	26	10	0.384615	0.25641	HP:0008316	HP	Abnormal mitochondria in muscle tissue
8.53754e-13	60	26	11	0.423077	0.183333	HP:0000114	HP	Proximal tubulopathy
1.07668e-12	9	26	7	0.269231	0.777778	HP:0001112	HP	Leber optic atrophy
4.32628e-12	18	26	8	0.307692	0.444444	HP:0020119	HP	Abnormal retinal nerve fiber layer morphology
6.2079e-12	71	26	11	0.423077	0.15493	HP:0002572	HP	Episodic vomiting
9.8112e-12	11	26	7	0.269231	0.636364	HP:0007768	HP	Central retinal vessel vascular tortuosity
1.59674e-11	34	26	9	0.346154	0.264706	HP:0004309	HP	Ventricular preexcitation
1.99471e-11	21	26	8	0.307692	0.380952	HP:0200125	HP	Mitochondrial respiratory chain defects
2.1054e-11	54	26	10	0.384615	0.185185	HP:0003737	HP	Mitochondrial myopathy
2.28512e-11	194	26	14	0.538462	0.0721649	HP:0031546	HP	Cardiac conduction abnormality
4.26898e-11	156	26	13	0.5	0.0833333	HP:0004308	HP	Ventricular arrhythmia
1.01133e-10	14	26	7	0.269231	0.5	HP:0000631	HP	Retinal arterial tortuosity
1.5097e-10	26	26	8	0.307692	0.307692	HP:0007763	HP	Retinal telangiectasia
1.50797e-09	684	26	19	0.730769	0.0277778	HP:0030956	HP	Abnormality of cardiovascular system electrophysiology
1.75378e-09	10	26	6	0.230769	0.6	HP:0100611	HP	Multiple glomerular cysts
1.8274e-09	55	26	9	0.346154	0.163636	HP:0000829	HP	Hypoparathyroidism
2.84174e-09	36	26	8	0.307692	0.222222	HP:0007924	HP	Slow decrease in visual acuity
3.63316e-09	88	26	10	0.384615	0.113636	HP:0003800	HP	Muscle abnormality related to mitochondrial dysfunction
3.84653e-09	11	26	6	0.230769	0.545455	HP:0007327	HP	Mixed demyelinating and axonal polyneuropathy
4.08233e-09	89	26	10	0.384615	0.11236	HP:0000630	HP	Abnormal retinal artery morphology
5.58429e-09	129	26	11	0.423077	0.0852713	HP:0000124	HP	Renal tubular dysfunction
6.49125e-09	630	26	18	0.692308	0.0285714	HP:0011675	HP	Arrhythmia
7.03386e-09	23	26	7	0.269231	0.304348	HP:0002401	HP	Stroke-like episode
7.66959e-09	12	26	6	0.230769	0.5	HP:0012766	HP	Widened cerebral subarachnoid space
7.66959e-09	12	26	6	0.230769	0.5	HP:0007159	HP	Fluctuations in consciousness
1.6267e-08	44	26	8	0.307692	0.181818	HP:0000622	HP	Blurred vision
2.47742e-08	14	26	6	0.230769	0.428571	HP:0007067	HP	Distal peripheral sensory neuropathy
2.95743e-08	108	26	10	0.384615	0.0925926	HP:3000036	HP	Abnormal head blood vessel morphology
4.11644e-08	15	26	6	0.230769	0.4	HP:0003572	HP	Low plasma citrulline
5.72081e-08	30	26	7	0.269231	0.233333	HP:0001716	HP	Wolff-Parkinson-White syndrome
6.56619e-08	16	26	6	0.230769	0.375	HP:0005157	HP	Concentric hypertrophic cardiomyopathy
8.64569e-08	219	26	12	0.461538	0.0547945	HP:0003287	HP	Abnormality of mitochondrial metabolism
9.40237e-08	32	26	7	0.269231	0.21875	HP:0005116	HP	Arterial tortuosity
1.01168e-07	17	26	6	0.230769	0.352941	HP:0100027	HP	Recurrent pancreatitis
1.12799e-07	224	26	12	0.461538	0.0535714	HP:0001297	HP	Stroke
1.51288e-07	18	26	6	0.230769	0.333333	HP:0000816	HP	Abnormality of Krebs cycle metabolism
2.24307e-07	60	26	8	0.307692	0.133333	HP:0012841	HP	Retinal vascular tortuosity
2.76493e-07	184	26	11	0.423077	0.0597826	HP:0033578	HP	Pre-capillary pulmonary hypertension
2.76493e-07	184	26	11	0.423077	0.0597826	HP:0002092	HP	Pulmonary arterial hypertension
3.07501e-07	387	26	14	0.538462	0.0361757	HP:0003198	HP	Myopathy
3.07712e-07	244	26	12	0.461538	0.0491803	HP:0012103	HP	Abnormality of the mitochondrion
3.13481e-07	473	26	15	0.576923	0.0317125	HP:0001945	HP	Fever
3.1395e-07	20	26	6	0.230769	0.3	HP:0012429	HP	Aplasia/Hypoplasia of the cerebral white matter
3.4631e-07	38	26	7	0.269231	0.184211	HP:0004948	HP	Vascular tortuosity
3.91454e-07	190	26	11	0.423077	0.0578947	HP:0003128	HP	Lactic acidosis
3.91454e-07	190	26	11	0.423077	0.0578947	HP:0004890	HP	Elevated pulmonary artery pressure
4.07001e-07	318	26	13	0.5	0.0408805	HP:0004303	HP	Abnormal muscle fiber morphology
4.38188e-07	21	26	6	0.230769	0.285714	HP:0007183	HP	Focal T2 hyperintense basal ganglia lesion
4.38188e-07	21	26	6	0.230769	0.285714	HP:0004885	HP	Episodic respiratory distress
5.28796e-07	101	26	9	0.346154	0.0891089	HP:0011767	HP	Abnormality of the parathyroid physiology
6.00668e-07	22	26	6	0.230769	0.272727	HP:0011965	HP	Abnormal circulating citrulline concentration
1.01374e-06	72	26	8	0.307692	0.111111	HP:0001138	HP	Optic neuropathy
1.07695e-06	24	26	6	0.230769	0.25	HP:0003481	HP	Segmental peripheral demyelination/remyelination
1.11642e-06	618	26	16	0.615385	0.02589	HP:0004370	HP	Abnormality of temperature regulation
1.49069e-06	630	26	16	0.615385	0.0253968	HP:0001638	HP	Cardiomyopathy
1.71306e-06	115	26	9	0.346154	0.0782609	HP:0007141	HP	Sensorimotor neuropathy
1.83091e-06	26	26	6	0.230769	0.230769	HP:0001045	HP	Vitiligo
2.00081e-06	117	26	9	0.346154	0.0769231	HP:0000828	HP	Abnormality of the parathyroid gland
2.1656e-06	79	26	8	0.307692	0.101266	HP:0002174	HP	Postural tremor
2.2679e-06	365	26	13	0.5	0.0356164	HP:0000819	HP	Diabetes mellitus
2.34683e-06	27	26	6	0.230769	0.222222	HP:0001345	HP	Psychotic mentation
2.97774e-06	28	26	6	0.230769	0.214286	HP:0025268	HP	Stuttering
2.97774e-06	28	26	6	0.230769	0.214286	HP:0000590	HP	Progressive external ophthalmoplegia
3.23666e-06	83	26	8	0.307692	0.0963855	HP:0000649	HP	Abnormality of visual evoked potentials
3.74307e-06	29	26	6	0.230769	0.206897	HP:0002331	HP	Recurrent paroxysmal headache
3.92636e-06	85	26	8	0.307692	0.0941176	HP:0000603	HP	Central scotoma
4.27971e-06	676	26	16	0.615385	0.0236686	HP:0001637	HP	Abnormal myocardium morphology
4.5271e-06	386	26	13	0.5	0.0336788	HP:0001952	HP	Glucose intolerance
4.57603e-06	308	26	12	0.461538	0.038961	HP:0001639	HP	Hypertrophic cardiomyopathy
5.14514e-06	130	26	9	0.346154	0.0692308	HP:0002490	HP	Increased CSF lactate
5.14514e-06	130	26	9	0.346154	0.0692308	HP:0030085	HP	Abnormal CSF lactate concentration
5.76634e-06	31	26	6	0.230769	0.193548	HP:0004389	HP	Intestinal pseudo-obstruction
6.03206e-06	56	26	7	0.269231	0.125	HP:0002045	HP	Hypothermia
7.07534e-06	32	26	6	0.230769	0.1875	HP:0003648	HP	Lacticaciduria
7.08895e-06	249	26	11	0.423077	0.0441767	HP:0030875	HP	Abnormality of pulmonary circulation
1.04366e-05	34	26	6	0.230769	0.176471	HP:0010794	HP	Impaired visuospatial constructive cognition
1.25574e-05	35	26	6	0.230769	0.171429	HP:0033109	HP	Abnormal circulating non-proteinogenic amino acid concentration
1.40524e-05	856	26	17	0.653846	0.0198598	HP:0034684	HP	Abnormal enzyme concentration or activity
1.78755e-05	37	26	6	0.230769	0.162162	HP:0012751	HP	Abnormal basal ganglia MRI signal intensity
1.86177e-05	18	26	5	0.192308	0.277778	HP:0001930	HP	Nonspherocytic hemolytic anemia
1.9112e-05	873	26	17	0.653846	0.0194731	HP:0003110	HP	Abnormality of urine homeostasis
2.05833e-05	209	26	10	0.384615	0.0478469	HP:0002134	HP	Abnormal basal ganglia morphology
2.89233e-05	109	26	8	0.307692	0.0733945	HP:0045040	HP	Abnormal circulating lactate dehydrogenase concentration
2.9905e-05	70	26	7	0.269231	0.1	HP:0001271	HP	Polyneuropathy
4.60223e-05	43	26	6	0.230769	0.139535	HP:0000408	HP	Progressive sensorineural hearing impairment
4.60223e-05	43	26	6	0.230769	0.139535	HP:0002913	HP	Myoglobinuria
4.60223e-05	43	26	6	0.230769	0.139535	HP:0002883	HP	Hyperventilation
4.71439e-05	167	26	9	0.346154	0.0538922	HP:0003546	HP	Exercise intolerance
5.31259e-05	44	26	6	0.230769	0.136364	HP:0007302	HP	Bipolar affective disorder
6.43505e-05	78	26	7	0.269231	0.0897436	HP:0003828	HP	Variable expressivity
6.43505e-05	78	26	7	0.269231	0.0897436	HP:0003812	HP	Phenotypic variability
7.00631e-05	46	26	6	0.230769	0.130435	HP:0012704	HP	Widened subarachnoid space
7.55336e-05	312	26	11	0.423077	0.0352564	HP:0001635	HP	Congestive heart failure
7.83611e-05	177	26	9	0.346154	0.0508475	HP:0005162	HP	Abnormal left ventricular function
8.00704e-05	47	26	6	0.230769	0.12766	HP:0001730	HP	Progressive hearing impairment
8.00704e-05	47	26	6	0.230769	0.12766	HP:0002483	HP	Bulbar signs
8.02577e-05	124	26	8	0.307692	0.0645161	HP:0430106	HP	Abnormal brain-evoked potentials
8.02577e-05	124	26	8	0.307692	0.0645161	HP:0000575	HP	Scotoma
9.83772e-05	246	26	10	0.384615	0.0406504	HP:0002151	HP	Increased circulating lactate concentration
0.000105836	717	26	15	0.576923	0.0209205	HP:0002240	HP	Hepatomegaly
0.000117412	50	26	6	0.230769	0.12	HP:0002922	HP	Increased CSF protein concentration
0.000126377	187	26	9	0.346154	0.0481283	HP:0025454	HP	Abnormal CSF metabolite concentration
0.00013266	51	26	6	0.230769	0.117647	HP:0000751	HP	Personality changes
0.000148197	333	26	11	0.423077	0.033033	HP:0008046	HP	Abnormal retinal vascular morphology
0.000148717	419	26	12	0.461538	0.0286396	HP:0004354	HP	Abnormal circulating carboxylic acid concentration
0.000149504	52	26	6	0.230769	0.115385	HP:0003201	HP	Rhabdomyolysis
0.000175575	90	26	7	0.269231	0.0777778	HP:0025435	HP	Increased circulating lactate dehydrogenase concentration
0.000185732	138	26	8	0.307692	0.057971	HP:0000519	HP	Developmental cataract
0.000188503	54	26	6	0.230769	0.111111	HP:0025456	HP	Abnormal CSF protein concentration
0.000198392	197	26	9	0.346154	0.0456853	HP:0030872	HP	Abnormal cardiac ventricular function
0.000233815	760	26	15	0.576923	0.0197368	HP:0012379	HP	Abnormal circulating enzyme concentration or activity
0.000262427	57	26	6	0.230769	0.105263	HP:0012377	HP	Hemianopia
0.000295627	97	26	7	0.269231	0.0721649	HP:0031434	HP	Abnormal prosody
0.000304619	775	26	15	0.576923	0.0193548	HP:0011014	HP	Abnormal glucose homeostasis
0.000328107	450	26	12	0.461538	0.0266667	HP:0100659	HP	Abnormal cerebral vascular morphology
0.00035873	60	26	6	0.230769	0.1	HP:0100651	HP	Type I diabetes mellitus
0.000370644	455	26	12	0.461538	0.0263736	HP:0001941	HP	Acidosis
0.000396645	61	26	6	0.230769	0.0983607	HP:0003348	HP	Hyperalaninemia
0.000401953	13	26	4	0.153846	0.307692	HP:0003558	HP	Viral infection-induced rhabdomyolysis
0.000414416	153	26	8	0.307692	0.0522876	HP:0000529	HP	Progressive visual loss
0.000433266	563	26	13	0.5	0.0230906	HP:0002094	HP	Dyspnea
0.000437797	62	26	6	0.230769	0.0967742	HP:0010916	HP	Abnormal circulating alanine concentration
0.000437797	62	26	6	0.230769	0.0967742	HP:0010915	HP	Abnormal circulating pyruvate family amino acid concentration
0.000481613	156	26	8	0.307692	0.0512821	HP:0012072	HP	Aciduria
0.000482397	63	26	6	0.230769	0.0952381	HP:0007108	HP	Demyelinating peripheral neuropathy
0.000482397	63	26	6	0.230769	0.0952381	HP:0002135	HP	Basal ganglia calcification
0.000585635	160	26	8	0.307692	0.05	HP:0032943	HP	Abnormal urine pH
0.000639159	66	26	6	0.230769	0.0909091	HP:0011096	HP	Peripheral demyelination
0.000748865	230	26	9	0.346154	0.0391304	HP:0000580	HP	Pigmentary retinopathy
0.000749505	111	26	7	0.269231	0.0630631	HP:0000763	HP	Sensory neuropathy
0.000765024	391	26	11	0.423077	0.028133	HP:0030163	HP	Abnormal vascular physiology
0.000768913	965	26	16	0.615385	0.0165803	HP:0410042	HP	Abnormal liver morphology
0.000786728	707	26	14	0.538462	0.019802	HP:0001903	HP	Anemia
0.000805584	393	26	11	0.423077	0.0279898	HP:0001298	HP	Encephalopathy
0.00083556	69	26	6	0.230769	0.0869565	HP:0012707	HP	Elevated brain lactate level by MRS
0.00083556	69	26	6	0.230769	0.0869565	HP:0000544	HP	External ophthalmoplegia
0.00091109	70	26	6	0.230769	0.0857143	HP:0025045	HP	Abnormal brain lactate level by MRS
0.000932199	236	26	9	0.346154	0.0381356	HP:0000095	HP	Abnormal renal glomerulus morphology
0.000933774	495	26	12	0.461538	0.0242424	HP:0004360	HP	Abnormality of acid-base homeostasis
0.000966275	237	26	9	0.346154	0.0379747	HP:0031263	HP	Abnormal renal corpuscle morphology
0.000992138	71	26	6	0.230769	0.084507	HP:0033108	HP	Abnormal circulating proteinogenic amino acid derivative concentration
0.00103596	849	26	15	0.576923	0.0176678	HP:0003271	HP	Visceromegaly
0.00115343	242	26	9	0.346154	0.0371901	HP:0001410	HP	Decreased liver function
0.00115343	242	26	9	0.346154	0.0371901	HP:0002098	HP	Respiratory distress
0.00121809	176	26	8	0.307692	0.0454545	HP:0001009	HP	Telangiectasia
0.00127153	74	26	6	0.230769	0.0810811	HP:0000097	HP	Focal segmental glomerulosclerosis
0.00132512	246	26	9	0.346154	0.0365854	HP:0025155	HP	Abnormality of hepatobiliary system physiology
0.00136215	414	26	11	0.423077	0.02657	HP:0002013	HP	Vomiting
0.00143022	122	26	7	0.269231	0.057377	HP:0001269	HP	Hemiparesis
0.00171496	42	26	5	0.192308	0.119048	HP:0011904	HP	Persistence of hemoglobin F
0.00173324	1507	26	19	0.730769	0.0126078	HP:0002012	HP	Abnormality of the abdominal organs
0.00174144	78	26	6	0.230769	0.0769231	HP:0008619	HP	Bilateral sensorineural hearing impairment
0.00174265	634	26	13	0.5	0.0205047	HP:0011004	HP	Abnormal systemic arterial morphology
0.00254562	543	26	12	0.461538	0.0220994	HP:0009830	HP	Peripheral neuropathy
0.00255737	194	26	8	0.307692	0.0412371	HP:0001714	HP	Ventricular hypertrophy
0.00263155	779	26	14	0.538462	0.0179718	HP:0001877	HP	Abnormal erythrocyte morphology
0.00266888	350	26	10	0.384615	0.0285714	HP:0000597	HP	Ophthalmoparesis
0.00298491	198	26	8	0.307692	0.040404	HP:0003477	HP	Peripheral axonal neuropathy
0.0030855	272	26	9	0.346154	0.0330882	HP:0011035	HP	Abnormal renal cortex morphology
0.00328123	21	26	4	0.153846	0.190476	HP:0040134	HP	Abnormal hepatic iron concentration
0.00328123	21	26	4	0.153846	0.190476	HP:0012465	HP	Elevated hepatic iron concentration
0.00329807	1962	26	21	0.807692	0.0107034	HP:0012337	HP	Abnormal homeostasis
0.00336123	2187	26	22	0.846154	0.0100594	HP:0011805	HP	Abnormal skeletal muscle morphology
0.0040683	90	26	6	0.230769	0.0666667	HP:0000091	HP	Abnormal renal tubule morphology
0.0048932	374	26	10	0.384615	0.026738	HP:0000135	HP	Hypogonadism
0.00496716	1426	26	18	0.692308	0.0126227	HP:0025142	HP	Constitutional symptom
0.0050934	958	26	15	0.576923	0.0156576	HP:0001438	HP	Abnormal abdomen morphology
0.00524862	474	26	11	0.423077	0.0232068	HP:0002069	HP	Bilateral tonic-clonic seizure
0.00548594	827	26	14	0.538462	0.0169287	HP:0012211	HP	Abnormal renal physiology
0.005773	150	26	7	0.269231	0.0466667	HP:0001711	HP	Abnormal left ventricle morphology
0.00589776	294	26	9	0.346154	0.0306122	HP:0012575	HP	Abnormal nephron morphology
0.00594191	480	26	11	0.423077	0.0229167	HP:0008047	HP	Abnormality of the vasculature of the eye
0.00631926	97	26	6	0.230769	0.0618557	HP:0012705	HP	Abnormal metabolic brain imaging by MRS
0.00659647	298	26	9	0.346154	0.0302013	HP:0000572	HP	Visual loss
0.00722228	1291	26	17	0.653846	0.0131681	HP:0011277	HP	Abnormality of the urinary system physiology
0.00779619	8	26	3	0.115385	0.375	HP:0200023	HP	Priapism
0.00779619	8	26	3	0.115385	0.375	HP:0011905	HP	Reduced hemoglobin A
0.00779619	8	26	3	0.115385	0.375	HP:0011906	HP	Reduced beta/alpha synthesis ratio
0.00779619	8	26	3	0.115385	0.375	HP:0031090	HP	Finger dactylitis
0.00779619	8	26	3	0.115385	0.375	HP:0020059	HP	Increased red blood cell count
0.00779619	8	26	3	0.115385	0.375	HP:0030058	HP	Sickled erythrocytes
0.00779619	8	26	3	0.115385	0.375	HP:0020058	HP	Abnormal red blood cell count
0.00779619	8	26	3	0.115385	0.375	HP:0004817	HP	Drug-sensitive hemolytic anemia
0.010041	105	26	6	0.230769	0.0571429	HP:0000112	HP	Nephropathy
0.010041	105	26	6	0.230769	0.0571429	HP:0012703	HP	Abnormal subarachnoid space morphology
0.0113018	61	26	5	0.192308	0.0819672	HP:0012131	HP	Abnormal number of erythroid precursors
0.0116584	9	26	3	0.115385	0.333333	HP:0045048	HP	Increased HbA2 hemoglobin
0.0116584	9	26	3	0.115385	0.333333	HP:0034280	HP	Target cells
0.0116584	9	26	3	0.115385	0.333333	HP:0008346	HP	Increased red cell sickling tendency
0.0116584	9	26	3	0.115385	0.333333	HP:0045047	HP	HbS hemoglobin
0.0116584	9	26	3	0.115385	0.333333	HP:0005546	HP	Increased red cell osmotic resistance
0.0116584	9	26	3	0.115385	0.333333	HP:0005511	HP	Heinz body anemia
0.0121091	1695	26	19	0.730769	0.0112094	HP:0011025	HP	Abnormal cardiovascular system physiology
0.0123719	630	26	12	0.461538	0.0190476	HP:0008373	HP	Puberty and gonadal disorders
0.0124797	109	26	6	0.230769	0.0550459	HP:0000096	HP	Glomerular sclerosis
0.0130106	241	26	8	0.307692	0.033195	HP:0002345	HP	Action tremor
0.013159	110	26	6	0.230769	0.0545455	HP:0002381	HP	Aphasia
0.0138321	243	26	8	0.307692	0.0329218	HP:0000764	HP	Peripheral axonal degeneration
0.0143492	64	26	5	0.192308	0.078125	HP:0005518	HP	Increased mean corpuscular volume
0.0146064	30	26	4	0.153846	0.133333	HP:0012400	HP	Abnormal circulating aldolase concentration
0.0149037	173	26	7	0.269231	0.0404624	HP:0003829	HP	Typified by incomplete penetrance
0.0149037	173	26	7	0.269231	0.0404624	HP:0002076	HP	Migraine
0.01493	765	26	13	0.5	0.0169935	HP:0000745	HP	Abnormal diminished volition
0.0157062	902	26	14	0.538462	0.0155211	HP:0002793	HP	Abnormal pattern of respiration
0.0164356	333	26	9	0.346154	0.027027	HP:0001123	HP	Visual field defect
0.0166038	10	26	3	0.115385	0.3	HP:0009045	HP	Exercise-induced rhabdomyolysis
0.0166038	10	26	3	0.115385	0.3	HP:0011886	HP	Hyphema
0.0166038	10	26	3	0.115385	0.3	HP:0025547	HP	Decreased mean corpuscular hemoglobin concentration
0.0170631	250	26	8	0.307692	0.032	HP:0001977	HP	Abnormal thrombosis
0.0188048	117	26	6	0.230769	0.0512821	HP:0001733	HP	Pancreatitis
0.0203479	1750	26	19	0.730769	0.0108571	HP:0001627	HP	Abnormal heart morphology
0.0211207	440	26	10	0.384615	0.0227273	HP:0000821	HP	Hypothyroidism
0.0221397	259	26	8	0.307692	0.030888	HP:0000512	HP	Abnormal electroretinogram
0.0227602	11	26	3	0.115385	0.272727	HP:0011907	HP	Reduced alpha/beta synthesis ratio
0.0227602	11	26	3	0.115385	0.272727	HP:0011981	HP	Pigment gallstones
0.0227602	11	26	3	0.115385	0.272727	HP:0034336	HP	Splenic infarction
0.0227602	11	26	3	0.115385	0.272727	HP:0005560	HP	Imbalanced hemoglobin synthesis
0.025081	123	26	6	0.230769	0.0487805	HP:0001712	HP	Left ventricular hypertrophy
0.0285555	191	26	7	0.269231	0.0366492	HP:0100704	HP	Cerebral visual impairment
0.0293821	74	26	5	0.192308	0.0675676	HP:0025065	HP	Abnormal mean corpuscular volume
0.0301365	127	26	6	0.230769	0.0472441	HP:0002579	HP	Gastrointestinal dysmotility
0.0302539	12	26	3	0.115385	0.25	HP:0010620	HP	Malar prominence
0.0302539	12	26	3	0.115385	0.25	HP:0012119	HP	Methemoglobinemia
0.0308537	271	26	8	0.307692	0.0295203	HP:0001254	HP	Lethargy
0.0309694	1260	26	16	0.615385	0.0126984	HP:0001392	HP	Abnormality of the liver
0.0331283	2	26	2	0.0769231	1	HP:6000555	HP	Decreased erythrocyte fructose-1,6-bisphosphate aldolase activity
0.0334364	274	26	8	0.307692	0.0291971	HP:0000551	HP	Color vision defect
0.033799	464	26	10	0.384615	0.0215517	HP:0002926	HP	Abnormality of thyroid physiology
0.0344449	130	26	6	0.230769	0.0461538	HP:0030895	HP	Abnormal gastrointestinal motility
0.0346261	1618	26	18	0.692308	0.0111248	HP:0000077	HP	Abnormality of the kidney
0.035176	1272	26	16	0.615385	0.0125786	HP:0011354	HP	Generalized abnormality of skin
0.0361452	367	26	9	0.346154	0.0245232	HP:0007703	HP	Abnormality of retinal pigmentation
0.0362878	3010	26	24	0.923077	0.00797342	HP:0001939	HP	Abnormality of metabolism/homeostasis
0.0371624	278	26	8	0.307692	0.028777	HP:0000726	HP	Dementia
0.0381321	702	26	12	0.461538	0.017094	HP:0011017	HP	Abnormal cellular physiology
0.0383671	38	26	4	0.153846	0.105263	HP:0011031	HP	Abnormality of iron homeostasis
0.0392095	13	26	3	0.115385	0.230769	HP:0020082	HP	Heinz bodies
0.0392385	133	26	6	0.230769	0.0451128	HP:0003130	HP	Abnormal peripheral myelination
0.0392385	133	26	6	0.230769	0.0451128	HP:0000709	HP	Psychosis
0.0409511	134	26	6	0.230769	0.0447761	HP:0005978	HP	Type II diabetes mellitus
0.0415358	475	26	10	0.384615	0.0210526	HP:0000759	HP	Abnormal peripheral nervous system morphology
0.0486967	1655	26	18	0.692308	0.0108761	HP:0010935	HP	Abnormality of the upper urinary tract
0.04975	14	26	3	0.115385	0.214286	HP:0004870	HP	Chronic hemolytic anemia
0.04975	14	26	3	0.115385	0.214286	HP:0025326	HP	Retinal arterial occlusion
1.28848e-13	115	30	13	0.433333	0.113043	KEGG:00190	KEGG	Oxidative phosphorylation
2.23528e-07	122	30	9	0.3	0.0737705	KEGG:04260	KEGG	Cardiac muscle contraction
0.000293337	1426	30	19	0.633333	0.013324	KEGG:01100	KEGG	Metabolic pathways
0.00649149	56	30	4	0.133333	0.0714286	KEGG:00010	KEGG	Glycolysis / Gluconeogenesis
8.97501e-09	100	23	11	0.478261	0.11	REAC:R-DRE-1428517	REAC	Aerobic respiration and respiratory electron transport
1.32883e-07	67	23	9	0.391304	0.134328	REAC:R-DRE-611105	REAC	Respiratory electron transport
0.000874973	34	23	5	0.217391	0.147059	REAC:R-DRE-6799198	REAC	Complex I biogenesis
0.00176329	39	23	5	0.217391	0.128205	REAC:R-DRE-9707564	REAC	Cytoprotection by HMOX1
0.0111998	730	23	15	0.652174	0.0205479	REAC:R-DRE-1430728	REAC	Metabolism
0.0490347	750	38	6	0.157895	0.008	TF:M03802	TF	Factor: SF-1; motif: NYCAAGGYCANNNN
3.42919e-12	71	20	13	0.65	0.183099	WP:WP1339	WP	Electron transport chain
1.03043e-05	43	20	7	0.35	0.162791	WP:WP1335	WP	Oxidative phosphorylation
endocardium
p_value	term_size	query_size	intersection_size	precision	recall	term_id	source	term_name
3.78555e-11	42	15	8	0.533333	0.190476	HP:0011904	HP	Persistence of hemoglobin F
9.24686e-10	61	15	8	0.533333	0.131148	HP:0012131	HP	Abnormal number of erythroid precursors
1.38518e-09	64	15	8	0.533333	0.125	HP:0005518	HP	Increased mean corpuscular volume
4.66422e-09	74	15	8	0.533333	0.108108	HP:0025065	HP	Abnormal mean corpuscular volume
1.47109e-08	85	15	8	0.533333	0.0941176	HP:0011902	HP	Abnormal hemoglobin
1.62016e-08	86	15	8	0.533333	0.0930233	HP:0001894	HP	Thrombocytosis
2.8231e-08	92	15	8	0.533333	0.0869565	HP:0004312	HP	Abnormal reticulocyte morphology
1.56717e-07	180	15	9	0.6	0.05	HP:0000980	HP	Pallor
7.79907e-06	28	15	5	0.333333	0.178571	HP:0031640	HP	Abnormal radial artery morphology
7.79907e-06	28	15	5	0.333333	0.178571	HP:0030270	HP	Elevated red cell adenosine deaminase activity
7.79907e-06	28	15	5	0.333333	0.178571	HP:0020118	HP	Radial artery aplasia
9.40987e-06	29	15	5	0.333333	0.172414	HP:0005532	HP	Macrocytic dyserythropoietic anemia
9.40987e-06	29	15	5	0.333333	0.172414	HP:4000209	HP	Abnormal erythrocyte adenosine deaminase activity
1.86944e-05	33	15	5	0.333333	0.151515	HP:0012133	HP	Erythroid hypoplasia
2.18849e-05	34	15	5	0.333333	0.147059	HP:0012410	HP	Pure red cell aplasia
2.92145e-05	218	15	8	0.533333	0.0366972	HP:0010972	HP	Anemia of inadequate production
3.21452e-05	138	15	7	0.466667	0.0507246	HP:0000519	HP	Developmental cataract
3.92436e-05	38	15	5	0.333333	0.131579	HP:0002669	HP	Osteosarcoma
4.49477e-05	39	15	5	0.333333	0.128205	HP:0001227	HP	Abnormality of the thenar eminence
5.12924e-05	40	15	5	0.333333	0.125	HP:0006758	HP	Malignant genitourinary tract tumor
5.83294e-05	41	15	5	0.333333	0.121951	HP:0040276	HP	Adenocarcinoma of the colon
7.47009e-05	43	15	5	0.333333	0.116279	HP:0001896	HP	Reticulocytopenia
0.000105901	46	15	5	0.333333	0.108696	HP:0001895	HP	Normochromic anemia
0.000105901	46	15	5	0.333333	0.108696	HP:0040275	HP	Adenocarcinoma of the large intestine
0.000124586	707	15	11	0.733333	0.0155587	HP:0001903	HP	Anemia
0.000146663	49	15	5	0.333333	0.102041	HP:0009999	HP	Partial duplication of the phalanx of hand
0.000146663	49	15	5	0.333333	0.102041	HP:0009944	HP	Partial duplication of thumb phalanx
0.000180134	51	15	5	0.333333	0.0980392	HP:0040273	HP	Adenocarcinoma of the intestines
0.00024143	54	15	5	0.333333	0.0925926	HP:0030272	HP	Abnormal erythrocyte enzyme concentration or activity
0.000244571	21	15	4	0.266667	0.190476	HP:0012465	HP	Elevated hepatic iron concentration
0.000244571	21	15	4	0.266667	0.190476	HP:0040134	HP	Abnormal hepatic iron concentration
0.00034578	779	15	11	0.733333	0.0141207	HP:0001877	HP	Abnormal erythrocyte morphology
0.000413223	60	15	5	0.333333	0.0833333	HP:0000912	HP	Sprengel anomaly
0.000413223	60	15	5	0.333333	0.0833333	HP:0000114	HP	Proximal tubulopathy
0.000573443	64	15	5	0.333333	0.078125	HP:0009777	HP	Absent thumb
0.000620303	65	15	5	0.333333	0.0769231	HP:0001790	HP	Nonimmune hydrops fetalis
0.000670146	66	15	5	0.333333	0.0757576	HP:0000185	HP	Cleft soft palate
0.000701473	634	15	10	0.666667	0.0157729	HP:0011004	HP	Abnormal systemic arterial morphology
0.000902152	70	15	5	0.333333	0.0714286	HP:0009942	HP	Duplication of thumb phalanx
0.00103981	72	15	5	0.333333	0.0694444	HP:0001199	HP	Triphalangeal thumb
0.00109247	8	15	3	0.2	0.375	HP:0031090	HP	Finger dactylitis
0.00109247	8	15	3	0.2	0.375	HP:0020058	HP	Abnormal red blood cell count
0.00109247	8	15	3	0.2	0.375	HP:0011906	HP	Reduced beta/alpha synthesis ratio
0.00109247	8	15	3	0.2	0.375	HP:0004817	HP	Drug-sensitive hemolytic anemia
0.00109247	8	15	3	0.2	0.375	HP:0200023	HP	Priapism
0.00109247	8	15	3	0.2	0.375	HP:0030058	HP	Sickled erythrocytes
0.00109247	8	15	3	0.2	0.375	HP:0011905	HP	Reduced hemoglobin A
0.00109247	8	15	3	0.2	0.375	HP:0020059	HP	Increased red blood cell count
0.00116344	350	15	8	0.533333	0.0228571	HP:0007378	HP	Neoplasm of the gastrointestinal tract
0.00163608	9	15	3	0.2	0.333333	HP:0034280	HP	Target cells
0.00163608	9	15	3	0.2	0.333333	HP:0045047	HP	HbS hemoglobin
0.00163608	9	15	3	0.2	0.333333	HP:0045048	HP	Increased HbA2 hemoglobin
0.00163608	9	15	3	0.2	0.333333	HP:0008346	HP	Increased red cell sickling tendency
0.00163608	9	15	3	0.2	0.333333	HP:0005511	HP	Heinz body anemia
0.00163608	9	15	3	0.2	0.333333	HP:0005546	HP	Increased red cell osmotic resistance
0.00165748	79	15	5	0.333333	0.0632911	HP:0001087	HP	Developmental glaucoma
0.00176534	80	15	5	0.333333	0.0625	HP:0001972	HP	Macrocytic anemia
0.00225351	84	15	5	0.333333	0.0595238	HP:0004808	HP	Acute myeloid leukemia
0.00233352	10	15	3	0.2	0.3	HP:0025547	HP	Decreased mean corpuscular hemoglobin concentration
0.00233352	10	15	3	0.2	0.3	HP:0011886	HP	Hyphema
0.00268508	87	15	5	0.333333	0.0574713	HP:0002672	HP	Gastrointestinal carcinoma
0.00268508	87	15	5	0.333333	0.0574713	HP:0006749	HP	Malignant gastrointestinal tract tumors
0.00293694	38	15	4	0.266667	0.105263	HP:0011031	HP	Abnormality of iron homeostasis
0.00300727	89	15	5	0.333333	0.0561798	HP:0100273	HP	Neoplasm of the colon
0.00300727	89	15	5	0.333333	0.0561798	HP:0000630	HP	Abnormal retinal artery morphology
0.00320345	11	15	3	0.2	0.272727	HP:0034336	HP	Splenic infarction
0.00320345	11	15	3	0.2	0.272727	HP:0011981	HP	Pigment gallstones
0.00320345	11	15	3	0.2	0.272727	HP:0005560	HP	Imbalanced hemoglobin synthesis
0.00320345	11	15	3	0.2	0.272727	HP:0011907	HP	Reduced alpha/beta synthesis ratio
0.00329582	271	15	7	0.466667	0.0258303	HP:0001254	HP	Lethargy
0.00396392	411	15	8	0.533333	0.0194647	HP:0034930	HP	Digestive system neoplasm
0.00426443	12	15	3	0.2	0.25	HP:0010620	HP	Malar prominence
0.00426443	12	15	3	0.2	0.25	HP:0012119	HP	Methemoglobinemia
0.00553489	13	15	3	0.2	0.230769	HP:0020082	HP	Heinz bodies
0.00591815	102	15	5	0.333333	0.0490196	HP:0009380	HP	Finger aplasia
0.00703312	14	15	3	0.2	0.214286	HP:0004870	HP	Chronic hemolytic anemia
0.00703312	14	15	3	0.2	0.214286	HP:0025326	HP	Retinal arterial occlusion
0.0078493	108	15	5	0.333333	0.0462963	HP:3000036	HP	Abnormal head blood vessel morphology
0.00877732	15	15	3	0.2	0.2	HP:0001427	HP	Mitochondrial inheritance
0.0107856	16	15	3	0.2	0.1875	HP:0004823	HP	Anisopoikilocytosis
0.0107856	16	15	3	0.2	0.1875	HP:0200123	HP	Chronic hepatitis
0.0107856	16	15	3	0.2	0.1875	HP:0001722	HP	High-output congestive heart failure
0.0109077	206	15	6	0.4	0.0291262	HP:0001644	HP	Dilated cardiomyopathy
0.0131803	120	15	5	0.333333	0.0416667	HP:0010622	HP	Neoplasm of the skeletal system
0.013212	55	15	4	0.266667	0.0727273	HP:0000829	HP	Hypoparathyroidism
0.0156658	18	15	3	0.2	0.166667	HP:0001930	HP	Nonspherocytic hemolytic anemia
0.0160986	125	15	5	0.333333	0.04	HP:0002863	HP	Myelodysplasia
0.0161852	344	15	7	0.466667	0.0203488	HP:0007700	HP	Ocular anterior segment dysgenesis
0.0173985	127	15	5	0.333333	0.0393701	HP:0100834	HP	Neoplasm of the large intestine
0.0185734	19	15	3	0.2	0.157895	HP:0020080	HP	Erythrocyte inclusion bodies
0.0187793	129	15	5	0.333333	0.0387597	HP:0000124	HP	Renal tubular dysfunction
0.0213735	62	15	4	0.266667	0.0645161	HP:0011030	HP	Abnormal blood transition element cation concentration
0.021816	20	15	3	0.2	0.15	HP:0025066	HP	Decreased mean corpuscular volume
0.0226086	134	15	5	0.333333	0.0373134	HP:0002488	HP	Acute leukemia
0.0243011	136	15	5	0.333333	0.0367647	HP:0001789	HP	Hydrops fetalis
0.0243011	136	15	5	0.333333	0.0367647	HP:0009778	HP	Short thumb
0.0254113	21	15	3	0.2	0.142857	HP:0430028	HP	Hyperplasia of the maxilla
0.0254113	21	15	3	0.2	0.142857	HP:0032231	HP	Hypochromia
0.0259864	528	15	8	0.533333	0.0151515	HP:0011873	HP	Abnormal platelet count
0.027102	531	15	8	0.533333	0.0150659	HP:0011875	HP	Abnormal platelet morphology
0.0293764	22	15	3	0.2	0.136364	HP:0020054	HP	Abnormal erythrocyte physiology
0.0327598	69	15	4	0.266667	0.057971	HP:0003281	HP	Increased circulating ferritin concentration
0.0331826	145	15	5	0.333333	0.0344828	HP:0000465	HP	Webbed neck
0.0337288	23	15	3	0.2	0.130435	HP:0001899	HP	Increased hematocrit
0.0343076	146	15	5	0.333333	0.0342466	HP:0001421	HP	Abnormality of the musculature of the hand
0.0384855	24	15	3	0.2	0.125	HP:0031850	HP	Abnormal hematocrit
0.0388017	72	15	4	0.266667	0.0555556	HP:0040133	HP	Abnormal circulating ferritin concentration
0.0436634	25	15	3	0.2	0.12	HP:0004840	HP	Hypochromic microcytic anemia
0.0436634	25	15	3	0.2	0.12	HP:0012132	HP	Erythroid hyperplasia
0.0475595	573	15	8	0.533333	0.0139616	HP:0001872	HP	Abnormality of thrombocytes
0.0492796	26	15	3	0.2	0.115385	HP:0100724	HP	Hypercoagulability
0.0492796	26	15	3	0.2	0.115385	HP:0025409	HP	Abnormal spleen physiology
0.0492796	26	15	3	0.2	0.115385	HP:0001971	HP	Hypersplenism
2.31542e-17	104	20	13	0.65	0.125	KEGG:03010	KEGG	Ribosome
2.75696e-14	80	20	13	0.65	0.1625	REAC:R-DRE-1799339	REAC	SRP-dependent cotranslational protein targeting to membrane
3.8846e-14	82	20	13	0.65	0.158537	REAC:R-DRE-975956	REAC	Nonsense Mediated Decay (NMD) independent of the Exon Junction Complex (EJC)
6.38844e-14	85	20	13	0.65	0.152941	REAC:R-DRE-72689	REAC	Formation of a pool of free 40S subunits
1.63481e-13	91	20	13	0.65	0.142857	REAC:R-DRE-156827	REAC	L13a-mediated translational silencing of Ceruloplasmin expression
3.91888e-13	97	20	13	0.65	0.134021	REAC:R-DRE-72737	REAC	Cap-dependent Translation Initiation
4.50766e-13	98	20	13	0.65	0.132653	REAC:R-DRE-72613	REAC	Eukaryotic Translation Initiation
4.50766e-13	98	20	13	0.65	0.132653	REAC:R-DRE-975957	REAC	Nonsense Mediated Decay (NMD) enhanced by the Exon Junction Complex (EJC)
4.50766e-13	98	20	13	0.65	0.132653	REAC:R-DRE-927802	REAC	Nonsense-Mediated Decay (NMD)
2.92405e-10	159	20	13	0.65	0.081761	REAC:R-DRE-72766	REAC	Translation
2.49789e-08	224	20	13	0.65	0.0580357	REAC:R-DRE-8953854	REAC	Metabolism of RNA
6.33545e-05	45	20	6	0.3	0.133333	REAC:R-DRE-72695	REAC	Formation of the ternary complex, and subsequently, the 43S complex
0.00010694	49	20	6	0.3	0.122449	REAC:R-DRE-72702	REAC	Ribosomal scanning and start codon recognition
0.00119757	639	20	14	0.7	0.0219092	REAC:R-DRE-392499	REAC	Metabolism of proteins
3.53752e-15	62	16	13	0.8125	0.209677	WP:WP324	WP	Cytoplasmic ribosomal proteins
epicardium
p_value	term_size	query_size	intersection_size	precision	recall	term_id	source	term_name
0.00321867	12	7	2	0.285714	0.166667	GO:0022626	GO:CC	cytosolic ribosome
0.0101909	21	7	2	0.285714	0.0952381	GO:0044391	GO:CC	ribosomal subunit
1.08422e-07	42	21	7	0.333333	0.166667	HP:0011904	HP	Persistence of hemoglobin F
1.68171e-06	61	21	7	0.333333	0.114754	HP:0012131	HP	Abnormal number of erythroid precursors
2.37889e-06	64	21	7	0.333333	0.109375	HP:0005518	HP	Increased mean corpuscular volume
6.74143e-06	74	21	7	0.333333	0.0945946	HP:0025065	HP	Abnormal mean corpuscular volume
1.80478e-05	85	21	7	0.333333	0.0823529	HP:0011902	HP	Abnormal hemoglobin
1.96037e-05	86	21	7	0.333333	0.0813953	HP:0001894	HP	Thrombocytosis
3.15422e-05	92	21	7	0.333333	0.076087	HP:0004312	HP	Abnormal reticulocyte morphology
0.00319749	180	21	7	0.333333	0.0388889	HP:0000980	HP	Pallor
0.0032643	8	21	3	0.142857	0.375	HP:0200023	HP	Priapism
0.0032643	8	21	3	0.142857	0.375	HP:0004817	HP	Drug-sensitive hemolytic anemia
0.0032643	8	21	3	0.142857	0.375	HP:0020058	HP	Abnormal red blood cell count
0.0032643	8	21	3	0.142857	0.375	HP:0020059	HP	Increased red blood cell count
0.0032643	8	21	3	0.142857	0.375	HP:0011906	HP	Reduced beta/alpha synthesis ratio
0.0032643	8	21	3	0.142857	0.375	HP:0011905	HP	Reduced hemoglobin A
0.0032643	8	21	3	0.142857	0.375	HP:0030058	HP	Sickled erythrocytes
0.0032643	8	21	3	0.142857	0.375	HP:0031090	HP	Finger dactylitis
0.00364831	28	21	4	0.190476	0.142857	HP:0030270	HP	Elevated red cell adenosine deaminase activity
0.00364831	28	21	4	0.190476	0.142857	HP:0020118	HP	Radial artery aplasia
0.00364831	28	21	4	0.190476	0.142857	HP:0031640	HP	Abnormal radial artery morphology
0.00422179	29	21	4	0.190476	0.137931	HP:0005532	HP	Macrocytic dyserythropoietic anemia
0.00422179	29	21	4	0.190476	0.137931	HP:4000209	HP	Abnormal erythrocyte adenosine deaminase activity
0.0048847	9	21	3	0.142857	0.333333	HP:0008346	HP	Increased red cell sickling tendency
0.0048847	9	21	3	0.142857	0.333333	HP:0005546	HP	Increased red cell osmotic resistance
0.0048847	9	21	3	0.142857	0.333333	HP:0005511	HP	Heinz body anemia
0.0048847	9	21	3	0.142857	0.333333	HP:0045047	HP	HbS hemoglobin
0.0048847	9	21	3	0.142857	0.333333	HP:0045048	HP	Increased HbA2 hemoglobin
0.0048847	9	21	3	0.142857	0.333333	HP:0034280	HP	Target cells
0.00696139	10	21	3	0.142857	0.3	HP:0025547	HP	Decreased mean corpuscular hemoglobin concentration
0.00696139	10	21	3	0.142857	0.3	HP:0011886	HP	Hyphema
0.00720341	33	21	4	0.190476	0.121212	HP:0012133	HP	Erythroid hypoplasia
0.00814409	34	21	4	0.190476	0.117647	HP:0012410	HP	Pure red cell aplasia
0.00954893	11	21	3	0.142857	0.272727	HP:0005560	HP	Imbalanced hemoglobin synthesis
0.00954893	11	21	3	0.142857	0.272727	HP:0034336	HP	Splenic infarction
0.00954893	11	21	3	0.142857	0.272727	HP:0011907	HP	Reduced alpha/beta synthesis ratio
0.00954893	11	21	3	0.142857	0.272727	HP:0011981	HP	Pigment gallstones
0.0114618	218	21	7	0.333333	0.0321101	HP:0010972	HP	Anemia of inadequate production
0.0127013	12	21	3	0.142857	0.25	HP:0012119	HP	Methemoglobinemia
0.0127013	12	21	3	0.142857	0.25	HP:0010620	HP	Malar prominence
0.0128375	38	21	4	0.190476	0.105263	HP:0002669	HP	Osteosarcoma
0.01427	39	21	4	0.190476	0.102564	HP:0001227	HP	Abnormality of the thenar eminence
0.0158171	40	21	4	0.190476	0.1	HP:0006758	HP	Malignant genitourinary tract tumor
0.0164721	13	21	3	0.142857	0.230769	HP:0020082	HP	Heinz bodies
0.0174628	2	21	2	0.0952381	1	HP:0006086	HP	Thin metacarpal cortices
0.0174846	41	21	4	0.190476	0.097561	HP:0040276	HP	Adenocarcinoma of the colon
0.0209142	14	21	3	0.142857	0.214286	HP:0004870	HP	Chronic hemolytic anemia
0.0209142	14	21	3	0.142857	0.214286	HP:0025326	HP	Retinal arterial occlusion
0.021204	43	21	4	0.190476	0.0930233	HP:0001896	HP	Reticulocytopenia
0.0270951	350	21	8	0.380952	0.0228571	HP:0007378	HP	Neoplasm of the gastrointestinal tract
0.0278347	46	21	4	0.190476	0.0869565	HP:0001895	HP	Normochromic anemia
0.0278347	46	21	4	0.190476	0.0869565	HP:0040275	HP	Adenocarcinoma of the large intestine
0.0320214	16	21	3	0.142857	0.1875	HP:0001722	HP	High-output congestive heart failure
0.0320214	16	21	3	0.142857	0.1875	HP:0004823	HP	Anisopoikilocytosis
0.0320214	16	21	3	0.142857	0.1875	HP:0200123	HP	Chronic hepatitis
0.0358778	49	21	4	0.190476	0.0816327	HP:0009999	HP	Partial duplication of the phalanx of hand
0.0358778	49	21	4	0.190476	0.0816327	HP:0009944	HP	Partial duplication of thumb phalanx
0.039862	369	21	8	0.380952	0.0216802	HP:0000939	HP	Osteoporosis
0.0421117	51	21	4	0.190476	0.0784314	HP:0040273	HP	Adenocarcinoma of the intestines
0.046436	18	21	3	0.142857	0.166667	HP:0001930	HP	Nonspherocytic hemolytic anemia
1.2635e-12	104	17	10	0.588235	0.0961538	KEGG:03010	KEGG	Ribosome
1.83646e-12	80	20	12	0.6	0.15	REAC:R-DRE-1799339	REAC	SRP-dependent cotranslational protein targeting to membrane
2.51208e-12	82	20	12	0.6	0.146341	REAC:R-DRE-975956	REAC	Nonsense Mediated Decay (NMD) independent of the Exon Junction Complex (EJC)
3.95771e-12	85	20	12	0.6	0.141176	REAC:R-DRE-72689	REAC	Formation of a pool of free 40S subunits
9.34086e-12	91	20	12	0.6	0.131868	REAC:R-DRE-156827	REAC	L13a-mediated translational silencing of Ceruloplasmin expression
2.07712e-11	97	20	12	0.6	0.123711	REAC:R-DRE-72737	REAC	Cap-dependent Translation Initiation
2.36066e-11	98	20	12	0.6	0.122449	REAC:R-DRE-72613	REAC	Eukaryotic Translation Initiation
2.36066e-11	98	20	12	0.6	0.122449	REAC:R-DRE-927802	REAC	Nonsense-Mediated Decay (NMD)
2.36066e-11	98	20	12	0.6	0.122449	REAC:R-DRE-975957	REAC	Nonsense Mediated Decay (NMD) enhanced by the Exon Junction Complex (EJC)
8.78525e-09	159	20	12	0.6	0.0754717	REAC:R-DRE-72766	REAC	Translation
2.49789e-08	224	20	13	0.65	0.0580357	REAC:R-DRE-8953854	REAC	Metabolism of RNA
6.33545e-05	45	20	6	0.3	0.133333	REAC:R-DRE-72695	REAC	Formation of the ternary complex, and subsequently, the 43S complex
0.00010694	49	20	6	0.3	0.122449	REAC:R-DRE-72702	REAC	Ribosomal scanning and start codon recognition
3.87746e-11	62	13	10	0.769231	0.16129	WP:WP324	WP	Cytoplasmic ribosomal proteins
fibroblasts
p_value	term_size	query_size	intersection_size	precision	recall	term_id	source	term_name
0.00107947	12	3	2	0.666667	0.166667	GO:0022626	GO:CC	cytosolic ribosome
0.00343129	21	3	2	0.666667	0.0952381	GO:0044391	GO:CC	ribosomal subunit
0.00414225	211	3	3	1	0.014218	GO:0005829	GO:CC	cytosol
1.15858e-05	42	11	5	0.454545	0.119048	HP:0011904	HP	Persistence of hemoglobin F
7.3195e-05	60	11	5	0.454545	0.0833333	HP:0000114	HP	Proximal tubulopathy
7.96589e-05	61	11	5	0.454545	0.0819672	HP:0012131	HP	Abnormal number of erythroid precursors
0.000101818	64	11	5	0.454545	0.078125	HP:0005518	HP	Increased mean corpuscular volume
0.000213195	74	11	5	0.454545	0.0675676	HP:0025065	HP	Abnormal mean corpuscular volume
0.000429851	85	11	5	0.454545	0.0588235	HP:0011902	HP	Abnormal hemoglobin
0.000442628	8	11	3	0.272727	0.375	HP:0020059	HP	Increased red blood cell count
0.000442628	8	11	3	0.272727	0.375	HP:0030058	HP	Sickled erythrocytes
0.000442628	8	11	3	0.272727	0.375	HP:0200023	HP	Priapism
0.000442628	8	11	3	0.272727	0.375	HP:0004817	HP	Drug-sensitive hemolytic anemia
0.000442628	8	11	3	0.272727	0.375	HP:0020058	HP	Abnormal red blood cell count
0.000442628	8	11	3	0.272727	0.375	HP:0011905	HP	Reduced hemoglobin A
0.000442628	8	11	3	0.272727	0.375	HP:0031090	HP	Finger dactylitis
0.000442628	8	11	3	0.272727	0.375	HP:0011906	HP	Reduced beta/alpha synthesis ratio
0.000455975	86	11	5	0.454545	0.0581395	HP:0001894	HP	Thrombocytosis
0.000541988	89	11	5	0.454545	0.0561798	HP:0000630	HP	Abnormal retinal artery morphology
0.000640402	92	11	5	0.454545	0.0543478	HP:0004312	HP	Abnormal reticulocyte morphology
0.000663233	9	11	3	0.272727	0.333333	HP:0034280	HP	Target cells
0.000663233	9	11	3	0.272727	0.333333	HP:0045047	HP	HbS hemoglobin
0.000663233	9	11	3	0.272727	0.333333	HP:0045048	HP	Increased HbA2 hemoglobin
0.000663233	9	11	3	0.272727	0.333333	HP:0008346	HP	Increased red cell sickling tendency
0.000663233	9	11	3	0.272727	0.333333	HP:0005546	HP	Increased red cell osmotic resistance
0.000663233	9	11	3	0.272727	0.333333	HP:0005511	HP	Heinz body anemia
0.000946465	10	11	3	0.272727	0.3	HP:0025547	HP	Decreased mean corpuscular hemoglobin concentration
0.000946465	10	11	3	0.272727	0.3	HP:0011886	HP	Hyphema
0.0012694	206	11	6	0.545455	0.0291262	HP:0001644	HP	Dilated cardiomyopathy
0.0013	11	11	3	0.272727	0.272727	HP:0011981	HP	Pigment gallstones
0.0013	11	11	3	0.272727	0.272727	HP:0011907	HP	Reduced alpha/beta synthesis ratio
0.0013	11	11	3	0.272727	0.272727	HP:0034336	HP	Splenic infarction
0.0013	11	11	3	0.272727	0.272727	HP:0005560	HP	Imbalanced hemoglobin synthesis
0.00143082	108	11	5	0.454545	0.0462963	HP:3000036	HP	Abnormal head blood vessel morphology
0.00173148	12	11	3	0.272727	0.25	HP:0010620	HP	Malar prominence
0.00173148	12	11	3	0.272727	0.25	HP:0012119	HP	Methemoglobinemia
0.00224852	13	11	3	0.272727	0.230769	HP:0020082	HP	Heinz bodies
0.0028587	14	11	3	0.272727	0.214286	HP:0004870	HP	Chronic hemolytic anemia
0.0028587	14	11	3	0.272727	0.214286	HP:0025326	HP	Retinal arterial occlusion
0.00346657	129	11	5	0.454545	0.0387597	HP:0000124	HP	Renal tubular dysfunction
0.00356956	15	11	3	0.272727	0.2	HP:0001427	HP	Mitochondrial inheritance
0.00366424	55	11	4	0.363636	0.0727273	HP:0000829	HP	Hypoparathyroidism
0.00438861	16	11	3	0.272727	0.1875	HP:0004823	HP	Anisopoikilocytosis
0.00438861	16	11	3	0.272727	0.1875	HP:0200123	HP	Chronic hepatitis
0.00438861	16	11	3	0.272727	0.1875	HP:0001722	HP	High-output congestive heart failure
0.00638119	18	11	3	0.272727	0.166667	HP:0001930	HP	Nonspherocytic hemolytic anemia
0.00756956	19	11	3	0.272727	0.157895	HP:0020080	HP	Erythrocyte inclusion bodies
0.00889586	20	11	3	0.272727	0.15	HP:0025066	HP	Decreased mean corpuscular volume
0.0103674	21	11	3	0.272727	0.142857	HP:0012465	HP	Elevated hepatic iron concentration
0.0103674	21	11	3	0.272727	0.142857	HP:0430028	HP	Hyperplasia of the maxilla
0.0103674	21	11	3	0.272727	0.142857	HP:0040134	HP	Abnormal hepatic iron concentration
0.0103674	21	11	3	0.272727	0.142857	HP:0032231	HP	Hypochromia
0.0119915	22	11	3	0.272727	0.136364	HP:0020054	HP	Abnormal erythrocyte physiology
0.0137755	23	11	3	0.272727	0.130435	HP:0001899	HP	Increased hematocrit
0.0157267	24	11	3	0.272727	0.125	HP:0031850	HP	Abnormal hematocrit
0.0178521	25	11	3	0.272727	0.12	HP:0012132	HP	Erythroid hyperplasia
0.0178521	25	11	3	0.272727	0.12	HP:0004840	HP	Hypochromic microcytic anemia
0.0179043	180	11	5	0.454545	0.0277778	HP:0000980	HP	Pallor
0.0201591	26	11	3	0.272727	0.115385	HP:0025409	HP	Abnormal spleen physiology
0.0201591	26	11	3	0.272727	0.115385	HP:0100724	HP	Hypercoagulability
0.0201591	26	11	3	0.272727	0.115385	HP:0001971	HP	Hypersplenism
0.0226547	27	11	3	0.272727	0.111111	HP:0025546	HP	Abnormal mean corpuscular hemoglobin concentration
0.0226547	27	11	3	0.272727	0.111111	HP:0011273	HP	Anisocytosis
0.0226547	27	11	3	0.272727	0.111111	HP:0001900	HP	Increased circulating hemoglobin concentration
0.0313448	30	11	3	0.272727	0.1	HP:0001978	HP	Extramedullary hematopoiesis
0.0357534	365	11	6	0.545455	0.0164384	HP:0000819	HP	Diabetes mellitus
0.0382113	32	11	3	0.272727	0.09375	HP:0020061	HP	Abnormal hemoglobin concentration
0.0382113	32	11	3	0.272727	0.09375	HP:0031035	HP	Chronic infection
0.0418856	101	11	4	0.363636	0.039604	HP:0011767	HP	Abnormality of the parathyroid physiology
0.0455088	218	11	5	0.454545	0.0229358	HP:0010972	HP	Anemia of inadequate production
0.0460015	34	11	3	0.272727	0.0882353	HP:0004309	HP	Ventricular preexcitation
0.0460015	34	11	3	0.272727	0.0882353	HP:0008282	HP	Unconjugated hyperbilirubinemia
0.0460015	34	11	3	0.272727	0.0882353	HP:0001406	HP	Intrahepatic cholestasis
0.0492868	386	11	6	0.545455	0.015544	HP:0001952	HP	Glucose intolerance
1.18491e-10	104	12	8	0.666667	0.0769231	KEGG:03010	KEGG	Ribosome
0.0442039	115	12	3	0.25	0.026087	KEGG:00190	KEGG	Oxidative phosphorylation
1.87264e-08	80	12	8	0.666667	0.1	REAC:R-DRE-1799339	REAC	SRP-dependent cotranslational protein targeting to membrane
2.29665e-08	82	12	8	0.666667	0.097561	REAC:R-DRE-975956	REAC	Nonsense Mediated Decay (NMD) independent of the Exon Junction Complex (EJC)
3.0892e-08	85	12	8	0.666667	0.0941176	REAC:R-DRE-72689	REAC	Formation of a pool of free 40S subunits
5.41388e-08	91	12	8	0.666667	0.0879121	REAC:R-DRE-156827	REAC	L13a-mediated translational silencing of Ceruloplasmin expression
9.136e-08	97	12	8	0.666667	0.0824742	REAC:R-DRE-72737	REAC	Cap-dependent Translation Initiation
9.93538e-08	98	12	8	0.666667	0.0816327	REAC:R-DRE-72613	REAC	Eukaryotic Translation Initiation
9.93538e-08	98	12	8	0.666667	0.0816327	REAC:R-DRE-975957	REAC	Nonsense Mediated Decay (NMD) enhanced by the Exon Junction Complex (EJC)
9.93538e-08	98	12	8	0.666667	0.0816327	REAC:R-DRE-927802	REAC	Nonsense-Mediated Decay (NMD)
4.94323e-06	159	12	8	0.666667	0.0503145	REAC:R-DRE-72766	REAC	Translation
7.42083e-05	224	12	8	0.666667	0.0357143	REAC:R-DRE-8953854	REAC	Metabolism of RNA
0.00383	45	12	4	0.333333	0.0888889	REAC:R-DRE-72695	REAC	Formation of the ternary complex, and subsequently, the 43S complex
0.00539743	49	12	4	0.333333	0.0816327	REAC:R-DRE-72702	REAC	Ribosomal scanning and start codon recognition
0.0236182	639	12	9	0.75	0.0140845	REAC:R-DRE-392499	REAC	Metabolism of proteins
1.26838e-08	62	11	8	0.727273	0.129032	WP:WP324	WP	Cytoplasmic ribosomal proteins
macrophage-like cells
p_value	term_size	query_size	intersection_size	precision	recall	term_id	source	term_name
0.0235996	211	5	3	0.6	0.014218	GO:0005829	GO:CC	cytosol
6.85648e-14	15	21	8	0.380952	0.533333	HP:0001427	HP	Mitochondrial inheritance
1.41928e-12	11	21	7	0.333333	0.636364	HP:0020120	HP	Retinal nerve fiber edema
1.41928e-12	11	21	7	0.333333	0.636364	HP:0032036	HP	Reduced contrast sensitivity
3.39884e-12	12	21	7	0.333333	0.583333	HP:0000576	HP	Centrocecal scotoma
1.34793e-10	18	21	7	0.333333	0.388889	HP:0020119	HP	Abnormal retinal nerve fiber layer morphology
1.35608e-10	9	21	6	0.285714	0.666667	HP:0001112	HP	Leber optic atrophy
1.86016e-10	34	21	8	0.380952	0.235294	HP:0004309	HP	Ventricular preexcitation
3.35091e-10	60	21	9	0.428571	0.15	HP:0000114	HP	Proximal tubulopathy
4.89294e-10	21	21	7	0.333333	0.333333	HP:0200125	HP	Mitochondrial respiratory chain defects
7.42434e-10	11	21	6	0.285714	0.545455	HP:0007768	HP	Central retinal vessel vascular tortuosity
2.73785e-09	26	21	7	0.333333	0.269231	HP:0007763	HP	Retinal telangiectasia
4.79276e-09	14	21	6	0.285714	0.428571	HP:0000631	HP	Retinal arterial tortuosity
1.02278e-08	54	21	8	0.380952	0.148148	HP:0003737	HP	Mitochondrial myopathy
1.1944e-08	55	21	8	0.380952	0.145455	HP:0000829	HP	Hypoparathyroidism
1.36186e-08	89	21	9	0.428571	0.101124	HP:0000630	HP	Abnormal retinal artery morphology
1.61426e-08	57	21	8	0.380952	0.140351	HP:0003200	HP	Ragged-red muscle fibers
3.3992e-08	36	21	7	0.333333	0.194444	HP:0007924	HP	Slow decrease in visual acuity
4.09986e-08	206	21	11	0.52381	0.0533981	HP:0001644	HP	Dilated cardiomyopathy
6.22213e-08	39	21	7	0.333333	0.179487	HP:0008316	HP	Abnormal mitochondria in muscle tissue
8.07567e-08	108	21	9	0.428571	0.0833333	HP:3000036	HP	Abnormal head blood vessel morphology
1.0096e-07	71	21	8	0.380952	0.112676	HP:0002572	HP	Episodic vomiting
1.53331e-07	44	21	7	0.333333	0.159091	HP:0000622	HP	Blurred vision
1.57819e-07	23	21	6	0.285714	0.26087	HP:0002401	HP	Stroke-like episode
2.60098e-07	11	21	5	0.238095	0.454545	HP:0007327	HP	Mixed demyelinating and axonal polyneuropathy
4.0608e-07	129	21	9	0.428571	0.0697674	HP:0000124	HP	Renal tubular dysfunction
4.44824e-07	12	21	5	0.238095	0.416667	HP:0007159	HP	Fluctuations in consciousness
4.44824e-07	12	21	5	0.238095	0.416667	HP:0012766	HP	Widened cerebral subarachnoid space
5.88777e-07	88	21	8	0.380952	0.0909091	HP:0003800	HP	Muscle abnormality related to mitochondrial dysfunction
9.13504e-07	30	21	6	0.285714	0.2	HP:0001716	HP	Wolff-Parkinson-White syndrome
1.11908e-06	14	21	5	0.238095	0.357143	HP:0007067	HP	Distal peripheral sensory neuropathy
1.28046e-06	473	21	13	0.619048	0.0274841	HP:0001945	HP	Fever
1.38776e-06	32	21	6	0.285714	0.1875	HP:0005116	HP	Arterial tortuosity
1.492e-06	60	21	7	0.333333	0.116667	HP:0012841	HP	Retinal vascular tortuosity
1.80174e-06	101	21	8	0.380952	0.0792079	HP:0011767	HP	Abnormality of the parathyroid physiology
2.43006e-06	16	21	5	0.238095	0.3125	HP:0005157	HP	Concentric hypertrophic cardiomyopathy
2.59275e-06	224	21	10	0.47619	0.0446429	HP:0001297	HP	Stroke
3.43441e-06	17	21	5	0.238095	0.294118	HP:0100027	HP	Recurrent pancreatitis
4.16988e-06	38	21	6	0.285714	0.157895	HP:0004948	HP	Vascular tortuosity
5.87992e-06	117	21	8	0.380952	0.0683761	HP:0000828	HP	Abnormality of the parathyroid gland
7.85099e-06	42	21	6	0.285714	0.142857	HP:0011904	HP	Persistence of hemoglobin F
8.54374e-06	20	21	5	0.238095	0.25	HP:0012429	HP	Aplasia/Hypoplasia of the cerebral white matter
1.07402e-05	79	21	7	0.333333	0.0886076	HP:0002174	HP	Postural tremor
1.28944e-05	190	21	9	0.428571	0.0473684	HP:0004890	HP	Elevated pulmonary artery pressure
1.42162e-05	707	21	14	0.666667	0.019802	HP:0001903	HP	Anemia
1.52484e-05	83	21	7	0.333333	0.0843373	HP:0000649	HP	Abnormality of visual evoked potentials
1.80478e-05	85	21	7	0.333333	0.0823529	HP:0000603	HP	Central scotoma
1.90373e-05	365	21	11	0.52381	0.030137	HP:0000819	HP	Diabetes mellitus
2.1893e-05	138	21	8	0.380952	0.057971	HP:0000519	HP	Developmental cataract
2.64012e-05	51	21	6	0.285714	0.117647	HP:0000751	HP	Personality changes
3.4253e-05	386	21	11	0.52381	0.0284974	HP:0001952	HP	Glucose intolerance
3.49138e-05	618	21	13	0.619048	0.0210356	HP:0004370	HP	Abnormality of temperature regulation
3.57356e-05	26	21	5	0.238095	0.192308	HP:0001045	HP	Vitiligo
3.90871e-05	10	21	4	0.190476	0.4	HP:0100611	HP	Multiple glomerular cysts
4.01109e-05	765	21	14	0.666667	0.0183007	HP:0000745	HP	Abnormal diminished volition
4.37531e-05	27	21	5	0.238095	0.185185	HP:0001345	HP	Psychotic mentation
4.48642e-05	219	21	9	0.428571	0.0410959	HP:0003287	HP	Abnormality of mitochondrial metabolism
5.08627e-05	779	21	14	0.666667	0.0179718	HP:0001877	HP	Abnormal erythrocyte morphology
5.3138e-05	28	21	5	0.238095	0.178571	HP:0025268	HP	Stuttering
5.3138e-05	28	21	5	0.238095	0.178571	HP:0000590	HP	Progressive external ophthalmoplegia
5.75968e-05	156	21	8	0.380952	0.0512821	HP:0004308	HP	Ventricular arrhythmia
6.40558e-05	29	21	5	0.238095	0.172414	HP:0002331	HP	Recurrent paroxysmal headache
7.95453e-05	61	21	6	0.285714	0.0983607	HP:0012131	HP	Abnormal number of erythroid precursors
8.60447e-05	236	21	9	0.428571	0.0381356	HP:0000095	HP	Abnormal renal glomerulus morphology
8.92636e-05	237	21	9	0.428571	0.0379747	HP:0031263	HP	Abnormal renal corpuscle morphology
9.12139e-05	31	21	5	0.238095	0.16129	HP:0004389	HP	Intestinal pseudo-obstruction
0.000106668	64	21	6	0.285714	0.09375	HP:0005518	HP	Increased mean corpuscular volume
0.000114905	244	21	9	0.428571	0.0368852	HP:0012103	HP	Abnormality of the mitochondrion
0.000119436	333	21	10	0.47619	0.03003	HP:0008046	HP	Abnormal retinal vascular morphology
0.000136967	249	21	9	0.428571	0.0361446	HP:0030875	HP	Abnormality of pulmonary circulation
0.000148314	34	21	5	0.238095	0.147059	HP:0010794	HP	Impaired visuospatial constructive cognition
0.000149938	115	21	7	0.333333	0.0608696	HP:0007141	HP	Sensorimotor neuropathy
0.000173534	856	21	14	0.666667	0.0163551	HP:0034684	HP	Abnormal enzyme concentration or activity
0.00018398	70	21	6	0.285714	0.0857143	HP:0001271	HP	Polyneuropathy
0.000209209	184	21	8	0.380952	0.0434783	HP:0033578	HP	Pre-capillary pulmonary hypertension
0.000209209	184	21	8	0.380952	0.0434783	HP:0002092	HP	Pulmonary arterial hypertension
0.000218223	72	21	6	0.285714	0.0833333	HP:0001138	HP	Optic neuropathy
0.000251007	15	21	4	0.190476	0.266667	HP:0003572	HP	Low plasma citrulline
0.000252524	124	21	7	0.333333	0.0564516	HP:0430106	HP	Abnormal brain-evoked potentials
0.000252524	124	21	7	0.333333	0.0564516	HP:0000575	HP	Scotoma
0.000257553	74	21	6	0.285714	0.0810811	HP:0025065	HP	Abnormal mean corpuscular volume
0.000268359	190	21	8	0.380952	0.0421053	HP:0003128	HP	Lactic acidosis
0.000293387	272	21	9	0.428571	0.0330882	HP:0011035	HP	Abnormal renal cortex morphology
0.000315348	194	21	8	0.380952	0.0412371	HP:0031546	HP	Cardiac conduction abnormality
0.000349702	130	21	7	0.333333	0.0538462	HP:0002490	HP	Increased CSF lactate
0.000349702	130	21	7	0.333333	0.0538462	HP:0030085	HP	Abnormal CSF lactate concentration
0.000409078	133	21	7	0.333333	0.0526316	HP:0000709	HP	Psychosis
0.000502198	43	21	5	0.238095	0.116279	HP:0000408	HP	Progressive sensorineural hearing impairment
0.000544484	391	21	10	0.47619	0.0255754	HP:0030163	HP	Abnormal vascular physiology
0.000558621	18	21	4	0.190476	0.222222	HP:0000816	HP	Abnormality of Krebs cycle metabolism
0.000560265	209	21	8	0.380952	0.0382775	HP:0002134	HP	Abnormal basal ganglia morphology
0.000561021	634	21	12	0.571429	0.0189274	HP:0011004	HP	Abnormal systemic arterial morphology
0.000565234	44	21	5	0.238095	0.113636	HP:0007302	HP	Bipolar affective disorder
0.000571098	294	21	9	0.428571	0.0306122	HP:0012575	HP	Abnormal nephron morphology
0.000592806	85	21	6	0.285714	0.0705882	HP:0011902	HP	Abnormal hemoglobin
0.000635796	86	21	6	0.285714	0.0697674	HP:0001894	HP	Thrombocytosis
0.000640877	298	21	9	0.428571	0.0302013	HP:0000572	HP	Visual loss
0.000710044	46	21	5	0.238095	0.108696	HP:0012704	HP	Widened subarachnoid space
0.000792682	47	21	5	0.238095	0.106383	HP:0001730	HP	Progressive hearing impairment
0.000834223	90	21	6	0.285714	0.0666667	HP:0025435	HP	Increased circulating lactate dehydrogenase concentration
0.000857402	1573	21	17	0.809524	0.0108074	HP:0025766	HP	Abnormal affect
0.000951013	92	21	6	0.285714	0.0652174	HP:0004312	HP	Abnormal reticulocyte morphology
0.00106575	153	21	7	0.333333	0.0457516	HP:0000529	HP	Progressive visual loss
0.00108468	21	21	4	0.190476	0.190476	HP:0007183	HP	Focal T2 hyperintense basal ganglia lesion
0.00108468	21	21	4	0.190476	0.190476	HP:0004885	HP	Episodic respiratory distress
0.00108468	21	21	4	0.190476	0.190476	HP:0040134	HP	Abnormal hepatic iron concentration
0.00108468	21	21	4	0.190476	0.190476	HP:0012465	HP	Elevated hepatic iron concentration
0.00108709	50	21	5	0.238095	0.1	HP:0002922	HP	Increased CSF protein concentration
0.00132251	22	21	4	0.190476	0.181818	HP:0011965	HP	Abnormal circulating citrulline concentration
0.0013324	1618	21	17	0.809524	0.0105068	HP:0000077	HP	Abnormality of the kidney
0.00148249	1402	21	16	0.761905	0.0114123	HP:0025015	HP	Abnormal vascular morphology
0.00160722	54	21	5	0.238095	0.0925926	HP:0025456	HP	Abnormal CSF protein concentration
0.0016377	163	21	7	0.333333	0.0429448	HP:5200430	HP	Abnormal psychotic pattern
0.00189485	1655	21	17	0.809524	0.0102719	HP:0010935	HP	Abnormality of the upper urinary tract
0.00191183	24	21	4	0.190476	0.166667	HP:0003481	HP	Segmental peripheral demyelination/remyelination
0.00192951	167	21	7	0.333333	0.0419162	HP:0003546	HP	Exercise intolerance
0.00201561	450	21	10	0.47619	0.0222222	HP:0100659	HP	Abnormal cerebral vascular morphology
0.00211276	57	21	5	0.238095	0.0877193	HP:0012377	HP	Hemianopia
0.00244848	173	21	7	0.333333	0.0404624	HP:0003829	HP	Typified by incomplete penetrance
0.0025966	109	21	6	0.285714	0.0550459	HP:0045040	HP	Abnormal circulating lactate dehydrogenase concentration
0.00273616	60	21	5	0.238095	0.0833333	HP:0100651	HP	Type I diabetes mellitus
0.00274005	110	21	6	0.285714	0.0545455	HP:0002381	HP	Aphasia
0.00274904	176	21	7	0.333333	0.0397727	HP:0001009	HP	Telangiectasia
0.00288992	111	21	6	0.285714	0.0540541	HP:0000763	HP	Sensory neuropathy
0.00319749	180	21	7	0.333333	0.0388889	HP:0000980	HP	Pallor
0.00322647	62	21	5	0.238095	0.0806452	HP:0011030	HP	Abnormal blood transition element cation concentration
0.00325314	2269	21	19	0.904762	0.00837373	HP:0030680	HP	Abnormal cardiovascular system morphology
0.0032643	8	21	3	0.142857	0.375	HP:0011906	HP	Reduced beta/alpha synthesis ratio
0.0032643	8	21	3	0.142857	0.375	HP:0011905	HP	Reduced hemoglobin A
0.0032643	8	21	3	0.142857	0.375	HP:0004817	HP	Drug-sensitive hemolytic anemia
0.0032643	8	21	3	0.142857	0.375	HP:0031090	HP	Finger dactylitis
0.0032643	8	21	3	0.142857	0.375	HP:0020059	HP	Increased red blood cell count
0.0032643	8	21	3	0.142857	0.375	HP:0020058	HP	Abnormal red blood cell count
0.0032643	8	21	3	0.142857	0.375	HP:0030058	HP	Sickled erythrocytes
0.0032643	8	21	3	0.142857	0.375	HP:0200023	HP	Priapism
0.00349627	63	21	5	0.238095	0.0793651	HP:0002135	HP	Basal ganglia calcification
0.00365232	480	21	10	0.47619	0.0208333	HP:0008047	HP	Abnormality of the vasculature of the eye
0.00413005	187	21	7	0.333333	0.0374332	HP:0025454	HP	Abnormal CSF metabolite concentration
0.00435451	374	21	9	0.428571	0.0240642	HP:0000135	HP	Hypogonadism
0.00449778	1750	21	17	0.809524	0.00971429	HP:0001627	HP	Abnormal heart morphology
0.0048847	9	21	3	0.142857	0.333333	HP:0005511	HP	Heinz body anemia
0.0048847	9	21	3	0.142857	0.333333	HP:0034280	HP	Target cells
0.0048847	9	21	3	0.142857	0.333333	HP:0008346	HP	Increased red cell sickling tendency
0.0048847	9	21	3	0.142857	0.333333	HP:0045047	HP	HbS hemoglobin
0.0048847	9	21	3	0.142857	0.333333	HP:0005546	HP	Increased red cell osmotic resistance
0.0048847	9	21	3	0.142857	0.333333	HP:0045048	HP	Increased HbA2 hemoglobin
0.00490509	278	21	8	0.380952	0.028777	HP:0000726	HP	Dementia
0.00502923	122	21	6	0.285714	0.0491803	HP:0001269	HP	Hemiparesis
0.00515301	630	21	11	0.52381	0.0174603	HP:0011675	HP	Arrhythmia
0.00515301	630	21	11	0.52381	0.0174603	HP:0001638	HP	Cardiomyopathy
0.00551074	69	21	5	0.238095	0.0724638	HP:0000544	HP	External ophthalmoplegia
0.00551074	69	21	5	0.238095	0.0724638	HP:0003281	HP	Increased circulating ferritin concentration
0.00551074	69	21	5	0.238095	0.0724638	HP:0012707	HP	Elevated brain lactate level by MRS
0.00592049	70	21	5	0.238095	0.0714286	HP:0025045	HP	Abnormal brain lactate level by MRS
0.00617122	2052	21	18	0.857143	0.00877193	HP:0011024	HP	Abnormality of the gastrointestinal tract
0.00624491	509	21	10	0.47619	0.0196464	HP:0002014	HP	Diarrhea
0.00631497	1789	21	17	0.809524	0.00950252	HP:0004325	HP	Decreased body weight
0.00634564	32	21	4	0.190476	0.125	HP:0003648	HP	Lacticaciduria
0.00635762	127	21	6	0.285714	0.0472441	HP:0002579	HP	Gastrointestinal dysmotility
0.0068117	72	21	5	0.238095	0.0694444	HP:0040133	HP	Abnormal circulating ferritin concentration
0.00696139	10	21	3	0.142857	0.3	HP:0011886	HP	Hyphema
0.00696139	10	21	3	0.142857	0.3	HP:0025547	HP	Decreased mean corpuscular hemoglobin concentration
0.00728329	130	21	6	0.285714	0.0461538	HP:0030895	HP	Abnormal gastrointestinal motility
0.00780509	74	21	5	0.238095	0.0675676	HP:0000097	HP	Focal segmental glomerulosclerosis
0.00917266	35	21	4	0.190476	0.114286	HP:0033109	HP	Abnormal circulating non-proteinogenic amino acid concentration
0.00954893	11	21	3	0.142857	0.272727	HP:0034336	HP	Splenic infarction
0.00954893	11	21	3	0.142857	0.272727	HP:0011981	HP	Pigment gallstones
0.00954893	11	21	3	0.142857	0.272727	HP:0005560	HP	Imbalanced hemoglobin synthesis
0.00954893	11	21	3	0.142857	0.272727	HP:0011907	HP	Reduced alpha/beta synthesis ratio
0.0101125	414	21	9	0.428571	0.0217391	HP:0002013	HP	Vomiting
0.0101146	827	21	12	0.571429	0.0145103	HP:0012211	HP	Abnormal renal physiology
0.0101316	78	21	5	0.238095	0.0641026	HP:0003812	HP	Phenotypic variability
0.0101316	78	21	5	0.238095	0.0641026	HP:0008619	HP	Bilateral sensorineural hearing impairment
0.0101316	78	21	5	0.238095	0.0641026	HP:0003828	HP	Variable expressivity
0.0103561	676	21	11	0.52381	0.0162722	HP:0001637	HP	Abnormal myocardium morphology
0.0106493	831	21	12	0.571429	0.0144404	HP:0100851	HP	Abnormal emotional state
0.0114618	218	21	7	0.333333	0.0321101	HP:0010972	HP	Anemia of inadequate production
0.0115141	37	21	4	0.190476	0.108108	HP:0012751	HP	Abnormal basal ganglia MRI signal intensity
0.0115141	37	21	4	0.190476	0.108108	HP:0001891	HP	Iron deficiency anemia
0.0116085	312	21	8	0.380952	0.025641	HP:0001635	HP	Congestive heart failure
0.0116279	684	21	11	0.52381	0.0160819	HP:0030956	HP	Abnormality of cardiovascular system electrophysiology
0.0127013	12	21	3	0.142857	0.25	HP:0010620	HP	Malar prominence
0.0127013	12	21	3	0.142857	0.25	HP:0012119	HP	Methemoglobinemia
0.0128375	38	21	4	0.190476	0.105263	HP:0011031	HP	Abnormality of iron homeostasis
0.0133694	318	21	8	0.380952	0.0251572	HP:0004303	HP	Abnormal muscle fiber morphology
0.0163192	230	21	7	0.333333	0.0304348	HP:0000580	HP	Pigmentary retinopathy
0.0164721	13	21	3	0.142857	0.230769	HP:0020082	HP	Heinz bodies
0.0166767	440	21	9	0.428571	0.0204545	HP:0000821	HP	Hypothyroidism
0.0187931	333	21	8	0.380952	0.024024	HP:0001123	HP	Visual field defect
0.0209142	14	21	3	0.142857	0.214286	HP:0025326	HP	Retinal arterial occlusion
0.0209142	14	21	3	0.142857	0.214286	HP:0004870	HP	Chronic hemolytic anemia
0.021204	43	21	4	0.190476	0.0930233	HP:0002883	HP	Hyperventilation
0.022174	241	21	7	0.333333	0.0290456	HP:0002345	HP	Action tremor
0.0227833	242	21	7	0.333333	0.0289256	HP:0001410	HP	Decreased liver function
0.0238679	344	21	8	0.380952	0.0232558	HP:0007700	HP	Ocular anterior segment dysgenesis
0.0253616	246	21	7	0.333333	0.0284553	HP:0025155	HP	Abnormality of hepatobiliary system physiology
0.0253616	246	21	7	0.333333	0.0284553	HP:0002151	HP	Increased circulating lactate concentration
0.0257143	464	21	9	0.428571	0.0193966	HP:0002926	HP	Abnormality of thyroid physiology
0.0270951	350	21	8	0.380952	0.0228571	HP:0000597	HP	Ophthalmoparesis
0.0281779	250	21	7	0.333333	0.028	HP:0033331	HP	Acute phase response
0.028419	1723	21	16	0.761905	0.00928613	HP:0001871	HP	Abnormality of blood and blood-forming tissues
0.0290704	1285	21	14	0.666667	0.0108949	HP:0001508	HP	Failure to thrive
0.0295551	97	21	5	0.238095	0.0515464	HP:0012705	HP	Abnormal metabolic brain imaging by MRS
0.0303502	47	21	4	0.190476	0.0851064	HP:0002483	HP	Bulbar signs
0.0305707	474	21	9	0.428571	0.0189873	HP:0002069	HP	Bilateral tonic-clonic seizure
0.0320214	16	21	3	0.142857	0.1875	HP:0200123	HP	Chronic hepatitis
0.0320214	16	21	3	0.142857	0.1875	HP:0004823	HP	Anisopoikilocytosis
0.0320214	16	21	3	0.142857	0.1875	HP:0001722	HP	High-output congestive heart failure
0.0325058	760	21	11	0.52381	0.0144737	HP:0012379	HP	Abnormal circulating enzyme concentration or activity
0.0338473	480	21	9	0.428571	0.01875	HP:0001268	HP	Mental deterioration
0.0354752	259	21	7	0.333333	0.027027	HP:0000512	HP	Abnormal electroretinogram
0.0354752	259	21	7	0.333333	0.027027	HP:0004374	HP	Hemiplegia/hemiparesis
0.0376947	173	21	6	0.285714	0.0346821	HP:0002076	HP	Migraine
0.0379188	2293	21	18	0.857143	0.00784998	HP:0002597	HP	Abnormality of the vasculature
0.0382307	262	21	7	0.333333	0.0267176	HP:0004372	HP	Reduced consciousness
0.0392585	775	21	11	0.52381	0.0141935	HP:0011014	HP	Abnormal glucose homeostasis
0.0423868	630	21	10	0.47619	0.015873	HP:0008373	HP	Puberty and gonadal disorders
0.043443	105	21	5	0.238095	0.047619	HP:0012703	HP	Abnormal subarachnoid space morphology
0.043443	105	21	5	0.238095	0.047619	HP:0000112	HP	Nephropathy
0.046436	18	21	3	0.142857	0.166667	HP:0001930	HP	Nonspherocytic hemolytic anemia
0.0475837	271	21	7	0.333333	0.0258303	HP:0001254	HP	Lethargy
1.07885e-07	104	23	8	0.347826	0.0769231	KEGG:03010	KEGG	Ribosome
2.4142e-07	115	23	8	0.347826	0.0695652	KEGG:00190	KEGG	Oxidative phosphorylation
0.000903311	46	23	4	0.173913	0.0869565	KEGG:04216	KEGG	Ferroptosis
0.0397527	122	23	4	0.173913	0.0327869	KEGG:04260	KEGG	Cardiac muscle contraction
1.01307e-05	80	22	8	0.363636	0.1	REAC:R-DRE-1799339	REAC	SRP-dependent cotranslational protein targeting to membrane
1.23458e-05	82	22	8	0.363636	0.097561	REAC:R-DRE-975956	REAC	Nonsense Mediated Decay (NMD) independent of the Exon Junction Complex (EJC)
1.64488e-05	85	22	8	0.363636	0.0941176	REAC:R-DRE-72689	REAC	Formation of a pool of free 40S subunits
2.8282e-05	91	22	8	0.363636	0.0879121	REAC:R-DRE-156827	REAC	L13a-mediated translational silencing of Ceruloplasmin expression
4.6823e-05	97	22	8	0.363636	0.0824742	REAC:R-DRE-72737	REAC	Cap-dependent Translation Initiation
5.07579e-05	98	22	8	0.363636	0.0816327	REAC:R-DRE-72613	REAC	Eukaryotic Translation Initiation
5.07579e-05	98	22	8	0.363636	0.0816327	REAC:R-DRE-975957	REAC	Nonsense Mediated Decay (NMD) enhanced by the Exon Junction Complex (EJC)
5.07579e-05	98	22	8	0.363636	0.0816327	REAC:R-DRE-927802	REAC	Nonsense-Mediated Decay (NMD)
5.94879e-05	100	22	8	0.363636	0.08	REAC:R-DRE-1428517	REAC	Aerobic respiration and respiratory electron transport
6.02383e-05	67	22	7	0.318182	0.104478	REAC:R-DRE-611105	REAC	Respiratory electron transport
0.00207617	159	22	8	0.363636	0.0503145	REAC:R-DRE-72766	REAC	Translation
0.0252169	224	22	8	0.363636	0.0357143	REAC:R-DRE-8953854	REAC	Metabolism of RNA
0.0301546	39	22	4	0.181818	0.102564	REAC:R-DRE-9707564	REAC	Cytoprotection by HMOX1
1.70908e-06	62	17	8	0.470588	0.129032	WP:WP324	WP	Cytoplasmic ribosomal proteins
5.09426e-06	71	17	8	0.470588	0.112676	WP:WP1339	WP	Electron transport chain
0.00101153	43	17	5	0.294118	0.116279	WP:WP1335	WP	Oxidative phosphorylation
neutrophils
p_value	term_size	query_size	intersection_size	precision	recall	term_id	source	term_name
0.0499205	1	2	1	0.5	1	GO:0071493	GO:BP	cellular response to UV-B
0.0499205	1	2	1	0.5	1	GO:0034644	GO:BP	cellular response to UV
0.0499205	1	2	1	0.5	1	GO:0010224	GO:BP	response to UV-B
0.0499205	1	2	1	0.5	1	GO:0009411	GO:BP	response to UV
6.6526e-05	21	11	4	0.363636	0.190476	HP:0012465	HP	Elevated hepatic iron concentration
6.6526e-05	21	11	4	0.363636	0.190476	HP:0040134	HP	Abnormal hepatic iron concentration
8.65689e-05	62	11	5	0.454545	0.0806452	HP:0011030	HP	Abnormal blood transition element cation concentration
0.000282787	160	11	6	0.545455	0.0375	HP:0033401	HP	Tissue ischemia
0.000282787	160	11	6	0.545455	0.0375	HP:0002637	HP	Cerebral ischemia
0.000442628	8	11	3	0.272727	0.375	HP:0004817	HP	Drug-sensitive hemolytic anemia
0.000442628	8	11	3	0.272727	0.375	HP:0031090	HP	Finger dactylitis
0.000442628	8	11	3	0.272727	0.375	HP:0200023	HP	Priapism
0.000442628	8	11	3	0.272727	0.375	HP:0030058	HP	Sickled erythrocytes
0.000442628	8	11	3	0.272727	0.375	HP:0020058	HP	Abnormal red blood cell count
0.000442628	8	11	3	0.272727	0.375	HP:0011905	HP	Reduced hemoglobin A
0.000442628	8	11	3	0.272727	0.375	HP:0011906	HP	Reduced beta/alpha synthesis ratio
0.000442628	8	11	3	0.272727	0.375	HP:0020059	HP	Increased red blood cell count
0.000663233	9	11	3	0.272727	0.333333	HP:0034280	HP	Target cells
0.000663233	9	11	3	0.272727	0.333333	HP:0008346	HP	Increased red cell sickling tendency
0.000663233	9	11	3	0.272727	0.333333	HP:0005546	HP	Increased red cell osmotic resistance
0.000663233	9	11	3	0.272727	0.333333	HP:0005511	HP	Heinz body anemia
0.000663233	9	11	3	0.272727	0.333333	HP:0045047	HP	HbS hemoglobin
0.000663233	9	11	3	0.272727	0.333333	HP:0045048	HP	Increased HbA2 hemoglobin
0.000722477	37	11	4	0.363636	0.108108	HP:0001891	HP	Iron deficiency anemia
0.000806668	38	11	4	0.363636	0.105263	HP:0011031	HP	Abnormality of iron homeostasis
0.000946465	10	11	3	0.272727	0.3	HP:0025547	HP	Decreased mean corpuscular hemoglobin concentration
0.000946465	10	11	3	0.272727	0.3	HP:0011886	HP	Hyphema
0.00121831	42	11	4	0.363636	0.0952381	HP:0011904	HP	Persistence of hemoglobin F
0.0013	11	11	3	0.272727	0.272727	HP:0011981	HP	Pigment gallstones
0.0013	11	11	3	0.272727	0.272727	HP:0011907	HP	Reduced alpha/beta synthesis ratio
0.0013	11	11	3	0.272727	0.272727	HP:0034336	HP	Splenic infarction
0.0013	11	11	3	0.272727	0.272727	HP:0005560	HP	Imbalanced hemoglobin synthesis
0.00171801	365	11	7	0.636364	0.0191781	HP:0002981	HP	Abnormality of the calf
0.00173148	12	11	3	0.272727	0.25	HP:0012119	HP	Methemoglobinemia
0.00173148	12	11	3	0.272727	0.25	HP:0010620	HP	Malar prominence
0.00182195	219	11	6	0.545455	0.0273973	HP:0025323	HP	Abnormal arterial physiology
0.00208127	224	11	6	0.545455	0.0267857	HP:0001297	HP	Stroke
0.00224852	13	11	3	0.272727	0.230769	HP:0020082	HP	Heinz bodies
0.0028587	14	11	3	0.272727	0.214286	HP:0025326	HP	Retinal arterial occlusion
0.0028587	14	11	3	0.272727	0.214286	HP:0004870	HP	Chronic hemolytic anemia
0.00346657	129	11	5	0.454545	0.0387597	HP:0010885	HP	Avascular necrosis
0.00438861	16	11	3	0.272727	0.1875	HP:0200123	HP	Chronic hepatitis
0.00438861	16	11	3	0.272727	0.1875	HP:0001722	HP	High-output congestive heart failure
0.00438861	16	11	3	0.272727	0.1875	HP:0004823	HP	Anisopoikilocytosis
0.00557311	61	11	4	0.363636	0.0655738	HP:0012131	HP	Abnormal number of erythroid precursors
0.00638119	18	11	3	0.272727	0.166667	HP:0001930	HP	Nonspherocytic hemolytic anemia
0.00676506	64	11	4	0.363636	0.0625	HP:0001931	HP	Hypochromic anemia
0.00676506	64	11	4	0.363636	0.0625	HP:0005518	HP	Increased mean corpuscular volume
0.00756956	19	11	3	0.272727	0.157895	HP:0020080	HP	Erythrocyte inclusion bodies
0.00836367	284	11	6	0.545455	0.0211268	HP:0002721	HP	Immunodeficiency
0.00889586	20	11	3	0.272727	0.15	HP:0025066	HP	Decreased mean corpuscular volume
0.00915858	69	11	4	0.363636	0.057971	HP:0003281	HP	Increased circulating ferritin concentration
0.0103674	21	11	3	0.272727	0.142857	HP:0430028	HP	Hyperplasia of the maxilla
0.0103674	21	11	3	0.272727	0.142857	HP:0032231	HP	Hypochromia
0.0108663	72	11	4	0.363636	0.0555556	HP:0040133	HP	Abnormal circulating ferritin concentration
0.0115062	300	11	6	0.545455	0.02	HP:0030236	HP	Abnormality of muscle size
0.0119915	22	11	3	0.272727	0.136364	HP:0020054	HP	Abnormal erythrocyte physiology
0.0121288	74	11	4	0.363636	0.0540541	HP:0025065	HP	Abnormal mean corpuscular volume
0.0137755	23	11	3	0.272727	0.130435	HP:0001899	HP	Increased hematocrit
0.0148809	3	11	2	0.181818	0.666667	HP:4000170	HP	Anti-platelet antigen antibody positivity
0.0157267	24	11	3	0.272727	0.125	HP:0031850	HP	Abnormal hematocrit
0.0178521	25	11	3	0.272727	0.12	HP:0004840	HP	Hypochromic microcytic anemia
0.0178521	25	11	3	0.272727	0.12	HP:0012132	HP	Erythroid hyperplasia
0.0201591	26	11	3	0.272727	0.115385	HP:0100724	HP	Hypercoagulability
0.0201591	26	11	3	0.272727	0.115385	HP:0025409	HP	Abnormal spleen physiology
0.0201591	26	11	3	0.272727	0.115385	HP:0001971	HP	Hypersplenism
0.0211088	85	11	4	0.363636	0.0470588	HP:0011902	HP	Abnormal hemoglobin
0.0221162	86	11	4	0.363636	0.0465116	HP:0001894	HP	Thrombocytosis
0.0226547	27	11	3	0.272727	0.111111	HP:0025546	HP	Abnormal mean corpuscular hemoglobin concentration
0.0226547	27	11	3	0.272727	0.111111	HP:0001900	HP	Increased circulating hemoglobin concentration
0.0226547	27	11	3	0.272727	0.111111	HP:0011273	HP	Anisocytosis
0.0253523	89	11	4	0.363636	0.0449438	HP:0000630	HP	Abnormal retinal artery morphology
0.0289253	92	11	4	0.363636	0.0434783	HP:0004312	HP	Abnormal reticulocyte morphology
0.0289253	92	11	4	0.363636	0.0434783	HP:0002754	HP	Osteomyelitis
0.0297301	4	11	2	0.181818	0.5	HP:0012813	HP	Unilateral breast hypoplasia
0.0313448	30	11	3	0.272727	0.1	HP:0001978	HP	Extramedullary hematopoiesis
0.0356883	97	11	4	0.363636	0.0412371	HP:0001081	HP	Cholelithiasis
0.0363201	366	11	6	0.545455	0.0163934	HP:0002143	HP	Abnormal spinal cord morphology
0.0382113	32	11	3	0.272727	0.09375	HP:0031035	HP	Chronic infection
0.0382113	32	11	3	0.272727	0.09375	HP:0020061	HP	Abnormal hemoglobin concentration
0.0455088	218	11	5	0.454545	0.0229358	HP:0010972	HP	Anemia of inadequate production
0.0460015	34	11	3	0.272727	0.0882353	HP:0001406	HP	Intrahepatic cholestasis
0.0460015	34	11	3	0.272727	0.0882353	HP:0008282	HP	Unconjugated hyperbilirubinemia
0.0485598	385	11	6	0.545455	0.0155844	HP:0000953	HP	Hyperpigmentation of the skin
0.0234708	245	11	4	0.363636	0.0163265	KEGG:04810	KEGG	Regulation of actin cytoskeleton
0.0352751	273	11	4	0.363636	0.014652	KEGG:05132	KEGG	Salmonella infection
0.00088578	10	11	3	0.272727	0.3	REAC:R-DRE-5663220	REAC	RHO GTPases Activate Formins
0.00835197	322	11	7	0.636364	0.0217391	REAC:R-DRE-168249	REAC	Innate Immune System
0.049536	7	11	2	0.181818	0.285714	REAC:R-DRE-5626467	REAC	RHO GTPases activate IQGAPs
smooth muscle cells
p_value	term_size	query_size	intersection_size	precision	recall	term_id	source	term_name
3.60994e-09	42	14	7	0.5	0.166667	HP:0011904	HP	Persistence of hemoglobin F
5.71723e-08	61	14	7	0.5	0.114754	HP:0012131	HP	Abnormal number of erythroid precursors
8.1141e-08	64	14	7	0.5	0.109375	HP:0005518	HP	Increased mean corpuscular volume
2.32483e-07	74	14	7	0.5	0.0945946	HP:0025065	HP	Abnormal mean corpuscular volume
6.29967e-07	85	14	7	0.5	0.0823529	HP:0011902	HP	Abnormal hemoglobin
6.85031e-07	86	14	7	0.5	0.0813953	HP:0001894	HP	Thrombocytosis
1.10952e-06	92	14	7	0.5	0.076087	HP:0004312	HP	Abnormal reticulocyte morphology
0.000123977	180	14	7	0.5	0.0388889	HP:0000980	HP	Pallor
0.000200334	21	14	4	0.285714	0.190476	HP:0040134	HP	Abnormal hepatic iron concentration
0.000200334	21	14	4	0.285714	0.190476	HP:0012465	HP	Elevated hepatic iron concentration
0.000463623	218	14	7	0.5	0.0321101	HP:0010972	HP	Anemia of inadequate production
0.000678544	28	14	4	0.285714	0.142857	HP:0020118	HP	Radial artery aplasia
0.000678544	28	14	4	0.285714	0.142857	HP:0030270	HP	Elevated red cell adenosine deaminase activity
0.000678544	28	14	4	0.285714	0.142857	HP:0031640	HP	Abnormal radial artery morphology
0.000785989	29	14	4	0.285714	0.137931	HP:0005532	HP	Macrocytic dyserythropoietic anemia
0.000785989	29	14	4	0.285714	0.137931	HP:4000209	HP	Abnormal erythrocyte adenosine deaminase activity
0.00097451	8	14	3	0.214286	0.375	HP:0011906	HP	Reduced beta/alpha synthesis ratio
0.00097451	8	14	3	0.214286	0.375	HP:0011905	HP	Reduced hemoglobin A
0.00097451	8	14	3	0.214286	0.375	HP:0004817	HP	Drug-sensitive hemolytic anemia
0.00097451	8	14	3	0.214286	0.375	HP:0200023	HP	Priapism
0.00097451	8	14	3	0.214286	0.375	HP:0020058	HP	Abnormal red blood cell count
0.00097451	8	14	3	0.214286	0.375	HP:0020059	HP	Increased red blood cell count
0.00097451	8	14	3	0.214286	0.375	HP:0030058	HP	Sickled erythrocytes
0.00097451	8	14	3	0.214286	0.375	HP:0031090	HP	Finger dactylitis
0.00134645	33	14	4	0.285714	0.121212	HP:0012133	HP	Erythroid hypoplasia
0.00145962	9	14	3	0.214286	0.333333	HP:0034280	HP	Target cells
0.00145962	9	14	3	0.214286	0.333333	HP:0045047	HP	HbS hemoglobin
0.00145962	9	14	3	0.214286	0.333333	HP:0008346	HP	Increased red cell sickling tendency
0.00145962	9	14	3	0.214286	0.333333	HP:0005546	HP	Increased red cell osmotic resistance
0.00145962	9	14	3	0.214286	0.333333	HP:0005511	HP	Heinz body anemia
0.00145962	9	14	3	0.214286	0.333333	HP:0045048	HP	Increased HbA2 hemoglobin
0.0015238	34	14	4	0.285714	0.117647	HP:0012410	HP	Pure red cell aplasia
0.00208211	10	14	3	0.214286	0.3	HP:0025547	HP	Decreased mean corpuscular hemoglobin concentration
0.00208211	10	14	3	0.214286	0.3	HP:0011886	HP	Hyphema
0.00241156	38	14	4	0.285714	0.105263	HP:0002669	HP	Osteosarcoma
0.00241156	38	14	4	0.285714	0.105263	HP:0011031	HP	Abnormality of iron homeostasis
0.00268334	39	14	4	0.285714	0.102564	HP:0009004	HP	Hypoplasia of the musculature
0.00268334	39	14	4	0.285714	0.102564	HP:0001227	HP	Abnormality of the thenar eminence
0.0028587	11	14	3	0.214286	0.272727	HP:0011907	HP	Reduced alpha/beta synthesis ratio
0.0028587	11	14	3	0.214286	0.272727	HP:0034336	HP	Splenic infarction
0.0028587	11	14	3	0.214286	0.272727	HP:0005560	HP	Imbalanced hemoglobin synthesis
0.0028587	11	14	3	0.214286	0.272727	HP:0011981	HP	Pigment gallstones
0.00297723	40	14	4	0.285714	0.1	HP:0006758	HP	Malignant genitourinary tract tumor
0.00329438	41	14	4	0.285714	0.097561	HP:0040276	HP	Adenocarcinoma of the colon
0.00380601	12	14	3	0.214286	0.25	HP:0012119	HP	Methemoglobinemia
0.00380601	12	14	3	0.214286	0.25	HP:0010620	HP	Malar prominence
0.00400316	43	14	4	0.285714	0.0930233	HP:0001896	HP	Reticulocytopenia
0.00494055	13	14	3	0.214286	0.230769	HP:0020082	HP	Heinz bodies
0.00527073	46	14	4	0.285714	0.0869565	HP:0040275	HP	Adenocarcinoma of the large intestine
0.00527073	46	14	4	0.285714	0.0869565	HP:0001895	HP	Normochromic anemia
0.00627874	14	14	3	0.214286	0.214286	HP:0025326	HP	Retinal arterial occlusion
0.00627874	14	14	3	0.214286	0.214286	HP:0004870	HP	Chronic hemolytic anemia
0.00681412	49	14	4	0.285714	0.0816327	HP:0009944	HP	Partial duplication of thumb phalanx
0.00681412	49	14	4	0.285714	0.0816327	HP:0009999	HP	Partial duplication of the phalanx of hand
0.00801405	51	14	4	0.285714	0.0784314	HP:0040273	HP	Adenocarcinoma of the intestines
0.00963126	16	14	3	0.214286	0.1875	HP:0004823	HP	Anisopoikilocytosis
0.00963126	16	14	3	0.214286	0.1875	HP:0200123	HP	Chronic hepatitis
0.00963126	16	14	3	0.214286	0.1875	HP:0001722	HP	High-output congestive heart failure
0.0100985	54	14	4	0.285714	0.0740741	HP:0030272	HP	Abnormal erythrocyte enzyme concentration or activity
0.0108749	55	14	4	0.285714	0.0727273	HP:0500165	HP	Abnormal blood oxygen level
0.0108749	55	14	4	0.285714	0.0727273	HP:0012418	HP	Hypoxemia
0.0108749	55	14	4	0.285714	0.0727273	HP:0000829	HP	Hypoparathyroidism
0.0113879	350	14	7	0.5	0.02	HP:0007378	HP	Neoplasm of the gastrointestinal tract
0.0118304	707	14	9	0.642857	0.0127298	HP:0001903	HP	Anemia
0.013993	18	14	3	0.214286	0.166667	HP:0001930	HP	Nonspherocytic hemolytic anemia
0.015438	60	14	4	0.285714	0.0666667	HP:0000912	HP	Sprengel anomaly
0.015438	60	14	4	0.285714	0.0666667	HP:0000114	HP	Proximal tubulopathy
0.0165922	19	14	3	0.214286	0.157895	HP:0020080	HP	Erythrocyte inclusion bodies
0.0176103	62	14	4	0.285714	0.0645161	HP:0012415	HP	Abnormal blood gas level
0.0176103	62	14	4	0.285714	0.0645161	HP:0011030	HP	Abnormal blood transition element cation concentration
0.0194916	20	14	3	0.214286	0.15	HP:0025066	HP	Decreased mean corpuscular volume
0.0197702	138	14	5	0.357143	0.0362319	HP:0000519	HP	Developmental cataract
0.0200004	64	14	4	0.285714	0.0625	HP:0009777	HP	Absent thumb
0.0212815	65	14	4	0.285714	0.0615385	HP:0001790	HP	Nonimmune hydrops fetalis
0.022622	66	14	4	0.285714	0.0606061	HP:0000185	HP	Cleft soft palate
0.0227068	21	14	3	0.214286	0.142857	HP:0430028	HP	Hyperplasia of the maxilla
0.0227068	21	14	3	0.214286	0.142857	HP:0032231	HP	Hypochromia
0.0251702	145	14	5	0.357143	0.0344828	HP:0000465	HP	Webbed neck
0.0254889	68	14	4	0.285714	0.0588235	HP:0001460	HP	Aplasia/Hypoplasia involving the skeletal musculature
0.0262535	22	14	3	0.214286	0.136364	HP:0020054	HP	Abnormal erythrocyte physiology
0.0266625	779	14	9	0.642857	0.0115533	HP:0001877	HP	Abnormal erythrocyte morphology
0.0270187	69	14	4	0.285714	0.057971	HP:0003281	HP	Increased circulating ferritin concentration
0.0286152	70	14	4	0.285714	0.0571429	HP:0009942	HP	Duplication of thumb phalanx
0.0301472	23	14	3	0.214286	0.130435	HP:0001899	HP	Increased hematocrit
0.0320155	72	14	4	0.285714	0.0555556	HP:0001199	HP	Triphalangeal thumb
0.0320155	72	14	4	0.285714	0.0555556	HP:0040133	HP	Abnormal circulating ferritin concentration
0.0329831	411	14	7	0.5	0.0170316	HP:0034930	HP	Digestive system neoplasm
0.0344034	24	14	3	0.214286	0.125	HP:0031850	HP	Abnormal hematocrit
0.0390373	25	14	3	0.214286	0.12	HP:0012132	HP	Erythroid hyperplasia
0.0390373	25	14	3	0.214286	0.12	HP:0004840	HP	Hypochromic microcytic anemia
0.0440643	26	14	3	0.214286	0.115385	HP:0025409	HP	Abnormal spleen physiology
0.0440643	26	14	3	0.214286	0.115385	HP:0100724	HP	Hypercoagulability
0.0440643	26	14	3	0.214286	0.115385	HP:0001971	HP	Hypersplenism
0.0462905	79	14	4	0.285714	0.0506329	HP:0001087	HP	Developmental glaucoma
0.0486571	80	14	4	0.285714	0.05	HP:0001972	HP	Macrocytic anemia
0.0494996	27	14	3	0.214286	0.111111	HP:0025546	HP	Abnormal mean corpuscular hemoglobin concentration
0.0494996	27	14	3	0.214286	0.111111	HP:0001900	HP	Increased circulating hemoglobin concentration
0.0494996	27	14	3	0.214286	0.111111	HP:0011273	HP	Anisocytosis
3.82794e-11	104	11	8	0.727273	0.0769231	KEGG:03010	KEGG	Ribosome
2.05602e-09	80	14	9	0.642857	0.1125	REAC:R-DRE-1799339	REAC	SRP-dependent cotranslational protein targeting to membrane
2.58983e-09	82	14	9	0.642857	0.109756	REAC:R-DRE-975956	REAC	Nonsense Mediated Decay (NMD) independent of the Exon Junction Complex (EJC)
3.6211e-09	85	14	9	0.642857	0.105882	REAC:R-DRE-72689	REAC	Formation of a pool of free 40S subunits
6.82663e-09	91	14	9	0.642857	0.0989011	REAC:R-DRE-156827	REAC	L13a-mediated translational silencing of Ceruloplasmin expression
1.23276e-08	97	14	9	0.642857	0.0927835	REAC:R-DRE-72737	REAC	Cap-dependent Translation Initiation
1.35523e-08	98	14	9	0.642857	0.0918367	REAC:R-DRE-927802	REAC	Nonsense-Mediated Decay (NMD)
1.35523e-08	98	14	9	0.642857	0.0918367	REAC:R-DRE-72613	REAC	Eukaryotic Translation Initiation
1.35523e-08	98	14	9	0.642857	0.0918367	REAC:R-DRE-975957	REAC	Nonsense Mediated Decay (NMD) enhanced by the Exon Junction Complex (EJC)
1.10781e-06	159	14	9	0.642857	0.0566038	REAC:R-DRE-72766	REAC	Translation
2.32527e-05	224	14	9	0.642857	0.0401786	REAC:R-DRE-8953854	REAC	Metabolism of RNA
0.00834177	45	14	4	0.285714	0.0888889	REAC:R-DRE-72695	REAC	Formation of the ternary complex, and subsequently, the 43S complex
0.0117292	49	14	4	0.285714	0.0816327	REAC:R-DRE-72702	REAC	Ribosomal scanning and start codon recognition
8.12412e-10	62	9	8	0.888889	0.129032	WP:WP324	WP	Cytoplasmic ribosomal proteins

## Sheet: replicate2_totalRNA
significantly upregulated GO term of DEG identified with Seurat by cell type on total RNA of replicate 2
term size … number of genes in GO term, query size … number of genes in query, intersection … number of genes intersecting between term and query, precision … intersection size / query size, recall… intersection size / term size
blood vessel endothelia
p_value	term_size	query_size	intersection_size	precision	recall	term_id	source	term_name
8.55958e-14	15	11	7	0.636364	0.466667	HP:0001427	HP	Mitochondrial inheritance
1.25928e-12	9	11	6	0.545455	0.666667	HP:0001112	HP	Leber optic atrophy
6.91546e-12	11	11	6	0.545455	0.545455	HP:0032036	HP	Reduced contrast sensitivity
6.91546e-12	11	11	6	0.545455	0.545455	HP:0020120	HP	Retinal nerve fiber edema
6.91546e-12	11	11	6	0.545455	0.545455	HP:0007768	HP	Central retinal vessel vascular tortuosity
9.68681e-12	54	11	8	0.727273	0.148148	HP:0003737	HP	Mitochondrial myopathy
1.38204e-11	12	11	6	0.545455	0.5	HP:0000576	HP	Centrocecal scotoma
1.5362e-11	57	11	8	0.727273	0.140351	HP:0003200	HP	Ragged-red muscle fibers
2.37527e-11	60	11	8	0.727273	0.133333	HP:0000114	HP	Proximal tubulopathy
4.48477e-11	14	11	6	0.545455	0.428571	HP:0000631	HP	Retinal arterial tortuosity
7.07133e-11	34	11	7	0.636364	0.205882	HP:0004309	HP	Ventricular preexcitation
9.82481e-11	71	11	8	0.727273	0.112676	HP:0002572	HP	Episodic vomiting
2.01546e-10	39	11	7	0.636364	0.179487	HP:0008316	HP	Abnormal mitochondria in muscle tissue
2.76394e-10	18	11	6	0.545455	0.333333	HP:0020119	HP	Abnormal retinal nerve fiber layer morphology
5.88748e-10	88	11	8	0.727273	0.0909091	HP:0003800	HP	Muscle abnormality related to mitochondrial dysfunction
6.46585e-10	89	11	8	0.727273	0.0898876	HP:0000630	HP	Abnormal retinal artery morphology
8.06072e-10	21	11	6	0.545455	0.285714	HP:0200125	HP	Mitochondrial respiratory chain defects
3.1935e-09	108	11	8	0.727273	0.0740741	HP:3000036	HP	Abnormal head blood vessel morphology
3.40693e-09	26	11	6	0.545455	0.230769	HP:0007763	HP	Retinal telangiectasia
3.53156e-09	10	11	5	0.454545	0.5	HP:0100611	HP	Multiple glomerular cysts
7.3491e-09	206	11	9	0.818182	0.0436893	HP:0001644	HP	Dilated cardiomyopathy
1.33483e-08	32	11	6	0.545455	0.1875	HP:0005116	HP	Arterial tortuosity
1.36879e-08	129	11	8	0.727273	0.0620155	HP:0000124	HP	Renal tubular dysfunction
1.74175e-08	365	11	10	0.909091	0.0273973	HP:0000819	HP	Diabetes mellitus
1.89074e-08	72	11	7	0.636364	0.0972222	HP:0001138	HP	Optic neuropathy
2.86035e-08	36	11	6	0.545455	0.166667	HP:0007924	HP	Slow decrease in visual acuity
3.0572e-08	386	11	10	0.909091	0.0259067	HP:0001952	HP	Glucose intolerance
4.04788e-08	38	11	6	0.545455	0.157895	HP:0004948	HP	Vascular tortuosity
4.18974e-08	15	11	5	0.454545	0.333333	HP:0003572	HP	Low plasma citrulline
1.03029e-07	44	11	6	0.545455	0.136364	HP:0000622	HP	Blurred vision
1.1922e-07	18	11	5	0.454545	0.277778	HP:0000816	HP	Abnormality of Krebs cycle metabolism
2.34938e-07	473	11	10	0.909091	0.0211416	HP:0001945	HP	Fever
2.82392e-07	21	11	5	0.454545	0.238095	HP:0004885	HP	Episodic respiratory distress
2.82392e-07	21	11	5	0.454545	0.238095	HP:0007183	HP	Focal T2 hyperintense basal ganglia lesion
3.1627e-07	190	11	8	0.727273	0.0421053	HP:0003128	HP	Lactic acidosis
3.65122e-07	22	11	5	0.454545	0.227273	HP:0011965	HP	Abnormal circulating citrulline concentration
3.74067e-07	194	11	8	0.727273	0.0412371	HP:0031546	HP	Cardiac conduction abnormality
4.19557e-07	55	11	6	0.545455	0.109091	HP:0000829	HP	Hypoparathyroidism
4.66129e-07	23	11	5	0.454545	0.217391	HP:0002401	HP	Stroke-like episode
5.47295e-07	115	11	7	0.636364	0.0608696	HP:0007141	HP	Sensorimotor neuropathy
5.8827e-07	24	11	5	0.454545	0.208333	HP:0003481	HP	Segmental peripheral demyelination/remyelination
7.21777e-07	60	11	6	0.545455	0.1	HP:0012841	HP	Retinal vascular tortuosity
9.91073e-07	219	11	8	0.727273	0.0365297	HP:0003287	HP	Abnormality of mitochondrial metabolism
1.30707e-06	130	11	7	0.636364	0.0538462	HP:0030085	HP	Abnormal CSF lactate concentration
1.30707e-06	130	11	7	0.636364	0.0538462	HP:0002490	HP	Increased CSF lactate
1.87583e-06	70	11	6	0.545455	0.0857143	HP:0001271	HP	Polyneuropathy
1.9618e-06	30	11	5	0.454545	0.166667	HP:0001716	HP	Wolff-Parkinson-White syndrome
2.35585e-06	244	11	8	0.727273	0.0327869	HP:0012103	HP	Abnormality of the mitochondrion
2.76729e-06	32	11	5	0.454545	0.15625	HP:0003648	HP	Lacticaciduria
3.39528e-06	618	11	10	0.909091	0.0161812	HP:0004370	HP	Abnormality of temperature regulation
3.70489e-06	11	11	4	0.363636	0.363636	HP:0007327	HP	Mixed demyelinating and axonal polyneuropathy
3.94925e-06	79	11	6	0.545455	0.0759494	HP:0002174	HP	Postural tremor
4.44912e-06	35	11	5	0.454545	0.142857	HP:0033109	HP	Abnormal circulating non-proteinogenic amino acid concentration
4.73643e-06	156	11	7	0.636364	0.0448718	HP:0004308	HP	Ventricular arrhythmia
5.3462e-06	83	11	6	0.545455	0.0722892	HP:0000649	HP	Abnormality of visual evoked potentials
5.55179e-06	12	11	4	0.363636	0.333333	HP:0007159	HP	Fluctuations in consciousness
5.55179e-06	12	11	4	0.363636	0.333333	HP:0012766	HP	Widened cerebral subarachnoid space
5.96335e-06	37	11	5	0.454545	0.135135	HP:0012751	HP	Abnormal basal ganglia MRI signal intensity
6.18517e-06	85	11	6	0.545455	0.0705882	HP:0000603	HP	Central scotoma
9.32086e-06	684	11	10	0.909091	0.0146199	HP:0030956	HP	Abnormality of cardiovascular system electrophysiology
1.12046e-05	14	11	4	0.363636	0.285714	HP:0007067	HP	Distal peripheral sensory neuropathy
1.30985e-05	43	11	5	0.454545	0.116279	HP:0002883	HP	Hyperventilation
1.68974e-05	187	11	7	0.636364	0.0374332	HP:0025454	HP	Abnormal CSF metabolite concentration
1.7703e-05	101	11	6	0.545455	0.0594059	HP:0011767	HP	Abnormality of the parathyroid physiology
1.94237e-05	318	11	8	0.727273	0.0251572	HP:0004303	HP	Abnormal muscle fiber morphology
2.03313e-05	16	11	4	0.363636	0.25	HP:0005157	HP	Concentric hypertrophic cardiomyopathy
2.07985e-05	47	11	5	0.454545	0.106383	HP:0002483	HP	Bulbar signs
2.65606e-05	17	11	4	0.363636	0.235294	HP:0100027	HP	Recurrent pancreatitis
2.79876e-05	333	11	8	0.727273	0.024024	HP:0008046	HP	Abnormal retinal vascular morphology
3.22148e-05	775	11	10	0.909091	0.0129032	HP:0011014	HP	Abnormal glucose homeostasis
3.67346e-05	209	11	7	0.636364	0.0334928	HP:0002134	HP	Abnormal basal ganglia morphology
4.15013e-05	350	11	8	0.727273	0.0228571	HP:0000597	HP	Ophthalmoparesis
4.31505e-05	117	11	6	0.545455	0.0512821	HP:0000828	HP	Abnormality of the parathyroid gland
5.13769e-05	56	11	5	0.454545	0.0892857	HP:0002045	HP	Hypothermia
5.39082e-05	20	11	4	0.363636	0.2	HP:0012429	HP	Aplasia/Hypoplasia of the cerebral white matter
5.95087e-05	224	11	7	0.636364	0.03125	HP:0001297	HP	Stroke
6.12754e-05	124	11	6	0.545455	0.0483871	HP:0000575	HP	Scotoma
6.12754e-05	124	11	6	0.545455	0.0483871	HP:0430106	HP	Abnormal brain-evoked potentials
7.15063e-05	230	11	7	0.636364	0.0304348	HP:0000580	HP	Pigmentary retinopathy
7.96589e-05	61	11	5	0.454545	0.0819672	HP:0003348	HP	Hyperalaninemia
8.55029e-05	236	11	7	0.636364	0.029661	HP:0000095	HP	Abnormal renal glomerulus morphology
8.65689e-05	62	11	5	0.454545	0.0806452	HP:0010915	HP	Abnormal circulating pyruvate family amino acid concentration
8.65689e-05	62	11	5	0.454545	0.0806452	HP:0010916	HP	Abnormal circulating alanine concentration
8.80484e-05	237	11	7	0.636364	0.0295359	HP:0031263	HP	Abnormal renal corpuscle morphology
9.39475e-05	63	11	5	0.454545	0.0793651	HP:0007108	HP	Demyelinating peripheral neuropathy
0.000101765	242	11	7	0.636364	0.0289256	HP:0001410	HP	Decreased liver function
0.000103543	393	11	8	0.727273	0.0203562	HP:0001298	HP	Encephalopathy
0.000104737	873	11	10	0.909091	0.0114548	HP:0003110	HP	Abnormality of urine homeostasis
0.000114009	246	11	7	0.636364	0.0284553	HP:0025155	HP	Abnormality of hepatobiliary system physiology
0.000114009	246	11	7	0.636364	0.0284553	HP:0002151	HP	Increased circulating lactate concentration
0.00011913	66	11	5	0.454545	0.0757576	HP:0011096	HP	Peripheral demyelination
0.000155941	414	11	8	0.727273	0.0193237	HP:0002013	HP	Vomiting
0.000165348	26	11	4	0.363636	0.153846	HP:0001045	HP	Vitiligo
0.000167647	630	11	9	0.818182	0.0142857	HP:0001638	HP	Cardiomyopathy
0.000167647	630	11	9	0.818182	0.0142857	HP:0011675	HP	Arrhythmia
0.00017278	71	11	5	0.454545	0.0704225	HP:0033108	HP	Abnormal circulating proteinogenic amino acid derivative concentration
0.000193911	27	11	4	0.363636	0.148148	HP:0001345	HP	Psychotic mentation
0.000216446	153	11	6	0.545455	0.0392157	HP:0000529	HP	Progressive visual loss
0.000226004	28	11	4	0.363636	0.142857	HP:0000590	HP	Progressive external ophthalmoplegia
0.000226004	28	11	4	0.363636	0.142857	HP:0025268	HP	Stuttering
0.000228388	272	11	7	0.636364	0.0257353	HP:0011035	HP	Abnormal renal cortex morphology
0.000261902	29	11	4	0.363636	0.137931	HP:0002331	HP	Recurrent paroxysmal headache
0.000278398	78	11	5	0.454545	0.0641026	HP:0008619	HP	Bilateral sensorineural hearing impairment
0.000299982	450	11	8	0.727273	0.0177778	HP:0100659	HP	Abnormal cerebral vascular morphology
0.000312194	676	11	9	0.818182	0.0133136	HP:0001637	HP	Abnormal myocardium morphology
0.000327099	455	11	8	0.727273	0.0175824	HP:0001941	HP	Acidosis
0.000346272	31	11	4	0.363636	0.129032	HP:0004389	HP	Intestinal pseudo-obstruction
0.000365101	167	11	6	0.545455	0.0359281	HP:0003546	HP	Exercise intolerance
0.000390359	294	11	7	0.636364	0.0238095	HP:0012575	HP	Abnormal nephron morphology
0.000428389	298	11	7	0.636364	0.0234899	HP:0000572	HP	Visual loss
0.000450489	474	11	8	0.727273	0.0168776	HP:0002069	HP	Bilateral tonic-clonic seizure
0.000450546	173	11	6	0.545455	0.0346821	HP:0003829	HP	Typified by incomplete penetrance
0.000497025	480	11	8	0.727273	0.0166667	HP:0008047	HP	Abnormality of the vasculature of the eye
0.000499088	176	11	6	0.545455	0.0340909	HP:0001009	HP	Telangiectasia
0.000508839	34	11	4	0.363636	0.117647	HP:0010794	HP	Impaired visuospatial constructive cognition
0.000537475	308	11	7	0.636364	0.0227273	HP:0001639	HP	Hypertrophic cardiomyopathy
0.000573354	90	11	5	0.454545	0.0555556	HP:0000091	HP	Abnormal renal tubule morphology
0.000632014	495	11	8	0.727273	0.0161616	HP:0004360	HP	Abnormality of acid-base homeostasis
0.000650031	184	11	6	0.545455	0.0326087	HP:0002092	HP	Pulmonary arterial hypertension
0.000650031	184	11	6	0.545455	0.0326087	HP:0033578	HP	Pre-capillary pulmonary hypertension
0.000786412	190	11	6	0.545455	0.0315789	HP:0004890	HP	Elevated pulmonary artery pressure
0.000835471	97	11	5	0.454545	0.0515464	HP:0031434	HP	Abnormal prosody
0.000917853	333	11	7	0.636364	0.021021	HP:0001123	HP	Visual field defect
0.00124281	105	11	5	0.454545	0.047619	HP:0012703	HP	Abnormal subarachnoid space morphology
0.00129938	543	11	8	0.727273	0.014733	HP:0009830	HP	Peripheral neuropathy
0.00134192	43	11	4	0.363636	0.0930233	HP:0000408	HP	Progressive sensorineural hearing impairment
0.00137849	1134	11	10	0.909091	0.00881834	HP:0000479	HP	Abnormal retinal morphology
0.00147464	44	11	4	0.363636	0.0909091	HP:0007302	HP	Bipolar affective disorder
0.00155211	1618	11	11	1	0.00679852	HP:0000077	HP	Abnormality of the kidney
0.00164068	111	11	5	0.454545	0.045045	HP:0000763	HP	Sensory neuropathy
0.00176911	46	11	4	0.363636	0.0869565	HP:0012704	HP	Widened subarachnoid space
0.00178322	367	11	7	0.636364	0.0190736	HP:0007703	HP	Abnormality of retinal pigmentation
0.00183185	827	11	9	0.818182	0.0108827	HP:0012211	HP	Abnormal renal physiology
0.00193174	47	11	4	0.363636	0.0851064	HP:0001730	HP	Progressive hearing impairment
0.0019919	1655	11	11	1	0.00664653	HP:0010935	HP	Abnormality of the upper urinary tract
0.0020282	374	11	7	0.636364	0.0187166	HP:0000135	HP	Hypogonadism
0.00248673	50	11	4	0.363636	0.08	HP:0002922	HP	Increased CSF protein concentration
0.00255913	387	11	7	0.636364	0.0180879	HP:0003198	HP	Myopathy
0.00259238	1695	11	11	1	0.00648968	HP:0011025	HP	Abnormal cardiovascular system physiology
0.00262735	122	11	5	0.454545	0.0409836	HP:0001269	HP	Hemiparesis
0.00269566	51	11	4	0.363636	0.0784314	HP:0000751	HP	Personality changes
0.00320045	241	11	6	0.545455	0.0248963	HP:0002345	HP	Action tremor
0.00320124	610	11	8	0.727273	0.0131148	HP:0002017	HP	Nausea and vomiting
0.00340115	54	11	4	0.363636	0.0740741	HP:0025456	HP	Abnormal CSF protein concentration
0.00387654	249	11	6	0.545455	0.0240964	HP:0030875	HP	Abnormality of pulmonary circulation
0.00403343	133	11	5	0.454545	0.037594	HP:0003130	HP	Abnormal peripheral myelination
0.00423542	57	11	4	0.363636	0.0701754	HP:0012377	HP	Hemianopia
0.00424618	1272	11	10	0.909091	0.00786164	HP:0011354	HP	Generalized abnormality of skin
0.00431212	634	11	8	0.727273	0.0126183	HP:0011004	HP	Abnormal systemic arterial morphology
0.0043877	419	11	7	0.636364	0.0167064	HP:0004354	HP	Abnormal circulating carboxylic acid concentration
0.00468991	1285	11	10	0.909091	0.0077821	HP:0001508	HP	Failure to thrive
0.00488249	259	11	6	0.545455	0.023166	HP:0000512	HP	Abnormal electroretinogram
0.00490834	1291	11	10	0.909091	0.00774593	HP:0011277	HP	Abnormality of the urinary system physiology
0.00521288	60	11	4	0.363636	0.0666667	HP:0100651	HP	Type I diabetes mellitus
0.00610797	440	11	7	0.636364	0.0159091	HP:0000821	HP	Hypothyroidism
0.00634861	63	11	4	0.363636	0.0634921	HP:0002135	HP	Basal ganglia calcification
0.00678556	274	11	6	0.545455	0.0218978	HP:0000551	HP	Color vision defect
0.0073845	278	11	6	0.545455	0.0215827	HP:0000726	HP	Dementia
0.00873948	464	11	7	0.636364	0.0150862	HP:0002926	HP	Abnormality of thyroid physiology
0.0088697	156	11	5	0.454545	0.0320513	HP:0012072	HP	Aciduria
0.00915858	69	11	4	0.363636	0.057971	HP:0000544	HP	External ophthalmoplegia
0.00915858	69	11	4	0.363636	0.057971	HP:0012707	HP	Elevated brain lactate level by MRS
0.00923508	700	11	8	0.727273	0.0114286	HP:0000648	HP	Optic atrophy
0.00943934	702	11	8	0.727273	0.011396	HP:0011276	HP	Vascular skin abnormality
0.00943934	702	11	8	0.727273	0.011396	HP:0011017	HP	Abnormal cellular physiology
0.0097039	70	11	4	0.363636	0.0571429	HP:0025045	HP	Abnormal brain lactate level by MRS
0.0100466	160	11	5	0.454545	0.03125	HP:0032943	HP	Abnormal urine pH
0.0102325	475	11	7	0.636364	0.0147368	HP:0000759	HP	Abnormal peripheral nervous system morphology
0.0109749	1402	11	10	0.909091	0.00713267	HP:0025015	HP	Abnormal vascular morphology
0.0110993	717	11	8	0.727273	0.0111576	HP:0002240	HP	Hepatomegaly
0.0115062	300	11	6	0.545455	0.02	HP:0000602	HP	Ophthalmoplegia
0.0121288	74	11	4	0.363636	0.0540541	HP:0000097	HP	Focal segmental glomerulosclerosis
0.0131414	733	11	8	0.727273	0.0109141	HP:0002921	HP	Abnormal cerebrospinal fluid morphology
0.0144488	312	11	6	0.545455	0.0192308	HP:0001635	HP	Congestive heart failure
0.0145754	743	11	8	0.727273	0.0107672	HP:0025354	HP	Abnormal cellular phenotype
0.0147434	173	11	5	0.454545	0.0289017	HP:0002076	HP	Migraine
0.0149757	78	11	4	0.363636	0.0512821	HP:0003812	HP	Phenotypic variability
0.0149757	78	11	4	0.363636	0.0512821	HP:0003828	HP	Variable expressivity
0.0155643	1058	11	9	0.818182	0.00850662	HP:0000407	HP	Sensorineural hearing impairment
0.0158439	317	11	6	0.545455	0.0189274	HP:0030453	HP	Abnormal visual electrophysiology
0.0162755	509	11	7	0.636364	0.0137525	HP:0002014	HP	Diarrhea
0.0173233	760	11	8	0.727273	0.0105263	HP:0012379	HP	Abnormal circulating enzyme concentration or activity
0.0182118	765	11	8	0.727273	0.0104575	HP:0000745	HP	Abnormal diminished volition
0.0183962	181	11	5	0.454545	0.0276243	HP:0002123	HP	Generalized myoclonic seizure
0.0194119	183	11	5	0.454545	0.0273224	HP:0001399	HP	Hepatic failure
0.019936	184	11	5	0.454545	0.0271739	HP:0003112	HP	Abnormal circulating amino acid concentration
0.0210174	186	11	5	0.454545	0.0268817	HP:0012469	HP	Infantile spasms
0.0221509	1507	11	10	0.909091	0.0066357	HP:0002012	HP	Abnormality of the abdominal organs
0.0285121	198	11	5	0.454545	0.0252525	HP:0003477	HP	Peripheral axonal neuropathy
0.0319119	563	11	7	0.636364	0.0124334	HP:0002094	HP	Dyspnea
0.033568	1573	11	10	0.909091	0.00635728	HP:0025766	HP	Abnormal affect
0.0356883	97	11	4	0.363636	0.0412371	HP:0012705	HP	Abnormal metabolic brain imaging by MRS
0.0374786	1591	11	10	0.909091	0.00628536	HP:0001098	HP	Abnormal fundus morphology
0.0377073	1592	11	10	0.909091	0.00628141	HP:0000818	HP	Abnormality of the endocrine system
0.0391059	1598	11	10	0.909091	0.00625782	HP:0004329	HP	Abnormal posterior eye segment morphology
0.0401941	849	11	8	0.727273	0.00942285	HP:0003271	HP	Visceromegaly
0.0411228	374	11	6	0.545455	0.0160428	HP:0034335	HP	Inheritance qualifier
0.0411723	2178	11	11	1	0.00505051	HP:0011458	HP	Abdominal symptom
0.0416415	586	11	7	0.636364	0.0119454	HP:0000820	HP	Abnormality of the thyroid gland
0.0427711	856	11	8	0.727273	0.00934579	HP:0034684	HP	Abnormal enzyme concentration or activity
0.0488419	105	11	4	0.363636	0.0380952	HP:0000112	HP	Nephropathy
0.0496269	873	11	8	0.727273	0.0091638	HP:0000080	HP	Abnormality of reproductive system physiology
5.55987e-12	115	9	8	0.888889	0.0695652	KEGG:00190	KEGG	Oxidative phosphorylation
0.00310365	1426	9	8	0.888889	0.0056101	KEGG:01100	KEGG	Metabolic pathways
0.0225724	122	9	3	0.333333	0.0245902	KEGG:04260	KEGG	Cardiac muscle contraction
2.50673e-10	100	8	8	1	0.08	REAC:R-DRE-1428517	REAC	Aerobic respiration and respiratory electron transport
3.28775e-09	67	8	7	0.875	0.104478	REAC:R-DRE-611105	REAC	Respiratory electron transport
0.000168505	34	8	4	0.5	0.117647	REAC:R-DRE-6799198	REAC	Complex I biogenesis
0.00259261	730	8	8	1	0.0109589	REAC:R-DRE-1430728	REAC	Metabolism
0.0377651	567	19	4	0.210526	0.00705467	TF:M07267	TF	Factor: SF-1; motif: TGRCCTTGR
2.54101e-09	71	9	8	0.888889	0.112676	WP:WP1339	WP	Electron transport chain
4.49604e-07	43	9	6	0.666667	0.139535	WP:WP1335	WP	Oxidative phosphorylation
cardiomyocytes (atrium)
p_value	term_size	query_size	intersection_size	precision	recall	term_id	source	term_name
1.11758e-05	39	12	5	0.416667	0.128205	HP:0009004	HP	Hypoplasia of the musculature
5.38468e-05	19	12	4	0.333333	0.210526	HP:0020080	HP	Erythrocyte inclusion bodies
6.43706e-05	206	12	7	0.583333	0.0339806	HP:0001644	HP	Dilated cardiomyopathy
6.64065e-05	55	12	5	0.416667	0.0909091	HP:0500165	HP	Abnormal blood oxygen level
6.64065e-05	55	12	5	0.416667	0.0909091	HP:0012418	HP	Hypoxemia
0.000122625	62	12	5	0.416667	0.0806452	HP:0012415	HP	Abnormal blood gas level
0.000196301	68	12	5	0.416667	0.0735294	HP:0001460	HP	Aplasia/Hypoplasia involving the skeletal musculature
0.000491481	8	12	3	0.25	0.375	HP:0200023	HP	Priapism
0.000491481	8	12	3	0.25	0.375	HP:0031090	HP	Finger dactylitis
0.000491481	8	12	3	0.25	0.375	HP:0030058	HP	Sickled erythrocytes
0.000491481	8	12	3	0.25	0.375	HP:0020059	HP	Increased red blood cell count
0.000491481	8	12	3	0.25	0.375	HP:0020058	HP	Abnormal red blood cell count
0.000491481	8	12	3	0.25	0.375	HP:0011905	HP	Reduced hemoglobin A
0.000491481	8	12	3	0.25	0.375	HP:0004817	HP	Drug-sensitive hemolytic anemia
0.000491481	8	12	3	0.25	0.375	HP:0011906	HP	Reduced beta/alpha synthesis ratio
0.000736336	9	12	3	0.25	0.333333	HP:0034280	HP	Target cells
0.000736336	9	12	3	0.25	0.333333	HP:0045048	HP	Increased HbA2 hemoglobin
0.000736336	9	12	3	0.25	0.333333	HP:0005511	HP	Heinz body anemia
0.000736336	9	12	3	0.25	0.333333	HP:0005546	HP	Increased red cell osmotic resistance
0.000736336	9	12	3	0.25	0.333333	HP:0008346	HP	Increased red cell sickling tendency
0.000736336	9	12	3	0.25	0.333333	HP:0045047	HP	HbS hemoglobin
0.00105065	10	12	3	0.25	0.3	HP:0025547	HP	Decreased mean corpuscular hemoglobin concentration
0.00105065	10	12	3	0.25	0.3	HP:0030198	HP	Fatigable weakness of distal limb muscles
0.00105065	10	12	3	0.25	0.3	HP:0031189	HP	Wrist drop
0.00105065	10	12	3	0.25	0.3	HP:0011886	HP	Hyphema
0.0014429	11	12	3	0.25	0.272727	HP:0034336	HP	Splenic infarction
0.0014429	11	12	3	0.25	0.272727	HP:0003736	HP	Autophagic vacuoles
0.0014429	11	12	3	0.25	0.272727	HP:0011981	HP	Pigment gallstones
0.0014429	11	12	3	0.25	0.272727	HP:0005560	HP	Imbalanced hemoglobin synthesis
0.0014429	11	12	3	0.25	0.272727	HP:0011907	HP	Reduced alpha/beta synthesis ratio
0.00192156	12	12	3	0.25	0.25	HP:0010620	HP	Malar prominence
0.00192156	12	12	3	0.25	0.25	HP:0012119	HP	Methemoglobinemia
0.00249503	13	12	3	0.25	0.230769	HP:0020082	HP	Heinz bodies
0.00317167	14	12	3	0.25	0.214286	HP:0004870	HP	Chronic hemolytic anemia
0.00317167	14	12	3	0.25	0.214286	HP:0003715	HP	Myofibrillar myopathy
0.00317167	14	12	3	0.25	0.214286	HP:0025326	HP	Retinal arterial occlusion
0.00486778	16	12	3	0.25	0.1875	HP:0004823	HP	Anisopoikilocytosis
0.00486778	16	12	3	0.25	0.1875	HP:0200123	HP	Chronic hepatitis
0.00486778	16	12	3	0.25	0.1875	HP:0001722	HP	High-output congestive heart failure
0.00707602	18	12	3	0.25	0.166667	HP:0001930	HP	Nonspherocytic hemolytic anemia
0.00986187	20	12	3	0.25	0.15	HP:0025066	HP	Decreased mean corpuscular volume
0.0114917	21	12	3	0.25	0.142857	HP:0430028	HP	Hyperplasia of the maxilla
0.0114917	21	12	3	0.25	0.142857	HP:0040134	HP	Abnormal hepatic iron concentration
0.0114917	21	12	3	0.25	0.142857	HP:0032231	HP	Hypochromia
0.0114917	21	12	3	0.25	0.142857	HP:0012465	HP	Elevated hepatic iron concentration
0.0132902	22	12	3	0.25	0.136364	HP:0020054	HP	Abnormal erythrocyte physiology
0.0152653	23	12	3	0.25	0.130435	HP:0001899	HP	Increased hematocrit
0.0174251	24	12	3	0.25	0.125	HP:0031850	HP	Abnormal hematocrit
0.0197775	25	12	3	0.25	0.12	HP:0004840	HP	Hypochromic microcytic anemia
0.0197775	25	12	3	0.25	0.12	HP:0012132	HP	Erythroid hyperplasia
0.0223303	26	12	3	0.25	0.115385	HP:0025409	HP	Abnormal spleen physiology
0.0223303	26	12	3	0.25	0.115385	HP:0100724	HP	Hypercoagulability
0.0223303	26	12	3	0.25	0.115385	HP:0001971	HP	Hypersplenism
0.0250914	27	12	3	0.25	0.111111	HP:0001900	HP	Increased circulating hemoglobin concentration
0.0250914	27	12	3	0.25	0.111111	HP:0025546	HP	Abnormal mean corpuscular hemoglobin concentration
0.0250914	27	12	3	0.25	0.111111	HP:0011273	HP	Anisocytosis
0.0273235	86	12	4	0.333333	0.0465116	HP:0001894	HP	Thrombocytosis
0.0312696	29	12	3	0.25	0.103448	HP:0003555	HP	Muscle fiber splitting
0.0347022	30	12	3	0.25	0.1	HP:0001978	HP	Extramedullary hematopoiesis
0.0372669	93	12	4	0.333333	0.0430108	HP:0001746	HP	Asplenia
0.0376728	196	12	5	0.416667	0.0255102	HP:0002857	HP	Genu valgum
0.0422929	32	12	3	0.25	0.09375	HP:0031035	HP	Chronic infection
0.0422929	32	12	3	0.25	0.09375	HP:0020061	HP	Abnormal hemoglobin concentration
0.0446448	203	12	5	0.416667	0.0246305	HP:0001622	HP	Premature birth
0.0494797	5	12	2	0.166667	0.4	HP:0003810	HP	Late-onset distal muscle weakness
0.0496486	100	12	4	0.333333	0.04	HP:0010451	HP	Aplasia/Hypoplasia of the spleen
1.83249e-05	200	11	6	0.545455	0.03	KEGG:04814	KEGG	Motor proteins
0.00158992	122	11	4	0.363636	0.0327869	KEGG:04260	KEGG	Cardiac muscle contraction
0.01043	198	11	4	0.363636	0.020202	KEGG:04261	KEGG	Adrenergic signaling in cardiomyocytes
0.0498542	9	9	2	0.222222	0.222222	REAC:R-DRE-9748787	REAC	Azathioprine ADME
cardiomyocytes (ventricle)
p_value	term_size	query_size	intersection_size	precision	recall	term_id	source	term_name
4.39667e-09	206	14	10	0.714286	0.0485437	HP:0001644	HP	Dilated cardiomyopathy
1.414e-07	194	14	9	0.642857	0.0463918	HP:0031546	HP	Cardiac conduction abnormality
1.0891e-06	156	14	8	0.571429	0.0512821	HP:0004308	HP	Ventricular arrhythmia
1.2133e-05	630	14	11	0.785714	0.0174603	HP:0011675	HP	Arrhythmia
2.9312e-05	684	14	11	0.785714	0.0160819	HP:0030956	HP	Abnormality of cardiovascular system electrophysiology
0.000272608	630	14	10	0.714286	0.015873	HP:0001638	HP	Cardiomyopathy
0.000536212	676	14	10	0.714286	0.0147929	HP:0001637	HP	Abnormal myocardium morphology
0.00145962	9	14	3	0.214286	0.333333	HP:0001112	HP	Leber optic atrophy
0.00205217	165	14	6	0.428571	0.0363636	HP:0012722	HP	Heart block
0.00226209	89	14	5	0.357143	0.0561798	HP:0000630	HP	Abnormal retinal artery morphology
0.00226209	89	14	5	0.357143	0.0561798	HP:0004756	HP	Ventricular tachycardia
0.0028587	11	14	3	0.214286	0.272727	HP:0032036	HP	Reduced contrast sensitivity
0.0028587	11	14	3	0.214286	0.272727	HP:0020120	HP	Retinal nerve fiber edema
0.0028587	11	14	3	0.214286	0.272727	HP:0007768	HP	Central retinal vessel vascular tortuosity
0.00380601	12	14	3	0.214286	0.25	HP:0000576	HP	Centrocecal scotoma
0.00592108	108	14	5	0.357143	0.0462963	HP:3000036	HP	Abnormal head blood vessel morphology
0.00627874	14	14	3	0.214286	0.214286	HP:0000631	HP	Retinal arterial tortuosity
0.00708764	112	14	5	0.357143	0.0446429	HP:0001678	HP	Atrioventricular block
0.00783691	15	14	3	0.214286	0.2	HP:0001427	HP	Mitochondrial inheritance
0.00916903	118	14	5	0.357143	0.0423729	HP:0005150	HP	Abnormal atrioventricular conduction
0.0108749	55	14	4	0.285714	0.0727273	HP:0500165	HP	Abnormal blood oxygen level
0.0108749	55	14	4	0.285714	0.0727273	HP:0012418	HP	Hypoxemia
0.0121749	125	14	5	0.357143	0.04	HP:0001645	HP	Sudden cardiac death
0.0122276	224	14	6	0.428571	0.0267857	HP:0001297	HP	Stroke
0.0125594	57	14	4	0.285714	0.0701754	HP:0003200	HP	Ragged-red muscle fibers
0.013993	18	14	3	0.214286	0.166667	HP:0020119	HP	Abnormal retinal nerve fiber layer morphology
0.0176103	62	14	4	0.285714	0.0645161	HP:0012415	HP	Abnormal blood gas level
0.0200004	64	14	4	0.285714	0.0625	HP:0001663	HP	Ventricular fibrillation
0.0227068	21	14	3	0.214286	0.142857	HP:0200125	HP	Mitochondrial respiratory chain defects
0.0237995	563	14	8	0.571429	0.0142096	HP:0002094	HP	Dyspnea
0.0302802	71	14	4	0.285714	0.056338	HP:0002572	HP	Episodic vomiting
0.0348163	155	14	5	0.357143	0.0322581	HP:0005115	HP	Supraventricular arrhythmia
0.0359203	156	14	5	0.357143	0.0320513	HP:0001699	HP	Sudden death
0.0406131	160	14	5	0.357143	0.03125	HP:0001640	HP	Cardiomegaly
0.0440643	26	14	3	0.214286	0.115385	HP:0007763	HP	Retinal telangiectasia
0.048536	166	14	5	0.357143	0.0301205	HP:0001649	HP	Tachycardia
0.00331453	122	13	4	0.307692	0.0327869	KEGG:04260	KEGG	Cardiac muscle contraction
0.0221091	200	13	4	0.307692	0.02	KEGG:04814	KEGG	Motor proteins
0.0366161	9	8	2	0.25	0.222222	REAC:R-DRE-9748787	REAC	Azathioprine ADME
0.00339873	71	4	3	0.75	0.0422535	WP:WP1339	WP	Electron transport chain
0.0371006	43	4	2	0.5	0.0465116	WP:WP1335	WP	Oxidative phosphorylation
endocardium
p_value	term_size	query_size	intersection_size	precision	recall	term_id	source	term_name
0.0233671	78	6	3	0.5	0.0384615	GO:0006412	GO:BP	translation
4.80574e-06	10	7	3	0.428571	0.3	GO:0022625	GO:CC	cytosolic large ribosomal subunit
8.80185e-06	12	7	3	0.428571	0.25	GO:0022626	GO:CC	cytosolic ribosome
2.23606e-05	16	7	3	0.428571	0.1875	GO:0015934	GO:CC	large ribosomal subunit
4.06794e-05	211	7	5	0.714286	0.0236967	GO:0005829	GO:CC	cytosol
5.29758e-05	21	7	3	0.428571	0.142857	GO:0044391	GO:CC	ribosomal subunit
4.57035e-06	42	19	6	0.315789	0.142857	HP:0011904	HP	Persistence of hemoglobin F
1.00271e-05	86	19	7	0.368421	0.0813953	HP:0001894	HP	Thrombocytosis
4.65767e-05	61	19	6	0.315789	0.0983607	HP:0012131	HP	Abnormal number of erythroid precursors
6.25155e-05	64	19	6	0.315789	0.09375	HP:0005518	HP	Increased mean corpuscular volume
0.00015141	74	19	6	0.315789	0.0810811	HP:0025065	HP	Abnormal mean corpuscular volume
0.000349676	85	19	6	0.315789	0.0705882	HP:0011902	HP	Abnormal hemoglobin
0.000562179	92	19	6	0.315789	0.0652174	HP:0004312	HP	Abnormal reticulocyte morphology
0.00273938	28	19	4	0.210526	0.142857	HP:0031640	HP	Abnormal radial artery morphology
0.00273938	28	19	4	0.210526	0.142857	HP:0030270	HP	Elevated red cell adenosine deaminase activity
0.00273938	28	19	4	0.210526	0.142857	HP:0020118	HP	Radial artery aplasia
0.00274228	8	19	3	0.157895	0.375	HP:0011970	HP	Cerebral amyloid angiopathy
0.00317089	29	19	4	0.210526	0.137931	HP:4000209	HP	Abnormal erythrocyte adenosine deaminase activity
0.00317089	29	19	4	0.210526	0.137931	HP:0005532	HP	Macrocytic dyserythropoietic anemia
0.00541649	33	19	4	0.210526	0.121212	HP:0012133	HP	Erythroid hypoplasia
0.00612556	34	19	4	0.210526	0.117647	HP:0012410	HP	Pure red cell aplasia
0.0096667	38	19	4	0.210526	0.105263	HP:0002669	HP	Osteosarcoma
0.0107484	39	19	4	0.210526	0.102564	HP:0001227	HP	Abnormality of the thenar eminence
0.0119172	40	19	4	0.210526	0.1	HP:0006758	HP	Malignant genitourinary tract tumor
0.0131773	41	19	4	0.210526	0.097561	HP:0040276	HP	Adenocarcinoma of the colon
0.0159895	43	19	4	0.210526	0.0930233	HP:0001896	HP	Reticulocytopenia
0.0210075	46	19	4	0.210526	0.0869565	HP:0001895	HP	Normochromic anemia
0.0210075	46	19	4	0.210526	0.0869565	HP:0040275	HP	Adenocarcinoma of the large intestine
0.027101	49	19	4	0.210526	0.0816327	HP:0009999	HP	Partial duplication of the phalanx of hand
0.027101	49	19	4	0.210526	0.0816327	HP:0009944	HP	Partial duplication of thumb phalanx
0.0286753	180	19	6	0.315789	0.0333333	HP:0000980	HP	Pallor
0.0318279	51	19	4	0.210526	0.0784314	HP:0040273	HP	Adenocarcinoma of the intestines
0.0400205	54	19	4	0.210526	0.0740741	HP:0030272	HP	Abnormal erythrocyte enzyme concentration or activity
0.0463492	19	19	3	0.157895	0.157895	HP:0020080	HP	Erythrocyte inclusion bodies
1.00008e-20	104	32	17	0.53125	0.163462	KEGG:03010	KEGG	Ribosome
2.14353e-17	91	28	17	0.607143	0.186813	REAC:R-DRE-156827	REAC	L13a-mediated translational silencing of Ceruloplasmin expression
8.3075e-17	98	28	17	0.607143	0.173469	REAC:R-DRE-72613	REAC	Eukaryotic Translation Initiation
1.86537e-16	82	28	16	0.571429	0.195122	REAC:R-DRE-975956	REAC	Nonsense Mediated Decay (NMD) independent of the Exon Junction Complex (EJC)
3.47394e-16	85	28	16	0.571429	0.188235	REAC:R-DRE-72689	REAC	Formation of a pool of free 40S subunits
3.33473e-15	97	28	16	0.571429	0.164948	REAC:R-DRE-72737	REAC	Cap-dependent Translation Initiation
3.9692e-15	98	28	16	0.571429	0.163265	REAC:R-DRE-975957	REAC	Nonsense Mediated Decay (NMD) enhanced by the Exon Junction Complex (EJC)
3.9692e-15	98	28	16	0.571429	0.163265	REAC:R-DRE-927802	REAC	Nonsense-Mediated Decay (NMD)
6.39776e-15	80	28	15	0.535714	0.1875	REAC:R-DRE-1799339	REAC	SRP-dependent cotranslational protein targeting to membrane
1.41947e-14	159	28	18	0.642857	0.113208	REAC:R-DRE-72766	REAC	Translation
2.7502e-09	224	28	16	0.571429	0.0714286	REAC:R-DRE-8953854	REAC	Metabolism of RNA
5.23968e-05	639	28	19	0.678571	0.029734	REAC:R-DRE-392499	REAC	Metabolism of proteins
0.0103849	45	28	5	0.178571	0.111111	REAC:R-DRE-72695	REAC	Formation of the ternary complex, and subsequently, the 43S complex
0.0157767	49	28	5	0.178571	0.102041	REAC:R-DRE-72702	REAC	Ribosomal scanning and start codon recognition
4.66852e-20	62	18	16	0.888889	0.258065	WP:WP324	WP	Cytoplasmic ribosomal proteins
epicardium
p_value	term_size	query_size	intersection_size	precision	recall	term_id	source	term_name
0.000223885	78	19	6	0.315789	0.0769231	GO:0006412	GO:BP	translation
0.0133788	447	19	9	0.473684	0.0201342	GO:0019538	GO:BP	protein metabolic process
8.11085e-09	10	23	5	0.217391	0.5	GO:0022625	GO:CC	cytosolic large ribosomal subunit
2.53659e-08	12	23	5	0.217391	0.416667	GO:0022626	GO:CC	cytosolic ribosome
1.38525e-07	16	23	5	0.217391	0.3125	GO:0015934	GO:CC	large ribosomal subunit
6.37433e-07	21	23	5	0.217391	0.238095	GO:0044391	GO:CC	ribosomal subunit
0.00668775	211	23	6	0.26087	0.028436	GO:0005829	GO:CC	cytosol
2.27236e-06	33	39	7	0.179487	0.212121	HP:0012133	HP	Erythroid hypoplasia
3.47804e-05	28	39	6	0.153846	0.214286	HP:0030270	HP	Elevated red cell adenosine deaminase activity
3.47804e-05	28	39	6	0.153846	0.214286	HP:0031640	HP	Abnormal radial artery morphology
3.47804e-05	28	39	6	0.153846	0.214286	HP:0020118	HP	Radial artery aplasia
4.36325e-05	29	39	6	0.153846	0.206897	HP:0005532	HP	Macrocytic dyserythropoietic anemia
4.36325e-05	29	39	6	0.153846	0.206897	HP:4000209	HP	Abnormal erythrocyte adenosine deaminase activity
0.000120454	34	39	6	0.153846	0.176471	HP:0012410	HP	Pure red cell aplasia
0.00012456	86	39	8	0.205128	0.0930233	HP:0001894	HP	Thrombocytosis
0.000201681	61	39	7	0.179487	0.114754	HP:0012131	HP	Abnormal number of erythroid precursors
0.000242308	38	39	6	0.153846	0.157895	HP:0002669	HP	Osteosarcoma
0.00028492	39	39	6	0.153846	0.153846	HP:0001227	HP	Abnormality of the thenar eminence
0.00033351	40	39	6	0.153846	0.15	HP:0006758	HP	Malignant genitourinary tract tumor
0.000388714	41	39	6	0.153846	0.146341	HP:0040276	HP	Adenocarcinoma of the colon
0.000451213	42	39	6	0.153846	0.142857	HP:0011904	HP	Persistence of hemoglobin F
0.000521739	43	39	6	0.153846	0.139535	HP:0001896	HP	Reticulocytopenia
0.000789555	46	39	6	0.153846	0.130435	HP:0040275	HP	Adenocarcinoma of the large intestine
0.000789555	46	39	6	0.153846	0.130435	HP:0001895	HP	Normochromic anemia
0.00116099	49	39	6	0.153846	0.122449	HP:0009999	HP	Partial duplication of the phalanx of hand
0.00116099	49	39	6	0.153846	0.122449	HP:0009944	HP	Partial duplication of thumb phalanx
0.00133496	80	39	7	0.179487	0.0875	HP:0001972	HP	Macrocytic anemia
0.00148017	51	39	6	0.153846	0.117647	HP:0040273	HP	Adenocarcinoma of the intestines
0.00186553	84	39	7	0.179487	0.0833333	HP:0004808	HP	Acute myeloid leukemia
0.00209074	54	39	6	0.153846	0.111111	HP:0030272	HP	Abnormal erythrocyte enzyme concentration or activity
0.00393159	60	39	6	0.153846	0.1	HP:0000912	HP	Sprengel anomaly
0.00576991	64	39	6	0.153846	0.09375	HP:0005518	HP	Increased mean corpuscular volume
0.00576991	64	39	6	0.153846	0.09375	HP:0009777	HP	Absent thumb
0.0063246	65	39	6	0.153846	0.0923077	HP:0001790	HP	Nonimmune hydrops fetalis
0.00692195	66	39	6	0.153846	0.0909091	HP:0000185	HP	Cleft soft palate
0.00694796	102	39	7	0.179487	0.0686275	HP:0009380	HP	Finger aplasia
0.00978875	70	39	6	0.153846	0.0857143	HP:0009942	HP	Duplication of thumb phalanx
0.0115469	72	39	6	0.153846	0.0833333	HP:0001199	HP	Triphalangeal thumb
0.0135531	74	39	6	0.153846	0.0810811	HP:0025065	HP	Abnormal mean corpuscular volume
0.0198278	79	39	6	0.153846	0.0759494	HP:0001087	HP	Developmental glaucoma
0.0198599	167	39	8	0.205128	0.0479042	HP:0001882	HP	Leukopenia
0.0260382	49	39	5	0.128205	0.102041	HP:0005420	HP	Recurrent gram-negative bacterial infections
0.0267209	125	39	7	0.179487	0.056	HP:0002863	HP	Myelodysplasia
0.0302641	85	39	6	0.153846	0.0705882	HP:0011902	HP	Abnormal hemoglobin
0.0345918	87	39	6	0.153846	0.0689655	HP:0006749	HP	Malignant gastrointestinal tract tumors
0.0345918	87	39	6	0.153846	0.0689655	HP:0002672	HP	Gastrointestinal carcinoma
0.0394053	89	39	6	0.153846	0.0674157	HP:0100273	HP	Neoplasm of the colon
0.0420326	134	39	7	0.179487	0.0522388	HP:0002488	HP	Acute leukemia
0.0476246	92	39	6	0.153846	0.0652174	HP:0004312	HP	Abnormal reticulocyte morphology
1.27796e-23	104	63	23	0.365079	0.221154	KEGG:03010	KEGG	Ribosome
0.0417369	72	63	5	0.0793651	0.0694444	KEGG:00983	KEGG	Drug metabolism - other enzymes
0.04999	44	63	4	0.0634921	0.0909091	KEGG:00982	KEGG	Drug metabolism - cytochrome P450
3.77622e-25	91	62	28	0.451613	0.307692	REAC:R-DRE-156827	REAC	L13a-mediated translational silencing of Ceruloplasmin expression
4.00985e-24	98	62	28	0.451613	0.285714	REAC:R-DRE-72613	REAC	Eukaryotic Translation Initiation
5.49098e-23	85	62	26	0.419355	0.305882	REAC:R-DRE-72689	REAC	Formation of a pool of free 40S subunits
9.0824e-23	97	62	27	0.435484	0.278351	REAC:R-DRE-72737	REAC	Cap-dependent Translation Initiation
6.37224e-22	82	62	25	0.403226	0.304878	REAC:R-DRE-975956	REAC	Nonsense Mediated Decay (NMD) independent of the Exon Junction Complex (EJC)
1.01732e-20	80	62	24	0.387097	0.3	REAC:R-DRE-1799339	REAC	SRP-dependent cotranslational protein targeting to membrane
9.32484e-20	98	62	25	0.403226	0.255102	REAC:R-DRE-975957	REAC	Nonsense Mediated Decay (NMD) enhanced by the Exon Junction Complex (EJC)
9.32484e-20	98	62	25	0.403226	0.255102	REAC:R-DRE-927802	REAC	Nonsense-Mediated Decay (NMD)
4.86684e-19	159	62	29	0.467742	0.18239	REAC:R-DRE-72766	REAC	Translation
1.29297e-12	224	62	27	0.435484	0.120536	REAC:R-DRE-8953854	REAC	Metabolism of RNA
1.6425e-09	49	62	13	0.209677	0.265306	REAC:R-DRE-72702	REAC	Ribosomal scanning and start codon recognition
1.07005e-08	45	62	12	0.193548	0.266667	REAC:R-DRE-72695	REAC	Formation of the ternary complex, and subsequently, the 43S complex
3.27756e-06	639	62	34	0.548387	0.0532081	REAC:R-DRE-392499	REAC	Metabolism of proteins
1.21238e-23	62	28	21	0.75	0.33871	WP:WP324	WP	Cytoplasmic ribosomal proteins
fibroblasts
p_value	term_size	query_size	intersection_size	precision	recall	term_id	source	term_name
6.69314e-06	10	8	3	0.375	0.3	GO:0022625	GO:CC	cytosolic large ribosomal subunit
1.22557e-05	12	8	3	0.375	0.25	GO:0022626	GO:CC	cytosolic ribosome
3.11195e-05	16	8	3	0.375	0.1875	GO:0015934	GO:CC	large ribosomal subunit
7.36817e-05	21	8	3	0.375	0.142857	GO:0044391	GO:CC	ribosomal subunit
9.18508e-05	211	8	5	0.625	0.0236967	GO:0005829	GO:CC	cytosol
0.0221162	86	11	4	0.363636	0.0465116	HP:0001894	HP	Thrombocytosis
1.05781e-08	104	18	8	0.444444	0.0769231	KEGG:03010	KEGG	Ribosome
2.58983e-09	82	14	9	0.642857	0.109756	REAC:R-DRE-975956	REAC	Nonsense Mediated Decay (NMD) independent of the Exon Junction Complex (EJC)
6.82663e-09	91	14	9	0.642857	0.0989011	REAC:R-DRE-156827	REAC	L13a-mediated translational silencing of Ceruloplasmin expression
1.35523e-08	98	14	9	0.642857	0.0918367	REAC:R-DRE-72613	REAC	Eukaryotic Translation Initiation
1.35523e-08	98	14	9	0.642857	0.0918367	REAC:R-DRE-975957	REAC	Nonsense Mediated Decay (NMD) enhanced by the Exon Junction Complex (EJC)
1.35523e-08	98	14	9	0.642857	0.0918367	REAC:R-DRE-927802	REAC	Nonsense-Mediated Decay (NMD)
3.04992e-08	159	14	10	0.714286	0.0628931	REAC:R-DRE-72766	REAC	Translation
1.19662e-07	80	14	8	0.571429	0.1	REAC:R-DRE-1799339	REAC	SRP-dependent cotranslational protein targeting to membrane
1.96774e-07	85	14	8	0.571429	0.0941176	REAC:R-DRE-72689	REAC	Formation of a pool of free 40S subunits
5.77504e-07	97	14	8	0.571429	0.0824742	REAC:R-DRE-72737	REAC	Cap-dependent Translation Initiation
2.32527e-05	224	14	9	0.642857	0.0401786	REAC:R-DRE-8953854	REAC	Metabolism of RNA
0.000141759	639	14	12	0.857143	0.0187793	REAC:R-DRE-392499	REAC	Metabolism of proteins
0.00881897	16	14	3	0.214286	0.1875	REAC:R-DRE-163841	REAC	Gamma carboxylation, hypusinylation, hydroxylation, and arylsulfatase activation
9.58173e-11	62	8	8	1	0.129032	WP:WP324	WP	Cytoplasmic ribosomal proteins
macrophage-like cells
p_value	term_size	query_size	intersection_size	precision	recall	term_id	source	term_name
9.31165e-05	78	10	5	0.5	0.0641026	GO:0006412	GO:BP	translation
0.0139072	5	10	2	0.2	0.4	GO:0002181	GO:BP	cytoplasmic translation
1.8824e-10	10	12	5	0.416667	0.5	GO:0022625	GO:CC	cytosolic large ribosomal subunit
5.90479e-10	12	12	5	0.416667	0.416667	GO:0022626	GO:CC	cytosolic ribosome
3.24412e-09	16	12	5	0.416667	0.3125	GO:0015934	GO:CC	large ribosomal subunit
1.5041e-08	21	12	5	0.416667	0.238095	GO:0044391	GO:CC	ribosomal subunit
5.25394e-08	211	12	8	0.666667	0.0379147	GO:0005829	GO:CC	cytosol
0.0337366	1577	12	9	0.75	0.00570704	GO:0005737	GO:CC	cytoplasm
0.000150142	42	17	5	0.294118	0.119048	HP:0011904	HP	Persistence of hemoglobin F
0.000165348	86	17	6	0.352941	0.0697674	HP:0001894	HP	Thrombocytosis
0.00101493	61	17	5	0.294118	0.0819672	HP:0012131	HP	Abnormal number of erythroid precursors
0.00129378	64	17	5	0.294118	0.078125	HP:0005518	HP	Increased mean corpuscular volume
0.00159685	28	17	4	0.235294	0.142857	HP:0020118	HP	Radial artery aplasia
0.00159685	28	17	4	0.235294	0.142857	HP:0030270	HP	Elevated red cell adenosine deaminase activity
0.00159685	28	17	4	0.235294	0.142857	HP:0031640	HP	Abnormal radial artery morphology
0.00184891	29	17	4	0.235294	0.137931	HP:4000209	HP	Abnormal erythrocyte adenosine deaminase activity
0.00184891	29	17	4	0.235294	0.137931	HP:0005532	HP	Macrocytic dyserythropoietic anemia
0.00203176	70	17	5	0.294118	0.0714286	HP:0009942	HP	Duplication of thumb phalanx
0.00268489	74	17	5	0.294118	0.0675676	HP:0025065	HP	Abnormal mean corpuscular volume
0.00316189	33	17	4	0.235294	0.121212	HP:0012133	HP	Erythroid hypoplasia
0.00357684	34	17	4	0.235294	0.117647	HP:0012410	HP	Pure red cell aplasia
0.00536029	85	17	5	0.294118	0.0588235	HP:0011902	HP	Abnormal hemoglobin
0.00565102	38	17	4	0.235294	0.105263	HP:0002669	HP	Osteosarcoma
0.00628517	39	17	4	0.235294	0.102564	HP:0001227	HP	Abnormality of the thenar eminence
0.00697058	40	17	4	0.235294	0.1	HP:0006758	HP	Malignant genitourinary tract tumor
0.00770983	41	17	4	0.235294	0.097561	HP:0040276	HP	Adenocarcinoma of the colon
0.00793594	92	17	5	0.294118	0.0543478	HP:0004312	HP	Abnormal reticulocyte morphology
0.00936056	43	17	4	0.235294	0.0930233	HP:0001896	HP	Reticulocytopenia
0.0123087	46	17	4	0.235294	0.0869565	HP:0001895	HP	Normochromic anemia
0.0123087	46	17	4	0.235294	0.0869565	HP:0040275	HP	Adenocarcinoma of the large intestine
0.0158926	49	17	4	0.235294	0.0816327	HP:0009999	HP	Partial duplication of the phalanx of hand
0.0158926	49	17	4	0.235294	0.0816327	HP:0009944	HP	Partial duplication of thumb phalanx
0.0186752	51	17	4	0.235294	0.0784314	HP:0040273	HP	Adenocarcinoma of the intestines
0.0235023	54	17	4	0.235294	0.0740741	HP:0030272	HP	Abnormal erythrocyte enzyme concentration or activity
0.0358369	60	17	4	0.235294	0.0666667	HP:0000912	HP	Sprengel anomaly
0.0390365	218	17	6	0.352941	0.0275229	HP:0010972	HP	Anemia of inadequate production
0.0463487	64	17	4	0.235294	0.0625	HP:0009777	HP	Absent thumb
0.0492962	65	17	4	0.235294	0.0615385	HP:0001790	HP	Nonimmune hydrops fetalis
1.03574e-17	104	44	17	0.386364	0.163462	KEGG:03010	KEGG	Ribosome
1.5624e-16	91	41	19	0.463415	0.208791	REAC:R-DRE-156827	REAC	L13a-mediated translational silencing of Ceruloplasmin expression
7.07292e-16	98	41	19	0.463415	0.193878	REAC:R-DRE-72613	REAC	Eukaryotic Translation Initiation
1.6563e-14	97	41	18	0.439024	0.185567	REAC:R-DRE-72737	REAC	Cap-dependent Translation Initiation
3.99149e-14	85	41	17	0.414634	0.2	REAC:R-DRE-72689	REAC	Formation of a pool of free 40S subunits
5.25782e-13	159	41	20	0.487805	0.125786	REAC:R-DRE-72766	REAC	Translation
1.50803e-11	82	41	15	0.365854	0.182927	REAC:R-DRE-975956	REAC	Nonsense Mediated Decay (NMD) independent of the Exon Junction Complex (EJC)
2.38547e-10	80	41	14	0.341463	0.175	REAC:R-DRE-1799339	REAC	SRP-dependent cotranslational protein targeting to membrane
2.40209e-10	98	41	15	0.365854	0.153061	REAC:R-DRE-927802	REAC	Nonsense-Mediated Decay (NMD)
2.40209e-10	98	41	15	0.365854	0.153061	REAC:R-DRE-975957	REAC	Nonsense Mediated Decay (NMD) enhanced by the Exon Junction Complex (EJC)
2.85469e-05	45	41	8	0.195122	0.177778	REAC:R-DRE-72695	REAC	Formation of the ternary complex, and subsequently, the 43S complex
3.60656e-05	224	41	15	0.365854	0.0669643	REAC:R-DRE-8953854	REAC	Metabolism of RNA
5.72946e-05	49	41	8	0.195122	0.163265	REAC:R-DRE-72702	REAC	Ribosomal scanning and start codon recognition
0.00233173	639	41	22	0.536585	0.0344288	REAC:R-DRE-392499	REAC	Metabolism of proteins
0.0272129	19	41	4	0.097561	0.210526	REAC:R-DRE-2029482	REAC	Regulation of actin dynamics for phagocytic cup formation
0.0497845	22	41	4	0.097561	0.181818	REAC:R-DRE-2029480	REAC	Fcgamma receptor (FCGR) dependent phagocytosis
2.60546e-14	62	21	14	0.666667	0.225806	WP:WP324	WP	Cytoplasmic ribosomal proteins
neutrophils
p_value	term_size	query_size	intersection_size	precision	recall	term_id	source	term_name
0.0367703	3	17	2	0.117647	0.666667	HP:4000170	HP	Anti-platelet antigen antibody positivity
9.04824e-06	273	34	11	0.323529	0.040293	KEGG:05132	KEGG	Salmonella infection
0.00250503	245	34	8	0.235294	0.0326531	KEGG:04810	KEGG	Regulation of actin cytoskeleton
0.00960368	99	34	5	0.147059	0.0505051	KEGG:04625	KEGG	C-type lectin receptor signaling pathway
3.5877e-07	322	21	14	0.666667	0.0434783	REAC:R-DRE-168249	REAC	Innate Immune System
0.000307995	539	21	14	0.666667	0.025974	REAC:R-DRE-168256	REAC	Immune System
0.00645823	10	21	3	0.142857	0.3	REAC:R-DRE-5663220	REAC	RHO GTPases Activate Formins
0.0142842	219	21	8	0.380952	0.0365297	REAC:R-DRE-6798695	REAC	Neutrophil degranulation
0.0154957	110	21	6	0.285714	0.0545455	REAC:R-DRE-195258	REAC	RHO GTPase Effectors
0.0354061	17	21	3	0.142857	0.176471	REAC:R-DRE-5663213	REAC	RHO GTPases Activate WASPs and WAVEs
0.0428507	45	21	4	0.190476	0.0888889	REAC:R-DRE-114608	REAC	Platelet degranulation
0.0499793	19	21	3	0.142857	0.157895	REAC:R-DRE-2029482	REAC	Regulation of actin dynamics for phagocytic cup formation
0.00791725	715	82	10	0.121951	0.013986	TF:M07382_1	TF	Factor: Fli-1; motif: MGGAAGT; match class: 1
0.00791725	715	82	10	0.121951	0.013986	TF:M03579_1	TF	Factor: PEA3; motif: AGGAAGT; match class: 1
smooth muscle cells
p_value	term_size	query_size	intersection_size	precision	recall	term_id	source	term_name
0.0019475	211	7	4	0.571429	0.0189573	GO:0005829	GO:CC	cytosol
0.00219695	10	7	2	0.285714	0.2	GO:0022625	GO:CC	cytosolic large ribosomal subunit
0.00321867	12	7	2	0.285714	0.166667	GO:0022626	GO:CC	cytosolic ribosome
0.00583933	16	7	2	0.285714	0.125	GO:0015934	GO:CC	large ribosomal subunit
0.0101909	21	7	2	0.285714	0.0952381	GO:0044391	GO:CC	ribosomal subunit
0.0425177	6	9	2	0.222222	0.333333	HP:0012619	HP	Multiple bladder diverticula
2.30967e-06	104	14	6	0.428571	0.0576923	KEGG:03010	KEGG	Ribosome
5.87166e-07	82	16	8	0.5	0.097561	REAC:R-DRE-975956	REAC	Nonsense Mediated Decay (NMD) independent of the Exon Junction Complex (EJC)
1.36836e-06	91	16	8	0.5	0.0879121	REAC:R-DRE-156827	REAC	L13a-mediated translational silencing of Ceruloplasmin expression
2.48885e-06	98	16	8	0.5	0.0816327	REAC:R-DRE-927802	REAC	Nonsense-Mediated Decay (NMD)
2.48885e-06	98	16	8	0.5	0.0816327	REAC:R-DRE-72613	REAC	Eukaryotic Translation Initiation
2.48885e-06	98	16	8	0.5	0.0816327	REAC:R-DRE-975957	REAC	Nonsense Mediated Decay (NMD) enhanced by the Exon Junction Complex (EJC)
5.62792e-06	159	16	9	0.5625	0.0566038	REAC:R-DRE-72766	REAC	Translation
1.63442e-05	80	16	7	0.4375	0.0875	REAC:R-DRE-1799339	REAC	SRP-dependent cotranslational protein targeting to membrane
2.504e-05	85	16	7	0.4375	0.0823529	REAC:R-DRE-72689	REAC	Formation of a pool of free 40S subunits
6.30011e-05	97	16	7	0.4375	0.0721649	REAC:R-DRE-72737	REAC	Cap-dependent Translation Initiation
0.00157829	224	16	8	0.5	0.0357143	REAC:R-DRE-8953854	REAC	Metabolism of RNA
0.0131965	16	16	3	0.1875	0.1875	REAC:R-DRE-163841	REAC	Gamma carboxylation, hypusinylation, hydroxylation, and arylsulfatase activation
4.0493e-08	62	6	6	1	0.0967742	WP:WP324	WP	Cytoplasmic ribosomal proteins
