# Supplementary material for: In vivo single-cell RNA metabolic labeling resolves early transcriptional responders in the regenerating zebrafish heart
Source: Nat Commun. 2026 May 5;17:4073. doi: 10.1038/s41467-026-72781-2 (PMC13144409; doi:10.1038/s41467-026-72781-2)
Supplement: Supplementary file 8 — Supplementary Data 6 [file 41467_2026_72781_MOESM8_ESM.xlsx]

## Sheet: summary
Pro-inflammatory pathway enrichment with KEGG analysis of scSLAM-seq data replicate 2
summary tables: significant upregulation of TLR, NLR, CLR, Cytokine receptors Bind Cytokines KEGG terms with the injury response analysis. 0…no significant enrichtment, 1…significant enrichment
blood vessel endothelia
hr59/60										<- injury response of datasets (using labeled RNA for calculation)
	10			20			50			<- expression filter
	1SD	2SD	3SD	1SD	2SD	3SD	1SD	2SD	3SD	<- background standard deviation filter
TLR	0	0	0	0	0	0	0	0	0
CLR	0	0	0	0	0	0	0	0	0
NLR	0	0	1	0	0	1	0	0	0
CTRL hr59/60										<- control injury response of datasets (using total RNA for calculation)
	10			20			50
	1SD	2SD	3SD	1SD	2SD	3SD	1SD	2SD	3SD
TLR	0	0	0	0	0	0	0	0	0
CLR	0	0	0	0	0	0	0	0	0
NLR	0	0	0	0	0	0	0	0	0
cardiomyocytes (atrium)
hr59/60
	10			20			50
	1SD	2SD	3SD	1SD	2SD	3SD	1SD	2SD	3SD
TLR	0	0	0	0	0	0	0	0	0
CLR	0	0	0	0	0	0	0	0	0
NLR	0	0	0	0	0	0	0	0	0
CTRL hr59/60
	10			20			50
	1SD	2SD	3SD	1SD	2SD	3SD	1SD	2SD	3SD
TLR	0	0	0	0	0	0	0	0	0
CLR	0	0	0	0	0	0	0	0	0
NLR	0	0	0	0	0	0	0	0	0
cardiomyocytes (ventricle)
hr59/60
	10			20			50
	1SD	2SD	3SD	1SD	2SD	3SD	1SD	2SD	3SD
TLR	0	0	0	0	0	0	0	0	0
CLR	0	0	0	0	0	0	0	0	0
NLR	0	0	0	0	0	0	0	0	0
CTRL hr59/60
	10			20			50
	1SD	2SD	3SD	1SD	2SD	3SD	1SD	2SD	3SD
TLR	0	0	0	0	0	0	0	0	0
CLR	0	0	0	0	0	0	0	0	0
NLR	0	0	0	0	0	0	0	0	0
endocardium
hr59/60
	10			20			50
	1SD	2SD	3SD	1SD	2SD	3SD	1SD	2SD	3SD
TLR	0	0	0	0	0	0	0	0	0
CLR	0	0	0	0	0	0	0	0	0
NLR	0	0	0	0	0	0	0	0	0
CRBC	0	0	0	0	0	0	0	0	0
CTRL hr59/60
	10			20			50
	1SD	2SD	3SD	1SD	2SD	3SD	1SD	2SD	3SD
TLR	0	0	0	0	0	0	0	0	0
CLR	0	0	0	0	0	0	0	0	0
NLR	0	0	0	0	0	0	0	0	0
CRBC	0	0	0	0	0	0	0	0	0
epicardium
hr59/60
	10			20			50
	1SD	2SD	3SD	1SD	2SD	3SD	1SD	2SD	3SD
TLR	0	0	0	0	0	0	0	0	0
CLR	0	0	0	0	0	0	0	0	0
NLR	1	0	0	0	0	0	0	0	0
(Innate) Immune System		1	REAC il1b sig	REAC NFKB
CTRL hr59/60
	10			20			50
	1SD	2SD	3SD	1SD	2SD	3SD	1SD	2SD	3SD
TLR	0	0	0	0	0	0	0	0	0
CLR	0	0	0	0	0	0	0	0	0
NLR	0	0	0	0	0	0	0	0	0
fibroblasts
hr59/60
	10			20			50
	1SD	2SD	3SD	1SD	2SD	3SD	1SD	2SD	3SD
TLR	0	0	0	0	0	0	0	0	0
CLR	0	0	0	0	0	0	0	0	0
NLR	0	0	0	0	0	0	0	0	0
CTRL hr59/60
	10			20			50
	1SD	2SD	3SD	1SD	2SD	3SD	1SD	2SD	3SD
TLR	0	0	0	0	0	0	0	0	0
CLR	0	0	0	0	0	0	0	0	0
NLR	0	0	0	0	0	0	0	0	0
macrophage-like cells
hr59/60
	10			20			50
	1SD	2SD	3SD	1SD	2SD	3SD	1SD	2SD	3SD
TLR	1	1	1	0	0	1	0	0	0	red…displayed in the figure
CLR	1	1	0	1	1	0	0	0	0
NLR	1	1	1	1	1	1	0	0	0
CTRL hr59/60
	10			20			50
	1SD	2SD	3SD	1SD	2SD	3SD	1SD	2SD	3SD
TLR	0	0	1	0	1	1	0	0	0
CLR	0	0	0	0	0	0	0	0	0
NLR	0	0	1	0	0	1	0	0	0
neutrophils
hr59/60
	10			20			50
	1SD	2SD	3SD	1SD	2SD	3SD	1SD	2SD	3SD
TLR	0	0	0	0	0	0	0	0	0
CLR	0	0	1	0	0	0	0	0	0
NLR	1	0	1	1	1	1	1	1	1
CTRL hr59/60
	10			20			50
	1SD	2SD	3SD	1SD	2SD	3SD	1SD	2SD	3SD
TLR	1	1	1	1	1	1	0	0	0
CLR	1	1	1	0	1	1	1	1	1
NLR	1	1	1	1	1	1	1	1	1
smooth muscle cells
hr59/60
	10			20			50
	1SD	2SD	3SD	1SD	2SD	3SD	1SD	2SD	3SD
TLR	0	0	0	0	0	0	0	0	0
CLR	0	0	0	0	0	0	0	0	0
NLR	0	0	0	0	0	0	0	0	0
CTRL hr59/60
	10			20			50
	1SD	2SD	3SD	1SD	2SD	3SD	1SD	2SD	3SD
TLR	0	0	0	0	0	0	0	0	0
CLR	0	0	0	0	0	0	0	0	0
NLR	0	0	0	0	0	0	0	0	0
(Innate) Immune System							1	1

## Sheet: bvc
blood vessel endothelia
upregulated GO terms of injury response control with different parameter combinations in replicate 2. term size … number of genes in GO term, query size … number of genes in query, intersection … number of genes intersecting between term and query, precision … intersection size / query size, recall… intersection size / term size
filter: 10 counts, 1SD on median
p_value	term_size	query_size	intersection_size	precision	recall	term_id	source	term_name
0.00120471	17	182	7	0.0384615	0.411765	GO:0060047	GO:BP	heart contraction
0.00120471	17	182	7	0.0384615	0.411765	GO:0003015	GO:BP	heart process
9.072e-08	1577	189	87	0.460317	0.055168	GO:0005737	GO:CC	cytoplasm
3.11923e-05	207	189	22	0.116402	0.10628	GO:1902494	GO:CC	catalytic complex
0.000318635	52	189	10	0.0529101	0.192308	GO:0061695	GO:CC	transferase complex, transferring phosphorus-containing groups
0.00201488	155	189	16	0.0846561	0.103226	GO:0005739	GO:CC	mitochondrion
0.00625781	118	189	13	0.0687831	0.110169	GO:1990234	GO:CC	transferase complex
0.0144721	51	189	8	0.042328	0.156863	GO:0031966	GO:CC	mitochondrial membrane
0.024892	55	189	8	0.042328	0.145455	GO:0005740	GO:CC	mitochondrial envelope
0.0306914	31	189	6	0.031746	0.193548	GO:0019866	GO:CC	organelle inner membrane
0.0333395	72	189	9	0.047619	0.125	GO:0031967	GO:CC	organelle envelope
0.0354372	12	189	4	0.021164	0.333333	GO:0090575	GO:CC	RNA polymerase II transcription regulator complex
0.0360311	105	189	11	0.0582011	0.104762	GO:0005654	GO:CC	nucleoplasm
0.000219183	2807	171	122	0.71345	0.0434628	GO:0005488	GO:MF	binding
0.00181061	319	171	26	0.152047	0.0815047	GO:0030554	GO:MF	adenyl nucleotide binding
0.00482761	735	171	44	0.25731	0.0598639	GO:0005515	GO:MF	protein binding
0.00562973	188	171	18	0.105263	0.0957447	GO:0016773	GO:MF	phosphotransferase activity, alcohol group as acceptor
0.00901511	309	171	24	0.140351	0.0776699	GO:0005524	GO:MF	ATP binding
0.0105305	312	171	24	0.140351	0.0769231	GO:0032559	GO:MF	adenyl ribonucleotide binding
0.0211916	246	171	20	0.116959	0.0813008	GO:0016772	GO:MF	transferase activity, transferring phosphorus-containing groups
0.021377	1136	171	58	0.339181	0.0510563	GO:0036094	GO:MF	small molecule binding
0.0219988	1111	171	57	0.333333	0.0513051	GO:0043167	GO:MF	ion binding
0.040821	219	171	18	0.105263	0.0821918	GO:0016301	GO:MF	kinase activity
4.47992e-17	244	444	66	0.148649	0.270492	HP:0012103	HP	Abnormality of the mitochondrion
7.23354e-15	219	444	59	0.132883	0.269406	HP:0003287	HP	Abnormality of mitochondrial metabolism
5.1139e-12	194	444	51	0.114865	0.262887	HP:0031546	HP	Cardiac conduction abnormality
9.03837e-12	455	444	85	0.191441	0.186813	HP:0001941	HP	Acidosis
9.61558e-12	39	444	22	0.0495495	0.564103	HP:0008316	HP	Abnormal mitochondria in muscle tissue
1.00916e-11	630	444	105	0.236486	0.166667	HP:0001638	HP	Cardiomyopathy
2.8649e-11	676	444	109	0.245495	0.161243	HP:0001637	HP	Abnormal myocardium morphology
4.28872e-11	190	444	49	0.11036	0.257895	HP:0003128	HP	Lactic acidosis
6.01523e-11	495	444	88	0.198198	0.177778	HP:0004360	HP	Abnormality of acid-base homeostasis
1.40091e-09	743	444	112	0.252252	0.15074	HP:0025354	HP	Abnormal cellular phenotype
2.63112e-09	702	444	107	0.240991	0.152422	HP:0011017	HP	Abnormal cellular physiology
9.29392e-09	60	444	24	0.0540541	0.4	HP:0000114	HP	Proximal tubulopathy
1.47031e-08	12	444	11	0.0247748	0.916667	HP:0000576	HP	Centrocecal scotoma
1.51349e-08	156	444	40	0.0900901	0.25641	HP:0004308	HP	Ventricular arrhythmia
2.84896e-08	308	444	60	0.135135	0.194805	HP:0001639	HP	Hypertrophic cardiomyopathy
3.11567e-08	246	444	52	0.117117	0.211382	HP:0002151	HP	Increased circulating lactate concentration
4.79164e-08	54	444	22	0.0495495	0.407407	HP:0003737	HP	Mitochondrial myopathy
7.11647e-08	206	444	46	0.103604	0.223301	HP:0001644	HP	Dilated cardiomyopathy
7.47378e-08	130	444	35	0.0788288	0.269231	HP:0002490	HP	Increased CSF lactate
7.47378e-08	130	444	35	0.0788288	0.269231	HP:0030085	HP	Abnormal CSF lactate concentration
1.73861e-07	147	444	37	0.0833333	0.251701	HP:0011922	HP	Abnormal activity of mitochondrial respiratory chain
1.74486e-07	11	444	10	0.0225225	0.909091	HP:0020120	HP	Retinal nerve fiber edema
1.74486e-07	11	444	10	0.0225225	0.909091	HP:0032036	HP	Reduced contrast sensitivity
3.14929e-07	143	444	36	0.0810811	0.251748	HP:0008972	HP	Decreased activity of mitochondrial respiratory chain
5.32525e-07	684	444	99	0.222973	0.144737	HP:0030956	HP	Abnormality of cardiovascular system electrophysiology
7.38326e-07	630	444	93	0.209459	0.147619	HP:0011675	HP	Arrhythmia
3.03223e-06	88	444	26	0.0585586	0.295455	HP:0003800	HP	Muscle abnormality related to mitochondrial dysfunction
5.0499e-06	72	444	23	0.0518018	0.319444	HP:0001138	HP	Optic neuropathy
5.13018e-06	129	444	32	0.0720721	0.248062	HP:0000124	HP	Renal tubular dysfunction
8.37651e-06	167	444	37	0.0833333	0.221557	HP:0003546	HP	Exercise intolerance
1.30773e-05	100	444	27	0.0608108	0.27	HP:0011923	HP	Decreased activity of mitochondrial complex I
2.37856e-05	9	444	8	0.018018	0.888889	HP:0001112	HP	Leber optic atrophy
2.51312e-05	18	444	11	0.0247748	0.611111	HP:0020119	HP	Abnormal retinal nerve fiber layer morphology
3.56072e-05	15	444	10	0.0225225	0.666667	HP:0001427	HP	Mitochondrial inheritance
4.4459e-05	177	444	37	0.0833333	0.20904	HP:0005162	HP	Abnormal left ventricular function
4.94523e-05	387	444	62	0.13964	0.160207	HP:0003198	HP	Myopathy
6.38923e-05	187	444	38	0.0855856	0.203209	HP:0025454	HP	Abnormal CSF metabolite concentration
6.61638e-05	3010	444	292	0.657658	0.09701	HP:0001939	HP	Abnormality of metabolism/homeostasis
7.01998e-05	1723	444	188	0.423423	0.109112	HP:0001871	HP	Abnormality of blood and blood-forming tissues
7.35394e-05	165	444	35	0.0788288	0.212121	HP:0012722	HP	Heart block
7.88361e-05	312	444	53	0.119369	0.169872	HP:0001635	HP	Congestive heart failure
8.82978e-05	16	444	10	0.0225225	0.625	HP:0005157	HP	Concentric hypertrophic cardiomyopathy
0.000146599	1750	444	189	0.425676	0.108	HP:0001627	HP	Abnormal heart morphology
0.000162945	29	444	13	0.0292793	0.448276	HP:0002331	HP	Recurrent paroxysmal headache
0.00020427	2945	444	285	0.641892	0.0967742	HP:0011804	HP	Abnormal muscle physiology
0.000223705	21	444	11	0.0247748	0.52381	HP:0200125	HP	Mitochondrial respiratory chain defects
0.000273271	197	444	38	0.0855856	0.192893	HP:0030872	HP	Abnormal cardiac ventricular function
0.000307466	14	444	9	0.0202703	0.642857	HP:0007067	HP	Distal peripheral sensory neuropathy
0.000378045	11	444	8	0.018018	0.727273	HP:0007768	HP	Central retinal vessel vascular tortuosity
0.000447371	36	444	14	0.0315315	0.388889	HP:0003542	HP	Increased circulating pyruvate concentration
0.000454802	70	444	20	0.045045	0.285714	HP:0001271	HP	Polyneuropathy
0.000470117	1600	444	174	0.391892	0.10875	HP:0032180	HP	Abnormal circulating metabolite concentration
0.000482305	139	444	30	0.0675676	0.215827	HP:0100749	HP	Chest pain
0.00054405	194	444	37	0.0833333	0.190722	HP:0001714	HP	Ventricular hypertrophy
0.000744223	1426	444	158	0.355856	0.110799	HP:0025142	HP	Constitutional symptom
0.000802803	1225	444	140	0.315315	0.114286	HP:0001324	HP	Muscle weakness
0.000942691	563	444	77	0.173423	0.136767	HP:0002094	HP	Dyspnea
0.000953923	86	444	22	0.0495495	0.255814	HP:0001727	HP	Thromboembolic stroke
0.000976554	419	444	62	0.13964	0.147971	HP:0004354	HP	Abnormal circulating carboxylic acid concentration
0.00105608	12	444	8	0.018018	0.666667	HP:0012766	HP	Widened cerebral subarachnoid space
0.00121983	450	444	65	0.146396	0.144444	HP:0100659	HP	Abnormal cerebral vascular morphology
0.00127186	24	444	11	0.0247748	0.458333	HP:0003481	HP	Segmental peripheral demyelination/remyelination
0.0014465	116	444	26	0.0585586	0.224138	HP:0010996	HP	Abnormal circulating monocarboxylic acid concentration
0.00154207	34	444	13	0.0292793	0.382353	HP:0004309	HP	Ventricular preexcitation
0.00205392	118	444	26	0.0585586	0.220339	HP:0005150	HP	Abnormal atrioventricular conduction
0.00208618	156	444	31	0.0698198	0.198718	HP:0012072	HP	Aciduria
0.00227936	35	444	13	0.0292793	0.371429	HP:0012748	HP	Focal T2 hyperintense brainstem lesion
0.0023948	3364	444	312	0.702703	0.0927467	HP:0003011	HP	Abnormality of the musculature
0.00248132	823	444	101	0.227477	0.122722	HP:0430071	HP	Abnormal circulating organic compound concentration
0.00338649	322	444	50	0.112613	0.15528	HP:0001943	HP	Hypoglycemia
0.00340264	26	444	11	0.0247748	0.423077	HP:0007763	HP	Retinal telangiectasia
0.00348828	2269	444	226	0.509009	0.0996033	HP:0030680	HP	Abnormal cardiovascular system morphology
0.00354607	10	444	7	0.0157658	0.7	HP:0100611	HP	Multiple glomerular cysts
0.00369355	160	444	31	0.0698198	0.19375	HP:0032943	HP	Abnormal urine pH
0.00405442	1695	444	178	0.400901	0.105015	HP:0011025	HP	Abnormal cardiovascular system physiology
0.00473761	123	444	26	0.0585586	0.211382	HP:0001712	HP	Left ventricular hypertrophy
0.00496205	67	444	18	0.0405405	0.268657	HP:0025116	HP	Fetal distress
0.00551088	43	444	14	0.0315315	0.325581	HP:0002913	HP	Myoglobinuria
0.00555635	14	444	8	0.018018	0.571429	HP:0000631	HP	Retinal arterial tortuosity
0.00559975	18	444	9	0.0202703	0.5	HP:0000816	HP	Abnormality of Krebs cycle metabolism
0.00690701	873	444	104	0.234234	0.119129	HP:0003110	HP	Abnormality of urine homeostasis
0.00780877	224	444	38	0.0855856	0.169643	HP:0001297	HP	Stroke
0.00837547	150	444	29	0.0653153	0.193333	HP:0001711	HP	Abnormal left ventricle morphology
0.00905731	112	444	24	0.0540541	0.214286	HP:0001678	HP	Atrioventricular block
0.0090901	11	444	7	0.0157658	0.636364	HP:0007327	HP	Mixed demyelinating and axonal polyneuropathy
0.0101252	45	444	14	0.0315315	0.311111	HP:0012747	HP	Abnormal brainstem MRI signal intensity
0.0101656	381	444	55	0.123874	0.144357	HP:0011015	HP	Abnormal blood glucose concentration
0.0110846	1291	444	141	0.317568	0.109218	HP:0011277	HP	Abnormality of the urinary system physiology
0.0114209	8	444	6	0.0135135	0.75	HP:0025478	HP	Atrial standstill
0.0114551	121	444	25	0.0563063	0.206612	HP:0001907	HP	Thromboembolism
0.0119144	177	444	32	0.0720721	0.180791	HP:0001942	HP	Metabolic acidosis
0.0125099	318	444	48	0.108108	0.150943	HP:0004303	HP	Abnormal muscle fiber morphology
0.0133087	531	444	70	0.157658	0.131827	HP:0012378	HP	Fatigue
0.0164778	155	444	29	0.0653153	0.187097	HP:0005115	HP	Supraventricular arrhythmia
0.0190369	250	444	40	0.0900901	0.16	HP:0001977	HP	Abnormal thrombosis
0.0203377	12	444	7	0.0157658	0.583333	HP:0007159	HP	Fluctuations in consciousness
0.0235634	42	444	13	0.0292793	0.309524	HP:0007704	HP	Paroxysmal involuntary eye movements
0.0268676	3152	444	291	0.655405	0.0923223	HP:0001626	HP	Abnormality of the cardiovascular system
0.0302026	112	444	23	0.0518018	0.205357	HP:0002415	HP	Leukodystrophy
0.032	1962	444	196	0.441441	0.0998981	HP:0012337	HP	Abnormal homeostasis
0.0410819	13	444	7	0.0157658	0.538462	HP:0031677	HP	Polymorphic ventricular tachycardia
0.0451875	57	444	15	0.0337838	0.263158	HP:0003200	HP	Ragged-red muscle fibers
0.0489964	955	444	108	0.243243	0.113089	HP:0012531	HP	Pain
1.02524e-10	115	550	38	0.0690909	0.330435	KEGG:00190	KEGG	Oxidative phosphorylation
2.64681e-05	95	550	26	0.0472727	0.273684	KEGG:01200	KEGG	Carbon metabolism
8.25664e-05	26	550	12	0.0218182	0.461538	KEGG:00020	KEGG	Citrate cycle (TCA cycle)
0.00585141	48	550	14	0.0254545	0.291667	KEGG:00280	KEGG	Valine, leucine and isoleucine degradation
0.00869944	23	550	9	0.0163636	0.391304	KEGG:00640	KEGG	Propanoate metabolism
0.00978757	122	550	25	0.0454545	0.204918	KEGG:04260	KEGG	Cardiac muscle contraction
0.0148391	118	550	24	0.0436364	0.20339	KEGG:03040	KEGG	Spliceosome
0.0451049	45	550	12	0.0218182	0.266667	KEGG:00071	KEGG	Fatty acid degradation
7.68535e-07	100	290	31	0.106897	0.31	REAC:R-DRE-1428517	REAC	Aerobic respiration and respiratory electron transport
5.39031e-05	67	290	22	0.0758621	0.328358	REAC:R-DRE-611105	REAC	Respiratory electron transport
0.0147884	34	290	12	0.0413793	0.352941	REAC:R-DRE-6799198	REAC	Complex I biogenesis
0.00955958	20	1481	7	0.00472654	0.35	TF:M01007_1	TF	Factor: SRF; motif: CNKNKCCTTATWTGGNNNN; match class: 1
0.0159799	331	1481	37	0.0249831	0.111782	TF:M01007	TF	Factor: SRF; motif: CNKNKCCTTATWTGGNNNN
0.0224009	6320	1481	433	0.29237	0.0685127	TF:M07378	TF	Factor: cdx; motif: NNTTTATNN
0.0282343	5280	1481	367	0.247806	0.0695076	TF:M03579	TF	Factor: PEA3; motif: AGGAAGT
0.0282343	5280	1481	367	0.247806	0.0695076	TF:M07382	TF	Factor: Fli-1; motif: MGGAAGT
4.61744e-09	71	194	31	0.159794	0.43662	WP:WP1339	WP	Electron transport chain
1.40811e-05	43	194	19	0.0979381	0.44186	WP:WP1335	WP	Oxidative phosphorylation
8.92824e-05	25	194	13	0.0670103	0.52	WP:WP19	WP	TCA cycle
0.0225956	39	194	13	0.0670103	0.333333	WP:WP562	WP	Exercise induced circadian regulation
0.0236891	18	194	8	0.0412371	0.444444	WP:WP1336	WP	EPO receptor signaling
filter: 10 counts, 2SD on median
p_value	term_size	query_size	intersection_size	precision	recall	term_id	source	term_name
0.0394797	9	131	4	0.0305344	0.444444	GO:0030239	GO:BP	myofibril assembly
0.0451232	17	131	5	0.0381679	0.294118	GO:0060047	GO:BP	heart contraction
0.0451232	17	131	5	0.0381679	0.294118	GO:0003015	GO:BP	heart process
0.00032155	1577	131	58	0.442748	0.0367787	GO:0005737	GO:CC	cytoplasm
0.00451038	31	131	6	0.0458015	0.193548	GO:0019866	GO:CC	organelle inner membrane
0.00958807	12	131	4	0.0305344	0.333333	GO:0090575	GO:CC	RNA polymerase II transcription regulator complex
0.0102922	51	131	7	0.0534351	0.137255	GO:0031966	GO:CC	mitochondrial membrane
0.0116831	52	131	7	0.0534351	0.134615	GO:0061695	GO:CC	transferase complex, transferring phosphorus-containing groups
0.0120114	155	131	12	0.0916031	0.0774194	GO:0005739	GO:CC	mitochondrion
0.013765	207	131	14	0.10687	0.0676329	GO:1902494	GO:CC	catalytic complex
0.0149897	72	131	8	0.0610687	0.111111	GO:0031967	GO:CC	organelle envelope
0.0167988	55	131	7	0.0534351	0.127273	GO:0005740	GO:CC	mitochondrial envelope
0.0251471	15	131	4	0.0305344	0.266667	GO:0036464	GO:CC	cytoplasmic ribonucleoprotein granule
0.0304518	28	131	5	0.0381679	0.178571	GO:0005743	GO:CC	mitochondrial inner membrane
0.0424072	17	131	4	0.0305344	0.235294	GO:0035770	GO:CC	ribonucleoprotein granule
0.0111119	1111	124	45	0.362903	0.0405041	GO:0043167	GO:MF	ion binding
0.0181583	2807	124	87	0.701613	0.0309939	GO:0005488	GO:MF	binding
0.0188409	188	124	14	0.112903	0.0744681	GO:0016773	GO:MF	phosphotransferase activity, alcohol group as acceptor
0.0194037	1136	124	45	0.362903	0.0396127	GO:0036094	GO:MF	small molecule binding
0.0366755	6	124	3	0.0241935	0.5	GO:0043022	GO:MF	ribosome binding
4.42988e-16	244	351	57	0.162393	0.233607	HP:0012103	HP	Abnormality of the mitochondrion
1.75455e-15	219	351	53	0.150997	0.242009	HP:0003287	HP	Abnormality of mitochondrial metabolism
2.34632e-12	190	351	45	0.128205	0.236842	HP:0003128	HP	Lactic acidosis
5.4338e-12	194	351	45	0.128205	0.231959	HP:0031546	HP	Cardiac conduction abnormality
6.87498e-12	630	351	90	0.25641	0.142857	HP:0001638	HP	Cardiomyopathy
1.23211e-11	455	351	73	0.207977	0.16044	HP:0001941	HP	Acidosis
2.18256e-11	39	351	20	0.0569801	0.512821	HP:0008316	HP	Abnormal mitochondria in muscle tissue
2.35592e-11	676	351	93	0.264957	0.137574	HP:0001637	HP	Abnormal myocardium morphology
3.58878e-10	495	351	74	0.210826	0.149495	HP:0004360	HP	Abnormality of acid-base homeostasis
9.45225e-10	156	351	37	0.105413	0.237179	HP:0004308	HP	Ventricular arrhythmia
1.23161e-09	206	351	43	0.122507	0.208738	HP:0001644	HP	Dilated cardiomyopathy
5.19509e-09	60	351	22	0.0626781	0.366667	HP:0000114	HP	Proximal tubulopathy
7.20752e-09	308	351	53	0.150997	0.172078	HP:0001639	HP	Hypertrophic cardiomyopathy
8.36047e-09	743	351	93	0.264957	0.125168	HP:0025354	HP	Abnormal cellular phenotype
1.38667e-08	702	351	89	0.253561	0.126781	HP:0011017	HP	Abnormal cellular physiology
1.64484e-08	11	351	10	0.02849	0.909091	HP:0032036	HP	Reduced contrast sensitivity
1.64484e-08	11	351	10	0.02849	0.909091	HP:0020120	HP	Retinal nerve fiber edema
7.14607e-08	130	351	31	0.0883191	0.238462	HP:0002490	HP	Increased CSF lactate
7.14607e-08	130	351	31	0.0883191	0.238462	HP:0030085	HP	Abnormal CSF lactate concentration
8.04354e-08	630	351	81	0.230769	0.128571	HP:0011675	HP	Arrhythmia
9.32447e-08	12	351	10	0.02849	0.833333	HP:0000576	HP	Centrocecal scotoma
1.63748e-07	246	351	44	0.125356	0.178862	HP:0002151	HP	Increased circulating lactate concentration
2.94207e-07	129	351	30	0.0854701	0.232558	HP:0000124	HP	Renal tubular dysfunction
3.60312e-07	684	351	84	0.239316	0.122807	HP:0030956	HP	Abnormality of cardiovascular system electrophysiology
3.88778e-07	54	351	19	0.0541311	0.351852	HP:0003737	HP	Mitochondrial myopathy
4.37809e-07	147	351	32	0.0911681	0.217687	HP:0011922	HP	Abnormal activity of mitochondrial respiratory chain
8.45267e-07	3010	351	243	0.692308	0.0807309	HP:0001939	HP	Abnormality of metabolism/homeostasis
9.51651e-07	143	351	31	0.0883191	0.216783	HP:0008972	HP	Decreased activity of mitochondrial respiratory chain
3.27766e-06	167	351	33	0.0940171	0.197605	HP:0003546	HP	Exercise intolerance
3.57875e-06	15	351	10	0.02849	0.666667	HP:0001427	HP	Mitochondrial inheritance
3.62382e-06	9	351	8	0.022792	0.888889	HP:0001112	HP	Leber optic atrophy
3.99058e-06	177	351	34	0.0968661	0.19209	HP:0005162	HP	Abnormal left ventricular function
5.50595e-06	387	351	55	0.156695	0.142119	HP:0003198	HP	Myopathy
9.01742e-06	16	351	10	0.02849	0.625	HP:0005157	HP	Concentric hypertrophic cardiomyopathy
9.50702e-06	29	351	13	0.037037	0.448276	HP:0002331	HP	Recurrent paroxysmal headache
1.9709e-05	197	351	35	0.0997151	0.177665	HP:0030872	HP	Abnormal cardiac ventricular function
2.19811e-05	88	351	22	0.0626781	0.25	HP:0003800	HP	Muscle abnormality related to mitochondrial dysfunction
3.46307e-05	1600	351	147	0.418803	0.091875	HP:0032180	HP	Abnormal circulating metabolite concentration
3.72667e-05	165	351	31	0.0883191	0.187879	HP:0012722	HP	Heart block
4.10464e-05	312	351	46	0.131054	0.147436	HP:0001635	HP	Congestive heart failure
4.39954e-05	18	351	10	0.02849	0.555556	HP:0020119	HP	Abnormal retinal nerve fiber layer morphology
5.60985e-05	100	351	23	0.0655271	0.23	HP:0011923	HP	Decreased activity of mitochondrial complex I
5.84301e-05	1426	351	134	0.381766	0.0939691	HP:0025142	HP	Constitutional symptom
5.94271e-05	11	351	8	0.022792	0.727273	HP:0007768	HP	Central retinal vessel vascular tortuosity
6.3625e-05	187	351	33	0.0940171	0.176471	HP:0025454	HP	Abnormal CSF metabolite concentration
8.03029e-05	118	351	25	0.0712251	0.211864	HP:0005150	HP	Abnormal atrioventricular conduction
8.79267e-05	72	351	19	0.0541311	0.263889	HP:0001138	HP	Optic neuropathy
9.75813e-05	34	351	13	0.037037	0.382353	HP:0004309	HP	Ventricular preexcitation
9.82472e-05	419	351	55	0.156695	0.131265	HP:0004354	HP	Abnormal circulating carboxylic acid concentration
0.000140159	156	351	29	0.0826211	0.185897	HP:0012072	HP	Aciduria
0.00015662	139	351	27	0.0769231	0.194245	HP:0100749	HP	Chest pain
0.000193279	450	351	57	0.162393	0.126667	HP:0100659	HP	Abnormal cerebral vascular morphology
0.000209783	318	351	45	0.128205	0.141509	HP:0004303	HP	Abnormal muscle fiber morphology
0.000244349	116	351	24	0.0683761	0.206897	HP:0010996	HP	Abnormal circulating monocarboxylic acid concentration
0.000249545	160	351	29	0.0826211	0.18125	HP:0032943	HP	Abnormal urine pH
0.000299247	21	351	10	0.02849	0.47619	HP:0200125	HP	Mitochondrial respiratory chain defects
0.000315773	26	351	11	0.031339	0.423077	HP:0007763	HP	Retinal telangiectasia
0.00031895	1225	351	117	0.333333	0.0955102	HP:0001324	HP	Muscle weakness
0.000380881	86	351	20	0.0569801	0.232558	HP:0001727	HP	Thromboembolic stroke
0.000520777	112	351	23	0.0655271	0.205357	HP:0001678	HP	Atrioventricular block
0.0005497	1723	351	151	0.430199	0.0876378	HP:0001871	HP	Abnormality of blood and blood-forming tissues
0.000613153	823	351	86	0.245014	0.104496	HP:0430071	HP	Abnormal circulating organic compound concentration
0.000707558	10	351	7	0.019943	0.7	HP:0100611	HP	Multiple glomerular cysts
0.000777047	123	351	24	0.0683761	0.195122	HP:0001712	HP	Left ventricular hypertrophy
0.000799948	150	351	27	0.0769231	0.18	HP:0001711	HP	Abnormal left ventricle morphology
0.000915225	14	351	8	0.022792	0.571429	HP:0007067	HP	Distal peripheral sensory neuropathy
0.000915225	14	351	8	0.022792	0.571429	HP:0000631	HP	Retinal arterial tortuosity
0.00110199	873	351	89	0.253561	0.101947	HP:0003110	HP	Abnormality of urine homeostasis
0.00140436	24	351	10	0.02849	0.416667	HP:0003481	HP	Segmental peripheral demyelination/remyelination
0.00158086	155	351	27	0.0769231	0.174194	HP:0005115	HP	Supraventricular arrhythmia
0.00167443	102	351	21	0.0598291	0.205882	HP:0011702	HP	Abnormal electrophysiology of sinoatrial node origin
0.00169737	194	351	31	0.0883191	0.159794	HP:0001714	HP	Ventricular hypertrophy
0.00184179	11	351	7	0.019943	0.636364	HP:0007327	HP	Mixed demyelinating and axonal polyneuropathy
0.00184508	36	351	12	0.034188	0.333333	HP:0003542	HP	Increased circulating pyruvate concentration
0.00229669	43	351	13	0.037037	0.302326	HP:0002913	HP	Myoglobinuria
0.00248709	57	351	15	0.042735	0.263158	HP:0003200	HP	Ragged-red muscle fibers
0.00303487	1962	351	164	0.467236	0.0835882	HP:0012337	HP	Abnormal homeostasis
0.00353996	563	351	63	0.179487	0.111901	HP:0002094	HP	Dyspnea
0.00418422	12	351	7	0.019943	0.583333	HP:0007159	HP	Fluctuations in consciousness
0.00418422	12	351	7	0.019943	0.583333	HP:0012766	HP	Widened cerebral subarachnoid space
0.00489018	224	351	33	0.0940171	0.147321	HP:0001297	HP	Stroke
0.00562451	1695	351	145	0.413105	0.0855457	HP:0011025	HP	Abnormal cardiovascular system physiology
0.00574964	1291	351	117	0.333333	0.0906274	HP:0011277	HP	Abnormality of the urinary system physiology
0.00587551	827	351	83	0.236467	0.100363	HP:0012211	HP	Abnormal renal physiology
0.00639821	358	351	45	0.128205	0.125698	HP:0003236	HP	Elevated circulating creatine kinase concentration
0.00680736	138	351	24	0.0683761	0.173913	HP:0003557	HP	Increased variability in muscle fiber diameter
0.00723021	177	351	28	0.0797721	0.158192	HP:0001942	HP	Metabolic acidosis
0.00791722	250	351	35	0.0997151	0.14	HP:0001977	HP	Abnormal thrombosis
0.00826972	121	351	22	0.0626781	0.181818	HP:0001907	HP	Thromboembolism
0.00834953	70	351	16	0.045584	0.228571	HP:0001271	HP	Polyneuropathy
0.00858201	13	351	7	0.019943	0.538462	HP:0031677	HP	Polymorphic ventricular tachycardia
0.00889006	95	351	19	0.0541311	0.2	HP:0005110	HP	Atrial fibrillation
0.00938255	104	351	20	0.0569801	0.192308	HP:0001692	HP	Atrial arrhythmia
0.009864	2945	351	224	0.638177	0.0760611	HP:0011804	HP	Abnormal muscle physiology
0.0102282	35	351	11	0.031339	0.314286	HP:0012748	HP	Focal T2 hyperintense brainstem lesion
0.0106791	18	351	8	0.022792	0.444444	HP:0000816	HP	Abnormality of Krebs cycle metabolism
0.0116988	49	351	13	0.037037	0.265306	HP:0003805	HP	Rimmed vacuoles
0.0129521	143	351	24	0.0683761	0.167832	HP:0012084	HP	Abnormality of skeletal muscle fiber size
0.0139526	1750	351	147	0.418803	0.084	HP:0001627	HP	Abnormal heart morphology
0.0153342	30	351	10	0.02849	0.333333	HP:0001716	HP	Wolff-Parkinson-White syndrome
0.0165874	717	351	73	0.207977	0.101813	HP:0002240	HP	Hepatomegaly
0.0213959	31	351	10	0.02849	0.322581	HP:0004389	HP	Intestinal pseudo-obstruction
0.0221337	306	351	39	0.111111	0.127451	HP:0003701	HP	Proximal muscle weakness
0.0255546	377	351	45	0.128205	0.119363	HP:0040081	HP	Abnormal circulating creatine kinase concentration
0.0262619	111	351	20	0.0569801	0.18018	HP:0025169	HP	Left ventricular systolic dysfunction
0.0275162	20	351	8	0.022792	0.4	HP:0012429	HP	Aplasia/Hypoplasia of the cerebral white matter
0.0287515	955	351	90	0.25641	0.0942408	HP:0012531	HP	Pain
0.0288433	15	351	7	0.019943	0.466667	HP:0003572	HP	Low plasma citrulline
0.0315627	322	351	40	0.11396	0.124224	HP:0001943	HP	Hypoglycemia
0.0336195	381	351	45	0.128205	0.11811	HP:0011015	HP	Abnormal blood glucose concentration
0.0337414	151	351	24	0.0683761	0.15894	HP:0009125	HP	Lipodystrophy
0.0347878	7	351	5	0.014245	0.714286	HP:0003704	HP	Scapuloperoneal weakness
0.0365364	78	351	16	0.045584	0.205128	HP:0008619	HP	Bilateral sensorineural hearing impairment
0.041144	384	351	45	0.128205	0.117188	HP:0011021	HP	Abnormal circulating enzyme concentration
0.0420543	21	351	8	0.022792	0.380952	HP:0031192	HP	Abnormal morphology of left ventricular trabeculae
0.0420543	21	351	8	0.022792	0.380952	HP:0007183	HP	Focal T2 hyperintense basal ganglia lesion
0.0420543	21	351	8	0.022792	0.380952	HP:0030682	HP	Left ventricular noncompaction
0.0429678	124	351	21	0.0598291	0.169355	HP:0012764	HP	Orthopnea
0.0430531	531	351	57	0.162393	0.107345	HP:0012378	HP	Fatigue
0.0461389	71	351	15	0.042735	0.211268	HP:0002572	HP	Episodic vomiting
1.77006e-12	115	433	36	0.0831409	0.313043	KEGG:00190	KEGG	Oxidative phosphorylation
4.41406e-06	95	433	24	0.0554273	0.252632	KEGG:01200	KEGG	Carbon metabolism
6.30326e-05	26	433	11	0.0254042	0.423077	KEGG:00020	KEGG	Citrate cycle (TCA cycle)
0.000168183	122	433	25	0.0577367	0.204918	KEGG:04260	KEGG	Cardiac muscle contraction
0.00133878	23	433	9	0.0207852	0.391304	KEGG:00640	KEGG	Propanoate metabolism
0.00965926	48	433	12	0.0277136	0.25	KEGG:00280	KEGG	Valine, leucine and isoleucine degradation
0.0116495	56	433	13	0.0300231	0.232143	KEGG:00010	KEGG	Glycolysis / Gluconeogenesis
2.22423e-08	100	237	30	0.126582	0.3	REAC:R-DRE-1428517	REAC	Aerobic respiration and respiratory electron transport
7.50923e-06	67	237	21	0.0886076	0.313433	REAC:R-DRE-611105	REAC	Respiratory electron transport
0.00192252	34	237	12	0.0506329	0.352941	REAC:R-DRE-6799198	REAC	Complex I biogenesis
0.00296558	331	1156	33	0.0285467	0.0996979	TF:M01007	TF	Factor: SRF; motif: CNKNKCCTTATWTGGNNNN
0.0190759	6320	1156	345	0.298443	0.0545886	TF:M07378	TF	Factor: cdx; motif: NNTTTATNN
0.0201304	20	1156	6	0.00519031	0.3	TF:M01007_1	TF	Factor: SRF; motif: CNKNKCCTTATWTGGNNNN; match class: 1
0.031298	5280	1156	292	0.252595	0.055303	TF:M03579	TF	Factor: PEA3; motif: AGGAAGT
0.031298	5280	1156	292	0.252595	0.055303	TF:M07382	TF	Factor: Fli-1; motif: MGGAAGT
4.05148e-11	71	164	31	0.189024	0.43662	WP:WP1339	WP	Electron transport chain
8.53713e-07	43	164	19	0.115854	0.44186	WP:WP1335	WP	Oxidative phosphorylation
1.22252e-05	25	164	13	0.0792683	0.52	WP:WP19	WP	TCA cycle
0.0221792	35	164	11	0.0670732	0.314286	WP:WP1356	WP	Glycolysis and gluconeogenesis
filter: 10 counts, 3SD on median
p_value	term_size	query_size	intersection_size	precision	recall	term_id	source	term_name
0.00112944	155	101	12	0.118812	0.0774194	GO:0005739	GO:CC	mitochondrion
0.00131992	31	101	6	0.0594059	0.193548	GO:0019866	GO:CC	organelle inner membrane
0.00249071	51	101	7	0.0693069	0.137255	GO:0031966	GO:CC	mitochondrial membrane
0.00301184	72	101	8	0.0792079	0.111111	GO:0031967	GO:CC	organelle envelope
0.00413565	55	101	7	0.0693069	0.127273	GO:0005740	GO:CC	mitochondrial envelope
0.0103939	1577	101	44	0.435644	0.0279011	GO:0005737	GO:CC	cytoplasm
0.0115628	28	101	5	0.049505	0.178571	GO:0005743	GO:CC	mitochondrial inner membrane
0.0185375	6	103	3	0.0291262	0.5	GO:0043022	GO:MF	ribosome binding
0.0319752	7	103	3	0.0291262	0.428571	GO:0043021	GO:MF	ribonucleoprotein complex binding
2.43991e-15	244	283	50	0.176678	0.204918	HP:0012103	HP	Abnormality of the mitochondrion
2.5036e-14	219	283	46	0.162544	0.210046	HP:0003287	HP	Abnormality of mitochondrial metabolism
3.7962e-12	190	283	40	0.141343	0.210526	HP:0003128	HP	Lactic acidosis
2.51331e-11	630	283	77	0.272085	0.122222	HP:0001638	HP	Cardiomyopathy
3.69196e-11	455	283	63	0.222615	0.138462	HP:0001941	HP	Acidosis
1.07017e-10	39	283	18	0.0636042	0.461538	HP:0008316	HP	Abnormal mitochondria in muscle tissue
1.28273e-10	676	283	79	0.279152	0.116864	HP:0001637	HP	Abnormal myocardium morphology
2.38202e-10	194	283	38	0.134276	0.195876	HP:0031546	HP	Cardiac conduction abnormality
3.50998e-10	206	283	39	0.137809	0.18932	HP:0001644	HP	Dilated cardiomyopathy
5.94572e-10	495	283	64	0.226148	0.129293	HP:0004360	HP	Abnormality of acid-base homeostasis
1.67138e-09	11	283	10	0.0353357	0.909091	HP:0020120	HP	Retinal nerve fiber edema
1.67138e-09	11	283	10	0.0353357	0.909091	HP:0032036	HP	Reduced contrast sensitivity
3.97274e-09	308	283	47	0.166078	0.152597	HP:0001639	HP	Hypertrophic cardiomyopathy
6.4631e-09	156	283	32	0.113074	0.205128	HP:0004308	HP	Ventricular arrhythmia
6.71686e-09	60	283	20	0.0706714	0.333333	HP:0000114	HP	Proximal tubulopathy
9.5852e-09	12	283	10	0.0353357	0.833333	HP:0000576	HP	Centrocecal scotoma
2.17127e-08	743	283	79	0.279152	0.106326	HP:0025354	HP	Abnormal cellular phenotype
4.62739e-08	130	283	28	0.0989399	0.215385	HP:0030085	HP	Abnormal CSF lactate concentration
4.62739e-08	130	283	28	0.0989399	0.215385	HP:0002490	HP	Increased CSF lactate
6.26437e-08	630	283	70	0.24735	0.111111	HP:0011675	HP	Arrhythmia
6.93781e-08	702	283	75	0.265018	0.106838	HP:0011017	HP	Abnormal cellular physiology
2.15732e-07	129	283	27	0.0954064	0.209302	HP:0000124	HP	Renal tubular dysfunction
3.8086e-07	15	283	10	0.0353357	0.666667	HP:0001427	HP	Mitochondrial inheritance
3.96312e-07	684	283	72	0.254417	0.105263	HP:0030956	HP	Abnormality of cardiovascular system electrophysiology
4.58433e-07	246	283	38	0.134276	0.154472	HP:0002151	HP	Increased circulating lactate concentration
5.73108e-07	9	283	8	0.0282686	0.888889	HP:0001112	HP	Leber optic atrophy
8.1922e-07	54	283	17	0.0600707	0.314815	HP:0003737	HP	Mitochondrial myopathy
8.82261e-07	3010	283	201	0.710247	0.0667774	HP:0001939	HP	Abnormality of metabolism/homeostasis
9.70796e-07	16	283	10	0.0353357	0.625	HP:0005157	HP	Concentric hypertrophic cardiomyopathy
1.00274e-06	177	283	31	0.109541	0.175141	HP:0005162	HP	Abnormal left ventricular function
2.12038e-06	318	283	43	0.151943	0.13522	HP:0004303	HP	Abnormal muscle fiber morphology
3.75452e-06	197	283	32	0.113074	0.162437	HP:0030872	HP	Abnormal cardiac ventricular function
3.90727e-06	312	283	42	0.14841	0.134615	HP:0001635	HP	Congestive heart failure
3.97894e-06	387	283	48	0.169611	0.124031	HP:0003198	HP	Myopathy
4.73733e-06	147	283	27	0.0954064	0.183673	HP:0011922	HP	Abnormal activity of mitochondrial respiratory chain
4.84689e-06	18	283	10	0.0353357	0.555556	HP:0020119	HP	Abnormal retinal nerve fiber layer morphology
6.42855e-06	34	283	13	0.0459364	0.382353	HP:0004309	HP	Ventricular preexcitation
8.95781e-06	29	283	12	0.0424028	0.413793	HP:0002331	HP	Recurrent paroxysmal headache
9.61308e-06	11	283	8	0.0282686	0.727273	HP:0007768	HP	Central retinal vessel vascular tortuosity
1.18877e-05	143	283	26	0.0918728	0.181818	HP:0008972	HP	Decreased activity of mitochondrial respiratory chain
1.36502e-05	88	283	20	0.0706714	0.227273	HP:0003800	HP	Muscle abnormality related to mitochondrial dysfunction
1.94793e-05	419	283	49	0.173145	0.116945	HP:0004354	HP	Abnormal circulating carboxylic acid concentration
1.99345e-05	167	283	28	0.0989399	0.167665	HP:0003546	HP	Exercise intolerance
2.71239e-05	450	283	51	0.180212	0.113333	HP:0100659	HP	Abnormal cerebral vascular morphology
3.0233e-05	26	283	11	0.0388693	0.423077	HP:0007763	HP	Retinal telangiectasia
3.41248e-05	21	283	10	0.0353357	0.47619	HP:0200125	HP	Mitochondrial respiratory chain defects
6.60865e-05	187	283	29	0.102473	0.15508	HP:0025454	HP	Abnormal CSF metabolite concentration
0.000134356	57	283	15	0.0530035	0.263158	HP:0003200	HP	Ragged-red muscle fibers
0.000137267	100	283	20	0.0706714	0.2	HP:0011923	HP	Decreased activity of mitochondrial complex I
0.000142575	10	283	7	0.024735	0.7	HP:0100611	HP	Multiple glomerular cysts
0.000143971	150	283	25	0.0883392	0.166667	HP:0001711	HP	Abnormal left ventricle morphology
0.000152069	194	283	29	0.102473	0.149485	HP:0001714	HP	Ventricular hypertrophy
0.000153134	14	283	8	0.0282686	0.571429	HP:0000631	HP	Retinal arterial tortuosity
0.000157598	1600	283	121	0.427562	0.075625	HP:0032180	HP	Abnormal circulating metabolite concentration
0.000165754	24	283	10	0.0353357	0.416667	HP:0003481	HP	Segmental peripheral demyelination/remyelination
0.000247799	123	283	22	0.0777385	0.178862	HP:0001712	HP	Left ventricular hypertrophy
0.000337915	1426	283	110	0.388693	0.0771388	HP:0025142	HP	Constitutional symptom
0.000375257	11	283	7	0.024735	0.636364	HP:0007327	HP	Mixed demyelinating and axonal polyneuropathy
0.000629763	72	283	16	0.0565371	0.222222	HP:0001138	HP	Optic neuropathy
0.000656989	358	283	41	0.144876	0.114525	HP:0003236	HP	Elevated circulating creatine kinase concentration
0.000829115	1225	283	97	0.342756	0.0791837	HP:0001324	HP	Muscle weakness
0.000861997	12	283	7	0.024735	0.583333	HP:0007159	HP	Fluctuations in consciousness
0.000861997	12	283	7	0.024735	0.583333	HP:0012766	HP	Widened cerebral subarachnoid space
0.000918339	49	283	13	0.0459364	0.265306	HP:0003805	HP	Rimmed vacuoles
0.00101535	1962	283	138	0.487633	0.0703364	HP:0012337	HP	Abnormal homeostasis
0.0011874	823	283	72	0.254417	0.0874848	HP:0430071	HP	Abnormal circulating organic compound concentration
0.00123178	156	283	24	0.0848057	0.153846	HP:0012072	HP	Aciduria
0.00140155	43	283	12	0.0424028	0.27907	HP:0002913	HP	Myoglobinuria
0.00172895	116	283	20	0.0706714	0.172414	HP:0010996	HP	Abnormal circulating monocarboxylic acid concentration
0.00186873	18	283	8	0.0282686	0.444444	HP:0000816	HP	Abnormality of Krebs cycle metabolism
0.00193826	30	283	10	0.0353357	0.333333	HP:0001716	HP	Wolff-Parkinson-White syndrome
0.00197036	138	283	22	0.0777385	0.15942	HP:0003557	HP	Increased variability in muscle fiber diameter
0.00197751	160	283	24	0.0848057	0.15	HP:0032943	HP	Abnormal urine pH
0.00223589	139	283	22	0.0777385	0.158273	HP:0100749	HP	Chest pain
0.0022909	118	283	20	0.0706714	0.169492	HP:0005150	HP	Abnormal atrioventricular conduction
0.00262497	377	283	41	0.144876	0.108753	HP:0040081	HP	Abnormal circulating creatine kinase concentration
0.00273544	31	283	10	0.0353357	0.322581	HP:0004389	HP	Intestinal pseudo-obstruction
0.00340036	224	283	29	0.102473	0.129464	HP:0001297	HP	Stroke
0.0034221	14	283	7	0.024735	0.5	HP:0007067	HP	Distal peripheral sensory neuropathy
0.00348676	165	283	24	0.0848057	0.145455	HP:0012722	HP	Heart block
0.00365867	143	283	22	0.0777385	0.153846	HP:0012084	HP	Abnormality of skeletal muscle fiber size
0.00367734	177	283	25	0.0883392	0.141243	HP:0001942	HP	Metabolic acidosis
0.00376443	250	283	31	0.109541	0.124	HP:0001977	HP	Abnormal thrombosis
0.00424116	384	283	41	0.144876	0.106771	HP:0011021	HP	Abnormal circulating enzyme concentration
0.00480641	56	283	13	0.0459364	0.232143	HP:0002045	HP	Hypothermia
0.00614178	15	283	7	0.024735	0.466667	HP:0003572	HP	Low plasma citrulline
0.00760947	21	283	8	0.0282686	0.380952	HP:0030682	HP	Left ventricular noncompaction
0.00760947	21	283	8	0.0282686	0.380952	HP:0031192	HP	Abnormal morphology of left ventricular trabeculae
0.00760947	21	283	8	0.0282686	0.380952	HP:0007183	HP	Focal T2 hyperintense basal ganglia lesion
0.00779403	86	283	16	0.0565371	0.186047	HP:0001727	HP	Thromboembolic stroke
0.0084574	1695	283	120	0.424028	0.0707965	HP:0011025	HP	Abnormal cardiovascular system physiology
0.00861515	77	283	15	0.0530035	0.194805	HP:0008997	HP	Proximal muscle weakness in upper limbs
0.0092309	151	283	22	0.0777385	0.145695	HP:0009125	HP	Lipodystrophy
0.0107343	7	283	5	0.0176678	0.714286	HP:0003704	HP	Scapuloperoneal weakness
0.0124963	827	283	69	0.243816	0.0834341	HP:0012211	HP	Abnormal renal physiology
0.012523	36	283	10	0.0353357	0.277778	HP:0007924	HP	Slow decrease in visual acuity
0.012523	36	283	10	0.0353357	0.277778	HP:0003542	HP	Increased circulating pyruvate concentration
0.0125388	52	283	12	0.0424028	0.230769	HP:0003201	HP	Rhabdomyolysis
0.0134874	563	283	52	0.183746	0.0923623	HP:0002094	HP	Dyspnea
0.014265	155	283	22	0.0777385	0.141935	HP:0005115	HP	Supraventricular arrhythmia
0.0150582	111	283	18	0.0636042	0.162162	HP:0025169	HP	Left ventricular systolic dysfunction
0.0167834	23	283	8	0.0282686	0.347826	HP:0030681	HP	Abnormal morphology of myocardial trabeculae
0.0167834	23	283	8	0.0282686	0.347826	HP:0002401	HP	Stroke-like episode
0.0170081	17	283	7	0.024735	0.411765	HP:0100027	HP	Recurrent pancreatitis
0.0171383	112	283	18	0.0636042	0.160714	HP:0001678	HP	Atrioventricular block
0.0176626	309	283	34	0.120141	0.110032	HP:0032243	HP	Abnormal tissue metabolite concentration
0.0203625	1723	283	120	0.424028	0.069646	HP:0001871	HP	Abnormality of blood and blood-forming tissues
0.0219904	873	283	71	0.250883	0.0813288	HP:0003110	HP	Abnormality of urine homeostasis
0.0272073	717	283	61	0.215548	0.0850767	HP:0002240	HP	Hepatomegaly
0.0326729	32	283	9	0.0318021	0.28125	HP:0003648	HP	Lacticaciduria
0.034908	13	283	6	0.0212014	0.461538	HP:0003558	HP	Viral infection-induced rhabdomyolysis
0.0368191	306	283	33	0.116608	0.107843	HP:0003701	HP	Proximal muscle weakness
0.0429685	33	283	9	0.0318021	0.272727	HP:0011877	HP	Increased mean platelet volume
0.045681	1750	283	120	0.424028	0.0685714	HP:0001627	HP	Abnormal heart morphology
0.0478713	78	283	14	0.04947	0.179487	HP:0008619	HP	Bilateral sensorineural hearing impairment
1.69585e-14	115	353	35	0.0991501	0.304348	KEGG:00190	KEGG	Oxidative phosphorylation
9.39696e-06	95	353	21	0.0594901	0.221053	KEGG:01200	KEGG	Carbon metabolism
5.08035e-05	122	353	23	0.0651558	0.188525	KEGG:04260	KEGG	Cardiac muscle contraction
0.00072572	26	353	9	0.0254958	0.346154	KEGG:00020	KEGG	Citrate cycle (TCA cycle)
0.00213905	23	353	8	0.0226629	0.347826	KEGG:00640	KEGG	Propanoate metabolism
0.0196899	46	353	10	0.0283286	0.217391	KEGG:04216	KEGG	Ferroptosis
0.0250466	134	353	19	0.0538244	0.141791	KEGG:04621	KEGG	NOD-like receptor signaling pathway
0.0256922	56	353	11	0.0311615	0.196429	KEGG:00010	KEGG	Glycolysis / Gluconeogenesis
0.0283085	48	353	10	0.0283286	0.208333	KEGG:00280	KEGG	Valine, leucine and isoleucine degradation
4.61384e-09	100	196	28	0.142857	0.28	REAC:R-DRE-1428517	REAC	Aerobic respiration and respiratory electron transport
1.77321e-07	67	196	21	0.107143	0.313433	REAC:R-DRE-611105	REAC	Respiratory electron transport
0.000199485	34	196	12	0.0612245	0.352941	REAC:R-DRE-6799198	REAC	Complex I biogenesis
0.0195882	730	196	73	0.372449	0.1	REAC:R-DRE-1430728	REAC	Metabolism
0.0224821	6320	933	283	0.303323	0.0447785	TF:M07378	TF	Factor: cdx; motif: NNTTTATNN
7.28524e-12	71	144	30	0.208333	0.422535	WP:WP1339	WP	Electron transport chain
6.99893e-07	43	144	18	0.125	0.418605	WP:WP1335	WP	Oxidative phosphorylation
0.000203287	25	144	11	0.0763889	0.44	WP:WP19	WP	TCA cycle
0.0313443	35	144	10	0.0694444	0.285714	WP:WP1356	WP	Glycolysis and gluconeogenesis
filter: 20 counts, 1SD on median
p_value	term_size	query_size	intersection_size	precision	recall	term_id	source	term_name
0.0272061	12	93	4	0.0430108	0.333333	GO:0032868	GO:BP	response to insulin
5.43313e-06	1577	92	48	0.521739	0.0304375	GO:0005737	GO:CC	cytoplasm
0.00195335	155	92	11	0.119565	0.0709677	GO:0005739	GO:CC	mitochondrion
0.0111741	51	92	6	0.0652174	0.117647	GO:0031966	GO:CC	mitochondrial membrane
0.0171376	55	92	6	0.0652174	0.109091	GO:0005740	GO:CC	mitochondrial envelope
0.0177881	105	92	8	0.0869565	0.0761905	GO:0005654	GO:CC	nucleoplasm
0.024173	2	92	2	0.0217391	1	GO:0071010	GO:CC	prespliceosome
0.024173	2	92	2	0.0217391	1	GO:0071004	GO:CC	U2-type prespliceosome
0.0271584	207	92	11	0.119565	0.0531401	GO:1902494	GO:CC	catalytic complex
0.00528856	2807	88	66	0.75	0.0235126	GO:0005488	GO:MF	binding
2.43886e-18	244	306	56	0.183007	0.229508	HP:0012103	HP	Abnormality of the mitochondrion
1.01157e-16	219	306	51	0.166667	0.232877	HP:0003287	HP	Abnormality of mitochondrial metabolism
6.13925e-14	190	306	44	0.143791	0.231579	HP:0003128	HP	Lactic acidosis
6.30782e-14	455	306	71	0.232026	0.156044	HP:0001941	HP	Acidosis
7.03073e-14	39	306	21	0.0686275	0.538462	HP:0008316	HP	Abnormal mitochondria in muscle tissue
5.05187e-13	495	306	73	0.238562	0.147475	HP:0004360	HP	Abnormality of acid-base homeostasis
2.23143e-11	54	306	22	0.0718954	0.407407	HP:0003737	HP	Mitochondrial myopathy
2.64776e-11	60	306	23	0.0751634	0.383333	HP:0000114	HP	Proximal tubulopathy
6.66667e-11	246	306	46	0.150327	0.186992	HP:0002151	HP	Increased circulating lactate concentration
2.27909e-10	12	306	11	0.0359477	0.916667	HP:0000576	HP	Centrocecal scotoma
2.89738e-10	130	306	32	0.104575	0.246154	HP:0002490	HP	Increased CSF lactate
2.89738e-10	130	306	32	0.104575	0.246154	HP:0030085	HP	Abnormal CSF lactate concentration
5.26079e-10	676	306	82	0.267974	0.121302	HP:0001637	HP	Abnormal myocardium morphology
6.16751e-10	88	306	26	0.0849673	0.295455	HP:0003800	HP	Muscle abnormality related to mitochondrial dysfunction
8.17684e-10	630	306	78	0.254902	0.12381	HP:0001638	HP	Cardiomyopathy
3.96478e-09	11	306	10	0.0326797	0.909091	HP:0020120	HP	Retinal nerve fiber edema
3.96478e-09	11	306	10	0.0326797	0.909091	HP:0032036	HP	Reduced contrast sensitivity
1.48561e-08	194	306	37	0.120915	0.190722	HP:0031546	HP	Cardiac conduction abnormality
2.19376e-08	206	306	38	0.124183	0.184466	HP:0001644	HP	Dilated cardiomyopathy
2.65808e-08	143	306	31	0.101307	0.216783	HP:0008972	HP	Decreased activity of mitochondrial respiratory chain
5.68785e-08	147	306	31	0.101307	0.210884	HP:0011922	HP	Abnormal activity of mitochondrial respiratory chain
2.40456e-07	743	306	81	0.264706	0.109017	HP:0025354	HP	Abnormal cellular phenotype
2.66634e-07	129	306	28	0.0915033	0.217054	HP:0000124	HP	Renal tubular dysfunction
2.67361e-07	308	306	46	0.150327	0.149351	HP:0001639	HP	Hypertrophic cardiomyopathy
4.40461e-07	187	306	34	0.111111	0.181818	HP:0025454	HP	Abnormal CSF metabolite concentration
4.49582e-07	18	306	11	0.0359477	0.611111	HP:0020119	HP	Abnormal retinal nerve fiber layer morphology
6.06696e-07	702	306	77	0.251634	0.109687	HP:0011017	HP	Abnormal cellular physiology
7.86471e-07	387	306	52	0.169935	0.134367	HP:0003198	HP	Myopathy
8.89492e-07	15	306	10	0.0326797	0.666667	HP:0001427	HP	Mitochondrial inheritance
1.15753e-06	9	306	8	0.0261438	0.888889	HP:0001112	HP	Leber optic atrophy
1.22991e-06	194	306	34	0.111111	0.175258	HP:0001714	HP	Ventricular hypertrophy
1.26373e-06	72	306	20	0.0653595	0.277778	HP:0001138	HP	Optic neuropathy
1.36088e-06	12	306	9	0.0294118	0.75	HP:0012766	HP	Widened cerebral subarachnoid space
1.68355e-06	29	306	13	0.0424837	0.448276	HP:0002331	HP	Recurrent paroxysmal headache
2.25847e-06	16	306	10	0.0326797	0.625	HP:0005157	HP	Concentric hypertrophic cardiomyopathy
4.2981e-06	21	306	11	0.0359477	0.52381	HP:0200125	HP	Mitochondrial respiratory chain defects
6.92094e-06	563	306	64	0.20915	0.113677	HP:0002094	HP	Dyspnea
1.04588e-05	3010	306	212	0.69281	0.0704319	HP:0001939	HP	Abnormality of metabolism/homeostasis
1.11886e-05	18	306	10	0.0326797	0.555556	HP:0000816	HP	Abnormality of Krebs cycle metabolism
1.12348e-05	14	306	9	0.0294118	0.642857	HP:0007067	HP	Distal peripheral sensory neuropathy
1.38803e-05	419	306	52	0.169935	0.124105	HP:0004354	HP	Abnormal circulating carboxylic acid concentration
1.47351e-05	312	306	43	0.140523	0.137821	HP:0001635	HP	Congestive heart failure
1.92687e-05	11	306	8	0.0261438	0.727273	HP:0007768	HP	Central retinal vessel vascular tortuosity
2.5581e-05	156	306	28	0.0915033	0.179487	HP:0004308	HP	Ventricular arrhythmia
3.02101e-05	177	306	30	0.0980392	0.169492	HP:0005162	HP	Abnormal left ventricular function
3.02101e-05	177	306	30	0.0980392	0.169492	HP:0001942	HP	Metabolic acidosis
4.05162e-05	36	306	13	0.0424837	0.361111	HP:0003542	HP	Increased circulating pyruvate concentration
4.37692e-05	1600	306	131	0.428105	0.081875	HP:0032180	HP	Abnormal circulating metabolite concentration
5.38196e-05	1426	306	120	0.392157	0.0841515	HP:0025142	HP	Constitutional symptom
5.48863e-05	123	306	24	0.0784314	0.195122	HP:0001712	HP	Left ventricular hypertrophy
6.09737e-05	450	306	53	0.173203	0.117778	HP:0100659	HP	Abnormal cerebral vascular morphology
7.36048e-05	26	306	11	0.0359477	0.423077	HP:0007763	HP	Retinal telangiectasia
7.9898e-05	318	306	42	0.137255	0.132075	HP:0004303	HP	Abnormal muscle fiber morphology
9.67308e-05	684	306	70	0.228758	0.102339	HP:0030956	HP	Abnormality of cardiovascular system electrophysiology
0.000104167	197	306	31	0.101307	0.15736	HP:0030872	HP	Abnormal cardiac ventricular function
0.000104801	630	306	66	0.215686	0.104762	HP:0011675	HP	Arrhythmia
0.00010985	100	306	21	0.0686275	0.21	HP:0011923	HP	Decreased activity of mitochondrial complex I
0.000181534	150	306	26	0.0849673	0.173333	HP:0001711	HP	Abnormal left ventricle morphology
0.000193606	34	306	12	0.0392157	0.352941	HP:0004309	HP	Ventricular preexcitation
0.000248952	873	306	82	0.267974	0.093929	HP:0003110	HP	Abnormality of urine homeostasis
0.000263847	10	306	7	0.0228758	0.7	HP:0100611	HP	Multiple glomerular cysts
0.000280426	35	306	12	0.0392157	0.342857	HP:0012748	HP	Focal T2 hyperintense brainstem lesion
0.000303471	14	306	8	0.0261438	0.571429	HP:0000631	HP	Retinal arterial tortuosity
0.000406332	57	306	15	0.0490196	0.263158	HP:0003200	HP	Ragged-red muscle fibers
0.000409893	156	306	26	0.0849673	0.166667	HP:0012072	HP	Aciduria
0.000635266	224	306	32	0.104575	0.142857	HP:0001297	HP	Stroke
0.000687522	160	306	26	0.0849673	0.1625	HP:0032943	HP	Abnormal urine pH
0.000691859	11	306	7	0.0228758	0.636364	HP:0007327	HP	Mixed demyelinating and axonal polyneuropathy
0.000704053	20	306	9	0.0294118	0.45	HP:0012429	HP	Aplasia/Hypoplasia of the cerebral white matter
0.000784816	1962	306	148	0.48366	0.0754332	HP:0012337	HP	Abnormal homeostasis
0.000825425	823	306	77	0.251634	0.0935601	HP:0430071	HP	Abnormal circulating organic compound concentration
0.000844729	112	306	21	0.0686275	0.1875	HP:0002415	HP	Leukodystrophy
0.00123051	105	306	20	0.0653595	0.190476	HP:0012703	HP	Abnormal subarachnoid space morphology
0.00143072	47	306	13	0.0424837	0.276596	HP:0002483	HP	Bulbar signs
0.00155595	116	306	21	0.0686275	0.181034	HP:0010996	HP	Abnormal circulating monocarboxylic acid concentration
0.00158334	12	306	7	0.0228758	0.583333	HP:0007159	HP	Fluctuations in consciousness
0.00179196	693	306	67	0.218954	0.0966811	HP:0033354	HP	Abnormal urine metabolite level
0.00202002	1225	306	102	0.333333	0.0832653	HP:0001324	HP	Muscle weakness
0.00241569	139	306	23	0.0751634	0.165468	HP:0100749	HP	Chest pain
0.0025268	322	306	39	0.127451	0.121118	HP:0001943	HP	Hypoglycemia
0.00263108	42	306	12	0.0392157	0.285714	HP:0007704	HP	Paroxysmal involuntary eye movements
0.00387537	67	306	15	0.0490196	0.223881	HP:0025116	HP	Fetal distress
0.0042721	902	306	80	0.261438	0.0886918	HP:0002793	HP	Abnormal pattern of respiration
0.00471484	381	306	43	0.140523	0.112861	HP:0011015	HP	Abnormal blood glucose concentration
0.00483195	124	306	21	0.0686275	0.169355	HP:0012764	HP	Orthopnea
0.0055817	167	306	25	0.0816993	0.149701	HP:0003546	HP	Exercise intolerance
0.00581392	271	306	34	0.111111	0.125461	HP:0001254	HP	Lethargy
0.00590255	45	306	12	0.0392157	0.266667	HP:0012747	HP	Abnormal brainstem MRI signal intensity
0.00590255	45	306	12	0.0392157	0.266667	HP:0003797	HP	Limb-girdle muscle atrophy
0.00600528	31	306	10	0.0326797	0.322581	HP:0004389	HP	Intestinal pseudo-obstruction
0.00624553	61	306	14	0.0457516	0.229508	HP:0003348	HP	Hyperalaninemia
0.0063964	309	306	37	0.120915	0.119741	HP:0032243	HP	Abnormal tissue metabolite concentration
0.00659145	1750	306	132	0.431373	0.0754286	HP:0001627	HP	Abnormal heart morphology
0.00696693	70	306	15	0.0490196	0.214286	HP:0001271	HP	Polyneuropathy
0.00751127	414	306	45	0.147059	0.108696	HP:0002013	HP	Vomiting
0.00760199	46	306	12	0.0392157	0.26087	HP:0012704	HP	Widened subarachnoid space
0.00765671	159	306	24	0.0784314	0.150943	HP:0002875	HP	Exertional dyspnea
0.0076772	62	306	14	0.0457516	0.225806	HP:0010915	HP	Abnormal circulating pyruvate family amino acid concentration
0.0076772	62	306	14	0.0457516	0.225806	HP:0010916	HP	Abnormal circulating alanine concentration
0.00784846	138	306	22	0.0718954	0.15942	HP:0003557	HP	Increased variability in muscle fiber diameter
0.00831898	32	306	10	0.0326797	0.3125	HP:0003648	HP	Lacticaciduria
0.00840527	71	306	15	0.0490196	0.211268	HP:0002572	HP	Episodic vomiting
0.00840527	71	306	15	0.0490196	0.211268	HP:0033108	HP	Abnormal circulating proteinogenic amino acid derivative concentration
0.00933268	610	306	59	0.19281	0.0967213	HP:0002017	HP	Nausea and vomiting
0.00993789	55	306	13	0.0424837	0.236364	HP:0000829	HP	Hypoparathyroidism
0.0111563	15	306	7	0.0228758	0.466667	HP:0003572	HP	Low plasma citrulline
0.0114174	955	306	82	0.267974	0.0858639	HP:0012531	HP	Pain
0.0120358	775	306	70	0.228758	0.0903226	HP:0011014	HP	Abnormal glucose homeostasis
0.0123186	56	306	13	0.0424837	0.232143	HP:0002045	HP	Hypothermia
0.0138521	1291	306	103	0.336601	0.0797831	HP:0011277	HP	Abnormality of the urinary system physiology
0.0142805	143	306	22	0.0718954	0.153846	HP:0012084	HP	Abnormality of skeletal muscle fiber size
0.0146869	21	306	8	0.0261438	0.380952	HP:0030682	HP	Left ventricular noncompaction
0.0146869	21	306	8	0.0261438	0.380952	HP:0007183	HP	Focal T2 hyperintense basal ganglia lesion
0.0146869	21	306	8	0.0261438	0.380952	HP:0031192	HP	Abnormal morphology of left ventricular trabeculae
0.0155505	49	306	12	0.0392157	0.244898	HP:0003805	HP	Rimmed vacuoles
0.0160318	386	306	42	0.137255	0.108808	HP:0001952	HP	Glucose intolerance
0.0166553	827	306	73	0.238562	0.0882709	HP:0012211	HP	Abnormal renal physiology
0.0170101	7	306	5	0.0163399	0.714286	HP:0003704	HP	Scapuloperoneal weakness
0.0226886	365	306	40	0.130719	0.109589	HP:0000819	HP	Diabetes mellitus
0.0237826	43	306	11	0.0359477	0.255814	HP:0002913	HP	Myoglobinuria
0.0250397	1723	306	128	0.418301	0.074289	HP:0001871	HP	Abnormality of blood and blood-forming tissues
0.0269707	36	306	10	0.0326797	0.277778	HP:0007924	HP	Slow decrease in visual acuity
0.0276425	60	306	13	0.0424837	0.216667	HP:0012841	HP	Retinal vascular tortuosity
0.0288612	69	306	14	0.0457516	0.202899	HP:0030192	HP	Fatigable weakness of bulbar muscles
0.0295188	765	306	68	0.222222	0.0888889	HP:0000745	HP	Abnormal diminished volition
0.0300109	52	306	12	0.0392157	0.230769	HP:0003201	HP	Rhabdomyolysis
0.0301944	44	306	11	0.0359477	0.25	HP:0000622	HP	Blurred vision
0.0306666	17	306	7	0.0228758	0.411765	HP:0100027	HP	Recurrent pancreatitis
0.0321512	23	306	8	0.0261438	0.347826	HP:0030681	HP	Abnormal morphology of myocardial trabeculae
0.0321512	23	306	8	0.0261438	0.347826	HP:0002401	HP	Stroke-like episode
0.0327079	293	306	34	0.111111	0.116041	HP:0002421	HP	Poor head control
0.0352027	37	306	10	0.0326797	0.27027	HP:0012751	HP	Abnormal basal ganglia MRI signal intensity
0.0369375	30	306	9	0.0294118	0.3	HP:0001716	HP	Wolff-Parkinson-White syndrome
0.0377503	209	306	27	0.0882353	0.129187	HP:0002134	HP	Abnormal basal ganglia morphology
0.0423148	2051	306	146	0.477124	0.0711848	HP:0004323	HP	Abnormality of body weight
0.0455047	38	306	10	0.0326797	0.263158	HP:0004948	HP	Vascular tortuosity
0.0455821	2945	306	195	0.637255	0.0662139	HP:0011804	HP	Abnormal muscle physiology
0.0459698	24	306	8	0.0261438	0.333333	HP:0003481	HP	Segmental peripheral demyelination/remyelination
0.0468112	165	306	23	0.0751634	0.139394	HP:0012722	HP	Heart block
0.0485455	101	306	17	0.0555556	0.168317	HP:0011767	HP	Abnormality of the parathyroid physiology
4.62851e-16	115	402	39	0.0970149	0.33913	KEGG:00190	KEGG	Oxidative phosphorylation
2.04137e-07	26	402	13	0.0323383	0.5	KEGG:00020	KEGG	Citrate cycle (TCA cycle)
2.04443e-07	95	402	25	0.0621891	0.263158	KEGG:01200	KEGG	Carbon metabolism
4.15152e-05	122	402	25	0.0621891	0.204918	KEGG:04260	KEGG	Cardiac muscle contraction
0.00536249	56	402	13	0.0323383	0.232143	KEGG:00010	KEGG	Glycolysis / Gluconeogenesis
0.0059554	23	402	8	0.0199005	0.347826	KEGG:00640	KEGG	Propanoate metabolism
0.00949016	118	402	20	0.0497512	0.169492	KEGG:03040	KEGG	Spliceosome
0.0114034	45	402	11	0.0273632	0.244444	KEGG:00071	KEGG	Fatty acid degradation
0.0209846	48	402	11	0.0273632	0.229167	KEGG:00280	KEGG	Valine, leucine and isoleucine degradation
1.2674e-09	100	228	31	0.135965	0.31	REAC:R-DRE-1428517	REAC	Aerobic respiration and respiratory electron transport
8.54296e-08	67	228	23	0.100877	0.343284	REAC:R-DRE-611105	REAC	Respiratory electron transport
0.0011598	34	228	12	0.0526316	0.352941	REAC:R-DRE-6799198	REAC	Complex I biogenesis
0.010687	113	228	22	0.0964912	0.19469	REAC:R-DRE-9711123	REAC	Cellular response to chemical stress
0.000308412	331	987	32	0.0324215	0.0966767	TF:M01007	TF	Factor: SRF; motif: CNKNKCCTTATWTGGNNNN
0.00834883	20	987	6	0.00607903	0.3	TF:M01007_1	TF	Factor: SRF; motif: CNKNKCCTTATWTGGNNNN; match class: 1
5.88016e-14	71	162	34	0.209877	0.478873	WP:WP1339	WP	Electron transport chain
9.55988e-08	43	162	20	0.123457	0.465116	WP:WP1335	WP	Oxidative phosphorylation
1.07158e-06	25	162	14	0.0864198	0.56	WP:WP19	WP	TCA cycle
filter: 20 counts, 2SD on median
p_value	term_size	query_size	intersection_size	precision	recall	term_id	source	term_name
0.000123427	1577	78	40	0.512821	0.0253646	GO:0005737	GO:CC	cytoplasm
0.00248336	155	78	10	0.128205	0.0645161	GO:0005739	GO:CC	mitochondrion
0.00426154	51	78	6	0.0769231	0.117647	GO:0031966	GO:CC	mitochondrial membrane
0.00658724	55	78	6	0.0769231	0.109091	GO:0005740	GO:CC	mitochondrial envelope
0.0298885	72	78	6	0.0769231	0.0833333	GO:0031967	GO:CC	organelle envelope
0.0423639	12	78	3	0.0384615	0.25	GO:0090575	GO:CC	RNA polymerase II transcription regulator complex
0.0499802	3	78	2	0.025641	0.666667	GO:1990589	GO:CC	ATF4-CREB1 transcription factor complex
0.0287268	2807	73	55	0.753425	0.0195939	GO:0005488	GO:MF	binding
5.03727e-18	244	267	52	0.194757	0.213115	HP:0012103	HP	Abnormality of the mitochondrion
9.03988e-18	219	267	49	0.183521	0.223744	HP:0003287	HP	Abnormality of mitochondrial metabolism
1.99978e-15	190	267	43	0.161049	0.226316	HP:0003128	HP	Lactic acidosis
4.4358e-15	39	267	21	0.0786517	0.538462	HP:0008316	HP	Abnormal mitochondria in muscle tissue
3.22258e-14	455	267	66	0.247191	0.145055	HP:0001941	HP	Acidosis
1.42122e-12	60	267	23	0.0861423	0.383333	HP:0000114	HP	Proximal tubulopathy
2.68748e-12	495	267	66	0.247191	0.133333	HP:0004360	HP	Abnormality of acid-base homeostasis
1.94547e-11	54	267	21	0.0786517	0.388889	HP:0003737	HP	Mitochondrial myopathy
4.5063e-11	130	267	31	0.116105	0.238462	HP:0002490	HP	Increased CSF lactate
4.5063e-11	130	267	31	0.116105	0.238462	HP:0030085	HP	Abnormal CSF lactate concentration
4.66094e-11	246	267	43	0.161049	0.174797	HP:0002151	HP	Increased circulating lactate concentration
1.1685e-10	630	267	73	0.273408	0.115873	HP:0001638	HP	Cardiomyopathy
1.52639e-10	676	267	76	0.284644	0.112426	HP:0001637	HP	Abnormal myocardium morphology
2.30025e-10	88	267	25	0.093633	0.284091	HP:0003800	HP	Muscle abnormality related to mitochondrial dysfunction
1.08195e-09	11	267	10	0.0374532	0.909091	HP:0032036	HP	Reduced contrast sensitivity
1.08195e-09	11	267	10	0.0374532	0.909091	HP:0020120	HP	Retinal nerve fiber edema
1.57886e-09	206	267	37	0.138577	0.179612	HP:0001644	HP	Dilated cardiomyopathy
4.48759e-09	143	267	30	0.11236	0.20979	HP:0008972	HP	Decreased activity of mitochondrial respiratory chain
6.13827e-09	194	267	35	0.131086	0.180412	HP:0031546	HP	Cardiac conduction abnormality
6.22171e-09	12	267	10	0.0374532	0.833333	HP:0000576	HP	Centrocecal scotoma
9.53755e-09	147	267	30	0.11236	0.204082	HP:0011922	HP	Abnormal activity of mitochondrial respiratory chain
1.06773e-08	129	267	28	0.104869	0.217054	HP:0000124	HP	Renal tubular dysfunction
5.11091e-08	187	267	33	0.123596	0.176471	HP:0025454	HP	Abnormal CSF metabolite concentration
1.16775e-07	72	267	20	0.0749064	0.277778	HP:0001138	HP	Optic neuropathy
1.28355e-07	308	267	43	0.161049	0.13961	HP:0001639	HP	Hypertrophic cardiomyopathy
2.49226e-07	15	267	10	0.0374532	0.666667	HP:0001427	HP	Mitochondrial inheritance
3.32221e-07	29	267	13	0.0486891	0.448276	HP:0002331	HP	Recurrent paroxysmal headache
4.18319e-07	9	267	8	0.0299625	0.888889	HP:0001112	HP	Leber optic atrophy
4.7158e-07	743	267	73	0.273408	0.0982503	HP:0025354	HP	Abnormal cellular phenotype
5.97888e-07	387	267	48	0.179775	0.124031	HP:0003198	HP	Myopathy
6.36982e-07	16	267	10	0.0374532	0.625	HP:0005157	HP	Concentric hypertrophic cardiomyopathy
9.58574e-07	419	267	50	0.187266	0.119332	HP:0004354	HP	Abnormal circulating carboxylic acid concentration
1.07956e-06	3010	267	191	0.715356	0.0634551	HP:0001939	HP	Abnormality of metabolism/homeostasis
1.73874e-06	702	267	69	0.258427	0.0982906	HP:0011017	HP	Abnormal cellular physiology
2.53885e-06	312	267	41	0.153558	0.13141	HP:0001635	HP	Congestive heart failure
3.19744e-06	18	267	10	0.0374532	0.555556	HP:0020119	HP	Abnormal retinal nerve fiber layer morphology
3.6224e-06	14	267	9	0.0337079	0.642857	HP:0007067	HP	Distal peripheral sensory neuropathy
5.57723e-06	177	267	29	0.108614	0.163842	HP:0005162	HP	Abnormal left ventricular function
5.93365e-06	156	267	27	0.101124	0.173077	HP:0004308	HP	Ventricular arrhythmia
7.05384e-06	11	267	8	0.0299625	0.727273	HP:0007768	HP	Central retinal vessel vascular tortuosity
8.37964e-06	36	267	13	0.0486891	0.361111	HP:0003542	HP	Increased circulating pyruvate concentration
9.94089e-06	563	267	58	0.217228	0.10302	HP:0002094	HP	Dyspnea
1.17315e-05	450	267	50	0.187266	0.111111	HP:0100659	HP	Abnormal cerebral vascular morphology
1.19913e-05	194	267	30	0.11236	0.154639	HP:0001714	HP	Ventricular hypertrophy
1.52234e-05	318	267	40	0.149813	0.125786	HP:0004303	HP	Abnormal muscle fiber morphology
1.57295e-05	630	267	62	0.23221	0.0984127	HP:0011675	HP	Arrhythmia
1.73667e-05	197	267	30	0.11236	0.152284	HP:0030872	HP	Abnormal cardiac ventricular function
1.91394e-05	26	267	11	0.0411985	0.423077	HP:0007763	HP	Retinal telangiectasia
2.05336e-05	123	267	23	0.0861423	0.186992	HP:0001712	HP	Left ventricular hypertrophy
2.26942e-05	21	267	10	0.0374532	0.47619	HP:0200125	HP	Mitochondrial respiratory chain defects
2.39767e-05	177	267	28	0.104869	0.158192	HP:0001942	HP	Metabolic acidosis
2.54251e-05	684	267	65	0.243446	0.0950292	HP:0030956	HP	Abnormality of cardiovascular system electrophysiology
2.80508e-05	1600	267	118	0.441948	0.07375	HP:0032180	HP	Abnormal circulating metabolite concentration
4.58093e-05	34	267	12	0.0449438	0.352941	HP:0004309	HP	Ventricular preexcitation
5.24595e-05	150	267	25	0.093633	0.166667	HP:0001711	HP	Abnormal left ventricle morphology
6.01271e-05	100	267	20	0.0749064	0.2	HP:0011923	HP	Decreased activity of mitochondrial complex I
6.67942e-05	35	267	12	0.0449438	0.342857	HP:0012748	HP	Focal T2 hyperintense brainstem lesion
7.19104e-05	57	267	15	0.0561798	0.263158	HP:0003200	HP	Ragged-red muscle fibers
7.43269e-05	18	267	9	0.0337079	0.5	HP:0000816	HP	Abnormality of Krebs cycle metabolism
9.14236e-05	1426	267	107	0.400749	0.0750351	HP:0025142	HP	Constitutional symptom
0.000111041	10	267	7	0.0262172	0.7	HP:0100611	HP	Multiple glomerular cysts
0.000113257	14	267	8	0.0299625	0.571429	HP:0000631	HP	Retinal arterial tortuosity
0.000118271	873	267	75	0.280899	0.0859107	HP:0003110	HP	Abnormality of urine homeostasis
0.00016733	116	267	21	0.0786517	0.181034	HP:0010996	HP	Abnormal circulating monocarboxylic acid concentration
0.000261377	823	267	71	0.265918	0.0862697	HP:0430071	HP	Abnormal circulating organic compound concentration
0.000293019	11	267	7	0.0262172	0.636364	HP:0007327	HP	Mixed demyelinating and axonal polyneuropathy
0.000359859	1225	267	94	0.35206	0.0767347	HP:0001324	HP	Muscle weakness
0.000487544	156	267	24	0.0898876	0.153846	HP:0012072	HP	Aciduria
0.000656462	42	267	12	0.0449438	0.285714	HP:0007704	HP	Paroxysmal involuntary eye movements
0.000674832	12	267	7	0.0262172	0.583333	HP:0007159	HP	Fluctuations in consciousness
0.000674832	12	267	7	0.0262172	0.583333	HP:0012766	HP	Widened cerebral subarachnoid space
0.000674999	309	267	36	0.134831	0.116505	HP:0032243	HP	Abnormal tissue metabolite concentration
0.000709285	827	267	70	0.262172	0.0846433	HP:0012211	HP	Abnormal renal physiology
0.000733591	67	267	15	0.0561798	0.223881	HP:0025116	HP	Fetal distress
0.000791671	160	267	24	0.0898876	0.15	HP:0032943	HP	Abnormal urine pH
0.000795205	1962	267	132	0.494382	0.0672783	HP:0012337	HP	Abnormal homeostasis
0.000960559	139	267	22	0.082397	0.158273	HP:0100749	HP	Chest pain
0.00117651	224	267	29	0.108614	0.129464	HP:0001297	HP	Stroke
0.00150219	45	267	12	0.0449438	0.266667	HP:0012747	HP	Abnormal brainstem MRI signal intensity
0.00163437	71	267	15	0.0561798	0.211268	HP:0002572	HP	Episodic vomiting
0.00177358	167	267	24	0.0898876	0.143713	HP:0003546	HP	Exercise intolerance
0.00186854	31	267	10	0.0374532	0.322581	HP:0004389	HP	Intestinal pseudo-obstruction
0.00202717	112	267	19	0.071161	0.169643	HP:0002415	HP	Leukodystrophy
0.00231839	1291	267	95	0.355805	0.0735864	HP:0011277	HP	Abnormality of the urinary system physiology
0.00233295	55	267	13	0.0486891	0.236364	HP:0000829	HP	Hypoparathyroidism
0.00239908	124	267	20	0.0749064	0.16129	HP:0012764	HP	Orthopnea
0.00241621	271	267	32	0.11985	0.118081	HP:0001254	HP	Lethargy
0.00250604	47	267	12	0.0449438	0.255319	HP:0002483	HP	Bulbar signs
0.00260534	32	267	10	0.0374532	0.3125	HP:0003648	HP	Lacticaciduria
0.00291107	56	267	13	0.0486891	0.232143	HP:0002045	HP	Hypothermia
0.00301798	693	267	60	0.224719	0.0865801	HP:0033354	HP	Abnormal urine metabolite level
0.00344226	138	267	21	0.0786517	0.152174	HP:0003557	HP	Increased variability in muscle fiber diameter
0.00369926	20	267	8	0.0299625	0.4	HP:0012429	HP	Aplasia/Hypoplasia of the cerebral white matter
0.00406337	49	267	12	0.0449438	0.244898	HP:0003805	HP	Rimmed vacuoles
0.00453885	902	267	72	0.269663	0.0798226	HP:0002793	HP	Abnormal pattern of respiration
0.00484556	15	267	7	0.0262172	0.466667	HP:0003572	HP	Low plasma citrulline
0.00573202	21	267	8	0.0299625	0.380952	HP:0030682	HP	Left ventricular noncompaction
0.00573202	21	267	8	0.0299625	0.380952	HP:0031192	HP	Abnormal morphology of left ventricular trabeculae
0.00573202	21	267	8	0.0299625	0.380952	HP:0007183	HP	Focal T2 hyperintense basal ganglia lesion
0.00621639	143	267	21	0.0786517	0.146853	HP:0012084	HP	Abnormality of skeletal muscle fiber size
0.00691541	43	267	11	0.0411985	0.255814	HP:0002913	HP	Myoglobinuria
0.00750561	414	267	41	0.153558	0.0990338	HP:0002013	HP	Vomiting
0.00768634	70	267	14	0.0524345	0.2	HP:0001271	HP	Polyneuropathy
0.00799821	52	267	12	0.0449438	0.230769	HP:0003201	HP	Rhabdomyolysis
0.00816769	61	267	13	0.0486891	0.213115	HP:0003348	HP	Hyperalaninemia
0.00858581	101	267	17	0.0636704	0.168317	HP:0011767	HP	Abnormality of the parathyroid physiology
0.00866889	36	267	10	0.0374532	0.277778	HP:0007924	HP	Slow decrease in visual acuity
0.00883734	44	267	11	0.0411985	0.25	HP:0000622	HP	Blurred vision
0.00917279	71	267	14	0.0524345	0.197183	HP:0033108	HP	Abnormal circulating proteinogenic amino acid derivative concentration
0.00938765	7	267	5	0.0187266	0.714286	HP:0003704	HP	Scapuloperoneal weakness
0.00990232	62	267	13	0.0486891	0.209677	HP:0010916	HP	Abnormal circulating alanine concentration
0.00990232	62	267	13	0.0486891	0.209677	HP:0010915	HP	Abnormal circulating pyruvate family amino acid concentration
0.010598	1750	267	117	0.438202	0.0668571	HP:0001627	HP	Abnormal heart morphology
0.0112105	45	267	11	0.0411985	0.244444	HP:0003797	HP	Limb-girdle muscle atrophy
0.0113884	37	267	10	0.0374532	0.27027	HP:0012751	HP	Abnormal basal ganglia MRI signal intensity
0.0127085	23	267	8	0.0299625	0.347826	HP:0030681	HP	Abnormal morphology of myocardial trabeculae
0.0127085	23	267	8	0.0299625	0.347826	HP:0002401	HP	Stroke-like episode
0.0131012	610	267	53	0.198502	0.0868852	HP:0002017	HP	Nausea and vomiting
0.013208	30	267	9	0.0337079	0.3	HP:0001716	HP	Wolff-Parkinson-White syndrome
0.0132775	293	267	32	0.11985	0.109215	HP:0002421	HP	Poor head control
0.0134877	17	267	7	0.0262172	0.411765	HP:0100027	HP	Recurrent pancreatitis
0.0141013	322	267	34	0.127341	0.10559	HP:0001943	HP	Hypoglycemia
0.0182864	24	267	8	0.0299625	0.333333	HP:0003481	HP	Segmental peripheral demyelination/remyelination
0.019153	955	267	73	0.273408	0.0764398	HP:0012531	HP	Pain
0.0204474	86	267	15	0.0561798	0.174419	HP:0001727	HP	Thromboembolic stroke
0.0303315	222	267	26	0.0973783	0.117117	HP:0000790	HP	Hematuria
0.0303315	222	267	26	0.0973783	0.117117	HP:0012614	HP	Abnormal urine cytology
0.0309105	209	267	25	0.093633	0.119617	HP:0002134	HP	Abnormal basal ganglia morphology
0.0340512	159	267	21	0.0786517	0.132075	HP:0002875	HP	Exertional dyspnea
0.0341625	69	267	13	0.0486891	0.188406	HP:0030192	HP	Fatigable weakness of bulbar muscles
0.0372613	381	267	37	0.138577	0.0971129	HP:0011015	HP	Abnormal blood glucose concentration
0.0385763	60	267	12	0.0449438	0.2	HP:0012841	HP	Retinal vascular tortuosity
0.0406413	717	267	58	0.217228	0.0808926	HP:0002240	HP	Hepatomegaly
0.0475286	20	267	7	0.0262172	0.35	HP:0020201	HP	Abnormal sarcomere morphology
0.0475473	92	267	15	0.0561798	0.163043	HP:0100578	HP	Lipoatrophy
0.0476649	1723	267	113	0.423221	0.0655833	HP:0001871	HP	Abnormality of blood and blood-forming tissues
1.80083e-16	115	348	37	0.106322	0.321739	KEGG:00190	KEGG	Oxidative phosphorylation
3.23861e-08	26	348	13	0.0373563	0.5	KEGG:00020	KEGG	Citrate cycle (TCA cycle)
5.35082e-08	95	348	24	0.0689655	0.252632	KEGG:01200	KEGG	Carbon metabolism
2.39387e-06	122	348	25	0.0718391	0.204918	KEGG:04260	KEGG	Cardiac muscle contraction
0.00111786	56	348	13	0.0373563	0.232143	KEGG:00010	KEGG	Glycolysis / Gluconeogenesis
0.00200473	23	348	8	0.0229885	0.347826	KEGG:00640	KEGG	Propanoate metabolism
0.0150663	45	348	10	0.0287356	0.222222	KEGG:00071	KEGG	Fatty acid degradation
0.0262616	48	348	10	0.0287356	0.208333	KEGG:00280	KEGG	Valine, leucine and isoleucine degradation
0.0363015	118	348	17	0.0488506	0.144068	KEGG:03040	KEGG	Spliceosome
0.0476859	27	348	7	0.0201149	0.259259	KEGG:01210	KEGG	2-Oxocarboxylic acid metabolism
6.26015e-11	100	205	31	0.15122	0.31	REAC:R-DRE-1428517	REAC	Aerobic respiration and respiratory electron transport
8.95326e-09	67	205	23	0.112195	0.343284	REAC:R-DRE-611105	REAC	Respiratory electron transport
0.000357397	34	205	12	0.0585366	0.352941	REAC:R-DRE-6799198	REAC	Complex I biogenesis
0.0201569	322	205	41	0.2	0.127329	REAC:R-DRE-168249	REAC	Innate Immune System
0.0283714	18	205	7	0.0341463	0.388889	REAC:R-DRE-70171	REAC	Glycolysis
0.000379438	331	854	29	0.0339578	0.0876133	TF:M01007	TF	Factor: SRF; motif: CNKNKCCTTATWTGGNNNN
0.00376593	20	854	6	0.00702576	0.3	TF:M01007_1	TF	Factor: SRF; motif: CNKNKCCTTATWTGGNNNN; match class: 1
1.80903e-15	71	146	34	0.232877	0.478873	WP:WP1339	WP	Electron transport chain
1.41956e-08	43	146	20	0.136986	0.465116	WP:WP1335	WP	Oxidative phosphorylation
2.75161e-07	25	146	14	0.0958904	0.56	WP:WP19	WP	TCA cycle
0.0335073	35	146	10	0.0684932	0.285714	WP:WP1356	WP	Glycolysis and gluconeogenesis
filter: 20 counts, 3SD on median
p_value	term_size	query_size	intersection_size	precision	recall	term_id	source	term_name
0.000234869	1577	61	33	0.540984	0.0209258	GO:0005737	GO:CC	cytoplasm
0.00209169	155	61	9	0.147541	0.0580645	GO:0005739	GO:CC	mitochondrion
0.0149282	51	61	5	0.0819672	0.0980392	GO:0031966	GO:CC	mitochondrial membrane
0.0214413	55	61	5	0.0819672	0.0909091	GO:0005740	GO:CC	mitochondrial envelope
0.031364	3	61	2	0.0327869	0.666667	GO:1990589	GO:CC	ATF4-CREB1 transcription factor complex
0.0424968	15	61	3	0.0491803	0.2	GO:0036464	GO:CC	cytoplasmic ribonucleoprotein granule
2.80774e-18	219	218	45	0.206422	0.205479	HP:0003287	HP	Abnormality of mitochondrial metabolism
5.54296e-18	244	218	47	0.215596	0.192623	HP:0012103	HP	Abnormality of the mitochondrion
2.63527e-16	190	218	40	0.183486	0.210526	HP:0003128	HP	Lactic acidosis
1.57433e-15	39	218	20	0.0917431	0.512821	HP:0008316	HP	Abnormal mitochondria in muscle tissue
1.70198e-14	455	218	59	0.270642	0.12967	HP:0001941	HP	Acidosis
2.10596e-13	60	218	22	0.100917	0.366667	HP:0000114	HP	Proximal tubulopathy
1.0044e-12	495	218	59	0.270642	0.119192	HP:0004360	HP	Abnormality of acid-base homeostasis
4.38877e-12	54	218	20	0.0917431	0.37037	HP:0003737	HP	Mitochondrial myopathy
8.32435e-12	130	218	29	0.133028	0.223077	HP:0030085	HP	Abnormal CSF lactate concentration
8.32435e-12	130	218	29	0.133028	0.223077	HP:0002490	HP	Increased CSF lactate
3.09335e-11	630	218	65	0.298165	0.103175	HP:0001638	HP	Cardiomyopathy
6.94024e-11	206	218	35	0.16055	0.169903	HP:0001644	HP	Dilated cardiomyopathy
7.8864e-11	676	218	67	0.307339	0.0991124	HP:0001637	HP	Abnormal myocardium morphology
1.18412e-10	11	218	10	0.0458716	0.909091	HP:0032036	HP	Reduced contrast sensitivity
1.18412e-10	11	218	10	0.0458716	0.909091	HP:0020120	HP	Retinal nerve fiber edema
1.80929e-10	88	218	23	0.105505	0.261364	HP:0003800	HP	Muscle abnormality related to mitochondrial dysfunction
3.91878e-10	194	218	33	0.151376	0.170103	HP:0031546	HP	Cardiac conduction abnormality
6.86551e-10	12	218	10	0.0458716	0.833333	HP:0000576	HP	Centrocecal scotoma
3.0299e-09	129	218	26	0.119266	0.20155	HP:0000124	HP	Renal tubular dysfunction
3.15661e-09	246	218	36	0.165138	0.146341	HP:0002151	HP	Increased circulating lactate concentration
5.66784e-09	143	218	27	0.123853	0.188811	HP:0008972	HP	Decreased activity of mitochondrial respiratory chain
8.1619e-09	308	218	40	0.183486	0.12987	HP:0001639	HP	Hypertrophic cardiomyopathy
1.12477e-08	147	218	27	0.123853	0.183673	HP:0011922	HP	Abnormal activity of mitochondrial respiratory chain
1.54231e-08	387	218	45	0.206422	0.116279	HP:0003198	HP	Myopathy
1.77402e-08	419	218	47	0.215596	0.112172	HP:0004354	HP	Abnormal circulating carboxylic acid concentration
2.181e-08	29	218	13	0.059633	0.448276	HP:0002331	HP	Recurrent paroxysmal headache
2.57296e-08	187	218	30	0.137615	0.160428	HP:0025454	HP	Abnormal CSF metabolite concentration
2.81889e-08	15	218	10	0.0458716	0.666667	HP:0001427	HP	Mitochondrial inheritance
6.533e-08	3010	218	163	0.747706	0.0541528	HP:0001939	HP	Abnormality of metabolism/homeostasis
6.96889e-08	9	218	8	0.0366972	0.888889	HP:0001112	HP	Leber optic atrophy
7.26411e-08	16	218	10	0.0458716	0.625	HP:0005157	HP	Concentric hypertrophic cardiomyopathy
9.54586e-08	318	218	39	0.178899	0.122642	HP:0004303	HP	Abnormal muscle fiber morphology
2.16513e-07	312	218	38	0.174312	0.121795	HP:0001635	HP	Congestive heart failure
2.23264e-07	72	218	18	0.0825688	0.25	HP:0001138	HP	Optic neuropathy
2.77947e-07	156	218	26	0.119266	0.166667	HP:0004308	HP	Ventricular arrhythmia
3.70674e-07	18	218	10	0.0458716	0.555556	HP:0020119	HP	Abnormal retinal nerve fiber layer morphology
6.46395e-07	743	218	63	0.288991	0.0847914	HP:0025354	HP	Abnormal cellular phenotype
7.70322e-07	450	218	46	0.211009	0.102222	HP:0100659	HP	Abnormal cerebral vascular morphology
9.62914e-07	177	218	27	0.123853	0.152542	HP:0005162	HP	Abnormal left ventricular function
1.19417e-06	11	218	8	0.0366972	0.727273	HP:0007768	HP	Central retinal vessel vascular tortuosity
1.4722e-06	630	218	56	0.256881	0.0888889	HP:0011675	HP	Arrhythmia
1.66963e-06	194	218	28	0.12844	0.14433	HP:0001714	HP	Ventricular hypertrophy
1.90399e-06	26	218	11	0.0504587	0.423077	HP:0007763	HP	Retinal telangiectasia
2.39407e-06	197	218	28	0.12844	0.142132	HP:0030872	HP	Abnormal cardiac ventricular function
2.69644e-06	21	218	10	0.0458716	0.47619	HP:0200125	HP	Mitochondrial respiratory chain defects
3.8342e-06	57	218	15	0.0688073	0.263158	HP:0003200	HP	Ragged-red muscle fibers
3.90969e-06	34	218	12	0.0550459	0.352941	HP:0004309	HP	Ventricular preexcitation
4.12038e-06	702	218	59	0.270642	0.0840456	HP:0011017	HP	Abnormal cellular physiology
4.20787e-06	684	218	58	0.266055	0.0847953	HP:0030956	HP	Abnormality of cardiovascular system electrophysiology
4.77046e-06	177	218	26	0.119266	0.146893	HP:0001942	HP	Metabolic acidosis
6.18775e-06	1600	218	102	0.46789	0.06375	HP:0032180	HP	Abnormal circulating metabolite concentration
8.33069e-06	36	218	12	0.0550459	0.333333	HP:0003542	HP	Increased circulating pyruvate concentration
1.00628e-05	100	218	19	0.087156	0.19	HP:0011923	HP	Decreased activity of mitochondrial complex I
1.15819e-05	123	218	21	0.0963303	0.170732	HP:0001712	HP	Left ventricular hypertrophy
1.82411e-05	150	218	23	0.105505	0.153333	HP:0001711	HP	Abnormal left ventricle morphology
1.96409e-05	14	218	8	0.0366972	0.571429	HP:0000631	HP	Retinal arterial tortuosity
2.27613e-05	116	218	20	0.0917431	0.172414	HP:0010996	HP	Abnormal circulating monocarboxylic acid concentration
2.31549e-05	10	218	7	0.0321101	0.7	HP:0100611	HP	Multiple glomerular cysts
6.15862e-05	11	218	7	0.0321101	0.636364	HP:0007327	HP	Mixed demyelinating and axonal polyneuropathy
7.54992e-05	35	218	11	0.0504587	0.314286	HP:0012748	HP	Focal T2 hyperintense brainstem lesion
8.86177e-05	1426	218	91	0.417431	0.0638149	HP:0025142	HP	Constitutional symptom
0.000102095	1962	218	114	0.522936	0.058104	HP:0012337	HP	Abnormal homeostasis
0.000127258	563	218	48	0.220183	0.0852575	HP:0002094	HP	Dyspnea
0.000142958	12	218	7	0.0321101	0.583333	HP:0007159	HP	Fluctuations in consciousness
0.000142958	12	218	7	0.0321101	0.583333	HP:0012766	HP	Widened cerebral subarachnoid space
0.000145253	167	218	23	0.105505	0.137725	HP:0003546	HP	Exercise intolerance
0.000184209	156	218	22	0.100917	0.141026	HP:0012072	HP	Aciduria
0.000224315	271	218	30	0.137615	0.110701	HP:0001254	HP	Lethargy
0.000239453	56	218	13	0.059633	0.232143	HP:0002045	HP	Hypothermia
0.000240915	31	218	10	0.0458716	0.322581	HP:0004389	HP	Intestinal pseudo-obstruction
0.000250085	18	218	8	0.0366972	0.444444	HP:0000816	HP	Abnormality of Krebs cycle metabolism
0.000291791	160	218	22	0.100917	0.1375	HP:0032943	HP	Abnormal urine pH
0.000320246	67	218	14	0.0642202	0.208955	HP:0025116	HP	Fetal distress
0.000338659	32	218	10	0.0458716	0.3125	HP:0003648	HP	Lacticaciduria
0.000391103	309	218	32	0.146789	0.10356	HP:0032243	HP	Abnormal tissue metabolite concentration
0.000392672	49	218	12	0.0550459	0.244898	HP:0003805	HP	Rimmed vacuoles
0.000459942	138	218	20	0.0917431	0.144928	HP:0003557	HP	Increased variability in muscle fiber diameter
0.000579528	14	218	7	0.0321101	0.5	HP:0007067	HP	Distal peripheral sensory neuropathy
0.000609318	42	218	11	0.0504587	0.261905	HP:0007704	HP	Paroxysmal involuntary eye movements
0.000620658	823	218	60	0.275229	0.072904	HP:0430071	HP	Abnormal circulating organic compound concentration
0.000663638	224	218	26	0.119266	0.116071	HP:0001297	HP	Stroke
0.000686205	71	218	14	0.0642202	0.197183	HP:0002572	HP	Episodic vomiting
0.000831678	143	218	20	0.0917431	0.13986	HP:0012084	HP	Abnormality of skeletal muscle fiber size
0.000945493	873	218	62	0.284404	0.0710195	HP:0003110	HP	Abnormality of urine homeostasis
0.00100696	322	218	32	0.146789	0.0993789	HP:0001943	HP	Hypoglycemia
0.00105101	15	218	7	0.0321101	0.466667	HP:0003572	HP	Low plasma citrulline
0.0010512	21	218	8	0.0366972	0.380952	HP:0031192	HP	Abnormal morphology of left ventricular trabeculae
0.0010512	21	218	8	0.0366972	0.380952	HP:0030682	HP	Left ventricular noncompaction
0.0010512	21	218	8	0.0366972	0.380952	HP:0007183	HP	Focal T2 hyperintense basal ganglia lesion
0.00116408	36	218	10	0.0458716	0.277778	HP:0007924	HP	Slow decrease in visual acuity
0.00130375	45	218	11	0.0504587	0.244444	HP:0012747	HP	Abnormal brainstem MRI signal intensity
0.00171107	827	218	59	0.270642	0.0713422	HP:0012211	HP	Abnormal renal physiology
0.00185704	381	218	35	0.16055	0.0918635	HP:0011015	HP	Abnormal blood glucose concentration
0.00209789	30	218	9	0.0412844	0.3	HP:0001716	HP	Wolff-Parkinson-White syndrome
0.00233769	139	218	19	0.087156	0.136691	HP:0100749	HP	Chest pain
0.00236801	23	218	8	0.0366972	0.347826	HP:0030681	HP	Abnormal morphology of myocardial trabeculae
0.00236801	23	218	8	0.0366972	0.347826	HP:0002401	HP	Stroke-like episode
0.00293878	7	218	5	0.0229358	0.714286	HP:0003704	HP	Scapuloperoneal weakness
0.00297176	17	218	7	0.0321101	0.411765	HP:0100027	HP	Recurrent pancreatitis
0.00343451	24	218	8	0.0366972	0.333333	HP:0003481	HP	Segmental peripheral demyelination/remyelination
0.00365316	610	218	47	0.215596	0.0770492	HP:0002017	HP	Nausea and vomiting
0.0036602	358	218	33	0.151376	0.0921788	HP:0003236	HP	Elevated circulating creatine kinase concentration
0.00439192	71	218	13	0.059633	0.183099	HP:0033108	HP	Abnormal circulating proteinogenic amino acid derivative concentration
0.00474097	414	218	36	0.165138	0.0869565	HP:0002013	HP	Vomiting
0.00490912	61	218	12	0.0550459	0.196721	HP:0003348	HP	Hyperalaninemia
0.00576663	717	218	52	0.238532	0.0725244	HP:0002240	HP	Hepatomegaly
0.00588185	62	218	12	0.0550459	0.193548	HP:0010915	HP	Abnormal circulating pyruvate family amino acid concentration
0.00588185	62	218	12	0.0550459	0.193548	HP:0010916	HP	Abnormal circulating alanine concentration
0.0061048	52	218	11	0.0504587	0.211538	HP:0003201	HP	Rhabdomyolysis
0.00659211	902	218	61	0.279817	0.0676275	HP:0002793	HP	Abnormal pattern of respiration
0.0069163	43	218	10	0.0458716	0.232558	HP:0002913	HP	Myoglobinuria
0.00739631	1291	218	79	0.362385	0.0611929	HP:0011277	HP	Abnormality of the urinary system physiology
0.00742741	1225	218	76	0.348624	0.0620408	HP:0001324	HP	Muscle weakness
0.00770162	1750	218	99	0.454128	0.0565714	HP:0001627	HP	Abnormal heart morphology
0.00771274	86	218	14	0.0642202	0.162791	HP:0001727	HP	Thromboembolic stroke
0.00828778	151	218	19	0.087156	0.125828	HP:0009125	HP	Lipodystrophy
0.00829006	209	218	23	0.105505	0.110048	HP:0002134	HP	Abnormal basal ganglia morphology
0.0082994	124	218	17	0.0779817	0.137097	HP:0012764	HP	Orthopnea
0.00865068	44	218	10	0.0458716	0.227273	HP:0000622	HP	Blurred vision
0.0107206	20	218	7	0.0321101	0.35	HP:0012429	HP	Aplasia/Hypoplasia of the cerebral white matter
0.0107498	45	218	10	0.0458716	0.222222	HP:0003797	HP	Limb-girdle muscle atrophy
0.0109132	55	218	11	0.0504587	0.2	HP:0000829	HP	Hypoparathyroidism
0.0109749	693	218	50	0.229358	0.0721501	HP:0033354	HP	Abnormal urine metabolite level
0.0114118	377	218	33	0.151376	0.0875332	HP:0040081	HP	Abnormal circulating creatine kinase concentration
0.0119344	293	218	28	0.12844	0.0955631	HP:0002421	HP	Poor head control
0.0124304	184	218	21	0.0963303	0.11413	HP:0003112	HP	Abnormal circulating amino acid concentration
0.0132532	262	218	26	0.119266	0.0992366	HP:0004372	HP	Reduced consciousness
0.0143898	37	218	9	0.0412844	0.243243	HP:0012751	HP	Abnormal basal ganglia MRI signal intensity
0.0155553	21	218	7	0.0321101	0.333333	HP:0004885	HP	Episodic respiratory distress
0.0162994	47	218	10	0.0458716	0.212766	HP:0002483	HP	Bulbar signs
0.016939	384	218	33	0.151376	0.0859375	HP:0011021	HP	Abnormal circulating enzyme concentration
0.0174121	92	218	14	0.0642202	0.152174	HP:0100578	HP	Lipoatrophy
0.0188763	69	218	12	0.0550459	0.173913	HP:0034370	HP	Abnormal muscle tissue metabolite concentration
0.0220135	70	218	12	0.0550459	0.171429	HP:0001271	HP	Polyneuropathy
0.0220691	22	218	7	0.0321101	0.318182	HP:0011965	HP	Abnormal circulating citrulline concentration
0.0261076	775	218	53	0.243119	0.0683871	HP:0011014	HP	Abnormal glucose homeostasis
0.0263442	60	218	11	0.0504587	0.183333	HP:0012841	HP	Retinal vascular tortuosity
0.0276506	393	218	33	0.151376	0.0839695	HP:0001298	HP	Encephalopathy
0.0305635	165	218	19	0.087156	0.115152	HP:0012722	HP	Heart block
0.0348032	212	218	22	0.100917	0.103774	HP:0002170	HP	Intracranial hemorrhage
0.0366361	111	218	15	0.0688073	0.135135	HP:0025169	HP	Left ventricular systolic dysfunction
0.0375432	32	218	8	0.0366972	0.25	HP:0005116	HP	Arterial tortuosity
0.0408672	112	218	15	0.0688073	0.133929	HP:0002415	HP	Leukodystrophy
0.0418876	1695	218	94	0.431193	0.0554572	HP:0011025	HP	Abnormal cardiovascular system physiology
0.0435497	42	218	9	0.0412844	0.214286	HP:0011876	HP	Abnormal platelet volume
0.0446082	87	218	13	0.059633	0.149425	HP:0001987	HP	Hyperammonemia
0.0479224	33	218	8	0.0366972	0.242424	HP:0011877	HP	Increased mean platelet volume
2.64818e-18	115	289	36	0.124567	0.313043	KEGG:00190	KEGG	Oxidative phosphorylation
4.96547e-08	122	289	25	0.0865052	0.204918	KEGG:04260	KEGG	Cardiac muscle contraction
1.57116e-06	95	289	20	0.0692042	0.210526	KEGG:01200	KEGG	Carbon metabolism
0.000137881	26	289	9	0.0311419	0.346154	KEGG:00020	KEGG	Citrate cycle (TCA cycle)
0.000817225	56	289	12	0.0415225	0.214286	KEGG:00010	KEGG	Glycolysis / Gluconeogenesis
0.00480731	23	289	7	0.0242215	0.304348	KEGG:00640	KEGG	Propanoate metabolism
0.0181195	134	289	17	0.0588235	0.126866	KEGG:04621	KEGG	NOD-like receptor signaling pathway
0.0200208	46	289	9	0.0311419	0.195652	KEGG:04216	KEGG	Ferroptosis
0.0279016	48	289	9	0.0311419	0.1875	KEGG:00280	KEGG	Valine, leucine and isoleucine degradation
0.0362645	40	289	8	0.0276817	0.2	KEGG:00620	KEGG	Pyruvate metabolism
4.20181e-12	100	173	30	0.17341	0.3	REAC:R-DRE-1428517	REAC	Aerobic respiration and respiratory electron transport
2.64355e-10	67	173	23	0.132948	0.343284	REAC:R-DRE-611105	REAC	Respiratory electron transport
6.31698e-05	34	173	12	0.0693642	0.352941	REAC:R-DRE-6799198	REAC	Complex I biogenesis
0.023449	113	173	18	0.104046	0.159292	REAC:R-DRE-9711123	REAC	Cellular response to chemical stress
0.0443521	730	173	65	0.375723	0.0890411	REAC:R-DRE-1430728	REAC	Metabolism
0.0478697	256	173	30	0.17341	0.117188	REAC:R-DRE-8953897	REAC	Cellular responses to stimuli
0.0478697	256	173	30	0.17341	0.117188	REAC:R-DRE-2262752	REAC	Cellular responses to stress
0.0492864	16	173	6	0.0346821	0.375	REAC:R-DRE-70263	REAC	Gluconeogenesis
0.00221081	331	701	24	0.0342368	0.0725076	TF:M01007	TF	Factor: SRF; motif: CNKNKCCTTATWTGGNNNN
0.0167787	20	701	5	0.00713267	0.25	TF:M01007_1	TF	Factor: SRF; motif: CNKNKCCTTATWTGGNNNN; match class: 1
5.82399e-16	71	132	33	0.25	0.464789	WP:WP1339	WP	Electron transport chain
1.85062e-08	43	132	19	0.143939	0.44186	WP:WP1335	WP	Oxidative phosphorylation
7.92556e-05	25	132	11	0.0833333	0.44	WP:WP19	WP	TCA cycle
0.0147064	35	132	10	0.0757576	0.285714	WP:WP1356	WP	Glycolysis and gluconeogenesis
filter: 50 counts, 1SD on median
p_value	term_size	query_size	intersection_size	precision	recall	term_id	source	term_name
0.000400147	51	31	5	0.16129	0.0980392	GO:0031966	GO:CC	mitochondrial membrane
0.000584193	55	31	5	0.16129	0.0909091	GO:0005740	GO:CC	mitochondrial envelope
0.000779928	155	31	7	0.225806	0.0451613	GO:0005739	GO:CC	mitochondrion
0.00210624	12	31	3	0.0967742	0.25	GO:0090575	GO:CC	RNA polymerase II transcription regulator complex
0.00221138	72	31	5	0.16129	0.0694444	GO:0031967	GO:CC	organelle envelope
0.00264281	1577	31	19	0.612903	0.0120482	GO:0005737	GO:CC	cytoplasm
0.00621306	3	31	2	0.0645161	0.666667	GO:1990589	GO:CC	ATF4-CREB1 transcription factor complex
0.029683	28	31	3	0.0967742	0.107143	GO:0005743	GO:CC	mitochondrial inner membrane
0.0403099	31	31	3	0.0967742	0.0967742	GO:0019866	GO:CC	organelle inner membrane
5.09033e-16	219	126	33	0.261905	0.150685	HP:0003287	HP	Abnormality of mitochondrial metabolism
1.68911e-15	244	126	34	0.269841	0.139344	HP:0012103	HP	Abnormality of the mitochondrion
1.7993e-15	39	126	17	0.134921	0.435897	HP:0008316	HP	Abnormal mitochondria in muscle tissue
5.04887e-14	130	126	25	0.198413	0.192308	HP:0030085	HP	Abnormal CSF lactate concentration
5.04887e-14	130	126	25	0.198413	0.192308	HP:0002490	HP	Increased CSF lactate
4.39109e-13	60	126	18	0.142857	0.3	HP:0000114	HP	Proximal tubulopathy
7.48046e-13	190	126	28	0.222222	0.147368	HP:0003128	HP	Lactic acidosis
2.80744e-11	54	126	16	0.126984	0.296296	HP:0003737	HP	Mitochondrial myopathy
7.32074e-11	455	126	39	0.309524	0.0857143	HP:0001941	HP	Acidosis
1.00712e-10	11	126	9	0.0714286	0.818182	HP:0020120	HP	Retinal nerve fiber edema
1.00712e-10	11	126	9	0.0714286	0.818182	HP:0032036	HP	Reduced contrast sensitivity
3.56263e-10	187	126	25	0.198413	0.13369	HP:0025454	HP	Abnormal CSF metabolite concentration
3.95298e-10	12	126	9	0.0714286	0.75	HP:0000576	HP	Centrocecal scotoma
4.38931e-10	206	126	26	0.206349	0.126214	HP:0001644	HP	Dilated cardiomyopathy
6.83314e-10	88	126	18	0.142857	0.204545	HP:0003800	HP	Muscle abnormality related to mitochondrial dysfunction
8.39155e-10	194	126	25	0.198413	0.128866	HP:0031546	HP	Cardiac conduction abnormality
1.14129e-09	312	126	31	0.246032	0.099359	HP:0001635	HP	Congestive heart failure
1.16425e-09	495	126	39	0.309524	0.0787879	HP:0004360	HP	Abnormality of acid-base homeostasis
3.91153e-09	72	126	16	0.126984	0.222222	HP:0001138	HP	Optic neuropathy
4.37536e-09	246	126	27	0.214286	0.109756	HP:0002151	HP	Increased circulating lactate concentration
4.9147e-09	308	126	30	0.238095	0.0974026	HP:0001639	HP	Hypertrophic cardiomyopathy
7.29953e-09	129	126	20	0.15873	0.155039	HP:0000124	HP	Renal tubular dysfunction
8.49674e-09	15	126	9	0.0714286	0.6	HP:0001427	HP	Mitochondrial inheritance
3.20107e-08	630	126	42	0.333333	0.0666667	HP:0001638	HP	Cardiomyopathy
7.79853e-08	18	126	9	0.0714286	0.5	HP:0020119	HP	Abnormal retinal nerve fiber layer morphology
8.02941e-08	676	126	43	0.34127	0.0636095	HP:0001637	HP	Abnormal myocardium morphology
1.33406e-07	630	126	41	0.325397	0.0650794	HP:0011675	HP	Arrhythmia
1.48261e-07	9	126	7	0.0555556	0.777778	HP:0001112	HP	Leber optic atrophy
1.51361e-07	34	126	11	0.0873016	0.323529	HP:0004309	HP	Ventricular preexcitation
3.6275e-07	57	126	13	0.103175	0.22807	HP:0003200	HP	Ragged-red muscle fibers
3.8262e-07	177	126	21	0.166667	0.118644	HP:0005162	HP	Abnormal left ventricular function
4.24686e-07	143	126	19	0.150794	0.132867	HP:0008972	HP	Decreased activity of mitochondrial respiratory chain
4.45445e-07	21	126	9	0.0714286	0.428571	HP:0200125	HP	Mitochondrial respiratory chain defects
4.65671e-07	684	126	42	0.333333	0.0614035	HP:0030956	HP	Abnormality of cardiovascular system electrophysiology
4.77887e-07	743	126	44	0.349206	0.0592194	HP:0025354	HP	Abnormal cellular phenotype
5.4657e-07	419	126	32	0.253968	0.0763723	HP:0004354	HP	Abnormal circulating carboxylic acid concentration
5.5348e-07	29	126	10	0.0793651	0.344828	HP:0002331	HP	Recurrent paroxysmal headache
5.98641e-07	1600	126	69	0.547619	0.043125	HP:0032180	HP	Abnormal circulating metabolite concentration
6.90103e-07	147	126	19	0.150794	0.129252	HP:0011922	HP	Abnormal activity of mitochondrial respiratory chain
1.00225e-06	16	126	8	0.0634921	0.5	HP:0005157	HP	Concentric hypertrophic cardiomyopathy
1.30917e-06	11	126	7	0.0555556	0.636364	HP:0007768	HP	Central retinal vessel vascular tortuosity
1.66902e-06	3010	126	100	0.793651	0.0332226	HP:0001939	HP	Abnormality of metabolism/homeostasis
1.74854e-06	318	126	27	0.214286	0.0849057	HP:0004303	HP	Abnormal muscle fiber morphology
1.94256e-06	156	126	19	0.150794	0.121795	HP:0004308	HP	Ventricular arrhythmia
2.14731e-06	194	126	21	0.166667	0.108247	HP:0001714	HP	Ventricular hypertrophy
2.19303e-06	123	126	17	0.134921	0.138211	HP:0001712	HP	Left ventricular hypertrophy
2.85438e-06	197	126	21	0.166667	0.106599	HP:0030872	HP	Abnormal cardiac ventricular function
3.90096e-06	702	126	41	0.325397	0.0584046	HP:0011017	HP	Abnormal cellular physiology
4.30788e-06	26	126	9	0.0714286	0.346154	HP:0007763	HP	Retinal telangiectasia
4.70099e-06	563	126	36	0.285714	0.0639432	HP:0002094	HP	Dyspnea
6.15104e-06	36	126	10	0.0793651	0.277778	HP:0003542	HP	Increased circulating pyruvate concentration
6.60476e-06	71	126	13	0.103175	0.183099	HP:0002572	HP	Episodic vomiting
7.10571e-06	150	126	18	0.142857	0.12	HP:0001711	HP	Abnormal left ventricle morphology
1.28729e-05	14	126	7	0.0555556	0.5	HP:0007067	HP	Distal peripheral sensory neuropathy
1.28729e-05	14	126	7	0.0555556	0.5	HP:0000631	HP	Retinal arterial tortuosity
1.44227e-05	21	126	8	0.0634921	0.380952	HP:0030682	HP	Left ventricular noncompaction
1.44227e-05	21	126	8	0.0634921	0.380952	HP:0031192	HP	Abnormal morphology of left ventricular trabeculae
3.03378e-05	387	126	28	0.222222	0.0723514	HP:0003198	HP	Myopathy
3.34678e-05	23	126	8	0.0634921	0.347826	HP:0030681	HP	Abnormal morphology of myocardial trabeculae
3.90541e-05	10	126	6	0.047619	0.6	HP:0100611	HP	Multiple glomerular cysts
5.02548e-05	1962	126	74	0.587302	0.0377166	HP:0012337	HP	Abnormal homeostasis
5.1596e-05	44	126	10	0.0793651	0.227273	HP:0000622	HP	Blurred vision
5.1901e-05	56	126	11	0.0873016	0.196429	HP:0002045	HP	Hypothermia
5.57272e-05	450	126	30	0.238095	0.0666667	HP:0100659	HP	Abnormal cerebral vascular morphology
7.24042e-05	902	126	45	0.357143	0.0498891	HP:0002793	HP	Abnormal pattern of respiration
8.21141e-05	35	126	9	0.0714286	0.257143	HP:0012748	HP	Focal T2 hyperintense brainstem lesion
8.4348e-05	11	126	6	0.047619	0.545455	HP:0007327	HP	Mixed demyelinating and axonal polyneuropathy
0.000107435	36	126	9	0.0714286	0.25	HP:0007924	HP	Slow decrease in visual acuity
0.000119222	1225	126	54	0.428571	0.0440816	HP:0001324	HP	Muscle weakness
0.000165612	12	126	6	0.047619	0.5	HP:0007159	HP	Fluctuations in consciousness
0.000165612	12	126	6	0.047619	0.5	HP:0012766	HP	Widened cerebral subarachnoid space
0.000230919	111	126	14	0.111111	0.126126	HP:0025169	HP	Left ventricular systolic dysfunction
0.000350204	30	126	8	0.0634921	0.266667	HP:0001716	HP	Wolff-Parkinson-White syndrome
0.000382699	21	126	7	0.0555556	0.333333	HP:0007183	HP	Focal T2 hyperintense basal ganglia lesion
0.000454291	42	126	9	0.0714286	0.214286	HP:0007704	HP	Paroxysmal involuntary eye movements
0.000466521	100	126	13	0.103175	0.13	HP:0011923	HP	Decreased activity of mitochondrial complex I
0.000630294	86	126	12	0.0952381	0.139535	HP:0001727	HP	Thromboembolic stroke
0.000688047	121	126	14	0.111111	0.115702	HP:0001907	HP	Thromboembolism
0.000777293	23	126	7	0.0555556	0.304348	HP:0002401	HP	Stroke-like episode
0.000848787	15	126	6	0.047619	0.4	HP:0003572	HP	Low plasma citrulline
0.000853096	45	126	9	0.0714286	0.2	HP:0012747	HP	Abnormal brainstem MRI signal intensity
0.000934068	124	126	14	0.111111	0.112903	HP:0012764	HP	Orthopnea
0.00107707	24	126	7	0.0555556	0.291667	HP:0003481	HP	Segmental peripheral demyelination/remyelination
0.00118911	823	126	40	0.31746	0.0486027	HP:0430071	HP	Abnormal circulating organic compound concentration
0.0011906	75	126	11	0.0873016	0.146667	HP:0012664	HP	Reduced left ventricular ejection fraction
0.0011906	75	126	11	0.0873016	0.146667	HP:0034314	HP	Abnormal left ventricular ejection fraction
0.0012546	209	126	18	0.142857	0.0861244	HP:0002134	HP	Abnormal basal ganglia morphology
0.00126316	47	126	9	0.0714286	0.191489	HP:0002483	HP	Bulbar signs
0.00132562	167	126	16	0.126984	0.0958084	HP:0003546	HP	Exercise intolerance
0.00133468	92	126	12	0.0952381	0.130435	HP:0100578	HP	Lipoatrophy
0.00135873	61	126	10	0.0793651	0.163934	HP:0003348	HP	Hyperalaninemia
0.00158963	62	126	10	0.0793651	0.16129	HP:0010916	HP	Abnormal circulating alanine concentration
0.00158963	62	126	10	0.0793651	0.16129	HP:0010915	HP	Abnormal circulating pyruvate family amino acid concentration
0.00181207	414	126	26	0.206349	0.0628019	HP:0002013	HP	Vomiting
0.00190424	151	126	15	0.119048	0.0993377	HP:0009125	HP	Lipodystrophy
0.00202287	17	126	6	0.047619	0.352941	HP:0100027	HP	Recurrent pancreatitis
0.00219454	50	126	9	0.0714286	0.18	HP:0002922	HP	Increased CSF protein concentration
0.00266507	116	126	13	0.103175	0.112069	HP:0010996	HP	Abnormal circulating monocarboxylic acid concentration
0.00297892	18	126	6	0.047619	0.333333	HP:0001930	HP	Nonspherocytic hemolytic anemia
0.00297892	18	126	6	0.047619	0.333333	HP:0000816	HP	Abnormality of Krebs cycle metabolism
0.00333515	67	126	10	0.0793651	0.149254	HP:0025116	HP	Fetal distress
0.0033722	271	126	20	0.15873	0.0738007	HP:0001254	HP	Lethargy
0.00347005	224	126	18	0.142857	0.0803571	HP:0001297	HP	Stroke
0.00378582	139	126	14	0.111111	0.100719	HP:0100749	HP	Chest pain
0.00405884	250	126	19	0.150794	0.076	HP:0001977	HP	Abnormal thrombosis
0.00419657	765	126	37	0.293651	0.048366	HP:0000745	HP	Abnormal diminished volition
0.00431909	54	126	9	0.0714286	0.166667	HP:0025456	HP	Abnormal CSF protein concentration
0.00451142	610	126	32	0.253968	0.052459	HP:0002017	HP	Nausea and vomiting
0.00504034	70	126	10	0.0793651	0.142857	HP:0001271	HP	Polyneuropathy
0.00506753	55	126	9	0.0714286	0.163636	HP:0000829	HP	Hypoparathyroidism
0.00575655	71	126	10	0.0793651	0.140845	HP:0033108	HP	Abnormal circulating proteinogenic amino acid derivative concentration
0.00599481	20	126	6	0.047619	0.3	HP:0012429	HP	Aplasia/Hypoplasia of the cerebral white matter
0.00610441	386	126	24	0.190476	0.0621762	HP:0001952	HP	Glucose intolerance
0.0067953	43	126	8	0.0634921	0.186047	HP:0002913	HP	Myoglobinuria
0.00680607	89	126	11	0.0873016	0.123596	HP:0000630	HP	Abnormal retinal artery morphology
0.00706641	717	126	35	0.277778	0.0488145	HP:0002240	HP	Hepatomegaly
0.00718183	31	126	7	0.0555556	0.225806	HP:0004389	HP	Intestinal pseudo-obstruction
0.0080719	365	126	23	0.18254	0.0630137	HP:0000819	HP	Diabetes mellitus
0.00823966	21	126	6	0.047619	0.285714	HP:0004885	HP	Episodic respiratory distress
0.00834785	109	126	12	0.0952381	0.110092	HP:0045040	HP	Abnormal circulating lactate dehydrogenase concentration
0.00835949	1426	126	55	0.436508	0.0385694	HP:0025142	HP	Constitutional symptom
0.00836374	393	126	24	0.190476	0.0610687	HP:0001298	HP	Encephalopathy
0.00902304	32	126	7	0.0555556	0.21875	HP:0005116	HP	Arterial tortuosity
0.00902304	32	126	7	0.0555556	0.21875	HP:0003648	HP	Lacticaciduria
0.0107205	60	126	9	0.0714286	0.15	HP:0012841	HP	Retinal vascular tortuosity
0.0111229	22	126	6	0.047619	0.272727	HP:0011965	HP	Abnormal circulating citrulline concentration
0.0112407	293	126	20	0.15873	0.0682594	HP:0002421	HP	Poor head control
0.0137398	78	126	10	0.0793651	0.128205	HP:0003828	HP	Variable expressivity
0.0137398	78	126	10	0.0793651	0.128205	HP:0003812	HP	Phenotypic variability
0.0146587	115	126	12	0.0952381	0.104348	HP:0007141	HP	Sensorimotor neuropathy
0.015436	79	126	10	0.0793651	0.126582	HP:0002174	HP	Postural tremor
0.0162186	63	126	9	0.0714286	0.142857	HP:0002135	HP	Basal ganglia calcification
0.022561	184	126	15	0.119048	0.0815217	HP:0033578	HP	Pre-capillary pulmonary hypertension
0.022561	184	126	15	0.119048	0.0815217	HP:0002092	HP	Pulmonary arterial hypertension
0.022561	184	126	15	0.119048	0.0815217	HP:0003112	HP	Abnormal circulating amino acid concentration
0.0235903	101	126	11	0.0873016	0.108911	HP:0011767	HP	Abnormality of the parathyroid physiology
0.0239684	66	126	9	0.0714286	0.136364	HP:0011096	HP	Peripheral demyelination
0.0241601	83	126	10	0.0793651	0.120482	HP:0000649	HP	Abnormality of visual evoked potentials
0.0249677	309	126	20	0.15873	0.0647249	HP:0032243	HP	Abnormal tissue metabolite concentration
0.0251456	37	126	7	0.0555556	0.189189	HP:0012751	HP	Abnormal basal ganglia MRI signal intensity
0.0297821	52	126	8	0.0634921	0.153846	HP:0003201	HP	Rhabdomyolysis
0.0302551	38	126	7	0.0555556	0.184211	HP:0004948	HP	Vascular tortuosity
0.0318874	26	126	6	0.047619	0.230769	HP:0001045	HP	Vitiligo
0.0332069	190	126	15	0.119048	0.0789474	HP:0004890	HP	Elevated pulmonary artery pressure
0.0344247	53	126	8	0.0634921	0.150943	HP:0003738	HP	Exercise-induced myalgia
0.0354211	290	126	19	0.150794	0.0655172	HP:0009124	HP	Abnormal adipose tissue morphology
0.0402514	27	126	6	0.047619	0.222222	HP:0001345	HP	Psychotic mentation
0.0448366	108	126	11	0.0873016	0.101852	HP:3000036	HP	Abnormal head blood vessel morphology
0.0497707	90	126	10	0.0793651	0.111111	HP:0025435	HP	Increased circulating lactate dehydrogenase concentration
9.92796e-18	115	177	29	0.163842	0.252174	KEGG:00190	KEGG	Oxidative phosphorylation
3.69829e-09	122	177	21	0.118644	0.172131	KEGG:04260	KEGG	Cardiac muscle contraction
0.000461371	26	177	7	0.039548	0.269231	KEGG:00020	KEGG	Citrate cycle (TCA cycle)
0.00144298	95	177	12	0.0677966	0.126316	KEGG:01200	KEGG	Carbon metabolism
1.17817e-11	100	109	24	0.220183	0.24	REAC:R-DRE-1428517	REAC	Aerobic respiration and respiratory electron transport
3.36991e-08	67	109	17	0.155963	0.253731	REAC:R-DRE-611105	REAC	Respiratory electron transport
0.000655173	34	109	9	0.0825688	0.264706	REAC:R-DRE-6799198	REAC	Complex I biogenesis
0.0155269	113	109	14	0.12844	0.123894	REAC:R-DRE-9711123	REAC	Cellular response to chemical stress
0.0386444	256	109	22	0.201835	0.0859375	REAC:R-DRE-8953897	REAC	Cellular responses to stimuli
0.0386444	256	109	22	0.201835	0.0859375	REAC:R-DRE-2262752	REAC	Cellular responses to stress
3.26353e-05	331	395	20	0.0506329	0.060423	TF:M01007	TF	Factor: SRF; motif: CNKNKCCTTATWTGGNNNN
1.24913e-14	71	84	26	0.309524	0.366197	WP:WP1339	WP	Electron transport chain
7.61229e-07	43	84	14	0.166667	0.325581	WP:WP1335	WP	Oxidative phosphorylation
0.000802079	25	84	8	0.0952381	0.32	WP:WP19	WP	TCA cycle
filter: 50 counts, 2SD on median
p_value	term_size	query_size	intersection_size	precision	recall	term_id	source	term_name
0.000315668	51	30	5	0.166667	0.0980392	GO:0031966	GO:CC	mitochondrial membrane
0.00046111	55	30	5	0.166667	0.0909091	GO:0005740	GO:CC	mitochondrial envelope
0.000576562	155	30	7	0.233333	0.0451613	GO:0005739	GO:CC	mitochondrion
0.00126014	1577	30	19	0.633333	0.0120482	GO:0005737	GO:CC	cytoplasm
0.00174953	72	30	5	0.166667	0.0694444	GO:0031967	GO:CC	organelle envelope
0.00543317	3	30	2	0.0666667	0.666667	GO:1990589	GO:CC	ATF4-CREB1 transcription factor complex
0.0251363	28	30	3	0.1	0.107143	GO:0005743	GO:CC	mitochondrial inner membrane
0.034148	31	30	3	0.1	0.0967742	GO:0019866	GO:CC	organelle inner membrane
1.58299e-16	219	122	33	0.270492	0.150685	HP:0003287	HP	Abnormality of mitochondrial metabolism
5.11609e-16	244	122	34	0.278689	0.139344	HP:0012103	HP	Abnormality of the mitochondrion
9.4761e-16	39	122	17	0.139344	0.435897	HP:0008316	HP	Abnormal mitochondria in muscle tissue
2.06947e-14	130	122	25	0.204918	0.192308	HP:0002490	HP	Increased CSF lactate
2.06947e-14	130	122	25	0.204918	0.192308	HP:0030085	HP	Abnormal CSF lactate concentration
2.25876e-13	60	122	18	0.147541	0.3	HP:0000114	HP	Proximal tubulopathy
2.82637e-13	190	122	28	0.229508	0.147368	HP:0003128	HP	Lactic acidosis
1.55115e-11	54	122	16	0.131148	0.296296	HP:0003737	HP	Mitochondrial myopathy
2.06047e-11	455	122	39	0.319672	0.0857143	HP:0001941	HP	Acidosis
6.97149e-11	11	122	9	0.0737705	0.818182	HP:0020120	HP	Retinal nerve fiber edema
6.97149e-11	11	122	9	0.0737705	0.818182	HP:0032036	HP	Reduced contrast sensitivity
1.52053e-10	187	122	25	0.204918	0.13369	HP:0025454	HP	Abnormal CSF metabolite concentration
1.82283e-10	206	122	26	0.213115	0.126214	HP:0001644	HP	Dilated cardiomyopathy
2.73811e-10	12	122	9	0.0737705	0.75	HP:0000576	HP	Centrocecal scotoma
3.37772e-10	495	122	39	0.319672	0.0787879	HP:0004360	HP	Abnormality of acid-base homeostasis
3.58356e-10	88	122	18	0.147541	0.204545	HP:0003800	HP	Muscle abnormality related to mitochondrial dysfunction
3.59939e-10	194	122	25	0.204918	0.128866	HP:0031546	HP	Cardiac conduction abnormality
1.7943e-09	246	122	27	0.221311	0.109756	HP:0002151	HP	Increased circulating lactate concentration
1.85797e-09	308	122	30	0.245902	0.0974026	HP:0001639	HP	Hypertrophic cardiomyopathy
2.18796e-09	72	122	16	0.131148	0.222222	HP:0001138	HP	Optic neuropathy
2.60883e-09	312	122	30	0.245902	0.0961538	HP:0001635	HP	Congestive heart failure
3.64738e-09	129	122	20	0.163934	0.155039	HP:0000124	HP	Renal tubular dysfunction
5.89697e-09	15	122	9	0.0737705	0.6	HP:0001427	HP	Mitochondrial inheritance
8.92245e-09	630	122	42	0.344262	0.0666667	HP:0001638	HP	Cardiomyopathy
2.20898e-08	676	122	43	0.352459	0.0636095	HP:0001637	HP	Abnormal myocardium morphology
5.42299e-08	18	122	9	0.0737705	0.5	HP:0020119	HP	Abnormal retinal nerve fiber layer morphology
9.90785e-08	34	122	11	0.0901639	0.323529	HP:0004309	HP	Ventricular preexcitation
1.09921e-07	9	122	7	0.057377	0.777778	HP:0001112	HP	Leber optic atrophy
1.90174e-07	177	122	21	0.172131	0.118644	HP:0005162	HP	Abnormal left ventricular function
2.0568e-07	419	122	32	0.262295	0.0763723	HP:0004354	HP	Abnormal circulating carboxylic acid concentration
2.22702e-07	143	122	19	0.155738	0.132867	HP:0008972	HP	Decreased activity of mitochondrial respiratory chain
2.24347e-07	57	122	13	0.106557	0.22807	HP:0003200	HP	Ragged-red muscle fibers
3.10362e-07	21	122	9	0.0737705	0.428571	HP:0200125	HP	Mitochondrial respiratory chain defects
3.62893e-07	147	122	19	0.155738	0.129252	HP:0011922	HP	Abnormal activity of mitochondrial respiratory chain
3.74202e-07	29	122	10	0.0819672	0.344828	HP:0002331	HP	Recurrent paroxysmal headache
6.67003e-07	630	122	39	0.319672	0.0619048	HP:0011675	HP	Arrhythmia
7.20883e-07	16	122	8	0.0655738	0.5	HP:0005157	HP	Concentric hypertrophic cardiomyopathy
7.55322e-07	318	122	27	0.221311	0.0849057	HP:0004303	HP	Abnormal muscle fiber morphology
9.71853e-07	11	122	7	0.057377	0.636364	HP:0007768	HP	Central retinal vessel vascular tortuosity
1.02792e-06	156	122	19	0.155738	0.121795	HP:0004308	HP	Ventricular arrhythmia
1.0801e-06	194	122	21	0.172131	0.108247	HP:0001714	HP	Ventricular hypertrophy
1.22366e-06	123	122	17	0.139344	0.138211	HP:0001712	HP	Left ventricular hypertrophy
1.43879e-06	197	122	21	0.172131	0.106599	HP:0030872	HP	Abnormal cardiac ventricular function
1.90534e-06	743	122	42	0.344262	0.0565276	HP:0025354	HP	Abnormal cellular phenotype
2.05445e-06	684	122	40	0.327869	0.0584795	HP:0030956	HP	Abnormality of cardiovascular system electrophysiology
2.70434e-06	1600	122	66	0.540984	0.04125	HP:0032180	HP	Abnormal circulating metabolite concentration
3.01128e-06	26	122	9	0.0737705	0.346154	HP:0007763	HP	Retinal telangiectasia
3.88976e-06	150	122	18	0.147541	0.12	HP:0001711	HP	Abnormal left ventricle morphology
4.12343e-06	71	122	13	0.106557	0.183099	HP:0002572	HP	Episodic vomiting
4.17783e-06	36	122	10	0.0819672	0.277778	HP:0003542	HP	Increased circulating pyruvate concentration
7.90464e-06	3010	122	96	0.786885	0.0318937	HP:0001939	HP	Abnormality of metabolism/homeostasis
9.57428e-06	14	122	7	0.057377	0.5	HP:0000631	HP	Retinal arterial tortuosity
9.57428e-06	14	122	7	0.057377	0.5	HP:0007067	HP	Distal peripheral sensory neuropathy
1.04072e-05	21	122	8	0.0655738	0.380952	HP:0030682	HP	Left ventricular noncompaction
1.04072e-05	21	122	8	0.0655738	0.380952	HP:0031192	HP	Abnormal morphology of left ventricular trabeculae
1.32203e-05	387	122	28	0.229508	0.0723514	HP:0003198	HP	Myopathy
1.59825e-05	702	122	39	0.319672	0.0555556	HP:0011017	HP	Abnormal cellular physiology
2.41808e-05	23	122	8	0.0655738	0.347826	HP:0030681	HP	Abnormal morphology of myocardial trabeculae
2.47531e-05	563	122	34	0.278689	0.0603908	HP:0002094	HP	Dyspnea
2.99896e-05	10	122	6	0.0491803	0.6	HP:0100611	HP	Multiple glomerular cysts
3.44725e-05	56	122	11	0.0901639	0.196429	HP:0002045	HP	Hypothermia
3.52288e-05	44	122	10	0.0819672	0.227273	HP:0000622	HP	Blurred vision
5.77357e-05	35	122	9	0.0737705	0.257143	HP:0012748	HP	Focal T2 hyperintense brainstem lesion
6.48109e-05	11	122	6	0.0491803	0.545455	HP:0007327	HP	Mixed demyelinating and axonal polyneuropathy
7.55883e-05	36	122	9	0.0737705	0.25	HP:0007924	HP	Slow decrease in visual acuity
9.24574e-05	450	122	29	0.237705	0.0644444	HP:0100659	HP	Abnormal cerebral vascular morphology
0.000127331	12	122	6	0.0491803	0.5	HP:0007159	HP	Fluctuations in consciousness
0.000127331	12	122	6	0.0491803	0.5	HP:0012766	HP	Widened cerebral subarachnoid space
0.000142812	111	122	14	0.114754	0.126126	HP:0025169	HP	Left ventricular systolic dysfunction
0.000150235	1962	122	71	0.581967	0.0361876	HP:0012337	HP	Abnormal homeostasis
0.00021015	902	122	43	0.352459	0.0476718	HP:0002793	HP	Abnormal pattern of respiration
0.000254163	30	122	8	0.0655738	0.266667	HP:0001716	HP	Wolff-Parkinson-White syndrome
0.000285894	21	122	7	0.057377	0.333333	HP:0007183	HP	Focal T2 hyperintense basal ganglia lesion
0.00029698	100	122	13	0.106557	0.13	HP:0011923	HP	Decreased activity of mitochondrial complex I
0.000320872	42	122	9	0.0737705	0.214286	HP:0007704	HP	Paroxysmal involuntary eye movements
0.000412063	86	122	12	0.0983607	0.139535	HP:0001727	HP	Thromboembolic stroke
0.000581408	23	122	7	0.057377	0.304348	HP:0002401	HP	Stroke-like episode
0.000582769	124	122	14	0.114754	0.112903	HP:0012764	HP	Orthopnea
0.000603724	45	122	9	0.0737705	0.2	HP:0012747	HP	Abnormal brainstem MRI signal intensity
0.000653802	15	122	6	0.0491803	0.4	HP:0003572	HP	Low plasma citrulline
0.000666632	1225	122	51	0.418033	0.0416327	HP:0001324	HP	Muscle weakness
0.000715419	209	122	18	0.147541	0.0861244	HP:0002134	HP	Abnormal basal ganglia morphology
0.000791309	167	122	16	0.131148	0.0958084	HP:0003546	HP	Exercise intolerance
0.000800776	75	122	11	0.0901639	0.146667	HP:0034314	HP	Abnormal left ventricular ejection fraction
0.000800776	75	122	11	0.0901639	0.146667	HP:0012664	HP	Reduced left ventricular ejection fraction
0.000806145	24	122	7	0.057377	0.291667	HP:0003481	HP	Segmental peripheral demyelination/remyelination
0.000876054	92	122	12	0.0983607	0.130435	HP:0100578	HP	Lipoatrophy
0.000938099	61	122	10	0.0819672	0.163934	HP:0003348	HP	Hyperalaninemia
0.00109823	62	122	10	0.0819672	0.16129	HP:0010916	HP	Abnormal circulating alanine concentration
0.00109823	62	122	10	0.0819672	0.16129	HP:0010915	HP	Abnormal circulating pyruvate family amino acid concentration
0.00116657	151	122	15	0.122951	0.0993377	HP:0009125	HP	Lipodystrophy
0.00125592	823	122	39	0.319672	0.0473876	HP:0430071	HP	Abnormal circulating organic compound concentration
0.0015601	17	122	6	0.0491803	0.352941	HP:0100027	HP	Recurrent pancreatitis
0.00171482	116	122	13	0.106557	0.112069	HP:0010996	HP	Abnormal circulating monocarboxylic acid concentration
0.001861	271	122	20	0.163934	0.0738007	HP:0001254	HP	Lethargy
0.00229885	18	122	6	0.0491803	0.333333	HP:0001930	HP	Nonspherocytic hemolytic anemia
0.00229885	18	122	6	0.0491803	0.333333	HP:0000816	HP	Abnormality of Krebs cycle metabolism
0.00231169	67	122	10	0.0819672	0.149254	HP:0025116	HP	Fetal distress
0.00279067	121	122	13	0.106557	0.107438	HP:0001907	HP	Thromboembolism
0.00313952	414	122	25	0.204918	0.0603865	HP:0002013	HP	Vomiting
0.00360946	55	122	9	0.0737705	0.163636	HP:0000829	HP	Hypoparathyroidism
0.00400046	71	122	10	0.0819672	0.140845	HP:0033108	HP	Abnormal circulating proteinogenic amino acid derivative concentration
0.00463194	20	122	6	0.0491803	0.3	HP:0012429	HP	Aplasia/Hypoplasia of the cerebral white matter
0.00497284	43	122	8	0.0655738	0.186047	HP:0002913	HP	Myoglobinuria
0.00539902	31	122	7	0.057377	0.225806	HP:0004389	HP	Intestinal pseudo-obstruction
0.00554151	109	122	12	0.0983607	0.110092	HP:0045040	HP	Abnormal circulating lactate dehydrogenase concentration
0.00597963	610	122	31	0.254098	0.0508197	HP:0002017	HP	Nausea and vomiting
0.00637035	21	122	6	0.0491803	0.285714	HP:0004885	HP	Episodic respiratory distress
0.00678742	32	122	7	0.057377	0.21875	HP:0003648	HP	Lacticaciduria
0.00678742	32	122	7	0.057377	0.21875	HP:0005116	HP	Arterial tortuosity
0.00766059	60	122	9	0.0737705	0.15	HP:0012841	HP	Retinal vascular tortuosity
0.00860481	22	122	6	0.0491803	0.272727	HP:0011965	HP	Abnormal circulating citrulline concentration
0.00893547	224	122	17	0.139344	0.0758929	HP:0001297	HP	Stroke
0.00959199	78	122	10	0.0819672	0.128205	HP:0003828	HP	Variable expressivity
0.00959199	78	122	10	0.0819672	0.128205	HP:0003812	HP	Phenotypic variability
0.00970246	250	122	18	0.147541	0.072	HP:0001977	HP	Abnormal thrombosis
0.0100289	47	122	8	0.0655738	0.170213	HP:0002483	HP	Bulbar signs
0.0107831	79	122	10	0.0819672	0.126582	HP:0002174	HP	Postural tremor
0.0109583	386	122	23	0.188525	0.0595855	HP:0001952	HP	Glucose intolerance
0.0116118	63	122	9	0.0737705	0.142857	HP:0002135	HP	Basal ganglia calcification
0.013313	139	122	13	0.106557	0.0935252	HP:0100749	HP	Chest pain
0.0141339	184	122	15	0.122951	0.0815217	HP:0003112	HP	Abnormal circulating amino acid concentration
0.0141339	184	122	15	0.122951	0.0815217	HP:0002092	HP	Pulmonary arterial hypertension
0.0141339	184	122	15	0.122951	0.0815217	HP:0033578	HP	Pre-capillary pulmonary hypertension
0.014792	393	122	23	0.188525	0.0585242	HP:0001298	HP	Encephalopathy
0.0149731	365	122	22	0.180328	0.060274	HP:0000819	HP	Diabetes mellitus
0.0162156	50	122	8	0.0655738	0.16	HP:0002922	HP	Increased CSF protein concentration
0.0189746	37	122	7	0.057377	0.189189	HP:0012751	HP	Abnormal basal ganglia MRI signal intensity
0.020888	190	122	15	0.122951	0.0789474	HP:0004890	HP	Elevated pulmonary artery pressure
0.0219198	52	122	8	0.0655738	0.153846	HP:0003201	HP	Rhabdomyolysis
0.0228445	38	122	7	0.057377	0.184211	HP:0004948	HP	Vascular tortuosity
0.0230547	717	122	33	0.270492	0.0460251	HP:0002240	HP	Hepatomegaly
0.0238434	293	122	19	0.155738	0.0648464	HP:0002421	HP	Poor head control
0.024729	26	122	6	0.0491803	0.230769	HP:0001045	HP	Vitiligo
0.0253528	53	122	8	0.0655738	0.150943	HP:0003738	HP	Exercise-induced myalgia
0.0280848	70	122	9	0.0737705	0.128571	HP:0001271	HP	Polyneuropathy
0.0292273	54	122	8	0.0655738	0.148148	HP:0025456	HP	Abnormal CSF protein concentration
0.0312346	27	122	6	0.0491803	0.222222	HP:0001345	HP	Psychotic mentation
0.0317008	89	122	10	0.0819672	0.11236	HP:0000630	HP	Abnormal retinal artery morphology
0.0320593	1426	122	52	0.42623	0.0364656	HP:0025142	HP	Constitutional symptom
0.03479	765	122	34	0.278689	0.0444444	HP:0000745	HP	Abnormal diminished volition
0.0350174	90	122	10	0.0819672	0.111111	HP:0025435	HP	Increased circulating lactate dehydrogenase concentration
0.0390533	28	122	6	0.0491803	0.214286	HP:0000590	HP	Progressive external ophthalmoplegia
0.0390533	28	122	6	0.0491803	0.214286	HP:0025268	HP	Stuttering
0.0407193	177	122	14	0.114754	0.079096	HP:0001942	HP	Metabolic acidosis
3.75404e-18	115	171	29	0.169591	0.252174	KEGG:00190	KEGG	Oxidative phosphorylation
1.95531e-09	122	171	21	0.122807	0.172131	KEGG:04260	KEGG	Cardiac muscle contraction
0.000377921	26	171	7	0.0409357	0.269231	KEGG:00020	KEGG	Citrate cycle (TCA cycle)
0.00105024	95	171	12	0.0701754	0.126316	KEGG:01200	KEGG	Carbon metabolism
4.95396e-12	100	105	24	0.228571	0.24	REAC:R-DRE-1428517	REAC	Aerobic respiration and respiratory electron transport
1.88236e-08	67	105	17	0.161905	0.253731	REAC:R-DRE-611105	REAC	Respiratory electron transport
0.000495326	34	105	9	0.0857143	0.264706	REAC:R-DRE-6799198	REAC	Complex I biogenesis
0.0105448	113	105	14	0.133333	0.123894	REAC:R-DRE-9711123	REAC	Cellular response to chemical stress
0.0223544	256	105	22	0.209524	0.0859375	REAC:R-DRE-2262752	REAC	Cellular responses to stress
0.0223544	256	105	22	0.209524	0.0859375	REAC:R-DRE-8953897	REAC	Cellular responses to stimuli
2.44293e-05	331	388	20	0.0515464	0.060423	TF:M01007	TF	Factor: SRF; motif: CNKNKCCTTATWTGGNNNN
9.23947e-15	71	83	26	0.313253	0.366197	WP:WP1339	WP	Electron transport chain
6.70852e-07	43	83	14	0.168675	0.325581	WP:WP1335	WP	Oxidative phosphorylation
0.000760333	25	83	8	0.0963855	0.32	WP:WP19	WP	TCA cycle
filter: 50 counts, 3SD on median
p_value	term_size	query_size	intersection_size	precision	recall	term_id	source	term_name
8.99451e-05	51	24	5	0.208333	0.0980392	GO:0031966	GO:CC	mitochondrial membrane
0.00010251	155	24	7	0.291667	0.0451613	GO:0005739	GO:CC	mitochondrion
0.000131819	55	24	5	0.208333	0.0909091	GO:0005740	GO:CC	mitochondrial envelope
0.000507168	72	24	5	0.208333	0.0694444	GO:0031967	GO:CC	organelle envelope
0.00217421	1577	24	16	0.666667	0.0101458	GO:0005737	GO:CC	cytoplasm
0.00317316	3	24	2	0.0833333	0.666667	GO:1990589	GO:CC	ATF4-CREB1 transcription factor complex
0.0117416	28	24	3	0.125	0.107143	GO:0005743	GO:CC	mitochondrial inner membrane
0.0159863	31	24	3	0.125	0.0967742	GO:0019866	GO:CC	organelle inner membrane
0.049065	288	24	6	0.25	0.0208333	GO:0031090	GO:CC	organelle membrane
9.0328e-15	39	112	16	0.142857	0.410256	HP:0008316	HP	Abnormal mitochondria in muscle tissue
1.19685e-14	219	112	30	0.267857	0.136986	HP:0003287	HP	Abnormality of mitochondrial metabolism
2.64854e-13	244	112	30	0.267857	0.122951	HP:0012103	HP	Abnormality of the mitochondrion
1.15111e-12	60	112	17	0.151786	0.283333	HP:0000114	HP	Proximal tubulopathy
6.0221e-12	130	112	22	0.196429	0.169231	HP:0030085	HP	Abnormal CSF lactate concentration
6.0221e-12	130	112	22	0.196429	0.169231	HP:0002490	HP	Increased CSF lactate
2.12112e-11	206	112	26	0.232143	0.126214	HP:0001644	HP	Dilated cardiomyopathy
2.79029e-11	190	112	25	0.223214	0.131579	HP:0003128	HP	Lactic acidosis
3.25956e-11	11	112	9	0.0803571	0.818182	HP:0020120	HP	Retinal nerve fiber edema
3.25956e-11	11	112	9	0.0803571	0.818182	HP:0032036	HP	Reduced contrast sensitivity
4.57639e-11	194	112	25	0.223214	0.128866	HP:0031546	HP	Cardiac conduction abnormality
9.20334e-11	54	112	15	0.133929	0.277778	HP:0003737	HP	Mitochondrial myopathy
1.28231e-10	12	112	9	0.0803571	0.75	HP:0000576	HP	Centrocecal scotoma
1.94217e-10	455	112	36	0.321429	0.0791209	HP:0001941	HP	Acidosis
1.13097e-09	308	112	29	0.258929	0.0941558	HP:0001639	HP	Hypertrophic cardiomyopathy
1.5283e-09	246	112	26	0.232143	0.105691	HP:0002151	HP	Increased circulating lactate concentration
1.57604e-09	312	112	29	0.258929	0.0929487	HP:0001635	HP	Congestive heart failure
2.557e-09	495	112	36	0.321429	0.0727273	HP:0004360	HP	Abnormality of acid-base homeostasis
2.77519e-09	15	112	9	0.0803571	0.6	HP:0001427	HP	Mitochondrial inheritance
7.49643e-09	129	112	19	0.169643	0.147287	HP:0000124	HP	Renal tubular dysfunction
1.32663e-08	187	112	22	0.196429	0.117647	HP:0025454	HP	Abnormal CSF metabolite concentration
1.55858e-08	88	112	16	0.142857	0.181818	HP:0003800	HP	Muscle abnormality related to mitochondrial dysfunction
2.56463e-08	18	112	9	0.0803571	0.5	HP:0020119	HP	Abnormal retinal nerve fiber layer morphology
3.59995e-08	177	112	21	0.1875	0.118644	HP:0005162	HP	Abnormal left ventricular function
3.6432e-08	630	112	39	0.348214	0.0619048	HP:0001638	HP	Cardiomyopathy
3.98213e-08	34	112	11	0.0982143	0.323529	HP:0004309	HP	Ventricular preexcitation
6.16954e-08	9	112	7	0.0625	0.777778	HP:0001112	HP	Leber optic atrophy
7.55896e-08	676	112	40	0.357143	0.0591716	HP:0001637	HP	Abnormal myocardium morphology
7.73095e-08	57	112	13	0.116071	0.22807	HP:0003200	HP	Ragged-red muscle fibers
1.32531e-07	72	112	14	0.125	0.194444	HP:0001138	HP	Optic neuropathy
1.47494e-07	21	112	9	0.0803571	0.428571	HP:0200125	HP	Mitochondrial respiratory chain defects
1.61501e-07	630	112	38	0.339286	0.0603175	HP:0011675	HP	Arrhythmia
1.64005e-07	29	112	10	0.0892857	0.344828	HP:0002331	HP	Recurrent paroxysmal headache
2.30755e-07	156	112	19	0.169643	0.121795	HP:0004308	HP	Ventricular arrhythmia
2.82098e-07	197	112	21	0.1875	0.106599	HP:0030872	HP	Abnormal cardiac ventricular function
3.73029e-07	16	112	8	0.0714286	0.5	HP:0005157	HP	Concentric hypertrophic cardiomyopathy
4.58921e-07	684	112	39	0.348214	0.0570175	HP:0030956	HP	Abnormality of cardiovascular system electrophysiology
4.72531e-07	419	112	30	0.267857	0.071599	HP:0004354	HP	Abnormal circulating carboxylic acid concentration
5.47203e-07	11	112	7	0.0625	0.636364	HP:0007768	HP	Central retinal vessel vascular tortuosity
1.44274e-06	26	112	9	0.0803571	0.346154	HP:0007763	HP	Retinal telangiectasia
1.49069e-06	194	112	20	0.178571	0.103093	HP:0001714	HP	Ventricular hypertrophy
2.59714e-06	1600	112	62	0.553571	0.03875	HP:0032180	HP	Abnormal circulating metabolite concentration
2.87093e-06	123	112	16	0.142857	0.130081	HP:0001712	HP	Left ventricular hypertrophy
2.94204e-06	318	112	25	0.223214	0.0786164	HP:0004303	HP	Abnormal muscle fiber morphology
3.51543e-06	143	112	17	0.151786	0.118881	HP:0008972	HP	Decreased activity of mitochondrial respiratory chain
5.41268e-06	147	112	17	0.151786	0.115646	HP:0011922	HP	Abnormal activity of mitochondrial respiratory chain
5.41645e-06	14	112	7	0.0625	0.5	HP:0000631	HP	Retinal arterial tortuosity
5.42871e-06	21	112	8	0.0714286	0.380952	HP:0030682	HP	Left ventricular noncompaction
5.42871e-06	21	112	8	0.0714286	0.380952	HP:0031192	HP	Abnormal morphology of left ventricular trabeculae
7.41193e-06	150	112	17	0.151786	0.113333	HP:0001711	HP	Abnormal left ventricle morphology
8.15628e-06	387	112	27	0.241071	0.0697674	HP:0003198	HP	Myopathy
9.07155e-06	563	112	33	0.294643	0.0586146	HP:0002094	HP	Dyspnea
1.23482e-05	3010	112	89	0.794643	0.0295681	HP:0001939	HP	Abnormality of metabolism/homeostasis
1.2654e-05	23	112	8	0.0714286	0.347826	HP:0030681	HP	Abnormal morphology of myocardial trabeculae
1.4369e-05	56	112	11	0.0982143	0.196429	HP:0002045	HP	Hypothermia
1.76386e-05	71	112	12	0.107143	0.169014	HP:0002572	HP	Episodic vomiting
1.84762e-05	10	112	6	0.0535714	0.6	HP:0100611	HP	Multiple glomerular cysts
1.971e-05	743	112	38	0.339286	0.051144	HP:0025354	HP	Abnormal cellular phenotype
3.68077e-05	36	112	9	0.0803571	0.25	HP:0007924	HP	Slow decrease in visual acuity
3.9991e-05	11	112	6	0.0535714	0.545455	HP:0007327	HP	Mixed demyelinating and axonal polyneuropathy
4.89095e-05	111	112	14	0.125	0.126126	HP:0025169	HP	Left ventricular systolic dysfunction
5.06228e-05	450	112	28	0.25	0.0622222	HP:0100659	HP	Abnormal cerebral vascular morphology
7.86902e-05	12	112	6	0.0535714	0.5	HP:0012766	HP	Widened cerebral subarachnoid space
7.86902e-05	12	112	6	0.0535714	0.5	HP:0007159	HP	Fluctuations in consciousness
8.11707e-05	1962	112	67	0.598214	0.0341488	HP:0012337	HP	Abnormal homeostasis
0.000128021	902	112	41	0.366071	0.0454545	HP:0002793	HP	Abnormal pattern of respiration
0.000134504	30	112	8	0.0714286	0.266667	HP:0001716	HP	Wolff-Parkinson-White syndrome
0.000163535	21	112	7	0.0625	0.333333	HP:0007183	HP	Focal T2 hyperintense basal ganglia lesion
0.00016412	86	112	12	0.107143	0.139535	HP:0001727	HP	Thromboembolic stroke
0.000182638	702	112	35	0.3125	0.0498575	HP:0011017	HP	Abnormal cellular physiology
0.000242641	44	112	9	0.0803571	0.204545	HP:0000622	HP	Blurred vision
0.000244937	167	112	16	0.142857	0.0958084	HP:0003546	HP	Exercise intolerance
0.000247551	14	112	6	0.0535714	0.428571	HP:0007067	HP	Distal peripheral sensory neuropathy
0.000333621	23	112	7	0.0625	0.304348	HP:0002401	HP	Stroke-like episode
0.00034442	75	112	11	0.0982143	0.146667	HP:0034314	HP	Abnormal left ventricular ejection fraction
0.00034442	75	112	11	0.0982143	0.146667	HP:0012664	HP	Reduced left ventricular ejection fraction
0.00035242	92	112	12	0.107143	0.130435	HP:0100578	HP	Lipoatrophy
0.000387741	151	112	15	0.133929	0.0993377	HP:0009125	HP	Lipodystrophy
0.000405925	15	112	6	0.0535714	0.4	HP:0003572	HP	Low plasma citrulline
0.000463307	24	112	7	0.0625	0.291667	HP:0003481	HP	Segmental peripheral demyelination/remyelination
0.000497867	35	112	8	0.0714286	0.228571	HP:0012748	HP	Focal T2 hyperintense brainstem lesion
0.000629598	36	112	8	0.0714286	0.222222	HP:0003542	HP	Increased circulating pyruvate concentration
0.000893012	100	112	12	0.107143	0.12	HP:0011923	HP	Decreased activity of mitochondrial complex I
0.000971609	17	112	6	0.0535714	0.352941	HP:0100027	HP	Recurrent pancreatitis
0.00103962	209	112	17	0.151786	0.0813397	HP:0002134	HP	Abnormal basal ganglia morphology
0.00107066	121	112	13	0.116071	0.107438	HP:0001907	HP	Thromboembolism
0.00142403	124	112	13	0.116071	0.104839	HP:0012764	HP	Orthopnea
0.0014339	18	112	6	0.0535714	0.333333	HP:0001930	HP	Nonspherocytic hemolytic anemia
0.0014339	18	112	6	0.0535714	0.333333	HP:0000816	HP	Abnormality of Krebs cycle metabolism
0.00181246	55	112	9	0.0803571	0.163636	HP:0000829	HP	Hypoparathyroidism
0.00222345	42	112	8	0.0714286	0.190476	HP:0007704	HP	Paroxysmal involuntary eye movements
0.00225294	414	112	24	0.214286	0.057971	HP:0002013	HP	Vomiting
0.00229307	109	112	12	0.107143	0.110092	HP:0045040	HP	Abnormal circulating lactate dehydrogenase concentration
0.00268681	43	112	8	0.0714286	0.186047	HP:0002913	HP	Myoglobinuria
0.00272487	610	112	30	0.267857	0.0491803	HP:0002017	HP	Nausea and vomiting
0.0028383	250	112	18	0.160714	0.072	HP:0001977	HP	Abnormal thrombosis
0.00289807	20	112	6	0.0535714	0.3	HP:0012429	HP	Aplasia/Hypoplasia of the cerebral white matter
0.00299947	823	112	36	0.321429	0.0437424	HP:0430071	HP	Abnormal circulating organic compound concentration
0.00313723	31	112	7	0.0625	0.225806	HP:0004389	HP	Intestinal pseudo-obstruction
0.00386383	45	112	8	0.0714286	0.177778	HP:0012747	HP	Abnormal brainstem MRI signal intensity
0.00387783	60	112	9	0.0803571	0.15	HP:0012841	HP	Retinal vascular tortuosity
0.00395018	32	112	7	0.0625	0.21875	HP:0005116	HP	Arterial tortuosity
0.00395018	32	112	7	0.0625	0.21875	HP:0003648	HP	Lacticaciduria
0.00399189	21	112	6	0.0535714	0.285714	HP:0004885	HP	Episodic respiratory distress
0.004474	61	112	9	0.0803571	0.147541	HP:0003348	HP	Hyperalaninemia
0.00461284	1225	112	46	0.410714	0.037551	HP:0001324	HP	Muscle weakness
0.00496837	184	112	15	0.133929	0.0815217	HP:0002092	HP	Pulmonary arterial hypertension
0.00496837	184	112	15	0.133929	0.0815217	HP:0033578	HP	Pre-capillary pulmonary hypertension
0.0051287	79	112	10	0.0892857	0.126582	HP:0002174	HP	Postural tremor
0.00514746	62	112	9	0.0803571	0.145161	HP:0010916	HP	Abnormal circulating alanine concentration
0.00514746	62	112	9	0.0803571	0.145161	HP:0010915	HP	Abnormal circulating pyruvate family amino acid concentration
0.00526366	139	112	13	0.116071	0.0935252	HP:0100749	HP	Chest pain
0.00540037	22	112	6	0.0535714	0.272727	HP:0011965	HP	Abnormal circulating citrulline concentration
0.00590638	63	112	9	0.0803571	0.142857	HP:0002135	HP	Basal ganglia calcification
0.00741759	190	112	15	0.133929	0.0789474	HP:0004890	HP	Elevated pulmonary artery pressure
0.00885932	50	112	8	0.0714286	0.16	HP:0002922	HP	Increased CSF protein concentration
0.00898215	386	112	22	0.196429	0.0569948	HP:0001952	HP	Glucose intolerance
0.00901708	271	112	18	0.160714	0.0664207	HP:0001254	HP	Lethargy
0.00998409	67	112	9	0.0803571	0.134328	HP:0025116	HP	Fetal distress
0.0100823	1426	112	50	0.446429	0.0350631	HP:0025142	HP	Constitutional symptom
0.0111297	37	112	7	0.0625	0.189189	HP:0012751	HP	Abnormal basal ganglia MRI signal intensity
0.0120138	52	112	8	0.0714286	0.153846	HP:0003201	HP	Rhabdomyolysis
0.0120355	393	112	22	0.196429	0.0559796	HP:0001298	HP	Encephalopathy
0.0127141	224	112	16	0.142857	0.0714286	HP:0001297	HP	Stroke
0.0131995	365	112	21	0.1875	0.0575342	HP:0000819	HP	Diabetes mellitus
0.0134206	38	112	7	0.0625	0.184211	HP:0004948	HP	Vascular tortuosity
0.0139174	53	112	8	0.0714286	0.150943	HP:0003738	HP	Exercise-induced myalgia
0.0153245	89	112	10	0.0892857	0.11236	HP:0000630	HP	Abnormal retinal artery morphology
0.0156155	26	112	6	0.0535714	0.230769	HP:0001045	HP	Vitiligo
0.0160698	54	112	8	0.0714286	0.148148	HP:0025456	HP	Abnormal CSF protein concentration
0.0162717	71	112	9	0.0803571	0.126761	HP:0033108	HP	Abnormal circulating proteinogenic amino acid derivative concentration
0.0169553	90	112	10	0.0892857	0.111111	HP:0025435	HP	Increased circulating lactate dehydrogenase concentration
0.0197538	27	112	6	0.0535714	0.222222	HP:0001345	HP	Psychotic mentation
0.0243716	184	112	14	0.125	0.076087	HP:0003112	HP	Abnormal circulating amino acid concentration
0.0247364	28	112	6	0.0535714	0.214286	HP:0025268	HP	Stuttering
0.0247364	28	112	6	0.0535714	0.214286	HP:0000590	HP	Progressive external ophthalmoplegia
0.0267226	293	112	18	0.160714	0.0614334	HP:0002421	HP	Poor head control
0.0279031	116	112	11	0.0982143	0.0948276	HP:0010996	HP	Abnormal circulating monocarboxylic acid concentration
0.0348252	165	112	13	0.116071	0.0787879	HP:0012722	HP	Heart block
0.0354703	78	112	9	0.0803571	0.115385	HP:0003828	HP	Variable expressivity
0.0354703	78	112	9	0.0803571	0.115385	HP:0003812	HP	Phenotypic variability
0.047411	101	112	10	0.0892857	0.0990099	HP:0011767	HP	Abnormality of the parathyroid physiology
0.0482871	249	112	16	0.142857	0.064257	HP:0030875	HP	Abnormality of pulmonary circulation
2.97596e-19	115	157	29	0.184713	0.252174	KEGG:00190	KEGG	Oxidative phosphorylation
3.57783e-10	122	157	21	0.133758	0.172131	KEGG:04260	KEGG	Cardiac muscle contraction
0.000208557	26	157	7	0.044586	0.269231	KEGG:00020	KEGG	Citrate cycle (TCA cycle)
0.000427897	95	157	12	0.0764331	0.126316	KEGG:01200	KEGG	Carbon metabolism
0.0357576	1426	157	57	0.363057	0.0399719	KEGG:01100	KEGG	Metabolic pathways
0.0370184	56	157	7	0.044586	0.125	KEGG:00010	KEGG	Glycolysis / Gluconeogenesis
0.0466562	198	157	14	0.089172	0.0707071	KEGG:04261	KEGG	Adrenergic signaling in cardiomyocytes
1.10842e-12	100	90	23	0.255556	0.23	REAC:R-DRE-1428517	REAC	Aerobic respiration and respiratory electron transport
1.394e-08	67	90	16	0.177778	0.238806	REAC:R-DRE-611105	REAC	Respiratory electron transport
0.000106759	34	90	9	0.1	0.264706	REAC:R-DRE-6799198	REAC	Complex I biogenesis
0.0499311	256	90	19	0.211111	0.0742188	REAC:R-DRE-8953897	REAC	Cellular responses to stimuli
0.0499311	256	90	19	0.211111	0.0742188	REAC:R-DRE-2262752	REAC	Cellular responses to stress
0.000323831	331	343	17	0.0495627	0.0513595	TF:M01007	TF	Factor: SRF; motif: CNKNKCCTTATWTGGNNNN
2.41817e-15	71	79	26	0.329114	0.366197	WP:WP1339	WP	Electron transport chain
3.64989e-07	43	79	14	0.177215	0.325581	WP:WP1335	WP	Oxidative phosphorylation
0.000560401	25	79	8	0.101266	0.32	WP:WP19	WP	TCA cycle
0.0401685	35	79	7	0.0886076	0.2	WP:WP1356	WP	Glycolysis and gluconeogenesis

## Sheet: cma
cardiomyocytes (atrium)
upregulated GO terms of injury response control with different parameter combinations in replicate 2. term size … number of genes in GO term, query size … number of genes in query, intersection … number of genes intersecting between term and query, precision … intersection size / query size, recall… intersection size / term size
filter: 10 counts, 1SD on median
p_value	term_size	query_size	intersection_size	precision	recall	term_id	source	term_name
5.45665e-06	198	335	38	0.113433	0.191919	GO:0009056	GO:BP	catabolic process
0.000147093	20	335	10	0.0298507	0.5	GO:0042254	GO:BP	ribosome biogenesis
0.00271408	651	335	76	0.226866	0.116743	GO:0080090	GO:BP	regulation of primary metabolic process
0.0095809	14	335	7	0.0208955	0.5	GO:0016072	GO:BP	rRNA metabolic process
0.0100374	10	335	6	0.0179104	0.6	GO:0006364	GO:BP	rRNA processing
0.0106446	377	335	49	0.146269	0.129973	GO:0006996	GO:BP	organelle organization
0.015702	87	335	18	0.0537313	0.206897	GO:0009057	GO:BP	macromolecule catabolic process
0.0237678	177	335	28	0.0835821	0.158192	GO:0009893	GO:BP	positive regulation of metabolic process
2.9788e-26	1577	339	180	0.530973	0.114141	GO:0005737	GO:CC	cytoplasm
3.14911e-09	2368	339	190	0.560472	0.0802365	GO:0043227	GO:CC	membrane-bounded organelle
5.24048e-09	155	339	32	0.0943953	0.206452	GO:0005739	GO:CC	mitochondrion
1.05463e-08	2310	339	185	0.545723	0.0800866	GO:0043231	GO:CC	intracellular membrane-bounded organelle
3.44758e-07	211	339	35	0.103245	0.165877	GO:0005829	GO:CC	cytosol
0.00010445	12	339	7	0.020649	0.583333	GO:0022626	GO:CC	cytosolic ribosome
0.000121174	55	339	14	0.0412979	0.254545	GO:0005740	GO:CC	mitochondrial envelope
0.000534294	10	339	6	0.0176991	0.6	GO:0022625	GO:CC	cytosolic large ribosomal subunit
0.000982286	21	339	8	0.0235988	0.380952	GO:0044391	GO:CC	ribosomal subunit
0.00102422	4	339	4	0.0117994	1	GO:0031970	GO:CC	organelle envelope lumen
0.00102422	4	339	4	0.0117994	1	GO:0005758	GO:CC	mitochondrial intermembrane space
0.00124213	16	339	7	0.020649	0.4375	GO:0015934	GO:CC	large ribosomal subunit
0.00304787	256	339	31	0.0914454	0.121094	GO:0005856	GO:CC	cytoskeleton
0.00350774	72	339	14	0.0412979	0.194444	GO:0031967	GO:CC	organelle envelope
0.00489607	5	339	4	0.0117994	0.8	GO:0099738	GO:CC	cell cortex region
0.00703921	410	339	42	0.123894	0.102439	GO:0012505	GO:CC	endomembrane system
0.00743274	207	339	26	0.0766962	0.125604	GO:1902494	GO:CC	catalytic complex
0.00840313	118	339	18	0.0530973	0.152542	GO:1990234	GO:CC	transferase complex
0.012983	190	339	24	0.0707965	0.126316	GO:0031982	GO:CC	vesicle
0.0171377	4361	339	271	0.79941	0.0621417	GO:0005622	GO:CC	intracellular anatomical structure
0.0194216	183	339	23	0.0678466	0.125683	GO:0097708	GO:CC	intracellular vesicle
0.0194216	183	339	23	0.0678466	0.125683	GO:0031410	GO:CC	cytoplasmic vesicle
0.0282346	288	339	31	0.0914454	0.107639	GO:0031090	GO:CC	organelle membrane
0.0443483	51	339	10	0.0294985	0.196078	GO:0031966	GO:CC	mitochondrial membrane
0.0449835	19	339	6	0.0176991	0.315789	GO:0099568	GO:CC	cytoplasmic region
4.74609e-12	2807	313	232	0.741214	0.0826505	GO:0005488	GO:MF	binding
1.41819e-08	1136	313	117	0.373802	0.102993	GO:0036094	GO:MF	small molecule binding
1.66023e-08	1111	313	115	0.367412	0.10351	GO:0043167	GO:MF	ion binding
2.36988e-05	735	313	78	0.249201	0.106122	GO:0005515	GO:MF	protein binding
5.33301e-05	1192	313	110	0.351438	0.0922819	GO:0003824	GO:MF	catalytic activity
0.000288772	726	313	74	0.236422	0.101928	GO:0046872	GO:MF	metal ion binding
0.000403865	93	313	19	0.0607029	0.204301	GO:0140640	GO:MF	catalytic activity, acting on a nucleic acid
0.000467446	309	313	40	0.127796	0.12945	GO:0005524	GO:MF	ATP binding
0.000547857	738	313	74	0.236422	0.100271	GO:0043169	GO:MF	cation binding
0.000599246	312	313	40	0.127796	0.128205	GO:0032559	GO:MF	adenyl ribonucleotide binding
0.000820954	460	313	52	0.166134	0.113043	GO:1901363	GO:MF	heterocyclic compound binding
0.000920263	437	313	50	0.159744	0.114416	GO:1901265	GO:MF	nucleoside phosphate binding
0.000920263	437	313	50	0.159744	0.114416	GO:0000166	GO:MF	nucleotide binding
0.00105231	319	313	40	0.127796	0.125392	GO:0030554	GO:MF	adenyl nucleotide binding
0.00147142	129	313	22	0.0702875	0.170543	GO:0060589	GO:MF	nucleoside-triphosphatase regulator activity
0.00147142	129	313	22	0.0702875	0.170543	GO:0030695	GO:MF	GTPase regulator activity
0.00166639	409	313	47	0.15016	0.114914	GO:0035639	GO:MF	purine ribonucleoside triphosphate binding
0.0017929	52	313	13	0.0415335	0.25	GO:0140098	GO:MF	catalytic activity, acting on RNA
0.00194516	461	313	51	0.162939	0.110629	GO:0043168	GO:MF	anion binding
0.00203579	412	313	47	0.15016	0.114078	GO:0032555	GO:MF	purine ribonucleotide binding
0.00217492	413	313	47	0.15016	0.113801	GO:0032553	GO:MF	ribonucleotide binding
0.00321236	419	313	47	0.15016	0.112172	GO:0017076	GO:MF	purine nucleotide binding
0.00780158	446	313	48	0.153355	0.107623	GO:0097367	GO:MF	carbohydrate derivative binding
0.0302078	200	313	26	0.0830671	0.13	GO:0030234	GO:MF	enzyme regulator activity
0.0371259	116	313	18	0.057508	0.155172	GO:0140657	GO:MF	ATP-dependent activity
2.63034e-08	54	633	26	0.0410742	0.481481	HP:0030272	HP	Abnormal erythrocyte enzyme concentration or activity
7.96237e-07	190	633	52	0.0821485	0.273684	HP:0003128	HP	Lactic acidosis
8.29416e-07	12	633	11	0.0173776	0.916667	HP:0000576	HP	Centrocecal scotoma
1.88826e-06	455	633	94	0.148499	0.206593	HP:0001941	HP	Acidosis
4.06082e-06	495	633	99	0.156398	0.2	HP:0004360	HP	Abnormality of acid-base homeostasis
6.85897e-06	11	633	10	0.0157978	0.909091	HP:0020120	HP	Retinal nerve fiber edema
6.85897e-06	11	633	10	0.0157978	0.909091	HP:0032036	HP	Reduced contrast sensitivity
1.039e-05	28	633	16	0.0252765	0.571429	HP:0020118	HP	Radial artery aplasia
1.039e-05	28	633	16	0.0252765	0.571429	HP:0031640	HP	Abnormal radial artery morphology
1.039e-05	28	633	16	0.0252765	0.571429	HP:0030270	HP	Elevated red cell adenosine deaminase activity
1.54244e-05	64	633	25	0.0394945	0.390625	HP:0005518	HP	Increased mean corpuscular volume
2.07861e-05	29	633	16	0.0252765	0.551724	HP:0005532	HP	Macrocytic dyserythropoietic anemia
2.07861e-05	29	633	16	0.0252765	0.551724	HP:4000209	HP	Abnormal erythrocyte adenosine deaminase activity
2.54281e-05	3364	633	443	0.699842	0.131688	HP:0003011	HP	Abnormality of the musculature
3.76049e-05	3010	633	404	0.638231	0.134219	HP:0001939	HP	Abnormality of metabolism/homeostasis
6.00962e-05	42	633	19	0.0300158	0.452381	HP:0011904	HP	Persistence of hemoglobin F
7.48609e-05	419	633	84	0.132701	0.200477	HP:0004354	HP	Abnormal circulating carboxylic acid concentration
0.000142192	693	633	122	0.192733	0.176046	HP:0033354	HP	Abnormal urine metabolite level
0.000155823	40	633	18	0.028436	0.45	HP:0006758	HP	Malignant genitourinary tract tumor
0.000189507	53	633	21	0.0331754	0.396226	HP:0003738	HP	Exercise-induced myalgia
0.000231255	33	633	16	0.0252765	0.484848	HP:0012133	HP	Erythroid hypoplasia
0.00036077	46	633	19	0.0300158	0.413043	HP:0001895	HP	Normochromic anemia
0.000391811	34	633	16	0.0252765	0.470588	HP:0012410	HP	Pure red cell aplasia
0.000448693	74	633	25	0.0394945	0.337838	HP:0025065	HP	Abnormal mean corpuscular volume
0.000455067	9	633	8	0.0126382	0.888889	HP:0001112	HP	Leber optic atrophy
0.000523816	1962	633	279	0.440758	0.142202	HP:0012337	HP	Abnormal homeostasis
0.000602591	43	633	18	0.028436	0.418605	HP:0002913	HP	Myoglobinuria
0.000637172	823	633	137	0.21643	0.166464	HP:0430071	HP	Abnormal circulating organic compound concentration
0.000641863	39	633	17	0.0268562	0.435897	HP:0008316	HP	Abnormal mitochondria in muscle tissue
0.000733576	66	633	23	0.0363349	0.348485	HP:0000185	HP	Cleft soft palate
0.00100154	12	633	9	0.014218	0.75	HP:0012766	HP	Widened cerebral subarachnoid space
0.00100154	12	633	9	0.014218	0.75	HP:0007159	HP	Fluctuations in consciousness
0.00115877	18	633	11	0.0173776	0.611111	HP:0020119	HP	Abnormal retinal nerve fiber layer morphology
0.001225	15	633	10	0.0157978	0.666667	HP:0001427	HP	Mitochondrial inheritance
0.00133723	160	633	40	0.0631912	0.25	HP:0032943	HP	Abnormal urine pH
0.00153383	41	633	17	0.0268562	0.414634	HP:0040276	HP	Adenocarcinoma of the colon
0.00159014	29	633	14	0.0221169	0.482759	HP:0002331	HP	Recurrent paroxysmal headache
0.001856	156	633	39	0.0616114	0.25	HP:0012072	HP	Aciduria
0.0021404	779	633	129	0.203791	0.165597	HP:0001877	HP	Abnormal erythrocyte morphology
0.00220968	60	633	21	0.0331754	0.35	HP:0000114	HP	Proximal tubulopathy
0.00235526	65	633	22	0.0347551	0.338462	HP:0001790	HP	Nonimmune hydrops fetalis
0.00256031	38	633	16	0.0252765	0.421053	HP:0002669	HP	Osteosarcoma
0.00267529	707	633	119	0.187994	0.168317	HP:0001903	HP	Anemia
0.00298328	86	633	26	0.0410742	0.302326	HP:0001894	HP	Thrombocytosis
0.0035698	92	633	27	0.042654	0.293478	HP:0004312	HP	Abnormal reticulocyte morphology
0.00389488	39	633	16	0.0252765	0.410256	HP:0001227	HP	Abnormality of the thenar eminence
0.00393822	856	633	138	0.218009	0.161215	HP:0034684	HP	Abnormal enzyme concentration or activity
0.00493738	2945	633	386	0.609795	0.13107	HP:0011804	HP	Abnormal muscle physiology
0.00550656	336	633	66	0.104265	0.196429	HP:0001446	HP	Abnormality of the musculature of the upper limbs
0.00639497	219	633	48	0.0758294	0.219178	HP:0003287	HP	Abnormality of mitochondrial metabolism
0.00648302	194	633	44	0.0695103	0.226804	HP:0031546	HP	Cardiac conduction abnormality
0.00669587	271	633	56	0.0884676	0.206642	HP:0001254	HP	Lethargy
0.00677718	11	633	8	0.0126382	0.727273	HP:0007768	HP	Central retinal vessel vascular tortuosity
0.00736253	873	633	139	0.219589	0.159221	HP:0003110	HP	Abnormality of urine homeostasis
0.00738833	14	633	9	0.014218	0.642857	HP:0007067	HP	Distal peripheral sensory neuropathy
0.00754511	676	633	113	0.178515	0.16716	HP:0001637	HP	Abnormal myocardium morphology
0.00888435	80	633	24	0.0379147	0.3	HP:0001972	HP	Macrocytic anemia
0.00933147	21	633	11	0.0173776	0.52381	HP:0200125	HP	Mitochondrial respiratory chain defects
0.00956976	60	633	20	0.0315956	0.333333	HP:0000912	HP	Sprengel anomaly
0.0102785	46	633	17	0.0268562	0.369565	HP:0040275	HP	Adenocarcinoma of the large intestine
0.0119404	630	633	106	0.167457	0.168254	HP:0001638	HP	Cardiomyopathy
0.0127646	61	633	20	0.0315956	0.327869	HP:0012131	HP	Abnormal number of erythroid precursors
0.0145026	206	633	45	0.07109	0.218447	HP:0001644	HP	Dilated cardiomyopathy
0.015006	1600	633	228	0.36019	0.1425	HP:0032180	HP	Abnormal circulating metabolite concentration
0.0177505	43	633	16	0.0252765	0.372093	HP:0001896	HP	Reticulocytopenia
0.0220425	222	633	47	0.0742496	0.211712	HP:0003326	HP	Myalgia
0.0298794	318	633	61	0.0963665	0.191824	HP:0004303	HP	Abnormal muscle fiber morphology
0.0342408	16	633	9	0.014218	0.5625	HP:0005157	HP	Concentric hypertrophic cardiomyopathy
0.0423339	145	633	34	0.0537125	0.234483	HP:0000465	HP	Webbed neck
0.0429651	13	633	8	0.0126382	0.615385	HP:0003756	HP	Skeletal myopathy
0.043598	308	633	59	0.093207	0.191558	HP:0001639	HP	Hypertrophic cardiomyopathy
0.0444539	10	633	7	0.0110585	0.7	HP:0100611	HP	Multiple glomerular cysts
0.0454791	71	633	21	0.0331754	0.295775	HP:0002572	HP	Episodic vomiting
2.72298e-13	104	761	46	0.0604468	0.442308	KEGG:03010	KEGG	Ribosome
3.2916e-07	48	761	23	0.0302234	0.479167	KEGG:00280	KEGG	Valine, leucine and isoleucine degradation
3.56669e-06	95	761	33	0.043364	0.347368	KEGG:01200	KEGG	Carbon metabolism
6.8118e-05	23	761	13	0.0170828	0.565217	KEGG:00640	KEGG	Propanoate metabolism
0.000480772	115	761	33	0.043364	0.286957	KEGG:00190	KEGG	Oxidative phosphorylation
0.0035034	56	761	19	0.0249671	0.339286	KEGG:00010	KEGG	Glycolysis / Gluconeogenesis
0.00716202	45	761	16	0.021025	0.355556	KEGG:00071	KEGG	Fatty acid degradation
0.0230612	40	761	14	0.0183968	0.35	KEGG:00380	KEGG	Tryptophan metabolism
0.0262809	36	761	13	0.0170828	0.361111	KEGG:00970	KEGG	Aminoacyl-tRNA biosynthesis
0.0317225	28	761	11	0.0144547	0.392857	KEGG:00630	KEGG	Glyoxylate and dicarboxylate metabolism
0.0317688	65	761	19	0.0249671	0.292308	KEGG:03008	KEGG	Ribosome biogenesis in eukaryotes
0.0416178	1426	761	225	0.295664	0.157784	KEGG:01100	KEGG	Metabolic pathways
3.3239e-15	91	359	44	0.122563	0.483516	REAC:R-DRE-156827	REAC	L13a-mediated translational silencing of Ceruloplasmin expression
6.96624e-15	85	359	42	0.116992	0.494118	REAC:R-DRE-72689	REAC	Formation of a pool of free 40S subunits
2.47377e-14	80	359	40	0.111421	0.5	REAC:R-DRE-1799339	REAC	SRP-dependent cotranslational protein targeting to membrane
7.53592e-14	82	359	40	0.111421	0.487805	REAC:R-DRE-975956	REAC	Nonsense Mediated Decay (NMD) independent of the Exon Junction Complex (EJC)
1.14249e-13	98	359	44	0.122563	0.44898	REAC:R-DRE-72613	REAC	Eukaryotic Translation Initiation
1.14249e-13	98	359	44	0.122563	0.44898	REAC:R-DRE-975957	REAC	Nonsense Mediated Decay (NMD) enhanced by the Exon Junction Complex (EJC)
1.14249e-13	98	359	44	0.122563	0.44898	REAC:R-DRE-927802	REAC	Nonsense-Mediated Decay (NMD)
4.51575e-13	97	359	43	0.119777	0.443299	REAC:R-DRE-72737	REAC	Cap-dependent Translation Initiation
4.50223e-09	159	359	51	0.142061	0.320755	REAC:R-DRE-72766	REAC	Translation
2.97648e-08	224	359	62	0.172702	0.276786	REAC:R-DRE-8953854	REAC	Metabolism of RNA
6.15366e-08	45	359	23	0.0640669	0.511111	REAC:R-DRE-72695	REAC	Formation of the ternary complex, and subsequently, the 43S complex
7.79567e-08	49	359	24	0.0668524	0.489796	REAC:R-DRE-72702	REAC	Ribosomal scanning and start codon recognition
0.00136684	100	359	29	0.0807799	0.29	REAC:R-DRE-1428517	REAC	Aerobic respiration and respiratory electron transport
7.26788e-10	4269	2271	508	0.22369	0.118997	TF:M08868	TF	Factor: ARNTLIKE; motif: NNNSCACGTG
1.71576e-09	5942	2271	672	0.295905	0.113093	TF:M07601	TF	Factor: C-Myc; motif: NGCCACGTGNN
7.42646e-09	3847	2271	459	0.202114	0.119314	TF:M00799	TF	Factor: Myc; motif: CACGTGS
7.69919e-09	6979	2271	768	0.338177	0.110044	TF:M00615_1	TF	Factor: c-Myc:Max; motif: NNNNNNNCACGTGNNNNNNN; match class: 1
7.69919e-09	6979	2271	768	0.338177	0.110044	TF:M00615	TF	Factor: c-Myc:Max; motif: NNNNNNNCACGTGNNNNNNN
1.54337e-08	6774	2271	746	0.32849	0.110127	TF:M00118_1	TF	Factor: c-Myc:Max; motif: NNACCACGTGGTNN; match class: 1
1.54337e-08	6774	2271	746	0.32849	0.110127	TF:M00118	TF	Factor: c-Myc:Max; motif: NNACCACGTGGTNN
1.54621e-08	7818	2271	846	0.372523	0.108212	TF:M00119_1	TF	Factor: Max; motif: NNANCACGTGNTNN; match class: 1
1.54621e-08	7818	2271	846	0.372523	0.108212	TF:M00119	TF	Factor: Max; motif: NNANCACGTGNTNN
5.60107e-08	4329	2271	502	0.221048	0.115962	TF:M01154	TF	Factor: c-Myc; motif: KACCACGTGSYY
2.65913e-07	3236	2271	387	0.17041	0.119592	TF:M01145_1	TF	Factor: c-Myc; motif: RACCACGTGCTC; match class: 1
3.75153e-07	2692	2271	330	0.14531	0.122585	TF:M01154_1	TF	Factor: c-Myc; motif: KACCACGTGSYY; match class: 1
3.53939e-06	5088	2271	564	0.248349	0.110849	TF:M01145	TF	Factor: c-Myc; motif: RACCACGTGCTC
2.25803e-05	3844	2271	435	0.191546	0.113163	TF:M07601_1	TF	Factor: C-Myc; motif: NGCCACGTGNN; match class: 1
0.000131303	1249	2271	163	0.0717745	0.130504	TF:M08869	TF	Factor: CLOCKBMAL; motif: NNNWCACGTGGN
0.000271724	1423	2271	180	0.0792602	0.126493	TF:M00123_1	TF	Factor: c-Myc:Max; motif: NANCACGTGNNW; match class: 1
0.00147799	3905	2271	426	0.187583	0.109091	TF:M00144_1	TF	Factor: Pax-5; motif: RRMSWGANWYCTNRAGCGKRACSRYNSM; match class: 1
0.00150845	1256	2271	158	0.0695729	0.125796	TF:M00799_1	TF	Factor: Myc; motif: CACGTGS; match class: 1
0.00346001	1601	2271	192	0.0845443	0.119925	TF:M08868_1	TF	Factor: ARNTLIKE; motif: NNNSCACGTG; match class: 1
0.00481775	5792	2271	603	0.265522	0.104109	TF:M00123	TF	Factor: c-Myc:Max; motif: NANCACGTGNNW
0.0128385	4806	2271	504	0.221929	0.104869	TF:M03867	TF	Factor: c-Myc; motif: CACGTGGC
0.0248746	3853	2271	409	0.180097	0.106151	TF:M00322	TF	Factor: c-Myc:Max; motif: GCCAYGYGSN
0.0305692	4049	2271	427	0.188023	0.105458	TF:M01261_1	TF	Factor: HNF3A; motif: RWGTAAACAN; match class: 1
1.00112e-13	62	220	36	0.163636	0.580645	WP:WP324	WP	Cytoplasmic ribosomal proteins
1.11369e-05	71	220	28	0.127273	0.394366	WP:WP1339	WP	Electron transport chain
0.0256028	35	220	13	0.0590909	0.371429	WP:WP1356	WP	Glycolysis and gluconeogenesis
0.0476251	25	220	10	0.0454545	0.4	WP:WP19	WP	TCA cycle
filter: 10 counts, 2SD on median
p_value	term_size	query_size	intersection_size	precision	recall	term_id	source	term_name
8.89739e-07	198	260	34	0.130769	0.171717	GO:0009056	GO:BP	catabolic process
0.00195772	87	260	17	0.0653846	0.195402	GO:0009057	GO:BP	macromolecule catabolic process
0.00266689	20	260	8	0.0307692	0.4	GO:0042254	GO:BP	ribosome biogenesis
0.0101395	61	260	13	0.05	0.213115	GO:0030163	GO:BP	protein catabolic process
0.0130459	18	260	7	0.0269231	0.388889	GO:0007033	GO:BP	vacuole organization
0.015681	13	260	6	0.0230769	0.461538	GO:0000045	GO:BP	autophagosome assembly
0.015681	13	260	6	0.0230769	0.461538	GO:1905037	GO:BP	autophagosome organization
0.0261596	14	260	6	0.0230769	0.428571	GO:0016072	GO:BP	rRNA metabolic process
0.0262388	49	260	11	0.0423077	0.22449	GO:0043632	GO:BP	modification-dependent macromolecule catabolic process
0.0286379	58	260	12	0.0461538	0.206897	GO:0051603	GO:BP	proteolysis involved in protein catabolic process
0.0307367	651	260	59	0.226923	0.0906298	GO:0080090	GO:BP	regulation of primary metabolic process
0.0428533	377	260	39	0.15	0.103448	GO:0006996	GO:BP	organelle organization
0.0463196	10	260	5	0.0192308	0.5	GO:0006364	GO:BP	rRNA processing
0.0488729	177	260	23	0.0884615	0.129944	GO:0009893	GO:BP	positive regulation of metabolic process
4.78258e-18	1577	263	136	0.51711	0.0862397	GO:0005737	GO:CC	cytoplasm
2.78953e-08	211	263	32	0.121673	0.151659	GO:0005829	GO:CC	cytosol
3.24456e-08	155	263	27	0.102662	0.174194	GO:0005739	GO:CC	mitochondrion
7.96969e-07	2368	263	147	0.558935	0.0620777	GO:0043227	GO:CC	membrane-bounded organelle
2.18431e-06	2310	263	143	0.543726	0.0619048	GO:0043231	GO:CC	intracellular membrane-bounded organelle
1.82446e-05	12	263	7	0.026616	0.583333	GO:0022626	GO:CC	cytosolic ribosome
0.000119444	10	263	6	0.0228137	0.6	GO:0022625	GO:CC	cytosolic large ribosomal subunit
0.000145163	21	263	8	0.0304183	0.380952	GO:0044391	GO:CC	ribosomal subunit
0.000226988	16	263	7	0.026616	0.4375	GO:0015934	GO:CC	large ribosomal subunit
0.000257611	118	263	18	0.0684411	0.152542	GO:1990234	GO:CC	transferase complex
0.000290279	55	263	12	0.0456274	0.218182	GO:0005740	GO:CC	mitochondrial envelope
0.000366722	4	263	4	0.0152091	1	GO:0031970	GO:CC	organelle envelope lumen
0.000366722	4	263	4	0.0152091	1	GO:0005758	GO:CC	mitochondrial intermembrane space
0.000830753	207	263	24	0.0912548	0.115942	GO:1902494	GO:CC	catalytic complex
0.00527923	72	263	12	0.0456274	0.166667	GO:0031967	GO:CC	organelle envelope
0.0064368	52	263	10	0.0380228	0.192308	GO:0061695	GO:CC	transferase complex, transferring phosphorus-containing groups
0.011866	115	263	15	0.0570342	0.130435	GO:0140535	GO:CC	intracellular protein-containing complex
0.0158494	105	263	14	0.0532319	0.133333	GO:0005654	GO:CC	nucleoplasm
1.2174e-09	2807	241	180	0.746888	0.0641254	GO:0005488	GO:MF	binding
4.14241e-07	1136	241	92	0.381743	0.0809859	GO:0036094	GO:MF	small molecule binding
6.91139e-07	1111	241	90	0.373444	0.0810081	GO:0043167	GO:MF	ion binding
5.37383e-06	1192	241	92	0.381743	0.0771812	GO:0003824	GO:MF	catalytic activity
9.9086e-06	735	241	65	0.26971	0.0884354	GO:0005515	GO:MF	protein binding
0.000514286	52	241	12	0.0497925	0.230769	GO:0140098	GO:MF	catalytic activity, acting on RNA
0.000730804	460	241	43	0.178423	0.0934783	GO:1901363	GO:MF	heterocyclic compound binding
0.000737624	93	241	16	0.06639	0.172043	GO:0140640	GO:MF	catalytic activity, acting on a nucleic acid
0.00116443	437	241	41	0.170124	0.0938215	GO:0000166	GO:MF	nucleotide binding
0.00116443	437	241	41	0.170124	0.0938215	GO:1901265	GO:MF	nucleoside phosphate binding
0.00185688	461	241	42	0.174274	0.0911063	GO:0043168	GO:MF	anion binding
0.00187354	309	241	32	0.13278	0.10356	GO:0005524	GO:MF	ATP binding
0.00229209	312	241	32	0.13278	0.102564	GO:0032559	GO:MF	adenyl ribonucleotide binding
0.00335889	409	241	38	0.157676	0.0929095	GO:0035639	GO:MF	purine ribonucleoside triphosphate binding
0.00362242	319	241	32	0.13278	0.100313	GO:0030554	GO:MF	adenyl nucleotide binding
0.00394299	726	241	57	0.236515	0.0785124	GO:0046872	GO:MF	metal ion binding
0.0039715	412	241	38	0.157676	0.092233	GO:0032555	GO:MF	purine ribonucleotide binding
0.00419748	413	241	38	0.157676	0.0920097	GO:0032553	GO:MF	ribonucleotide binding
0.00582017	419	241	38	0.157676	0.0906921	GO:0017076	GO:MF	purine nucleotide binding
0.00642616	738	241	57	0.236515	0.0772358	GO:0043169	GO:MF	cation binding
0.0103417	446	241	39	0.161826	0.0874439	GO:0097367	GO:MF	carbohydrate derivative binding
1.10273e-07	12	533	11	0.0206379	0.916667	HP:0000576	HP	Centrocecal scotoma
2.39212e-07	54	533	23	0.043152	0.425926	HP:0030272	HP	Abnormal erythrocyte enzyme concentration or activity
3.518e-07	64	533	25	0.0469043	0.390625	HP:0005518	HP	Increased mean corpuscular volume
7.02776e-07	28	533	16	0.0300188	0.571429	HP:0020118	HP	Radial artery aplasia
7.02776e-07	28	533	16	0.0300188	0.571429	HP:0030270	HP	Elevated red cell adenosine deaminase activity
7.02776e-07	28	533	16	0.0300188	0.571429	HP:0031640	HP	Abnormal radial artery morphology
1.0861e-06	11	533	10	0.0187617	0.909091	HP:0020120	HP	Retinal nerve fiber edema
1.0861e-06	11	533	10	0.0187617	0.909091	HP:0032036	HP	Reduced contrast sensitivity
1.43205e-06	29	533	16	0.0300188	0.551724	HP:0005532	HP	Macrocytic dyserythropoietic anemia
1.43205e-06	29	533	16	0.0300188	0.551724	HP:4000209	HP	Abnormal erythrocyte adenosine deaminase activity
1.98334e-06	455	533	83	0.155722	0.182418	HP:0001941	HP	Acidosis
1.98775e-06	190	533	46	0.0863039	0.242105	HP:0003128	HP	Lactic acidosis
2.93869e-06	42	533	19	0.0356473	0.452381	HP:0011904	HP	Persistence of hemoglobin F
8.9182e-06	40	533	18	0.0337711	0.45	HP:0006758	HP	Malignant genitourinary tract tumor
1.23463e-05	74	533	25	0.0469043	0.337838	HP:0025065	HP	Abnormal mean corpuscular volume
1.71454e-05	33	533	16	0.0300188	0.484848	HP:0012133	HP	Erythroid hypoplasia
2.56557e-05	495	533	85	0.159475	0.171717	HP:0004360	HP	Abnormality of acid-base homeostasis
2.69892e-05	693	533	109	0.204503	0.157287	HP:0033354	HP	Abnormal urine metabolite level
2.95859e-05	34	533	16	0.0300188	0.470588	HP:0012410	HP	Pure red cell aplasia
4.37775e-05	39	533	17	0.0318949	0.435897	HP:0008316	HP	Abnormal mitochondria in muscle tissue
7.81582e-05	419	533	74	0.138837	0.176611	HP:0004354	HP	Abnormal circulating carboxylic acid concentration
0.00010211	9	533	8	0.0150094	0.888889	HP:0001112	HP	Leber optic atrophy
0.000108519	41	533	17	0.0318949	0.414634	HP:0040276	HP	Adenocarcinoma of the colon
0.000110601	823	533	122	0.228893	0.148238	HP:0430071	HP	Abnormal circulating organic compound concentration
0.000113329	271	533	54	0.101313	0.199262	HP:0001254	HP	Lethargy
0.000128657	46	533	18	0.0337711	0.391304	HP:0001895	HP	Normochromic anemia
0.000134775	66	533	22	0.0412758	0.333333	HP:0000185	HP	Cleft soft palate
0.000161226	29	533	14	0.0262664	0.482759	HP:0002331	HP	Recurrent paroxysmal headache
0.000171543	18	533	11	0.0206379	0.611111	HP:0020119	HP	Abnormal retinal nerve fiber layer morphology
0.000195581	12	533	9	0.0168856	0.75	HP:0007159	HP	Fluctuations in consciousness
0.000195581	12	533	9	0.0168856	0.75	HP:0012766	HP	Widened cerebral subarachnoid space
0.000207984	38	533	16	0.0300188	0.421053	HP:0002669	HP	Osteosarcoma
0.000208261	15	533	10	0.0187617	0.666667	HP:0001427	HP	Mitochondrial inheritance
0.00025159	43	533	17	0.0318949	0.395349	HP:0002913	HP	Myoglobinuria
0.000288244	53	533	19	0.0356473	0.358491	HP:0003738	HP	Exercise-induced myalgia
0.000322215	39	533	16	0.0300188	0.410256	HP:0001227	HP	Abnormality of the thenar eminence
0.000346949	194	533	42	0.0787992	0.216495	HP:0031546	HP	Cardiac conduction abnormality
0.000383517	92	533	26	0.0487805	0.282609	HP:0004312	HP	Abnormal reticulocyte morphology
0.000537367	60	533	20	0.0375235	0.333333	HP:0000912	HP	Sprengel anomaly
0.000537367	60	533	20	0.0375235	0.333333	HP:0000114	HP	Proximal tubulopathy
0.000567922	873	533	125	0.234522	0.143184	HP:0003110	HP	Abnormality of urine homeostasis
0.000708121	779	533	114	0.213884	0.146341	HP:0001877	HP	Abnormal erythrocyte morphology
0.00072801	206	533	43	0.0806754	0.208738	HP:0001644	HP	Dilated cardiomyopathy
0.000796778	46	533	17	0.0318949	0.369565	HP:0040275	HP	Adenocarcinoma of the large intestine
0.00112317	707	533	105	0.196998	0.148515	HP:0001903	HP	Anemia
0.00140672	80	533	23	0.043152	0.2875	HP:0001972	HP	Macrocytic anemia
0.00145714	21	533	11	0.0206379	0.52381	HP:0200125	HP	Mitochondrial respiratory chain defects
0.00149422	14	533	9	0.0168856	0.642857	HP:0007067	HP	Distal peripheral sensory neuropathy
0.00150922	3010	533	338	0.634146	0.112292	HP:0001939	HP	Abnormality of metabolism/homeostasis
0.00157338	156	533	35	0.065666	0.224359	HP:0012072	HP	Aciduria
0.00157436	11	533	8	0.0150094	0.727273	HP:0007768	HP	Central retinal vessel vascular tortuosity
0.0015792	43	533	16	0.0300188	0.372093	HP:0001896	HP	Reticulocytopenia
0.00163284	219	533	44	0.0825516	0.200913	HP:0003287	HP	Abnormality of mitochondrial metabolism
0.00192436	856	533	121	0.227017	0.141355	HP:0034684	HP	Abnormal enzyme concentration or activity
0.00230706	65	533	20	0.0375235	0.307692	HP:0001790	HP	Nonimmune hydrops fetalis
0.00271172	676	533	100	0.187617	0.147929	HP:0001637	HP	Abnormal myocardium morphology
0.00274645	3364	533	369	0.692308	0.109691	HP:0003011	HP	Abnormality of the musculature
0.00296216	160	533	35	0.065666	0.21875	HP:0032943	HP	Abnormal urine pH
0.00348095	61	533	19	0.0356473	0.311475	HP:0012131	HP	Abnormal number of erythroid precursors
0.00367176	1600	533	199	0.373358	0.124375	HP:0032180	HP	Abnormal circulating metabolite concentration
0.00412365	630	533	94	0.17636	0.149206	HP:0001638	HP	Cardiomyopathy
0.00428095	51	533	17	0.0318949	0.333333	HP:0040273	HP	Adenocarcinoma of the intestines
0.00452322	85	533	23	0.043152	0.270588	HP:0011902	HP	Abnormal hemoglobin
0.00563745	86	533	23	0.043152	0.267442	HP:0001894	HP	Thrombocytosis
0.00717059	16	533	9	0.0168856	0.5625	HP:0005157	HP	Concentric hypertrophic cardiomyopathy
0.010087	318	533	55	0.103189	0.172956	HP:0004303	HP	Abnormal muscle fiber morphology
0.0103311	13	533	8	0.0150094	0.615385	HP:0003756	HP	Skeletal myopathy
0.0104235	54	533	17	0.0318949	0.314815	HP:0003737	HP	Mitochondrial myopathy
0.0106447	71	533	20	0.0375235	0.28169	HP:0002572	HP	Episodic vomiting
0.0116105	49	533	16	0.0300188	0.326531	HP:0009999	HP	Partial duplication of the phalanx of hand
0.0116105	49	533	16	0.0300188	0.326531	HP:0009944	HP	Partial duplication of thumb phalanx
0.0122481	34	533	13	0.0243902	0.382353	HP:0004309	HP	Ventricular preexcitation
0.0122786	10	533	7	0.0131332	0.7	HP:0100611	HP	Multiple glomerular cysts
0.0138143	630	533	92	0.172608	0.146032	HP:0011675	HP	Arrhythmia
0.0139654	17	533	9	0.0168856	0.529412	HP:0100027	HP	Recurrent pancreatitis
0.0139937	244	533	45	0.0844278	0.184426	HP:0012103	HP	Abnormality of the mitochondrion
0.0148149	222	533	42	0.0787992	0.189189	HP:0003326	HP	Myalgia
0.0150388	200	533	39	0.0731707	0.195	HP:0002157	HP	Azotemia
0.0170568	1962	533	232	0.435272	0.118247	HP:0012337	HP	Abnormal homeostasis
0.0180862	56	533	17	0.0318949	0.303571	HP:0002045	HP	Hypothermia
0.0188231	180	533	36	0.0675422	0.2	HP:0000980	HP	Pallor
0.0221137	14	533	8	0.0150094	0.571429	HP:0000631	HP	Retinal arterial tortuosity
0.0235503	57	533	17	0.0318949	0.298246	HP:0003200	HP	Ragged-red muscle fibers
0.0249035	87	533	22	0.0412758	0.252874	HP:0001987	HP	Hyperammonemia
0.0265627	393	533	63	0.118199	0.160305	HP:0001298	HP	Encephalopathy
0.0267358	684	533	97	0.181989	0.141813	HP:0030956	HP	Abnormality of cardiovascular system electrophysiology
0.031011	11	533	7	0.0131332	0.636364	HP:0007327	HP	Mixed demyelinating and axonal polyneuropathy
0.0322374	64	533	18	0.0337711	0.28125	HP:0009777	HP	Absent thumb
0.0331829	214	533	40	0.0750469	0.186916	HP:0004364	HP	Abnormal circulating nitrogen compound concentration
0.0390549	164	533	33	0.0619137	0.20122	HP:0000294	HP	Low anterior hairline
0.0436711	358	533	58	0.108818	0.162011	HP:0003236	HP	Elevated circulating creatine kinase concentration
0.0446619	123	533	27	0.0506567	0.219512	HP:0001712	HP	Left ventricular hypertrophy
2.95056e-15	104	648	45	0.0694444	0.432692	KEGG:03010	KEGG	Ribosome
6.16871e-07	48	648	21	0.0324074	0.4375	KEGG:00280	KEGG	Valine, leucine and isoleucine degradation
1.18471e-05	115	648	33	0.0509259	0.286957	KEGG:00190	KEGG	Oxidative phosphorylation
1.55028e-05	95	648	29	0.0447531	0.305263	KEGG:01200	KEGG	Carbon metabolism
0.000775408	23	648	11	0.0169753	0.478261	KEGG:00640	KEGG	Propanoate metabolism
0.00521567	56	648	17	0.0262346	0.303571	KEGG:00010	KEGG	Glycolysis / Gluconeogenesis
0.0156556	50	648	15	0.0231481	0.3	KEGG:00330	KEGG	Arginine and proline metabolism
0.0164168	45	648	14	0.0216049	0.311111	KEGG:00071	KEGG	Fatty acid degradation
0.0182376	26	648	10	0.0154321	0.384615	KEGG:00020	KEGG	Citrate cycle (TCA cycle)
0.0224904	122	648	27	0.0416667	0.221311	KEGG:04260	KEGG	Cardiac muscle contraction
0.0365512	28	648	10	0.0154321	0.357143	KEGG:00630	KEGG	Glyoxylate and dicarboxylate metabolism
0.03761	65	648	17	0.0262346	0.261538	KEGG:03008	KEGG	Ribosome biogenesis in eukaryotes
1.27178e-16	91	315	43	0.136508	0.472527	REAC:R-DRE-156827	REAC	L13a-mediated translational silencing of Ceruloplasmin expression
3.47259e-16	85	315	41	0.130159	0.482353	REAC:R-DRE-72689	REAC	Formation of a pool of free 40S subunits
1.60071e-15	80	315	39	0.12381	0.4875	REAC:R-DRE-1799339	REAC	SRP-dependent cotranslational protein targeting to membrane
4.29283e-15	98	315	43	0.136508	0.438776	REAC:R-DRE-72613	REAC	Eukaryotic Translation Initiation
4.29283e-15	98	315	43	0.136508	0.438776	REAC:R-DRE-927802	REAC	Nonsense-Mediated Decay (NMD)
4.29283e-15	98	315	43	0.136508	0.438776	REAC:R-DRE-975957	REAC	Nonsense Mediated Decay (NMD) enhanced by the Exon Junction Complex (EJC)
4.8081e-15	82	315	39	0.12381	0.47561	REAC:R-DRE-975956	REAC	Nonsense Mediated Decay (NMD) independent of the Exon Junction Complex (EJC)
1.91852e-14	97	315	42	0.133333	0.43299	REAC:R-DRE-72737	REAC	Cap-dependent Translation Initiation
8.82791e-11	159	315	50	0.15873	0.314465	REAC:R-DRE-72766	REAC	Translation
2.74965e-09	224	315	59	0.187302	0.263393	REAC:R-DRE-8953854	REAC	Metabolism of RNA
3.28597e-08	45	315	22	0.0698413	0.488889	REAC:R-DRE-72695	REAC	Formation of the ternary complex, and subsequently, the 43S complex
3.52098e-08	49	315	23	0.0730159	0.469388	REAC:R-DRE-72702	REAC	Ribosomal scanning and start codon recognition
8.15708e-05	100	315	29	0.0920635	0.29	REAC:R-DRE-1428517	REAC	Aerobic respiration and respiratory electron transport
0.0128175	67	315	19	0.0603175	0.283582	REAC:R-DRE-611105	REAC	Respiratory electron transport
0.03134	34	315	12	0.0380952	0.352941	REAC:R-DRE-6799198	REAC	Complex I biogenesis
8.32049e-09	4269	1851	420	0.226904	0.0983837	TF:M08868	TF	Factor: ARNTLIKE; motif: NNNSCACGTG
2.69016e-08	5942	1851	553	0.298757	0.0930663	TF:M07601	TF	Factor: C-Myc; motif: NGCCACGTGNN
3.80411e-08	3847	1851	381	0.205835	0.0990382	TF:M00799	TF	Factor: Myc; motif: CACGTGS
7.19214e-08	3236	1851	328	0.177202	0.10136	TF:M01145_1	TF	Factor: c-Myc; motif: RACCACGTGCTC; match class: 1
7.98548e-08	6979	1851	632	0.341437	0.0905574	TF:M00615_1	TF	Factor: c-Myc:Max; motif: NNNNNNNCACGTGNNNNNNN; match class: 1
7.98548e-08	6979	1851	632	0.341437	0.0905574	TF:M00615	TF	Factor: c-Myc:Max; motif: NNNNNNNCACGTGNNNNNNN
1.05094e-07	6774	1851	615	0.332253	0.0907883	TF:M00118_1	TF	Factor: c-Myc:Max; motif: NNACCACGTGGTNN; match class: 1
1.05094e-07	6774	1851	615	0.332253	0.0907883	TF:M00118	TF	Factor: c-Myc:Max; motif: NNACCACGTGGTNN
2.41992e-07	4329	1851	416	0.224743	0.0960961	TF:M01154	TF	Factor: c-Myc; motif: KACCACGTGSYY
4.85347e-07	2692	1851	277	0.149649	0.102897	TF:M01154_1	TF	Factor: c-Myc; motif: KACCACGTGSYY; match class: 1
1.93739e-06	7818	1851	687	0.371151	0.0878741	TF:M00119	TF	Factor: Max; motif: NNANCACGTGNTNN
1.93739e-06	7818	1851	687	0.371151	0.0878741	TF:M00119_1	TF	Factor: Max; motif: NNANCACGTGNTNN; match class: 1
8.33321e-06	5088	1851	467	0.252296	0.0917846	TF:M01145	TF	Factor: c-Myc; motif: RACCACGTGCTC
8.39604e-05	3844	1851	359	0.193949	0.0933923	TF:M07601_1	TF	Factor: C-Myc; motif: NGCCACGTGNN; match class: 1
0.000105051	1423	1851	154	0.0831983	0.108222	TF:M00123_1	TF	Factor: c-Myc:Max; motif: NANCACGTGNNW; match class: 1
0.000128703	1249	1851	138	0.0745543	0.110488	TF:M08869	TF	Factor: CLOCKBMAL; motif: NNNWCACGTGGN
0.00398751	1256	1851	131	0.0707726	0.104299	TF:M00799_1	TF	Factor: Myc; motif: CACGTGS; match class: 1
0.00548806	4806	1851	421	0.227445	0.0875988	TF:M03867	TF	Factor: c-Myc; motif: CACGTGGC
0.0160668	1601	1851	157	0.084819	0.0980637	TF:M08868_1	TF	Factor: ARNTLIKE; motif: NNNSCACGTG; match class: 1
0.016521	3905	1851	345	0.186386	0.0883483	TF:M00144_1	TF	Factor: Pax-5; motif: RRMSWGANWYCTNRAGCGKRACSRYNSM; match class: 1
0.017961	5792	1851	493	0.266343	0.0851174	TF:M00123	TF	Factor: c-Myc:Max; motif: NANCACGTGNNW
1.13281e-14	62	194	35	0.180412	0.564516	WP:WP324	WP	Cytoplasmic ribosomal proteins
5.98559e-07	71	194	28	0.14433	0.394366	WP:WP1339	WP	Electron transport chain
0.0164982	25	194	10	0.0515464	0.4	WP:WP19	WP	TCA cycle
0.0193188	43	194	14	0.0721649	0.325581	WP:WP1335	WP	Oxidative phosphorylation
0.0261065	35	194	12	0.0618557	0.342857	WP:WP1356	WP	Glycolysis and gluconeogenesis
filter: 10 counts, 3SD on median
p_value	term_size	query_size	intersection_size	precision	recall	term_id	source	term_name
0.00107405	198	209	25	0.119617	0.126263	GO:0009056	GO:BP	catabolic process
0.00881945	20	209	7	0.0334928	0.35	GO:0042254	GO:BP	ribosome biogenesis
5.96235e-15	1577	210	110	0.52381	0.0697527	GO:0005737	GO:CC	cytoplasm
2.00045e-07	155	210	23	0.109524	0.148387	GO:0005739	GO:CC	mitochondrion
9.79938e-07	211	210	26	0.12381	0.123223	GO:0005829	GO:CC	cytosol
3.45619e-06	12	210	7	0.0333333	0.583333	GO:0022626	GO:CC	cytosolic ribosome
2.3252e-05	21	210	8	0.0380952	0.380952	GO:0044391	GO:CC	ribosomal subunit
2.82641e-05	10	210	6	0.0285714	0.6	GO:0022625	GO:CC	cytosolic large ribosomal subunit
3.0318e-05	2310	210	115	0.547619	0.0497835	GO:0043231	GO:CC	intracellular membrane-bounded organelle
3.23102e-05	2368	210	117	0.557143	0.0494088	GO:0043227	GO:CC	membrane-bounded organelle
4.43654e-05	16	210	7	0.0333333	0.4375	GO:0015934	GO:CC	large ribosomal subunit
0.00892806	55	210	9	0.0428571	0.163636	GO:0005740	GO:CC	mitochondrial envelope
8.08702e-08	2807	193	145	0.751295	0.0516566	GO:0005488	GO:MF	binding
3.45509e-05	1136	193	73	0.378238	0.0642606	GO:0036094	GO:MF	small molecule binding
7.18555e-05	1111	193	71	0.367876	0.0639064	GO:0043167	GO:MF	ion binding
0.000115749	1192	193	74	0.38342	0.0620805	GO:0003824	GO:MF	catalytic activity
0.000612371	735	193	51	0.264249	0.0693878	GO:0005515	GO:MF	protein binding
0.000700101	460	193	37	0.19171	0.0804348	GO:1901363	GO:MF	heterocyclic compound binding
0.00149077	437	193	35	0.181347	0.0800915	GO:0000166	GO:MF	nucleotide binding
0.00149077	437	193	35	0.181347	0.0800915	GO:1901265	GO:MF	nucleoside phosphate binding
0.00192061	461	193	36	0.186528	0.0780911	GO:0043168	GO:MF	anion binding
0.00619321	93	193	13	0.0673575	0.139785	GO:0140640	GO:MF	catalytic activity, acting on a nucleic acid
0.00629459	409	193	32	0.165803	0.0782396	GO:0035639	GO:MF	purine ribonucleoside triphosphate binding
0.00728595	412	193	32	0.165803	0.0776699	GO:0032555	GO:MF	purine ribonucleotide binding
0.00764677	413	193	32	0.165803	0.0774818	GO:0032553	GO:MF	ribonucleotide binding
0.0101756	419	193	32	0.165803	0.0763723	GO:0017076	GO:MF	purine nucleotide binding
0.0113229	309	193	26	0.134715	0.0841424	GO:0005524	GO:MF	ATP binding
0.0133435	312	193	26	0.134715	0.0833333	GO:0032559	GO:MF	adenyl ribonucleotide binding
0.014398	446	193	33	0.170984	0.073991	GO:0097367	GO:MF	carbohydrate derivative binding
0.0187783	1655	193	86	0.445596	0.0519637	GO:0097159	GO:MF	organic cyclic compound binding
0.019375	319	193	26	0.134715	0.0815047	GO:0030554	GO:MF	adenyl nucleotide binding
0.0198308	52	193	9	0.0466321	0.173077	GO:0140098	GO:MF	catalytic activity, acting on RNA
0.0386326	4	193	3	0.015544	0.75	GO:0019843	GO:MF	rRNA binding
3.41468e-09	54	436	23	0.0527523	0.425926	HP:0030272	HP	Abnormal erythrocyte enzyme concentration or activity
3.81079e-09	64	436	25	0.0573394	0.390625	HP:0005518	HP	Increased mean corpuscular volume
1.11361e-08	12	436	11	0.0252294	0.916667	HP:0000576	HP	Centrocecal scotoma
3.06976e-08	28	436	16	0.0366972	0.571429	HP:0031640	HP	Abnormal radial artery morphology
3.06976e-08	28	436	16	0.0366972	0.571429	HP:0030270	HP	Elevated red cell adenosine deaminase activity
3.06976e-08	28	436	16	0.0366972	0.571429	HP:0020118	HP	Radial artery aplasia
6.36604e-08	29	436	16	0.0366972	0.551724	HP:4000209	HP	Abnormal erythrocyte adenosine deaminase activity
6.36604e-08	29	436	16	0.0366972	0.551724	HP:0005532	HP	Macrocytic dyserythropoietic anemia
8.37381e-08	42	436	19	0.043578	0.452381	HP:0011904	HP	Persistence of hemoglobin F
8.46653e-08	856	436	117	0.268349	0.136682	HP:0034684	HP	Abnormal enzyme concentration or activity
1.04473e-07	190	436	43	0.0986239	0.226316	HP:0003128	HP	Lactic acidosis
1.21656e-07	455	436	75	0.172018	0.164835	HP:0001941	HP	Acidosis
1.34635e-07	11	436	10	0.0229358	0.909091	HP:0020120	HP	Retinal nerve fiber edema
1.34635e-07	11	436	10	0.0229358	0.909091	HP:0032036	HP	Reduced contrast sensitivity
1.60041e-07	74	436	25	0.0573394	0.337838	HP:0025065	HP	Abnormal mean corpuscular volume
3.18277e-07	419	436	70	0.16055	0.167064	HP:0004354	HP	Abnormal circulating carboxylic acid concentration
6.38242e-07	271	436	52	0.119266	0.191882	HP:0001254	HP	Lethargy
8.17538e-07	33	436	16	0.0366972	0.484848	HP:0012133	HP	Erythroid hypoplasia
1.15058e-06	495	436	77	0.176606	0.155556	HP:0004360	HP	Abnormality of acid-base homeostasis
1.43564e-06	34	436	16	0.0366972	0.470588	HP:0012410	HP	Pure red cell aplasia
1.85395e-06	39	436	17	0.0389908	0.435897	HP:0008316	HP	Abnormal mitochondria in muscle tissue
4.08176e-06	693	436	96	0.220183	0.138528	HP:0033354	HP	Abnormal urine metabolite level
4.92501e-06	46	436	18	0.0412844	0.391304	HP:0001895	HP	Normochromic anemia
6.71461e-06	3010	436	291	0.667431	0.0966777	HP:0001939	HP	Abnormality of metabolism/homeostasis
1.08229e-05	38	436	16	0.0366972	0.421053	HP:0002669	HP	Osteosarcoma
1.12017e-05	29	436	14	0.0321101	0.482759	HP:0002331	HP	Recurrent paroxysmal headache
1.18581e-05	219	436	43	0.0986239	0.196347	HP:0003287	HP	Abnormality of mitochondrial metabolism
1.26775e-05	779	436	103	0.236239	0.132221	HP:0001877	HP	Abnormal erythrocyte morphology
1.53074e-05	823	436	107	0.245413	0.130012	HP:0430071	HP	Abnormal circulating organic compound concentration
1.68093e-05	60	436	20	0.0458716	0.333333	HP:0000114	HP	Proximal tubulopathy
1.70622e-05	39	436	16	0.0366972	0.410256	HP:0001227	HP	Abnormality of the thenar eminence
1.90459e-05	9	436	8	0.0183486	0.888889	HP:0001112	HP	Leber optic atrophy
1.91947e-05	18	436	11	0.0252294	0.611111	HP:0020119	HP	Abnormal retinal nerve fiber layer morphology
2.64388e-05	40	436	16	0.0366972	0.4	HP:0006758	HP	Malignant genitourinary tract tumor
2.66819e-05	873	436	111	0.254587	0.127148	HP:0003110	HP	Abnormality of urine homeostasis
2.68123e-05	92	436	25	0.0573394	0.271739	HP:0004312	HP	Abnormal reticulocyte morphology
2.76277e-05	15	436	10	0.0229358	0.666667	HP:0001427	HP	Mitochondrial inheritance
3.07621e-05	12	436	9	0.0206422	0.75	HP:0012766	HP	Widened cerebral subarachnoid space
3.07621e-05	12	436	9	0.0206422	0.75	HP:0007159	HP	Fluctuations in consciousness
3.19265e-05	80	436	23	0.0527523	0.2875	HP:0001972	HP	Macrocytic anemia
3.32743e-05	156	436	34	0.0779817	0.217949	HP:0012072	HP	Aciduria
4.03134e-05	41	436	16	0.0366972	0.390244	HP:0040276	HP	Adenocarcinoma of the colon
5.41233e-05	707	436	94	0.215596	0.132956	HP:0001903	HP	Anemia
5.75568e-05	206	436	40	0.0917431	0.194175	HP:0001644	HP	Dilated cardiomyopathy
6.52153e-05	160	436	34	0.0779817	0.2125	HP:0032943	HP	Abnormal urine pH
8.96547e-05	43	436	16	0.0366972	0.372093	HP:0001896	HP	Reticulocytopenia
0.000112175	85	436	23	0.0527523	0.270588	HP:0011902	HP	Abnormal hemoglobin
0.000138634	61	436	19	0.043578	0.311475	HP:0012131	HP	Abnormal number of erythroid precursors
0.000142305	86	436	23	0.0527523	0.267442	HP:0001894	HP	Thrombocytosis
0.000171577	21	436	11	0.0252294	0.52381	HP:0200125	HP	Mitochondrial respiratory chain defects
0.000225049	676	436	89	0.204128	0.131657	HP:0001637	HP	Abnormal myocardium morphology
0.000243015	14	436	9	0.0206422	0.642857	HP:0007067	HP	Distal peripheral sensory neuropathy
0.000269447	46	436	16	0.0366972	0.347826	HP:0040275	HP	Adenocarcinoma of the large intestine
0.000303534	11	436	8	0.0183486	0.727273	HP:0007768	HP	Central retinal vessel vascular tortuosity
0.000323803	244	436	43	0.0986239	0.17623	HP:0012103	HP	Abnormality of the mitochondrion
0.000526012	1600	436	171	0.392202	0.106875	HP:0032180	HP	Abnormal circulating metabolite concentration
0.000573614	54	436	17	0.0389908	0.314815	HP:0003737	HP	Mitochondrial myopathy
0.000577942	1962	436	201	0.461009	0.102446	HP:0012337	HP	Abnormal homeostasis
0.000581277	60	436	18	0.0412844	0.3	HP:0000912	HP	Sprengel anomaly
0.00063785	43	436	15	0.0344037	0.348837	HP:0002913	HP	Myoglobinuria
0.000651193	630	436	83	0.190367	0.131746	HP:0001638	HP	Cardiomyopathy
0.000731454	49	436	16	0.0366972	0.326531	HP:0009999	HP	Partial duplication of the phalanx of hand
0.000731454	49	436	16	0.0366972	0.326531	HP:0009944	HP	Partial duplication of thumb phalanx
0.00094718	194	436	36	0.0825688	0.185567	HP:0031546	HP	Cardiac conduction abnormality
0.00120572	16	436	9	0.0206422	0.5625	HP:0005157	HP	Concentric hypertrophic cardiomyopathy
0.00129538	180	436	34	0.0779817	0.188889	HP:0000980	HP	Pallor
0.00135523	51	436	16	0.0366972	0.313725	HP:0040273	HP	Adenocarcinoma of the intestines
0.00169039	64	436	18	0.0412844	0.28125	HP:0009777	HP	Absent thumb
0.00217334	65	436	18	0.0412844	0.276923	HP:0001790	HP	Nonimmune hydrops fetalis
0.00238761	17	436	9	0.0206422	0.529412	HP:0100027	HP	Recurrent pancreatitis
0.00260883	630	436	81	0.18578	0.128571	HP:0011675	HP	Arrhythmia
0.00277817	66	436	18	0.0412844	0.272727	HP:0000185	HP	Cleft soft palate
0.00290004	10	436	7	0.016055	0.7	HP:0100611	HP	Multiple glomerular cysts
0.00293818	246	436	41	0.0940367	0.166667	HP:0002151	HP	Increased circulating lactate concentration
0.00295758	393	436	57	0.130734	0.145038	HP:0001298	HP	Encephalopathy
0.00447929	14	436	8	0.0183486	0.571429	HP:0000631	HP	Retinal arterial tortuosity
0.00462502	765	436	93	0.213303	0.121569	HP:0000745	HP	Abnormal diminished volition
0.00572699	684	436	85	0.194954	0.124269	HP:0030956	HP	Abnormality of cardiovascular system electrophysiology
0.00626425	218	436	37	0.0848624	0.169725	HP:0010972	HP	Anemia of inadequate production
0.00702927	70	436	18	0.0412844	0.257143	HP:0009942	HP	Duplication of thumb phalanx
0.00707227	57	436	16	0.0366972	0.280702	HP:0003200	HP	Ragged-red muscle fibers
0.00744392	11	436	7	0.016055	0.636364	HP:0007327	HP	Mixed demyelinating and axonal polyneuropathy
0.0079686	129	436	26	0.059633	0.20155	HP:0000124	HP	Renal tubular dysfunction
0.00848743	34	436	12	0.0275229	0.352941	HP:0004309	HP	Ventricular preexcitation
0.00994185	115	436	24	0.0550459	0.208696	HP:0007141	HP	Sensorimotor neuropathy
0.0116498	116	436	24	0.0550459	0.206897	HP:0010996	HP	Abnormal circulating monocarboxylic acid concentration
0.0127416	53	436	15	0.0344037	0.283019	HP:0003738	HP	Exercise-induced myalgia
0.0131215	1723	436	175	0.401376	0.101567	HP:0001871	HP	Abnormality of blood and blood-forming tissues
0.0140383	102	436	22	0.0504587	0.215686	HP:0009380	HP	Finger aplasia
0.01724	167	436	30	0.0688073	0.179641	HP:0003546	HP	Exercise intolerance
0.0190761	89	436	20	0.0458716	0.224719	HP:0000630	HP	Abnormal retinal artery morphology
0.0214909	120	436	24	0.0550459	0.2	HP:6000231	HP	Abnormal tissue enzyme concentration or activity
0.0223573	26	436	10	0.0229358	0.384615	HP:0007763	HP	Retinal telangiectasia
0.0238333	3364	436	302	0.692661	0.0897741	HP:0003011	HP	Abnormality of the musculature
0.0247598	222	436	36	0.0825688	0.162162	HP:0003326	HP	Myalgia
0.0266381	9	436	6	0.0137615	0.666667	HP:0003652	HP	Recurrent myoglobinuria
0.0266629	775	436	91	0.208716	0.117419	HP:0011014	HP	Abnormal glucose homeostasis
0.026665	56	436	15	0.0344037	0.267857	HP:0002045	HP	Hypothermia
0.0281206	146	436	27	0.0619266	0.184932	HP:0001421	HP	Abnormality of the musculature of the hand
0.0287292	138	436	26	0.059633	0.188406	HP:0000519	HP	Developmental cataract
0.0289882	130	436	25	0.0573394	0.192308	HP:0002490	HP	Increased CSF lactate
0.0289882	130	436	25	0.0573394	0.192308	HP:0030085	HP	Abnormal CSF lactate concentration
0.0332853	123	436	24	0.0550459	0.195122	HP:0001712	HP	Left ventricular hypertrophy
0.0332939	131	436	25	0.0573394	0.19084	HP:0001992	HP	Organic aciduria
0.0337312	13	436	7	0.016055	0.538462	HP:0003756	HP	Skeletal myopathy
0.0338185	308	436	45	0.103211	0.146104	HP:0001639	HP	Hypertrophic cardiomyopathy
0.0349784	156	436	28	0.0642202	0.179487	HP:0004308	HP	Ventricular arrhythmia
0.0353181	318	436	46	0.105505	0.144654	HP:0004303	HP	Abnormal muscle fiber morphology
0.0365696	71	436	17	0.0389908	0.239437	HP:0002572	HP	Episodic vomiting
0.0365696	71	436	17	0.0389908	0.239437	HP:0033108	HP	Abnormal circulating proteinogenic amino acid derivative concentration
0.0429016	109	436	22	0.0504587	0.201835	HP:0000096	HP	Glomerular sclerosis
0.0433154	79	436	18	0.0412844	0.227848	HP:0001087	HP	Developmental glaucoma
0.0445184	72	436	17	0.0389908	0.236111	HP:0001199	HP	Triphalangeal thumb
0.0465323	184	436	31	0.0711009	0.168478	HP:0003112	HP	Abnormal circulating amino acid concentration
0.0471914	312	436	45	0.103211	0.144231	HP:0001635	HP	Congestive heart failure
0.0488827	87	436	19	0.043578	0.218391	HP:0001987	HP	Hyperammonemia
0.0492204	450	436	59	0.135321	0.131111	HP:0100659	HP	Abnormal cerebral vascular morphology
0.0493906	18	436	8	0.0183486	0.444444	HP:0001930	HP	Nonspherocytic hemolytic anemia
2.76595e-18	104	545	45	0.0825688	0.432692	KEGG:03010	KEGG	Ribosome
1.85388e-07	48	545	20	0.0366972	0.416667	KEGG:00280	KEGG	Valine, leucine and isoleucine degradation
2.44458e-06	115	545	31	0.0568807	0.269565	KEGG:00190	KEGG	Oxidative phosphorylation
5.65246e-06	95	545	27	0.0495413	0.284211	KEGG:01200	KEGG	Carbon metabolism
0.000136941	23	545	11	0.0201835	0.478261	KEGG:00640	KEGG	Propanoate metabolism
0.00410916	26	545	10	0.0183486	0.384615	KEGG:00020	KEGG	Citrate cycle (TCA cycle)
0.00852593	28	545	10	0.0183486	0.357143	KEGG:00630	KEGG	Glyoxylate and dicarboxylate metabolism
0.00854203	122	545	25	0.0458716	0.204918	KEGG:04260	KEGG	Cardiac muscle contraction
0.00879622	56	545	15	0.0275229	0.267857	KEGG:00010	KEGG	Glycolysis / Gluconeogenesis
0.0105949	45	545	13	0.0238532	0.288889	KEGG:00071	KEGG	Fatty acid degradation
0.0135167	46	545	13	0.0238532	0.282609	KEGG:04216	KEGG	Ferroptosis
0.0174928	1426	545	169	0.310092	0.118513	KEGG:01100	KEGG	Metabolic pathways
0.0330883	50	545	13	0.0238532	0.26	KEGG:00330	KEGG	Arginine and proline metabolism
1.38823e-19	91	267	43	0.161049	0.472527	REAC:R-DRE-156827	REAC	L13a-mediated translational silencing of Ceruloplasmin expression
5.17424e-19	85	267	41	0.153558	0.482353	REAC:R-DRE-72689	REAC	Formation of a pool of free 40S subunits
3.30636e-18	80	267	39	0.146067	0.4875	REAC:R-DRE-1799339	REAC	SRP-dependent cotranslational protein targeting to membrane
5.33045e-18	98	267	43	0.161049	0.438776	REAC:R-DRE-975957	REAC	Nonsense Mediated Decay (NMD) enhanced by the Exon Junction Complex (EJC)
5.33045e-18	98	267	43	0.161049	0.438776	REAC:R-DRE-927802	REAC	Nonsense-Mediated Decay (NMD)
5.33045e-18	98	267	43	0.161049	0.438776	REAC:R-DRE-72613	REAC	Eukaryotic Translation Initiation
1.03016e-17	82	267	39	0.146067	0.47561	REAC:R-DRE-975956	REAC	Nonsense Mediated Decay (NMD) independent of the Exon Junction Complex (EJC)
2.88816e-17	97	267	42	0.157303	0.43299	REAC:R-DRE-72737	REAC	Cap-dependent Translation Initiation
7.62087e-14	159	267	50	0.187266	0.314465	REAC:R-DRE-72766	REAC	Translation
4.68077e-12	224	267	58	0.217228	0.258929	REAC:R-DRE-8953854	REAC	Metabolism of RNA
1.05317e-09	49	267	23	0.0861423	0.469388	REAC:R-DRE-72702	REAC	Ribosomal scanning and start codon recognition
1.11331e-09	45	267	22	0.082397	0.488889	REAC:R-DRE-72695	REAC	Formation of the ternary complex, and subsequently, the 43S complex
1.85866e-06	100	267	29	0.108614	0.29	REAC:R-DRE-1428517	REAC	Aerobic respiration and respiratory electron transport
0.00113846	67	267	19	0.071161	0.283582	REAC:R-DRE-611105	REAC	Respiratory electron transport
0.00590843	34	267	12	0.0449438	0.352941	REAC:R-DRE-6799198	REAC	Complex I biogenesis
9.08851e-06	3236	1491	262	0.175721	0.0809642	TF:M01145_1	TF	Factor: c-Myc; motif: RACCACGTGCTC; match class: 1
1.94308e-05	5942	1491	438	0.293763	0.0737126	TF:M07601	TF	Factor: C-Myc; motif: NGCCACGTGNN
2.61594e-05	6979	1491	503	0.337357	0.0720734	TF:M00615_1	TF	Factor: c-Myc:Max; motif: NNNNNNNCACGTGNNNNNNN; match class: 1
2.61594e-05	6979	1491	503	0.337357	0.0720734	TF:M00615	TF	Factor: c-Myc:Max; motif: NNNNNNNCACGTGNNNNNNN
2.93096e-05	4269	1491	328	0.219987	0.076833	TF:M08868	TF	Factor: ARNTLIKE; motif: NNNSCACGTG
2.95075e-05	3847	1491	300	0.201207	0.0779828	TF:M00799	TF	Factor: Myc; motif: CACGTGS
4.06647e-05	4329	1491	331	0.221999	0.0764611	TF:M01154	TF	Factor: c-Myc; motif: KACCACGTGSYY
4.80448e-05	6774	1491	488	0.327297	0.0720402	TF:M00118_1	TF	Factor: c-Myc:Max; motif: NNACCACGTGGTNN; match class: 1
4.80448e-05	6774	1491	488	0.327297	0.0720402	TF:M00118	TF	Factor: c-Myc:Max; motif: NNACCACGTGGTNN
9.12551e-05	2692	1491	219	0.146881	0.0813522	TF:M01154_1	TF	Factor: c-Myc; motif: KACCACGTGSYY; match class: 1
0.000131077	1249	1491	116	0.0778001	0.0928743	TF:M08869	TF	Factor: CLOCKBMAL; motif: NNNWCACGTGGN
0.000424482	5088	1491	373	0.250168	0.0733097	TF:M01145	TF	Factor: c-Myc; motif: RACCACGTGCTC
0.000497406	7818	1491	545	0.365526	0.0697109	TF:M00119	TF	Factor: Max; motif: NNANCACGTGNTNN
0.000497406	7818	1491	545	0.365526	0.0697109	TF:M00119_1	TF	Factor: Max; motif: NNANCACGTGNTNN; match class: 1
0.000583802	3844	1491	291	0.195171	0.0757024	TF:M07601_1	TF	Factor: C-Myc; motif: NGCCACGTGNN; match class: 1
0.00203032	1423	1491	123	0.082495	0.0864371	TF:M00123_1	TF	Factor: c-Myc:Max; motif: NANCACGTGNNW; match class: 1
0.0123786	1256	1491	107	0.0717639	0.0851911	TF:M00799_1	TF	Factor: Myc; motif: CACGTGS; match class: 1
0.0144526	4806	1491	342	0.229376	0.071161	TF:M03867	TF	Factor: c-Myc; motif: CACGTGGC
0.0170699	43	1491	10	0.00670691	0.232558	TF:M08869_1	TF	Factor: CLOCKBMAL; motif: NNNWCACGTGGN; match class: 1
5.07185e-16	62	177	35	0.19774	0.564516	WP:WP324	WP	Cytoplasmic ribosomal proteins
3.61765e-07	71	177	27	0.152542	0.380282	WP:WP1339	WP	Electron transport chain
0.00794144	43	177	14	0.079096	0.325581	WP:WP1335	WP	Oxidative phosphorylation
0.00831985	25	177	10	0.0564972	0.4	WP:WP19	WP	TCA cycle
0.0448563	35	177	11	0.0621469	0.314286	WP:WP1356	WP	Glycolysis and gluconeogenesis
filter: 20 counts, 1SD on median
p_value	term_size	query_size	intersection_size	precision	recall	term_id	source	term_name
2.98297e-06	20	223	10	0.044843	0.5	GO:0042254	GO:BP	ribosome biogenesis
7.16838e-05	198	223	28	0.125561	0.141414	GO:0009056	GO:BP	catabolic process
0.000633514	14	223	7	0.0313901	0.5	GO:0016072	GO:BP	rRNA metabolic process
0.000939758	10	223	6	0.0269058	0.6	GO:0006364	GO:BP	rRNA processing
0.00679353	13	223	6	0.0269058	0.461538	GO:1905037	GO:BP	autophagosome organization
0.00679353	13	223	6	0.0269058	0.461538	GO:0000045	GO:BP	autophagosome assembly
0.0139576	177	223	22	0.0986547	0.124294	GO:0009893	GO:BP	positive regulation of metabolic process
3.29996e-17	1577	225	120	0.533333	0.0760938	GO:0005737	GO:CC	cytoplasm
1.26316e-10	155	225	28	0.124444	0.180645	GO:0005739	GO:CC	mitochondrion
2.38653e-08	2310	225	131	0.582222	0.05671	GO:0043231	GO:CC	intracellular membrane-bounded organelle
1.60488e-07	2368	225	131	0.582222	0.0553209	GO:0043227	GO:CC	membrane-bounded organelle
4.48529e-06	211	225	26	0.115556	0.123223	GO:0005829	GO:CC	cytosol
6.33322e-06	55	225	13	0.0577778	0.236364	GO:0005740	GO:CC	mitochondrial envelope
0.000177207	72	225	13	0.0577778	0.180556	GO:0031967	GO:CC	organelle envelope
0.000188709	4	225	4	0.0177778	1	GO:0031970	GO:CC	organelle envelope lumen
0.000188709	4	225	4	0.0177778	1	GO:0005758	GO:CC	mitochondrial intermembrane space
0.000188997	12	225	6	0.0266667	0.5	GO:0022626	GO:CC	cytosolic ribosome
0.000603503	105	225	15	0.0666667	0.142857	GO:0005654	GO:CC	nucleoplasm
0.0014796	10	225	5	0.0222222	0.5	GO:0022625	GO:CC	cytosolic large ribosomal subunit
0.00161529	52	225	10	0.0444444	0.192308	GO:0061695	GO:CC	transferase complex, transferring phosphorus-containing groups
0.00219282	207	225	21	0.0933333	0.101449	GO:1902494	GO:CC	catalytic complex
0.00838949	21	225	6	0.0266667	0.285714	GO:0044391	GO:CC	ribosomal subunit
0.00884769	51	225	9	0.04	0.176471	GO:0031966	GO:CC	mitochondrial membrane
0.0103446	118	225	14	0.0622222	0.118644	GO:1990234	GO:CC	transferase complex
0.0201749	4	225	3	0.0133333	0.75	GO:0030684	GO:CC	preribosome
0.021377	16	225	5	0.0222222	0.3125	GO:0005776	GO:CC	autophagosome
0.021377	16	225	5	0.0222222	0.3125	GO:0015934	GO:CC	large ribosomal subunit
0.0369317	4361	225	183	0.813333	0.0419629	GO:0005622	GO:CC	intracellular anatomical structure
0.0468993	28	225	6	0.0266667	0.214286	GO:0005743	GO:CC	mitochondrial inner membrane
7.4363e-08	2807	210	156	0.742857	0.0555753	GO:0005488	GO:MF	binding
3.42935e-07	1111	210	82	0.390476	0.0738074	GO:0043167	GO:MF	ion binding
4.25936e-07	1136	210	83	0.395238	0.0730634	GO:0036094	GO:MF	small molecule binding
2.47148e-05	1192	210	81	0.385714	0.067953	GO:0003824	GO:MF	catalytic activity
4.43694e-05	460	210	42	0.2	0.0913043	GO:1901363	GO:MF	heterocyclic compound binding
8.58473e-05	437	210	40	0.190476	0.0915332	GO:0000166	GO:MF	nucleotide binding
8.58473e-05	437	210	40	0.190476	0.0915332	GO:1901265	GO:MF	nucleoside phosphate binding
0.000130273	461	210	41	0.195238	0.0889371	GO:0043168	GO:MF	anion binding
0.000130606	93	210	16	0.0761905	0.172043	GO:0140640	GO:MF	catalytic activity, acting on a nucleic acid
0.000302866	309	210	31	0.147619	0.100324	GO:0005524	GO:MF	ATP binding
0.000337314	409	210	37	0.17619	0.0904645	GO:0035639	GO:MF	purine ribonucleoside triphosphate binding
0.000373225	312	210	31	0.147619	0.099359	GO:0032559	GO:MF	adenyl ribonucleotide binding
0.000402966	412	210	37	0.17619	0.0898058	GO:0032555	GO:MF	purine ribonucleotide binding
0.000427367	413	210	37	0.17619	0.0895884	GO:0032553	GO:MF	ribonucleotide binding
0.000600172	319	210	31	0.147619	0.0971787	GO:0030554	GO:MF	adenyl nucleotide binding
0.000605066	419	210	37	0.17619	0.0883055	GO:0017076	GO:MF	purine nucleotide binding
0.000975239	52	210	11	0.052381	0.211538	GO:0140098	GO:MF	catalytic activity, acting on RNA
0.00103586	446	210	38	0.180952	0.0852018	GO:0097367	GO:MF	carbohydrate derivative binding
0.00372599	735	210	52	0.247619	0.0707483	GO:0005515	GO:MF	protein binding
0.0117397	726	210	50	0.238095	0.0688705	GO:0046872	GO:MF	metal ion binding
0.0180636	738	210	50	0.238095	0.0677507	GO:0043169	GO:MF	cation binding
0.0403015	116	210	14	0.0666667	0.12069	GO:0140657	GO:MF	ATP-dependent activity
0.0407178	1655	210	91	0.433333	0.0549849	GO:0097159	GO:MF	organic cyclic compound binding
0.0499035	4	210	3	0.0142857	0.75	GO:0051087	GO:MF	protein-folding chaperone binding
7.0283e-09	190	470	47	0.1	0.247368	HP:0003128	HP	Lactic acidosis
2.87102e-08	12	470	11	0.0234043	0.916667	HP:0000576	HP	Centrocecal scotoma
1.27315e-07	455	470	79	0.168085	0.173626	HP:0001941	HP	Acidosis
3.21468e-07	11	470	10	0.0212766	0.909091	HP:0020120	HP	Retinal nerve fiber edema
3.21468e-07	11	470	10	0.0212766	0.909091	HP:0032036	HP	Reduced contrast sensitivity
1.30348e-06	3364	470	342	0.72766	0.101665	HP:0003011	HP	Abnormality of the musculature
1.47894e-06	495	470	81	0.17234	0.163636	HP:0004360	HP	Abnormality of acid-base homeostasis
6.68189e-06	39	470	17	0.0361702	0.435897	HP:0008316	HP	Abnormal mitochondria in muscle tissue
8.44827e-06	54	470	20	0.0425532	0.37037	HP:0030272	HP	Abnormal erythrocyte enzyme concentration or activity
1.40779e-05	219	470	45	0.0957447	0.205479	HP:0003287	HP	Abnormality of mitochondrial metabolism
2.9435e-05	194	470	41	0.087234	0.21134	HP:0031546	HP	Cardiac conduction abnormality
3.34291e-05	29	470	14	0.0297872	0.482759	HP:0002331	HP	Recurrent paroxysmal headache
3.90275e-05	9	470	8	0.0170213	0.888889	HP:0001112	HP	Leber optic atrophy
4.77479e-05	18	470	11	0.0234043	0.611111	HP:0020119	HP	Abnormal retinal nerve fiber layer morphology
6.44254e-05	15	470	10	0.0212766	0.666667	HP:0001427	HP	Mitochondrial inheritance
6.74312e-05	318	470	56	0.119149	0.176101	HP:0004303	HP	Abnormal muscle fiber morphology
6.84353e-05	60	470	20	0.0425532	0.333333	HP:0000114	HP	Proximal tubulopathy
8.44141e-05	271	470	50	0.106383	0.184502	HP:0001254	HP	Lethargy
0.00014339	419	470	67	0.142553	0.159905	HP:0004354	HP	Abnormal circulating carboxylic acid concentration
0.000156573	244	470	46	0.0978723	0.188525	HP:0012103	HP	Abnormality of the mitochondrion
0.000197146	42	470	16	0.0340426	0.380952	HP:0011904	HP	Persistence of hemoglobin F
0.000199067	28	470	13	0.0276596	0.464286	HP:0031640	HP	Abnormal radial artery morphology
0.000199067	28	470	13	0.0276596	0.464286	HP:0030270	HP	Elevated red cell adenosine deaminase activity
0.000199067	28	470	13	0.0276596	0.464286	HP:0020118	HP	Radial artery aplasia
0.000233195	64	470	20	0.0425532	0.3125	HP:0005518	HP	Increased mean corpuscular volume
0.000243423	53	470	18	0.0382979	0.339623	HP:0003738	HP	Exercise-induced myalgia
0.000243851	156	470	34	0.0723404	0.217949	HP:0012072	HP	Aciduria
0.000290155	43	470	16	0.0340426	0.372093	HP:0002913	HP	Myoglobinuria
0.000333223	630	470	89	0.189362	0.14127	HP:0001638	HP	Cardiomyopathy
0.000333648	29	470	13	0.0276596	0.448276	HP:4000209	HP	Abnormal erythrocyte adenosine deaminase activity
0.000333648	29	470	13	0.0276596	0.448276	HP:0005532	HP	Macrocytic dyserythropoietic anemia
0.000359184	2945	470	299	0.63617	0.101528	HP:0011804	HP	Abnormal muscle physiology
0.000414917	3010	470	304	0.646809	0.100997	HP:0001939	HP	Abnormality of metabolism/homeostasis
0.00041928	21	470	11	0.0234043	0.52381	HP:0200125	HP	Mitochondrial respiratory chain defects
0.000465964	160	470	34	0.0723404	0.2125	HP:0032943	HP	Abnormal urine pH
0.000515738	206	470	40	0.0851064	0.194175	HP:0001644	HP	Dilated cardiomyopathy
0.00052507	14	470	9	0.0191489	0.642857	HP:0007067	HP	Distal peripheral sensory neuropathy
0.000614844	11	470	8	0.0170213	0.727273	HP:0007768	HP	Central retinal vessel vascular tortuosity
0.00113666	336	470	55	0.117021	0.16369	HP:0001446	HP	Abnormality of the musculature of the upper limbs
0.00115314	676	470	92	0.195745	0.136095	HP:0001637	HP	Abnormal myocardium morphology
0.00153752	71	470	20	0.0425532	0.28169	HP:0002572	HP	Episodic vomiting
0.00171004	12	470	8	0.0170213	0.666667	HP:0007159	HP	Fluctuations in consciousness
0.00171004	12	470	8	0.0170213	0.666667	HP:0012766	HP	Widened cerebral subarachnoid space
0.00188669	54	470	17	0.0361702	0.314815	HP:0003737	HP	Mitochondrial myopathy
0.00206107	33	470	13	0.0276596	0.393939	HP:0012133	HP	Erythroid hypoplasia
0.00213527	308	470	51	0.108511	0.165584	HP:0001639	HP	Hypertrophic cardiomyopathy
0.00225912	1962	470	212	0.451064	0.108053	HP:0012337	HP	Abnormal homeostasis
0.00257503	16	470	9	0.0191489	0.5625	HP:0005157	HP	Concentric hypertrophic cardiomyopathy
0.00259726	630	470	86	0.182979	0.136508	HP:0011675	HP	Arrhythmia
0.00308618	34	470	13	0.0276596	0.382353	HP:0012410	HP	Pure red cell aplasia
0.00316785	74	470	20	0.0425532	0.27027	HP:0025065	HP	Abnormal mean corpuscular volume
0.0035815	693	470	92	0.195745	0.132756	HP:0033354	HP	Abnormal urine metabolite level
0.00370392	246	470	43	0.0914894	0.174797	HP:0002151	HP	Increased circulating lactate concentration
0.0041222	13	470	8	0.0170213	0.615385	HP:0003756	HP	Skeletal myopathy
0.00421899	40	470	14	0.0297872	0.35	HP:0006758	HP	Malignant genitourinary tract tumor
0.00440953	57	470	17	0.0361702	0.298246	HP:0003200	HP	Ragged-red muscle fibers
0.00443228	145	470	30	0.0638298	0.206897	HP:0000465	HP	Webbed neck
0.0048739	2187	470	230	0.489362	0.105167	HP:0011805	HP	Abnormal skeletal muscle morphology
0.00492846	387	470	59	0.125532	0.152455	HP:0003198	HP	Myopathy
0.00506957	46	470	15	0.0319149	0.326087	HP:0001895	HP	Normochromic anemia
0.00544463	10	470	7	0.0148936	0.7	HP:0100611	HP	Multiple glomerular cysts
0.00623502	26	470	11	0.0234043	0.423077	HP:0007763	HP	Retinal telangiectasia
0.00695268	823	470	104	0.221277	0.126367	HP:0430071	HP	Abnormal circulating organic compound concentration
0.00704252	684	470	90	0.191489	0.131579	HP:0030956	HP	Abnormality of cardiovascular system electrophysiology
0.00884204	358	470	55	0.117021	0.153631	HP:0003236	HP	Elevated circulating creatine kinase concentration
0.00891838	14	470	8	0.0170213	0.571429	HP:0000631	HP	Retinal arterial tortuosity
0.00997391	779	470	99	0.210638	0.127086	HP:0001877	HP	Abnormal erythrocyte morphology
0.0125875	87	470	21	0.0446809	0.241379	HP:0001987	HP	Hyperammonemia
0.0131791	38	470	13	0.0276596	0.342105	HP:0002669	HP	Osteosarcoma
0.0138968	11	470	7	0.0148936	0.636364	HP:0007327	HP	Mixed demyelinating and axonal polyneuropathy
0.0141935	123	470	26	0.0553191	0.211382	HP:0001712	HP	Left ventricular hypertrophy
0.0157666	707	470	91	0.193617	0.128713	HP:0001903	HP	Anemia
0.0163664	56	470	16	0.0340426	0.285714	HP:0002045	HP	Hypothermia
0.017219	393	470	58	0.123404	0.147583	HP:0001298	HP	Encephalopathy
0.0182857	39	470	13	0.0276596	0.333333	HP:0001227	HP	Abnormality of the thenar eminence
0.0183236	69	470	18	0.0382979	0.26087	HP:0000544	HP	External ophthalmoplegia
0.0208487	34	470	12	0.0255319	0.352941	HP:0004309	HP	Ventricular preexcitation
0.0227943	70	470	18	0.0382979	0.257143	HP:0001271	HP	Polyneuropathy
0.0246885	856	470	105	0.223404	0.122664	HP:0034684	HP	Abnormal enzyme concentration or activity
0.0317215	167	470	31	0.0659574	0.185629	HP:0003546	HP	Exercise intolerance
0.0319904	92	470	21	0.0446809	0.228261	HP:0004312	HP	Abnormal reticulocyte morphology
0.0328125	1600	470	174	0.370213	0.10875	HP:0032180	HP	Abnormal circulating metabolite concentration
0.0339424	41	470	13	0.0276596	0.317073	HP:0040276	HP	Adenocarcinoma of the colon
0.0351997	873	470	106	0.225532	0.12142	HP:0003110	HP	Abnormality of urine homeostasis
0.0364852	312	470	48	0.102128	0.153846	HP:0001635	HP	Congestive heart failure
0.0380438	86	470	20	0.0425532	0.232558	HP:0001894	HP	Thrombocytosis
0.0425039	377	470	55	0.117021	0.145889	HP:0040081	HP	Abnormal circulating creatine kinase concentration
0.0429283	60	470	16	0.0340426	0.266667	HP:0000912	HP	Sprengel anomaly
0.0440946	194	470	34	0.0723404	0.175258	HP:0001714	HP	Ventricular hypertrophy
0.0451902	21	470	9	0.0191489	0.428571	HP:0007183	HP	Focal T2 hyperintense basal ganglia lesion
2.26498e-14	104	591	42	0.071066	0.403846	KEGG:03010	KEGG	Ribosome
1.05632e-07	95	591	31	0.0524535	0.326316	KEGG:01200	KEGG	Carbon metabolism
4.42807e-06	115	591	32	0.0541455	0.278261	KEGG:00190	KEGG	Oxidative phosphorylation
2.74035e-05	48	591	18	0.0304569	0.375	KEGG:00280	KEGG	Valine, leucine and isoleucine degradation
0.000301887	23	591	11	0.0186125	0.478261	KEGG:00640	KEGG	Propanoate metabolism
0.00296515	28	591	11	0.0186125	0.392857	KEGG:00630	KEGG	Glyoxylate and dicarboxylate metabolism
0.00585	45	591	14	0.0236887	0.311111	KEGG:00071	KEGG	Fatty acid degradation
0.00595053	56	591	16	0.0270728	0.285714	KEGG:00010	KEGG	Glycolysis / Gluconeogenesis
0.00809436	26	591	10	0.0169205	0.384615	KEGG:00020	KEGG	Citrate cycle (TCA cycle)
0.0119857	122	591	26	0.0439932	0.213115	KEGG:04260	KEGG	Cardiac muscle contraction
0.0266727	40	591	12	0.0203046	0.3	KEGG:00620	KEGG	Pyruvate metabolism
0.0297063	46	591	13	0.0219966	0.282609	KEGG:04216	KEGG	Ferroptosis
0.0384903	65	591	16	0.0270728	0.246154	KEGG:03008	KEGG	Ribosome biogenesis in eukaryotes
0.0386049	36	591	11	0.0186125	0.305556	KEGG:00970	KEGG	Aminoacyl-tRNA biosynthesis
1.35867e-15	91	300	41	0.136667	0.450549	REAC:R-DRE-156827	REAC	L13a-mediated translational silencing of Ceruloplasmin expression
4.30796e-15	85	300	39	0.13	0.458824	REAC:R-DRE-72689	REAC	Formation of a pool of free 40S subunits
2.23226e-14	80	300	37	0.123333	0.4625	REAC:R-DRE-1799339	REAC	SRP-dependent cotranslational protein targeting to membrane
3.64996e-14	98	300	41	0.136667	0.418367	REAC:R-DRE-72613	REAC	Eukaryotic Translation Initiation
6.17953e-14	82	300	37	0.123333	0.45122	REAC:R-DRE-975956	REAC	Nonsense Mediated Decay (NMD) independent of the Exon Junction Complex (EJC)
1.63367e-13	97	300	40	0.133333	0.412371	REAC:R-DRE-72737	REAC	Cap-dependent Translation Initiation
2.50862e-13	98	300	40	0.133333	0.408163	REAC:R-DRE-927802	REAC	Nonsense-Mediated Decay (NMD)
2.50862e-13	98	300	40	0.133333	0.408163	REAC:R-DRE-975957	REAC	Nonsense Mediated Decay (NMD) enhanced by the Exon Junction Complex (EJC)
1.04597e-09	159	300	47	0.156667	0.295597	REAC:R-DRE-72766	REAC	Translation
1.34305e-08	45	300	22	0.0733333	0.488889	REAC:R-DRE-72695	REAC	Formation of the ternary complex, and subsequently, the 43S complex
1.36512e-08	224	300	56	0.186667	0.25	REAC:R-DRE-8953854	REAC	Metabolism of RNA
1.38893e-08	49	300	23	0.0766667	0.469388	REAC:R-DRE-72702	REAC	Ribosomal scanning and start codon recognition
3.02103e-05	100	300	29	0.0966667	0.29	REAC:R-DRE-1428517	REAC	Aerobic respiration and respiratory electron transport
0.00701338	67	300	19	0.0633333	0.283582	REAC:R-DRE-611105	REAC	Respiratory electron transport
0.0212015	34	300	12	0.04	0.352941	REAC:R-DRE-6799198	REAC	Complex I biogenesis
5.88227e-08	6774	1655	558	0.33716	0.0823738	TF:M00118	TF	Factor: c-Myc:Max; motif: NNACCACGTGGTNN
5.88227e-08	6774	1655	558	0.33716	0.0823738	TF:M00118_1	TF	Factor: c-Myc:Max; motif: NNACCACGTGGTNN; match class: 1
7.5193e-08	5942	1655	498	0.300906	0.0838102	TF:M07601	TF	Factor: C-Myc; motif: NGCCACGTGNN
7.62646e-08	4269	1655	376	0.22719	0.0880768	TF:M08868	TF	Factor: ARNTLIKE; motif: NNNSCACGTG
8.82122e-08	2692	1655	256	0.154683	0.0950966	TF:M01154_1	TF	Factor: c-Myc; motif: KACCACGTGSYY; match class: 1
9.08074e-08	4329	1655	380	0.229607	0.0877801	TF:M01154	TF	Factor: c-Myc; motif: KACCACGTGSYY
1.40447e-07	3847	1655	343	0.207251	0.0891604	TF:M00799	TF	Factor: Myc; motif: CACGTGS
3.05933e-07	3236	1655	295	0.178248	0.0911619	TF:M01145_1	TF	Factor: c-Myc; motif: RACCACGTGCTC; match class: 1
3.65666e-07	6979	1655	567	0.342598	0.0812437	TF:M00615	TF	Factor: c-Myc:Max; motif: NNNNNNNCACGTGNNNNNNN
3.65666e-07	6979	1655	567	0.342598	0.0812437	TF:M00615_1	TF	Factor: c-Myc:Max; motif: NNNNNNNCACGTGNNNNNNN; match class: 1
1.00721e-06	5088	1655	429	0.259215	0.084316	TF:M01145	TF	Factor: c-Myc; motif: RACCACGTGCTC
2.88686e-06	7818	1655	619	0.374018	0.0791763	TF:M00119_1	TF	Factor: Max; motif: NNANCACGTGNTNN; match class: 1
2.88686e-06	7818	1655	619	0.374018	0.0791763	TF:M00119	TF	Factor: Max; motif: NNANCACGTGNTNN
8.57811e-05	1423	1655	141	0.0851964	0.0990864	TF:M00123_1	TF	Factor: c-Myc:Max; motif: NANCACGTGNNW; match class: 1
9.13462e-05	3844	1655	325	0.196375	0.0845473	TF:M07601_1	TF	Factor: C-Myc; motif: NGCCACGTGNN; match class: 1
0.0018238	12498	1655	910	0.549849	0.0728116	TF:M00791	TF	Factor: HNF3; motif: NWRARYAAAYANN
0.00303112	1256	1655	120	0.0725076	0.0955414	TF:M00799_1	TF	Factor: Myc; motif: CACGTGS; match class: 1
0.00872059	1249	1655	117	0.0706949	0.0936749	TF:M08869	TF	Factor: CLOCKBMAL; motif: NNNWCACGTGGN
0.0168593	12312	1655	887	0.535952	0.0720435	TF:M01261	TF	Factor: HNF3A; motif: RWGTAAACAN
0.0242367	4806	1655	374	0.225982	0.0778194	TF:M03867	TF	Factor: c-Myc; motif: CACGTGGC
0.028813	1601	1655	141	0.0851964	0.08807	TF:M08868_1	TF	Factor: ARNTLIKE; motif: NNNSCACGTG; match class: 1
0.0466747	3033	1655	245	0.148036	0.0807781	TF:M00292_1	TF	Factor: Freac-4; motif: CTWAWGTAAACANWGN; match class: 1
7.39786e-13	62	180	32	0.177778	0.516129	WP:WP324	WP	Cytoplasmic ribosomal proteins
1.02827e-07	71	180	28	0.155556	0.394366	WP:WP1339	WP	Electron transport chain
0.00903188	43	180	14	0.0777778	0.325581	WP:WP1335	WP	Oxidative phosphorylation
0.00910006	25	180	10	0.0555556	0.4	WP:WP19	WP	TCA cycle
0.0489574	35	180	11	0.0611111	0.314286	WP:WP1356	WP	Glycolysis and gluconeogenesis
filter: 20 counts, 2SD on median
p_value	term_size	query_size	intersection_size	precision	recall	term_id	source	term_name
4.21704e-06	198	193	28	0.145078	0.141414	GO:0009056	GO:BP	catabolic process
0.0004259	20	193	8	0.0414508	0.4	GO:0042254	GO:BP	ribosome biogenesis
0.00431295	13	193	6	0.0310881	0.461538	GO:1905037	GO:BP	autophagosome organization
0.00431295	13	193	6	0.0310881	0.461538	GO:0000045	GO:BP	autophagosome assembly
0.00728749	14	193	6	0.0310881	0.428571	GO:0016072	GO:BP	rRNA metabolic process
0.0168104	10	193	5	0.0259067	0.5	GO:0006364	GO:BP	rRNA processing
0.0237832	177	193	20	0.103627	0.112994	GO:0009893	GO:BP	positive regulation of metabolic process
0.0391605	18	193	6	0.0310881	0.333333	GO:0007033	GO:BP	vacuole organization
2.2452e-14	1577	197	104	0.527919	0.065948	GO:0005737	GO:CC	cytoplasm
2.18206e-10	155	197	26	0.13198	0.167742	GO:0005739	GO:CC	mitochondrion
2.56355e-07	211	197	26	0.13198	0.123223	GO:0005829	GO:CC	cytosol
3.0698e-06	2310	197	112	0.568528	0.0484848	GO:0043231	GO:CC	intracellular membrane-bounded organelle
1.20494e-05	55	197	12	0.0609137	0.218182	GO:0005740	GO:CC	mitochondrial envelope
1.45182e-05	2368	197	112	0.568528	0.0472973	GO:0043227	GO:CC	membrane-bounded organelle
8.35935e-05	12	197	6	0.0304569	0.5	GO:0022626	GO:CC	cytosolic ribosome
0.00010689	4	197	4	0.0203046	1	GO:0005758	GO:CC	mitochondrial intermembrane space
0.00010689	4	197	4	0.0203046	1	GO:0031970	GO:CC	organelle envelope lumen
0.000260452	72	197	12	0.0609137	0.166667	GO:0031967	GO:CC	organelle envelope
0.000480719	52	197	10	0.0507614	0.192308	GO:0061695	GO:CC	transferase complex, transferring phosphorus-containing groups
0.000588667	105	197	14	0.071066	0.133333	GO:0005654	GO:CC	nucleoplasm
0.000746402	10	197	5	0.0253807	0.5	GO:0022625	GO:CC	cytosolic large ribosomal subunit
0.00339018	207	197	19	0.0964467	0.0917874	GO:1902494	GO:CC	catalytic complex
0.00384687	21	197	6	0.0304569	0.285714	GO:0044391	GO:CC	ribosomal subunit
0.00995264	118	197	13	0.0659898	0.110169	GO:1990234	GO:CC	transferase complex
0.0110385	16	197	5	0.0253807	0.3125	GO:0015934	GO:CC	large ribosomal subunit
0.0200254	51	197	8	0.0406091	0.156863	GO:0031966	GO:CC	mitochondrial membrane
3.70925e-07	2807	180	135	0.75	0.0480941	GO:0005488	GO:MF	binding
3.62791e-06	1192	180	74	0.411111	0.0620805	GO:0003824	GO:MF	catalytic activity
1.52472e-05	1111	180	69	0.383333	0.0621062	GO:0043167	GO:MF	ion binding
1.59855e-05	1136	180	70	0.388889	0.0616197	GO:0036094	GO:MF	small molecule binding
0.000108377	460	180	37	0.205556	0.0804348	GO:1901363	GO:MF	heterocyclic compound binding
0.000258406	437	180	35	0.194444	0.0800915	GO:1901265	GO:MF	nucleoside phosphate binding
0.000258406	437	180	35	0.194444	0.0800915	GO:0000166	GO:MF	nucleotide binding
0.000325197	461	180	36	0.2	0.0780911	GO:0043168	GO:MF	anion binding
0.000505611	93	180	14	0.0777778	0.150538	GO:0140640	GO:MF	catalytic activity, acting on a nucleic acid
0.00130974	409	180	32	0.177778	0.0782396	GO:0035639	GO:MF	purine ribonucleoside triphosphate binding
0.00151839	52	180	10	0.0555556	0.192308	GO:0140098	GO:MF	catalytic activity, acting on RNA
0.0015278	412	180	32	0.177778	0.0776699	GO:0032555	GO:MF	purine ribonucleotide binding
0.0016076	413	180	32	0.177778	0.0774818	GO:0032553	GO:MF	ribonucleotide binding
0.0021726	419	180	32	0.177778	0.0763723	GO:0017076	GO:MF	purine nucleotide binding
0.00299777	309	180	26	0.144444	0.0841424	GO:0005524	GO:MF	ATP binding
0.00303007	446	180	33	0.183333	0.073991	GO:0097367	GO:MF	carbohydrate derivative binding
0.00355937	312	180	26	0.144444	0.0833333	GO:0032559	GO:MF	adenyl ribonucleotide binding
0.00440808	735	180	46	0.255556	0.062585	GO:0005515	GO:MF	protein binding
0.0052597	319	180	26	0.144444	0.0815047	GO:0030554	GO:MF	adenyl nucleotide binding
0.0181512	1655	180	81	0.45	0.0489426	GO:0097159	GO:MF	organic cyclic compound binding
3.60606e-09	190	428	45	0.10514	0.236842	HP:0003128	HP	Lactic acidosis
9.42367e-09	12	428	11	0.0257009	0.916667	HP:0000576	HP	Centrocecal scotoma
1.8076e-08	455	428	76	0.17757	0.167033	HP:0001941	HP	Acidosis
1.16111e-07	11	428	10	0.0233645	0.909091	HP:0020120	HP	Retinal nerve fiber edema
1.16111e-07	11	428	10	0.0233645	0.909091	HP:0032036	HP	Reduced contrast sensitivity
4.79587e-07	495	428	77	0.179907	0.155556	HP:0004360	HP	Abnormality of acid-base homeostasis
1.44194e-06	39	428	17	0.0397196	0.435897	HP:0008316	HP	Abnormal mitochondria in muscle tissue
1.49399e-06	54	428	20	0.046729	0.37037	HP:0030272	HP	Abnormal erythrocyte enzyme concentration or activity
2.10437e-06	219	428	44	0.102804	0.200913	HP:0003287	HP	Abnormality of mitochondrial metabolism
9.13322e-06	29	428	14	0.0327103	0.482759	HP:0002331	HP	Recurrent paroxysmal headache
1.63799e-05	18	428	11	0.0257009	0.611111	HP:0020119	HP	Abnormal retinal nerve fiber layer morphology
1.70573e-05	9	428	8	0.0186916	0.888889	HP:0001112	HP	Leber optic atrophy
1.95397e-05	194	428	39	0.0911215	0.201031	HP:0031546	HP	Cardiac conduction abnormality
2.2996e-05	244	428	45	0.10514	0.184426	HP:0012103	HP	Abnormality of the mitochondrion
2.3959e-05	15	428	10	0.0233645	0.666667	HP:0001427	HP	Mitochondrial inheritance
2.82311e-05	271	428	48	0.11215	0.177122	HP:0001254	HP	Lethargy
3.54511e-05	3364	428	309	0.721963	0.0918549	HP:0003011	HP	Abnormality of the musculature
4.26431e-05	419	428	64	0.149533	0.152745	HP:0004354	HP	Abnormal circulating carboxylic acid concentration
4.44987e-05	64	428	20	0.046729	0.3125	HP:0005518	HP	Increased mean corpuscular volume
4.82742e-05	42	428	16	0.0373832	0.380952	HP:0011904	HP	Persistence of hemoglobin F
5.98491e-05	28	428	13	0.0303738	0.464286	HP:0030270	HP	Elevated red cell adenosine deaminase activity
5.98491e-05	28	428	13	0.0303738	0.464286	HP:0020118	HP	Radial artery aplasia
5.98491e-05	28	428	13	0.0303738	0.464286	HP:0031640	HP	Abnormal radial artery morphology
7.76247e-05	156	428	33	0.0771028	0.211538	HP:0012072	HP	Aciduria
7.90026e-05	60	428	19	0.0443925	0.316667	HP:0000114	HP	Proximal tubulopathy
0.000101056	29	428	13	0.0303738	0.448276	HP:0005532	HP	Macrocytic dyserythropoietic anemia
0.000101056	29	428	13	0.0303738	0.448276	HP:4000209	HP	Abnormal erythrocyte adenosine deaminase activity
0.000110308	318	428	52	0.121495	0.163522	HP:0004303	HP	Abnormal muscle fiber morphology
0.000111043	206	428	39	0.0911215	0.18932	HP:0001644	HP	Dilated cardiomyopathy
0.000139387	630	428	84	0.196262	0.133333	HP:0001638	HP	Cardiomyopathy
0.000147029	21	428	11	0.0257009	0.52381	HP:0200125	HP	Mitochondrial respiratory chain defects
0.000148192	160	428	33	0.0771028	0.20625	HP:0032943	HP	Abnormal urine pH
0.000214752	14	428	9	0.021028	0.642857	HP:0007067	HP	Distal peripheral sensory neuropathy
0.000272579	11	428	8	0.0186916	0.727273	HP:0007768	HP	Central retinal vessel vascular tortuosity
0.000309382	71	428	20	0.046729	0.28169	HP:0002572	HP	Episodic vomiting
0.000402891	676	428	87	0.203271	0.128698	HP:0001637	HP	Abnormal myocardium morphology
0.000455818	54	428	17	0.0397196	0.314815	HP:0003737	HP	Mitochondrial myopathy
0.000519775	43	428	15	0.0350467	0.348837	HP:0002913	HP	Myoglobinuria
0.000605304	630	428	82	0.191589	0.130159	HP:0011675	HP	Arrhythmia
0.000642972	33	428	13	0.0303738	0.393939	HP:0012133	HP	Erythroid hypoplasia
0.000652066	74	428	20	0.046729	0.27027	HP:0025065	HP	Abnormal mean corpuscular volume
0.00069645	246	428	42	0.0981308	0.170732	HP:0002151	HP	Increased circulating lactate concentration
0.000763517	12	428	8	0.0186916	0.666667	HP:0012766	HP	Widened cerebral subarachnoid space
0.000763517	12	428	8	0.0186916	0.666667	HP:0007159	HP	Fluctuations in consciousness
0.000969887	34	428	13	0.0303738	0.382353	HP:0012410	HP	Pure red cell aplasia
0.00106841	16	428	9	0.021028	0.5625	HP:0005157	HP	Concentric hypertrophic cardiomyopathy
0.00108953	57	428	17	0.0397196	0.298246	HP:0003200	HP	Ragged-red muscle fibers
0.00124041	693	428	87	0.203271	0.125541	HP:0033354	HP	Abnormal urine metabolite level
0.0012508	40	428	14	0.0327103	0.35	HP:0006758	HP	Malignant genitourinary tract tumor
0.00129678	779	428	95	0.221963	0.121951	HP:0001877	HP	Abnormal erythrocyte morphology
0.0013707	684	428	86	0.200935	0.125731	HP:0030956	HP	Abnormality of cardiovascular system electrophysiology
0.00141792	46	428	15	0.0350467	0.326087	HP:0001895	HP	Normochromic anemia
0.00185362	13	428	8	0.0186916	0.615385	HP:0003756	HP	Skeletal myopathy
0.00196359	53	428	16	0.0373832	0.301887	HP:0003738	HP	Exercise-induced myalgia
0.00217987	3010	428	276	0.64486	0.0916944	HP:0001939	HP	Abnormality of metabolism/homeostasis
0.00255372	823	428	98	0.228972	0.119077	HP:0430071	HP	Abnormal circulating organic compound concentration
0.00257663	87	428	21	0.0490654	0.241379	HP:0001987	HP	Hyperammonemia
0.00265359	10	428	7	0.0163551	0.7	HP:0100611	HP	Multiple glomerular cysts
0.00298636	707	428	87	0.203271	0.123055	HP:0001903	HP	Anemia
0.00374252	393	428	56	0.130841	0.142494	HP:0001298	HP	Encephalopathy
0.00394322	2945	428	270	0.630841	0.0916808	HP:0011804	HP	Abnormal muscle physiology
0.00399684	308	428	47	0.109813	0.152597	HP:0001639	HP	Hypertrophic cardiomyopathy
0.00403878	14	428	8	0.0186916	0.571429	HP:0000631	HP	Retinal arterial tortuosity
0.0042653	38	428	13	0.0303738	0.342105	HP:0002669	HP	Osteosarcoma
0.00444898	56	428	16	0.0373832	0.285714	HP:0002045	HP	Hypothermia
0.00507889	358	428	52	0.121495	0.145251	HP:0003236	HP	Elevated circulating creatine kinase concentration
0.00596154	39	428	13	0.0303738	0.333333	HP:0001227	HP	Abnormality of the thenar eminence
0.00655394	873	428	101	0.235981	0.115693	HP:0003110	HP	Abnormality of urine homeostasis
0.00682036	11	428	7	0.0163551	0.636364	HP:0007327	HP	Mixed demyelinating and axonal polyneuropathy
0.00725737	34	428	12	0.0280374	0.352941	HP:0004309	HP	Ventricular preexcitation
0.00857165	86	428	20	0.046729	0.232558	HP:0001894	HP	Thrombocytosis
0.00861541	856	428	99	0.231308	0.115654	HP:0034684	HP	Abnormal enzyme concentration or activity
0.00875144	156	428	29	0.067757	0.185897	HP:0004308	HP	Ventricular arrhythmia
0.0102701	2187	428	210	0.490654	0.0960219	HP:0011805	HP	Abnormal skeletal muscle morphology
0.0109471	1962	428	192	0.448598	0.0978593	HP:0012337	HP	Abnormal homeostasis
0.011124	387	428	54	0.126168	0.139535	HP:0003198	HP	Myopathy
0.0112291	41	428	13	0.0303738	0.317073	HP:0040276	HP	Adenocarcinoma of the colon
0.0123385	167	428	30	0.0700935	0.179641	HP:0003546	HP	Exercise intolerance
0.0144114	1600	428	162	0.378505	0.10125	HP:0032180	HP	Abnormal circulating metabolite concentration
0.0151755	61	428	16	0.0373832	0.262295	HP:0012131	HP	Abnormal number of erythroid precursors
0.0194309	21	428	9	0.021028	0.428571	HP:0007183	HP	Focal T2 hyperintense basal ganglia lesion
0.0196834	26	428	10	0.0233645	0.384615	HP:0007763	HP	Retinal telangiectasia
0.020242	43	428	13	0.0303738	0.302326	HP:0001896	HP	Reticulocytopenia
0.0218045	130	428	25	0.0584112	0.192308	HP:0030085	HP	Abnormal CSF lactate concentration
0.0218045	130	428	25	0.0584112	0.192308	HP:0002490	HP	Increased CSF lactate
0.0236115	377	428	52	0.121495	0.137931	HP:0040081	HP	Abnormal circulating creatine kinase concentration
0.0252999	123	428	24	0.0560748	0.195122	HP:0001712	HP	Left ventricular hypertrophy
0.0254605	92	428	20	0.046729	0.217391	HP:0004312	HP	Abnormal reticulocyte morphology
0.0266308	17	428	8	0.0186916	0.470588	HP:0100027	HP	Recurrent pancreatitis
0.0291459	116	428	23	0.0537383	0.198276	HP:0010996	HP	Abnormal circulating monocarboxylic acid concentration
0.030501	312	428	45	0.10514	0.144231	HP:0001635	HP	Congestive heart failure
0.0334377	184	428	31	0.0724299	0.168478	HP:0003112	HP	Abnormal circulating amino acid concentration
0.0364859	65	428	16	0.0373832	0.246154	HP:0001790	HP	Nonimmune hydrops fetalis
0.0376652	102	428	21	0.0490654	0.205882	HP:0011702	HP	Abnormal electrophysiology of sinoatrial node origin
0.0399562	384	428	52	0.121495	0.135417	HP:0011021	HP	Abnormal circulating enzyme concentration
0.0448568	66	428	16	0.0373832	0.242424	HP:0000185	HP	Cleft soft palate
0.0455818	46	428	13	0.0303738	0.282609	HP:0040275	HP	Adenocarcinoma of the large intestine
3.17672e-15	104	532	41	0.0770677	0.394231	KEGG:03010	KEGG	Ribosome
3.37779e-07	115	532	32	0.0601504	0.278261	KEGG:00190	KEGG	Oxidative phosphorylation
3.30096e-06	95	532	27	0.0507519	0.284211	KEGG:01200	KEGG	Carbon metabolism
5.40845e-06	48	532	18	0.0338346	0.375	KEGG:00280	KEGG	Valine, leucine and isoleucine degradation
0.000899521	23	532	10	0.018797	0.434783	KEGG:00640	KEGG	Propanoate metabolism
0.00323367	26	532	10	0.018797	0.384615	KEGG:00020	KEGG	Citrate cycle (TCA cycle)
0.00560865	122	532	25	0.0469925	0.204918	KEGG:04260	KEGG	Cardiac muscle contraction
0.00673868	28	532	10	0.018797	0.357143	KEGG:00630	KEGG	Glyoxylate and dicarboxylate metabolism
0.00803348	45	532	13	0.0244361	0.288889	KEGG:00071	KEGG	Fatty acid degradation
0.0102716	46	532	13	0.0244361	0.282609	KEGG:04216	KEGG	Ferroptosis
0.0151861	36	532	11	0.0206767	0.305556	KEGG:00970	KEGG	Aminoacyl-tRNA biosynthesis
0.0239142	56	532	14	0.0263158	0.25	KEGG:00010	KEGG	Glycolysis / Gluconeogenesis
0.0253664	50	532	13	0.0244361	0.26	KEGG:00330	KEGG	Arginine and proline metabolism
0.0378549	65	532	15	0.0281955	0.230769	KEGG:03008	KEGG	Ribosome biogenesis in eukaryotes
0.0415442	40	532	11	0.0206767	0.275	KEGG:00620	KEGG	Pyruvate metabolism
6.20504e-16	91	279	40	0.143369	0.43956	REAC:R-DRE-156827	REAC	L13a-mediated translational silencing of Ceruloplasmin expression
2.30984e-15	85	279	38	0.136201	0.447059	REAC:R-DRE-72689	REAC	Formation of a pool of free 40S subunits
1.38866e-14	80	279	36	0.129032	0.45	REAC:R-DRE-1799339	REAC	SRP-dependent cotranslational protein targeting to membrane
1.54729e-14	98	279	40	0.143369	0.408163	REAC:R-DRE-72613	REAC	Eukaryotic Translation Initiation
3.73415e-14	82	279	36	0.129032	0.439024	REAC:R-DRE-975956	REAC	Nonsense Mediated Decay (NMD) independent of the Exon Junction Complex (EJC)
7.31894e-14	97	279	39	0.139785	0.402062	REAC:R-DRE-72737	REAC	Cap-dependent Translation Initiation
1.11341e-13	98	279	39	0.139785	0.397959	REAC:R-DRE-927802	REAC	Nonsense-Mediated Decay (NMD)
1.11341e-13	98	279	39	0.139785	0.397959	REAC:R-DRE-975957	REAC	Nonsense Mediated Decay (NMD) enhanced by the Exon Junction Complex (EJC)
2.46595e-10	159	279	46	0.164875	0.289308	REAC:R-DRE-72766	REAC	Translation
6.65202e-09	224	279	54	0.193548	0.241071	REAC:R-DRE-8953854	REAC	Metabolism of RNA
2.25504e-08	49	279	22	0.078853	0.44898	REAC:R-DRE-72702	REAC	Ribosomal scanning and start codon recognition
2.47176e-08	45	279	21	0.0752688	0.466667	REAC:R-DRE-72695	REAC	Formation of the ternary complex, and subsequently, the 43S complex
5.06675e-06	100	279	29	0.103943	0.29	REAC:R-DRE-1428517	REAC	Aerobic respiration and respiratory electron transport
0.00213909	67	279	19	0.0681004	0.283582	REAC:R-DRE-611105	REAC	Respiratory electron transport
0.00900531	34	279	12	0.0430108	0.352941	REAC:R-DRE-6799198	REAC	Complex I biogenesis
1.65477e-07	3236	1468	268	0.182561	0.0828183	TF:M01145_1	TF	Factor: c-Myc; motif: RACCACGTGCTC; match class: 1
8.77569e-07	4329	1468	337	0.229564	0.0778471	TF:M01154	TF	Factor: c-Myc; motif: KACCACGTGSYY
1.12263e-06	6774	1468	493	0.335831	0.0727783	TF:M00118_1	TF	Factor: c-Myc:Max; motif: NNACCACGTGGTNN; match class: 1
1.12263e-06	6774	1468	493	0.335831	0.0727783	TF:M00118	TF	Factor: c-Myc:Max; motif: NNACCACGTGGTNN
1.31737e-06	4269	1468	332	0.226158	0.07777	TF:M08868	TF	Factor: ARNTLIKE; motif: NNNSCACGTG
1.36886e-06	2692	1468	226	0.153951	0.0839525	TF:M01154_1	TF	Factor: c-Myc; motif: KACCACGTGSYY; match class: 1
1.85926e-06	5942	1468	439	0.299046	0.0738808	TF:M07601	TF	Factor: C-Myc; motif: NGCCACGTGNN
2.05733e-06	3847	1468	303	0.206403	0.0787627	TF:M00799	TF	Factor: Myc; motif: CACGTGS
3.92917e-06	6979	1468	502	0.341962	0.0719301	TF:M00615	TF	Factor: c-Myc:Max; motif: NNNNNNNCACGTGNNNNNNN
3.92917e-06	6979	1468	502	0.341962	0.0719301	TF:M00615_1	TF	Factor: c-Myc:Max; motif: NNNNNNNCACGTGNNNNNNN; match class: 1
6.06108e-06	5088	1468	381	0.259537	0.0748821	TF:M01145	TF	Factor: c-Myc; motif: RACCACGTGCTC
7.78127e-05	7818	1468	544	0.370572	0.069583	TF:M00119_1	TF	Factor: Max; motif: NNANCACGTGNTNN; match class: 1
7.78127e-05	7818	1468	544	0.370572	0.069583	TF:M00119	TF	Factor: Max; motif: NNANCACGTGNTNN
0.000215883	3844	1468	290	0.197548	0.0754422	TF:M07601_1	TF	Factor: C-Myc; motif: NGCCACGTGNN; match class: 1
0.000377738	1423	1468	125	0.0851499	0.0878426	TF:M00123_1	TF	Factor: c-Myc:Max; motif: NANCACGTGNNW; match class: 1
0.00141355	12498	1468	813	0.553815	0.0650504	TF:M00791	TF	Factor: HNF3; motif: NWRARYAAAYANN
0.00532319	1249	1468	107	0.0728883	0.0856685	TF:M08869	TF	Factor: CLOCKBMAL; motif: NNNWCACGTGGN
0.00664482	1256	1468	107	0.0728883	0.0851911	TF:M00799_1	TF	Factor: Myc; motif: CACGTGS; match class: 1
0.0190868	4806	1468	336	0.228883	0.0699126	TF:M03867	TF	Factor: c-Myc; motif: CACGTGGC
7.67623e-13	62	168	31	0.184524	0.5	WP:WP324	WP	Cytoplasmic ribosomal proteins
1.86314e-08	71	168	28	0.166667	0.394366	WP:WP1339	WP	Electron transport chain
0.00421336	43	168	14	0.0833333	0.325581	WP:WP1335	WP	Oxidative phosphorylation
0.00500434	25	168	10	0.0595238	0.4	WP:WP19	WP	TCA cycle
filter: 20 counts, 3SD on median
p_value	term_size	query_size	intersection_size	precision	recall	term_id	source	term_name
0.00125879	20	158	7	0.0443038	0.35	GO:0042254	GO:BP	ribosome biogenesis
0.00128222	198	158	21	0.132911	0.106061	GO:0009056	GO:BP	catabolic process
0.0224616	13	158	5	0.0316456	0.384615	GO:0000045	GO:BP	autophagosome assembly
0.0224616	13	158	5	0.0316456	0.384615	GO:1905037	GO:BP	autophagosome organization
0.0339835	14	158	5	0.0316456	0.357143	GO:0016072	GO:BP	rRNA metabolic process
0.0448558	177	158	17	0.107595	0.0960452	GO:0009893	GO:BP	positive regulation of metabolic process
1.74529e-11	1577	159	84	0.528302	0.0532657	GO:0005737	GO:CC	cytoplasm
4.77009e-09	155	159	22	0.138365	0.141935	GO:0005739	GO:CC	mitochondrion
1.87562e-06	211	159	22	0.138365	0.104265	GO:0005829	GO:CC	cytosol
2.23499e-05	12	159	6	0.0377358	0.5	GO:0022626	GO:CC	cytosolic ribosome
3.91046e-05	2310	159	91	0.572327	0.0393939	GO:0043231	GO:CC	intracellular membrane-bounded organelle
0.000140023	2368	159	91	0.572327	0.0384291	GO:0043227	GO:CC	membrane-bounded organelle
0.000247254	10	159	5	0.0314465	0.5	GO:0022625	GO:CC	cytosolic large ribosomal subunit
0.000971324	55	159	9	0.0566038	0.163636	GO:0005740	GO:CC	mitochondrial envelope
0.00107995	21	159	6	0.0377358	0.285714	GO:0044391	GO:CC	ribosomal subunit
0.00377402	16	159	5	0.0314465	0.3125	GO:0015934	GO:CC	large ribosomal subunit
0.00890389	72	159	9	0.0566038	0.125	GO:0031967	GO:CC	organelle envelope
0.0304795	51	159	7	0.0440252	0.137255	GO:0031966	GO:CC	mitochondrial membrane
1.17316e-06	2807	145	111	0.765517	0.039544	GO:0005488	GO:MF	binding
2.01551e-05	1192	145	61	0.42069	0.0511745	GO:0003824	GO:MF	catalytic activity
5.62764e-05	1136	145	58	0.4	0.0510563	GO:0036094	GO:MF	small molecule binding
6.43486e-05	1111	145	57	0.393103	0.0513051	GO:0043167	GO:MF	ion binding
0.000100942	460	145	32	0.22069	0.0695652	GO:1901363	GO:MF	heterocyclic compound binding
0.000196005	93	145	13	0.0896552	0.139785	GO:0140640	GO:MF	catalytic activity, acting on a nucleic acid
0.000322508	437	145	30	0.206897	0.0686499	GO:0000166	GO:MF	nucleotide binding
0.000322508	437	145	30	0.206897	0.0686499	GO:1901265	GO:MF	nucleoside phosphate binding
0.000327531	461	145	31	0.213793	0.0672451	GO:0043168	GO:MF	anion binding
0.00128018	1655	145	71	0.489655	0.0429003	GO:0097159	GO:MF	organic cyclic compound binding
0.00151914	52	145	9	0.062069	0.173077	GO:0140098	GO:MF	catalytic activity, acting on RNA
0.00237356	409	145	27	0.186207	0.0660147	GO:0035639	GO:MF	purine ribonucleoside triphosphate binding
0.00271251	412	145	27	0.186207	0.065534	GO:0032555	GO:MF	purine ribonucleotide binding
0.00283494	413	145	27	0.186207	0.0653753	GO:0032553	GO:MF	ribonucleotide binding
0.00368152	419	145	27	0.186207	0.0644391	GO:0017076	GO:MF	purine nucleotide binding
0.00410764	446	145	28	0.193103	0.0627803	GO:0097367	GO:MF	carbohydrate derivative binding
0.00483352	500	145	30	0.206897	0.06	GO:0016787	GO:MF	hydrolase activity
0.00884145	131	145	13	0.0896552	0.0992366	GO:0017111	GO:MF	ribonucleoside triphosphate phosphatase activity
0.0156343	309	145	21	0.144828	0.0679612	GO:0005524	GO:MF	ATP binding
0.0163684	139	145	13	0.0896552	0.0935252	GO:0016462	GO:MF	pyrophosphatase activity
0.0179525	312	145	21	0.144828	0.0673077	GO:0032559	GO:MF	adenyl ribonucleotide binding
0.0189486	141	145	13	0.0896552	0.0921986	GO:0016817	GO:MF	hydrolase activity, acting on acid anhydrides
0.0189486	141	145	13	0.0896552	0.0921986	GO:0016818	GO:MF	hydrolase activity, acting on acid anhydrides, in phosphorus-containing anhydrides
0.024588	319	145	21	0.144828	0.0658307	GO:0030554	GO:MF	adenyl nucleotide binding
0.0498162	116	145	11	0.0758621	0.0948276	GO:0140657	GO:MF	ATP-dependent activity
7.47997e-10	190	360	42	0.116667	0.221053	HP:0003128	HP	Lactic acidosis
1.50258e-09	12	360	11	0.0305556	0.916667	HP:0000576	HP	Centrocecal scotoma
1.70333e-09	455	360	70	0.194444	0.153846	HP:0001941	HP	Acidosis
2.21082e-08	11	360	10	0.0277778	0.909091	HP:0032036	HP	Reduced contrast sensitivity
2.21082e-08	11	360	10	0.0277778	0.909091	HP:0020120	HP	Retinal nerve fiber edema
2.72869e-08	219	360	43	0.119444	0.196347	HP:0003287	HP	Abnormality of mitochondrial metabolism
3.68349e-08	495	360	71	0.197222	0.143434	HP:0004360	HP	Abnormality of acid-base homeostasis
7.08293e-08	54	360	20	0.0555556	0.37037	HP:0030272	HP	Abnormal erythrocyte enzyme concentration or activity
1.01374e-07	39	360	17	0.0472222	0.435897	HP:0008316	HP	Abnormal mitochondria in muscle tissue
2.70319e-07	271	360	47	0.130556	0.173432	HP:0001254	HP	Lethargy
7.03086e-07	419	360	61	0.169444	0.145585	HP:0004354	HP	Abnormal circulating carboxylic acid concentration
1.00907e-06	29	360	14	0.0388889	0.482759	HP:0002331	HP	Recurrent paroxysmal headache
1.06667e-06	244	360	43	0.119444	0.17623	HP:0012103	HP	Abnormality of the mitochondrion
2.3842e-06	64	360	20	0.0555556	0.3125	HP:0005518	HP	Increased mean corpuscular volume
2.80346e-06	18	360	11	0.0305556	0.611111	HP:0020119	HP	Abnormal retinal nerve fiber layer morphology
4.26082e-06	42	360	16	0.0444444	0.380952	HP:0011904	HP	Persistence of hemoglobin F
4.33564e-06	156	360	32	0.0888889	0.205128	HP:0012072	HP	Aciduria
4.6247e-06	9	360	8	0.0222222	0.888889	HP:0001112	HP	Leber optic atrophy
4.78064e-06	15	360	10	0.0277778	0.666667	HP:0001427	HP	Mitochondrial inheritance
4.8856e-06	60	360	19	0.0527778	0.316667	HP:0000114	HP	Proximal tubulopathy
7.89933e-06	28	360	13	0.0361111	0.464286	HP:0031640	HP	Abnormal radial artery morphology
7.89933e-06	28	360	13	0.0361111	0.464286	HP:0030270	HP	Elevated red cell adenosine deaminase activity
7.89933e-06	28	360	13	0.0361111	0.464286	HP:0020118	HP	Radial artery aplasia
8.42941e-06	160	360	32	0.0888889	0.2	HP:0032943	HP	Abnormal urine pH
1.34977e-05	29	360	13	0.0361111	0.448276	HP:0005532	HP	Macrocytic dyserythropoietic anemia
1.34977e-05	29	360	13	0.0361111	0.448276	HP:4000209	HP	Abnormal erythrocyte adenosine deaminase activity
2.03828e-05	856	360	95	0.263889	0.110981	HP:0034684	HP	Abnormal enzyme concentration or activity
2.60679e-05	21	360	11	0.0305556	0.52381	HP:0200125	HP	Mitochondrial respiratory chain defects
3.61174e-05	3010	360	243	0.675	0.0807309	HP:0001939	HP	Abnormality of metabolism/homeostasis
3.84256e-05	54	360	17	0.0472222	0.314815	HP:0003737	HP	Mitochondrial myopathy
3.8629e-05	206	360	36	0.1	0.174757	HP:0001644	HP	Dilated cardiomyopathy
3.94684e-05	74	360	20	0.0555556	0.27027	HP:0025065	HP	Abnormal mean corpuscular volume
4.98199e-05	246	360	40	0.111111	0.162602	HP:0002151	HP	Increased circulating lactate concentration
5.11183e-05	14	360	9	0.025	0.642857	HP:0007067	HP	Distal peripheral sensory neuropathy
7.56127e-05	11	360	8	0.0222222	0.727273	HP:0007768	HP	Central retinal vessel vascular tortuosity
7.72934e-05	693	360	80	0.222222	0.11544	HP:0033354	HP	Abnormal urine metabolite level
8.00862e-05	779	360	87	0.241667	0.111682	HP:0001877	HP	Abnormal erythrocyte morphology
9.00559e-05	33	360	13	0.0361111	0.393939	HP:0012133	HP	Erythroid hypoplasia
0.000137464	34	360	13	0.0361111	0.382353	HP:0012410	HP	Pure red cell aplasia
0.00014011	630	360	74	0.205556	0.11746	HP:0001638	HP	Cardiomyopathy
0.000158798	46	360	15	0.0416667	0.326087	HP:0001895	HP	Normochromic anemia
0.0001769	393	360	53	0.147222	0.13486	HP:0001298	HP	Encephalopathy
0.000214227	12	360	8	0.0222222	0.666667	HP:0012766	HP	Widened cerebral subarachnoid space
0.000214227	12	360	8	0.0222222	0.666667	HP:0007159	HP	Fluctuations in consciousness
0.000243882	873	360	93	0.258333	0.106529	HP:0003110	HP	Abnormality of urine homeostasis
0.00026025	16	360	9	0.025	0.5625	HP:0005157	HP	Concentric hypertrophic cardiomyopathy
0.000268642	676	360	77	0.213889	0.113905	HP:0001637	HP	Abnormal myocardium morphology
0.00030678	194	360	33	0.0916667	0.170103	HP:0031546	HP	Cardiac conduction abnormality
0.000310058	630	360	73	0.202778	0.115873	HP:0011675	HP	Arrhythmia
0.000405621	707	360	79	0.219444	0.11174	HP:0001903	HP	Anemia
0.000443764	684	360	77	0.213889	0.112573	HP:0030956	HP	Abnormality of cardiovascular system electrophysiology
0.000445842	43	360	14	0.0388889	0.325581	HP:0002913	HP	Myoglobinuria
0.000464861	318	360	45	0.125	0.141509	HP:0004303	HP	Abnormal muscle fiber morphology
0.00051334	823	360	88	0.244444	0.106926	HP:0430071	HP	Abnormal circulating organic compound concentration
0.000600224	86	360	20	0.0555556	0.232558	HP:0001894	HP	Thrombocytosis
0.000608743	57	360	16	0.0444444	0.280702	HP:0003200	HP	Ragged-red muscle fibers
0.000633809	38	360	13	0.0361111	0.342105	HP:0002669	HP	Osteosarcoma
0.000877382	10	360	7	0.0194444	0.7	HP:0100611	HP	Multiple glomerular cysts
0.000896381	39	360	13	0.0361111	0.333333	HP:0001227	HP	Abnormality of the thenar eminence
0.00115927	14	360	8	0.0222222	0.571429	HP:0000631	HP	Retinal arterial tortuosity
0.00124172	34	360	12	0.0333333	0.352941	HP:0004309	HP	Ventricular preexcitation
0.0012521	40	360	13	0.0361111	0.325	HP:0006758	HP	Malignant genitourinary tract tumor
0.0014796	1600	360	144	0.4	0.09	HP:0032180	HP	Abnormal circulating metabolite concentration
0.00148536	1962	360	169	0.469444	0.0861366	HP:0012337	HP	Abnormal homeostasis
0.00165485	116	360	23	0.0638889	0.198276	HP:0010996	HP	Abnormal circulating monocarboxylic acid concentration
0.0016823	61	360	16	0.0444444	0.262295	HP:0012131	HP	Abnormal number of erythroid precursors
0.00172869	41	360	13	0.0361111	0.317073	HP:0040276	HP	Adenocarcinoma of the colon
0.00228048	11	360	7	0.0194444	0.636364	HP:0007327	HP	Mixed demyelinating and axonal polyneuropathy
0.00307782	71	360	17	0.0472222	0.239437	HP:0002572	HP	Episodic vomiting
0.00314873	3364	360	257	0.713889	0.0763971	HP:0003011	HP	Abnormality of the musculature
0.00319038	43	360	13	0.0361111	0.302326	HP:0001896	HP	Reticulocytopenia
0.00368848	130	360	24	0.0666667	0.184615	HP:0030085	HP	Abnormal CSF lactate concentration
0.00368848	130	360	24	0.0666667	0.184615	HP:0002490	HP	Increased CSF lactate
0.00446246	26	360	10	0.0277778	0.384615	HP:0007763	HP	Retinal telangiectasia
0.00562068	358	360	46	0.127778	0.128492	HP:0003236	HP	Elevated circulating creatine kinase concentration
0.00744175	46	360	13	0.0361111	0.282609	HP:0040275	HP	Adenocarcinoma of the large intestine
0.00790819	17	360	8	0.0222222	0.470588	HP:0100027	HP	Recurrent pancreatitis
0.00815202	92	360	19	0.0527778	0.206522	HP:0004312	HP	Abnormal reticulocyte morphology
0.00845416	308	360	41	0.113889	0.133117	HP:0001639	HP	Hypertrophic cardiomyopathy
0.00901355	184	360	29	0.0805556	0.157609	HP:0003112	HP	Abnormal circulating amino acid concentration
0.00906554	775	360	80	0.222222	0.103226	HP:0011014	HP	Abnormal glucose homeostasis
0.0100778	156	360	26	0.0722222	0.166667	HP:0004308	HP	Ventricular arrhythmia
0.0100996	85	360	18	0.05	0.211765	HP:0011902	HP	Abnormal hemoglobin
0.0104374	765	360	79	0.219444	0.103268	HP:0000745	HP	Abnormal diminished volition
0.010595	13	360	7	0.0194444	0.538462	HP:0003756	HP	Skeletal myopathy
0.0112884	129	360	23	0.0638889	0.178295	HP:0000124	HP	Renal tubular dysfunction
0.0120766	70	360	16	0.0444444	0.228571	HP:0001271	HP	Polyneuropathy
0.0125347	187	360	29	0.0805556	0.15508	HP:0025454	HP	Abnormal CSF metabolite concentration
0.0143031	87	360	18	0.05	0.206897	HP:0001987	HP	Hyperammonemia
0.0147678	131	360	23	0.0638889	0.175573	HP:0001992	HP	Organic aciduria
0.015343	56	360	14	0.0388889	0.25	HP:0002045	HP	Hypothermia
0.016101	49	360	13	0.0361111	0.265306	HP:0009944	HP	Partial duplication of thumb phalanx
0.016101	49	360	13	0.0361111	0.265306	HP:0009999	HP	Partial duplication of the phalanx of hand
0.016101	49	360	13	0.0361111	0.265306	HP:0010966	HP	Abnormal circulating fatty-acid anion concentration
0.0176905	80	360	17	0.0472222	0.2125	HP:0001972	HP	Macrocytic anemia
0.0178079	72	360	16	0.0444444	0.222222	HP:0001138	HP	Optic neuropathy
0.0200182	89	360	18	0.05	0.202247	HP:0000630	HP	Abnormal retinal artery morphology
0.0208284	387	360	47	0.130556	0.121447	HP:0003198	HP	Myopathy
0.0231007	377	360	46	0.127778	0.122016	HP:0040081	HP	Abnormal circulating creatine kinase concentration
0.0259678	51	360	13	0.0361111	0.254902	HP:0040273	HP	Adenocarcinoma of the intestines
0.0282248	312	360	40	0.111111	0.128205	HP:0001635	HP	Congestive heart failure
0.0300433	109	360	20	0.0555556	0.183486	HP:0000096	HP	Glomerular sclerosis
0.0345437	20	360	8	0.0222222	0.4	HP:0012429	HP	Aplasia/Hypoplasia of the cerebral white matter
0.0355044	15	360	7	0.0194444	0.466667	HP:0003572	HP	Low plasma citrulline
0.0358773	167	360	26	0.0722222	0.155689	HP:0003546	HP	Exercise intolerance
0.0359973	138	360	23	0.0638889	0.166667	HP:0000519	HP	Developmental cataract
0.0362316	60	360	14	0.0388889	0.233333	HP:0000912	HP	Sprengel anomaly
0.0375546	384	360	46	0.127778	0.119792	HP:0011021	HP	Abnormal circulating enzyme concentration
0.0399743	26	360	9	0.025	0.346154	HP:0003528	HP	Elevated circulating calcitonin concentration
0.0399743	26	360	9	0.025	0.346154	HP:0034902	HP	Abnormal circulating calcitonin concentration
0.0407984	53	360	13	0.0361111	0.245283	HP:0003738	HP	Exercise-induced myalgia
0.0410415	7	360	5	0.0138889	0.714286	HP:0011695	HP	Cerebellar hemorrhage
0.0417541	209	360	30	0.0833333	0.143541	HP:0002134	HP	Abnormal basal ganglia morphology
0.0436563	46	360	12	0.0333333	0.26087	HP:0012704	HP	Widened subarachnoid space
0.045201	69	360	15	0.0416667	0.217391	HP:0000544	HP	External ophthalmoplegia
9.13286e-18	104	454	41	0.0903084	0.394231	KEGG:03010	KEGG	Ribosome
1.29316e-07	115	454	30	0.0660793	0.26087	KEGG:00190	KEGG	Oxidative phosphorylation
4.57681e-07	48	454	18	0.0396476	0.375	KEGG:00280	KEGG	Valine, leucine and isoleucine degradation
2.42233e-06	95	454	25	0.0550661	0.263158	KEGG:01200	KEGG	Carbon metabolism
0.000219705	23	454	10	0.0220264	0.434783	KEGG:00640	KEGG	Propanoate metabolism
0.000821382	26	454	10	0.0220264	0.384615	KEGG:00020	KEGG	Citrate cycle (TCA cycle)
0.00156245	45	454	13	0.0286344	0.288889	KEGG:00071	KEGG	Fatty acid degradation
0.0017568	28	454	10	0.0220264	0.357143	KEGG:00630	KEGG	Glyoxylate and dicarboxylate metabolism
0.0020243	46	454	13	0.0286344	0.282609	KEGG:04216	KEGG	Ferroptosis
0.0103758	122	454	22	0.0484581	0.180328	KEGG:04260	KEGG	Cardiac muscle contraction
0.0106624	40	454	11	0.0242291	0.275	KEGG:00620	KEGG	Pyruvate metabolism
0.0191495	36	454	10	0.0220264	0.277778	KEGG:00970	KEGG	Aminoacyl-tRNA biosynthesis
0.0221306	50	454	12	0.0264317	0.24	KEGG:00330	KEGG	Arginine and proline metabolism
0.0244849	1426	454	143	0.314978	0.100281	KEGG:01100	KEGG	Metabolic pathways
0.047963	40	454	10	0.0220264	0.25	KEGG:00380	KEGG	Tryptophan metabolism
2.08288e-18	91	240	40	0.166667	0.43956	REAC:R-DRE-156827	REAC	L13a-mediated translational silencing of Ceruloplasmin expression
1.04003e-17	85	240	38	0.158333	0.447059	REAC:R-DRE-72689	REAC	Formation of a pool of free 40S subunits
5.75936e-17	98	240	40	0.166667	0.408163	REAC:R-DRE-72613	REAC	Eukaryotic Translation Initiation
8.48517e-17	80	240	36	0.15	0.45	REAC:R-DRE-1799339	REAC	SRP-dependent cotranslational protein targeting to membrane
2.3496e-16	82	240	36	0.15	0.439024	REAC:R-DRE-975956	REAC	Nonsense Mediated Decay (NMD) independent of the Exon Junction Complex (EJC)
3.25037e-16	97	240	39	0.1625	0.402062	REAC:R-DRE-72737	REAC	Cap-dependent Translation Initiation
5.01822e-16	98	240	39	0.1625	0.397959	REAC:R-DRE-927802	REAC	Nonsense-Mediated Decay (NMD)
5.01822e-16	98	240	39	0.1625	0.397959	REAC:R-DRE-975957	REAC	Nonsense Mediated Decay (NMD) enhanced by the Exon Junction Complex (EJC)
7.1161e-13	159	240	46	0.191667	0.289308	REAC:R-DRE-72766	REAC	Translation
4.37013e-11	224	240	53	0.220833	0.236607	REAC:R-DRE-8953854	REAC	Metabolism of RNA
1.13944e-09	49	240	22	0.0916667	0.44898	REAC:R-DRE-72702	REAC	Ribosomal scanning and start codon recognition
1.40853e-09	45	240	21	0.0875	0.466667	REAC:R-DRE-72695	REAC	Formation of the ternary complex, and subsequently, the 43S complex
1.51628e-07	100	240	29	0.120833	0.29	REAC:R-DRE-1428517	REAC	Aerobic respiration and respiratory electron transport
0.000235879	67	240	19	0.0791667	0.283582	REAC:R-DRE-611105	REAC	Respiratory electron transport
0.00208592	34	240	12	0.05	0.352941	REAC:R-DRE-6799198	REAC	Complex I biogenesis
0.0102002	130	240	25	0.104167	0.192308	REAC:R-DRE-71291	REAC	Metabolism of amino acids and derivatives
0.0398796	8	240	5	0.0208333	0.625	REAC:R-DRE-70895	REAC	Branched-chain amino acid catabolism
0.0493403	730	240	85	0.354167	0.116438	REAC:R-DRE-1430728	REAC	Metabolism
4.31447e-06	3236	1216	222	0.182566	0.0686032	TF:M01145_1	TF	Factor: c-Myc; motif: RACCACGTGCTC; match class: 1
1.72381e-05	2692	1216	188	0.154605	0.0698366	TF:M01154_1	TF	Factor: c-Myc; motif: KACCACGTGSYY; match class: 1
3.81671e-05	4329	1216	277	0.227796	0.0639871	TF:M01154	TF	Factor: c-Myc; motif: KACCACGTGSYY
4.49444e-05	6774	1216	406	0.333882	0.059935	TF:M00118_1	TF	Factor: c-Myc:Max; motif: NNACCACGTGGTNN; match class: 1
4.49444e-05	6774	1216	406	0.333882	0.059935	TF:M00118	TF	Factor: c-Myc:Max; motif: NNACCACGTGGTNN
7.57133e-05	5942	1216	361	0.296875	0.060754	TF:M07601	TF	Factor: C-Myc; motif: NGCCACGTGNN
0.000140248	6979	1216	413	0.339638	0.0591775	TF:M00615_1	TF	Factor: c-Myc:Max; motif: NNNNNNNCACGTGNNNNNNN; match class: 1
0.000140248	6979	1216	413	0.339638	0.0591775	TF:M00615	TF	Factor: c-Myc:Max; motif: NNNNNNNCACGTGNNNNNNN
0.000199596	5088	1216	313	0.257401	0.0615173	TF:M01145	TF	Factor: c-Myc; motif: RACCACGTGCTC
0.000212932	4269	1216	269	0.221217	0.0630124	TF:M08868	TF	Factor: ARNTLIKE; motif: NNNSCACGTG
0.000223285	3847	1216	246	0.202303	0.0639459	TF:M00799	TF	Factor: Myc; motif: CACGTGS
0.00121666	3844	1216	241	0.198191	0.0626951	TF:M07601_1	TF	Factor: C-Myc; motif: NGCCACGTGNN; match class: 1
0.00139468	7818	1216	448	0.368421	0.0573037	TF:M00119	TF	Factor: Max; motif: NNANCACGTGNTNN
0.00139468	7818	1216	448	0.368421	0.0573037	TF:M00119_1	TF	Factor: Max; motif: NNANCACGTGNTNN; match class: 1
0.00204097	1423	1216	104	0.0855263	0.073085	TF:M00123_1	TF	Factor: c-Myc:Max; motif: NANCACGTGNNW; match class: 1
0.00280618	1249	1216	93	0.0764803	0.0744596	TF:M08869	TF	Factor: CLOCKBMAL; motif: NNNWCACGTGGN
0.0358758	1256	1216	88	0.0723684	0.0700637	TF:M00799_1	TF	Factor: Myc; motif: CACGTGS; match class: 1
4.72988e-14	62	153	31	0.202614	0.5	WP:WP324	WP	Cytoplasmic ribosomal proteins
1.13481e-08	71	153	27	0.176471	0.380282	WP:WP1339	WP	Electron transport chain
0.00157353	43	153	14	0.0915033	0.325581	WP:WP1335	WP	Oxidative phosphorylation
0.0023771	25	153	10	0.0653595	0.4	WP:WP19	WP	TCA cycle
filter: 50 counts, 1SD on median
p_value	term_size	query_size	intersection_size	precision	recall	term_id	source	term_name
0.0207585	198	120	16	0.133333	0.0808081	GO:0009056	GO:BP	catabolic process
0.0338595	4	120	3	0.025	0.75	GO:1903844	GO:BP	regulation of cellular response to transforming growth factor beta stimulus
0.0338595	4	120	3	0.025	0.75	GO:0017015	GO:BP	regulation of transforming growth factor beta receptor signaling pathway
3.75743e-08	1577	120	63	0.525	0.0399493	GO:0005737	GO:CC	cytoplasm
8.25059e-07	155	120	17	0.141667	0.109677	GO:0005739	GO:CC	mitochondrion
5.57175e-06	12	120	6	0.05	0.5	GO:0022626	GO:CC	cytosolic ribosome
1.51133e-05	211	120	18	0.15	0.0853081	GO:0005829	GO:CC	cytosol
8.20188e-05	10	120	5	0.0416667	0.5	GO:0022625	GO:CC	cytosolic large ribosomal subunit
0.000125837	55	120	9	0.075	0.163636	GO:0005740	GO:CC	mitochondrial envelope
0.000283015	21	120	6	0.05	0.285714	GO:0044391	GO:CC	ribosomal subunit
0.000731159	105	120	11	0.0916667	0.104762	GO:0005654	GO:CC	nucleoplasm
0.00127247	72	120	9	0.075	0.125	GO:0031967	GO:CC	organelle envelope
0.00129306	16	120	5	0.0416667	0.3125	GO:0015934	GO:CC	large ribosomal subunit
0.00533126	2310	120	67	0.558333	0.0290043	GO:0043231	GO:CC	intracellular membrane-bounded organelle
0.00701773	51	120	7	0.0583333	0.137255	GO:0031966	GO:CC	mitochondrial membrane
0.0130733	2368	120	67	0.558333	0.0282939	GO:0043227	GO:CC	membrane-bounded organelle
0.0240826	28	120	5	0.0416667	0.178571	GO:0005743	GO:CC	mitochondrial inner membrane
0.0397182	31	120	5	0.0416667	0.16129	GO:0019866	GO:CC	organelle inner membrane
0.0499288	2	120	2	0.0166667	1	GO:0005677	GO:CC	chromatin silencing complex
0.000512321	2807	105	79	0.752381	0.0281439	GO:0005488	GO:MF	binding
0.00183131	93	105	10	0.0952381	0.107527	GO:0140640	GO:MF	catalytic activity, acting on a nucleic acid
0.00281445	1192	105	43	0.409524	0.0360738	GO:0003824	GO:MF	catalytic activity
0.00895154	52	105	7	0.0666667	0.134615	GO:0140098	GO:MF	catalytic activity, acting on RNA
0.0268869	1136	105	39	0.371429	0.034331	GO:0036094	GO:MF	small molecule binding
0.0332051	460	105	21	0.2	0.0456522	GO:1901363	GO:MF	heterocyclic compound binding
0.0342195	461	105	21	0.2	0.0455531	GO:0043168	GO:MF	anion binding
0.0346028	131	105	10	0.0952381	0.0763359	GO:0017111	GO:MF	ribonucleoside triphosphate phosphatase activity
0.0369243	1111	105	38	0.361905	0.0342034	GO:0043167	GO:MF	ion binding
0.0462264	437	105	20	0.190476	0.0457666	GO:0000166	GO:MF	nucleotide binding
0.0462264	437	105	20	0.190476	0.0457666	GO:1901265	GO:MF	nucleoside phosphate binding
2.93142e-10	12	313	11	0.0351438	0.916667	HP:0000576	HP	Centrocecal scotoma
4.86545e-10	455	313	65	0.207668	0.142857	HP:0001941	HP	Acidosis
6.75078e-10	190	313	39	0.124601	0.205263	HP:0003128	HP	Lactic acidosis
4.98184e-09	11	313	10	0.0319489	0.909091	HP:0020120	HP	Retinal nerve fiber edema
4.98184e-09	11	313	10	0.0319489	0.909091	HP:0032036	HP	Reduced contrast sensitivity
9.82944e-09	39	313	17	0.0543131	0.435897	HP:0008316	HP	Abnormal mitochondria in muscle tissue
1.72689e-08	219	313	40	0.127796	0.182648	HP:0003287	HP	Abnormality of mitochondrial metabolism
2.54539e-08	495	313	65	0.207668	0.131313	HP:0004360	HP	Abnormality of acid-base homeostasis
4.68904e-08	419	313	58	0.185304	0.138425	HP:0004354	HP	Abnormal circulating carboxylic acid concentration
1.47658e-07	244	313	41	0.13099	0.168033	HP:0012103	HP	Abnormality of the mitochondrion
1.86858e-07	206	313	37	0.118211	0.179612	HP:0001644	HP	Dilated cardiomyopathy
4.81583e-07	54	313	18	0.057508	0.333333	HP:0030272	HP	Abnormal erythrocyte enzyme concentration or activity
5.52319e-07	194	313	35	0.111821	0.180412	HP:0031546	HP	Cardiac conduction abnormality
5.74119e-07	18	313	11	0.0351438	0.611111	HP:0020119	HP	Abnormal retinal nerve fiber layer morphology
1.11236e-06	15	313	10	0.0319489	0.666667	HP:0001427	HP	Mitochondrial inheritance
1.18422e-06	271	313	42	0.134185	0.154982	HP:0001254	HP	Lethargy
1.3884e-06	9	313	8	0.0255591	0.888889	HP:0001112	HP	Leber optic atrophy
2.2286e-06	29	313	13	0.0415335	0.448276	HP:0002331	HP	Recurrent paroxysmal headache
2.31027e-06	156	313	30	0.0958466	0.192308	HP:0012072	HP	Aciduria
3.18395e-06	630	313	71	0.226837	0.112698	HP:0001638	HP	Cardiomyopathy
3.38175e-06	60	313	18	0.057508	0.3	HP:0000114	HP	Proximal tubulopathy
4.22005e-06	54	313	17	0.0543131	0.314815	HP:0003737	HP	Mitochondrial myopathy
4.36328e-06	160	313	30	0.0958466	0.1875	HP:0032943	HP	Abnormal urine pH
4.94154e-06	676	313	74	0.236422	0.109467	HP:0001637	HP	Abnormal myocardium morphology
5.24803e-06	42	313	15	0.0479233	0.357143	HP:0011904	HP	Persistence of hemoglobin F
5.46905e-06	21	313	11	0.0351438	0.52381	HP:0200125	HP	Mitochondrial respiratory chain defects
1.07317e-05	64	313	18	0.057508	0.28125	HP:0005518	HP	Increased mean corpuscular volume
1.51851e-05	1962	313	157	0.501597	0.0800204	HP:0012337	HP	Abnormal homeostasis
1.54834e-05	3364	313	234	0.747604	0.06956	HP:0003011	HP	Abnormality of the musculature
1.86816e-05	28	313	12	0.0383387	0.428571	HP:0030270	HP	Elevated red cell adenosine deaminase activity
1.86816e-05	28	313	12	0.0383387	0.428571	HP:0031640	HP	Abnormal radial artery morphology
1.86816e-05	28	313	12	0.0383387	0.428571	HP:0020118	HP	Radial artery aplasia
1.97022e-05	630	313	69	0.220447	0.109524	HP:0011675	HP	Arrhythmia
2.02872e-05	684	313	73	0.233227	0.106725	HP:0030956	HP	Abnormality of cardiovascular system electrophysiology
2.30582e-05	11	313	8	0.0255591	0.727273	HP:0007768	HP	Central retinal vessel vascular tortuosity
2.89435e-05	856	313	85	0.271565	0.0992991	HP:0034684	HP	Abnormal enzyme concentration or activity
3.02954e-05	29	313	12	0.0383387	0.413793	HP:4000209	HP	Abnormal erythrocyte adenosine deaminase activity
3.02954e-05	29	313	12	0.0383387	0.413793	HP:0005532	HP	Macrocytic dyserythropoietic anemia
3.1778e-05	246	313	37	0.118211	0.150407	HP:0002151	HP	Increased circulating lactate concentration
6.58411e-05	12	313	8	0.0255591	0.666667	HP:0007159	HP	Fluctuations in consciousness
6.58411e-05	12	313	8	0.0255591	0.666667	HP:0012766	HP	Widened cerebral subarachnoid space
7.09999e-05	16	313	9	0.028754	0.5625	HP:0005157	HP	Concentric hypertrophic cardiomyopathy
0.000122986	387	313	48	0.153355	0.124031	HP:0003198	HP	Myopathy
0.00012986	74	313	18	0.057508	0.243243	HP:0025065	HP	Abnormal mean corpuscular volume
0.000154534	318	313	42	0.134185	0.132075	HP:0004303	HP	Abnormal muscle fiber morphology
0.00016918	33	313	12	0.0383387	0.363636	HP:0012133	HP	Erythroid hypoplasia
0.000179924	308	313	41	0.13099	0.133117	HP:0001639	HP	Hypertrophic cardiomyopathy
0.000186127	46	313	14	0.0447284	0.304348	HP:0001895	HP	Normochromic anemia
0.000191334	3010	313	212	0.677316	0.0704319	HP:0001939	HP	Abnormality of metabolism/homeostasis
0.000236607	823	313	80	0.255591	0.0972053	HP:0430071	HP	Abnormal circulating organic compound concentration
0.000248566	34	313	12	0.0383387	0.352941	HP:0012410	HP	Pure red cell aplasia
0.000248566	34	313	12	0.0383387	0.352941	HP:0004309	HP	Ventricular preexcitation
0.000308532	10	313	7	0.0223642	0.7	HP:0100611	HP	Multiple glomerular cysts
0.000361895	14	313	8	0.0255591	0.571429	HP:0007067	HP	Distal peripheral sensory neuropathy
0.000361895	14	313	8	0.0255591	0.571429	HP:0000631	HP	Retinal arterial tortuosity
0.000423509	56	313	15	0.0479233	0.267857	HP:0002045	HP	Hypothermia
0.000471999	779	313	76	0.242812	0.097561	HP:0001877	HP	Abnormal erythrocyte morphology
0.000536346	116	313	22	0.0702875	0.189655	HP:0010996	HP	Abnormal circulating monocarboxylic acid concentration
0.000546222	57	313	15	0.0479233	0.263158	HP:0003200	HP	Ragged-red muscle fibers
0.000808112	11	313	7	0.0223642	0.636364	HP:0007327	HP	Mixed demyelinating and axonal polyneuropathy
0.000901364	92	313	19	0.0607029	0.206522	HP:0004312	HP	Abnormal reticulocyte morphology
0.000931451	707	313	70	0.223642	0.0990099	HP:0001903	HP	Anemia
0.00100261	38	313	12	0.0383387	0.315789	HP:0002669	HP	Osteosarcoma
0.00113338	26	313	10	0.0319489	0.384615	HP:0007763	HP	Retinal telangiectasia
0.00130684	53	313	14	0.0447284	0.264151	HP:0003738	HP	Exercise-induced myalgia
0.00137687	39	313	12	0.0383387	0.307692	HP:0001227	HP	Abnormality of the thenar eminence
0.00142491	61	313	15	0.0479233	0.245902	HP:0012131	HP	Abnormal number of erythroid precursors
0.00146032	1600	313	128	0.408946	0.08	HP:0032180	HP	Abnormal circulating metabolite concentration
0.00169741	322	313	40	0.127796	0.124224	HP:0001943	HP	Hypoglycemia
0.00176361	70	313	16	0.0511182	0.228571	HP:0001271	HP	Polyneuropathy
0.00187007	40	313	12	0.0383387	0.3	HP:0006758	HP	Malignant genitourinary tract tumor
0.00201055	312	313	39	0.124601	0.125	HP:0001635	HP	Congestive heart failure
0.00233399	156	313	25	0.0798722	0.160256	HP:0004308	HP	Ventricular arrhythmia
0.00250829	167	313	26	0.0830671	0.155689	HP:0003546	HP	Exercise intolerance
0.00251369	41	313	12	0.0383387	0.292683	HP:0040276	HP	Adenocarcinoma of the colon
0.00264342	72	313	16	0.0511182	0.222222	HP:0001138	HP	Optic neuropathy
0.00358399	129	313	22	0.0702875	0.170543	HP:0000124	HP	Renal tubular dysfunction
0.00409883	130	313	22	0.0702875	0.169231	HP:0030085	HP	Abnormal CSF lactate concentration
0.00409883	130	313	22	0.0702875	0.169231	HP:0002490	HP	Increased CSF lactate
0.00411795	358	313	42	0.134185	0.117318	HP:0003236	HP	Elevated circulating creatine kinase concentration
0.00420851	693	313	67	0.214058	0.0966811	HP:0033354	HP	Abnormal urine metabolite level
0.00441264	43	313	12	0.0383387	0.27907	HP:0002913	HP	Myoglobinuria
0.00441264	43	313	12	0.0383387	0.27907	HP:0001896	HP	Reticulocytopenia
0.00509123	184	313	27	0.086262	0.146739	HP:0003112	HP	Abnormal circulating amino acid concentration
0.00583333	873	313	79	0.252396	0.0904926	HP:0003110	HP	Abnormality of urine homeostasis
0.00586887	85	313	17	0.0543131	0.2	HP:0011902	HP	Abnormal hemoglobin
0.00591755	414	313	46	0.146965	0.111111	HP:0002013	HP	Vomiting
0.006951	86	313	17	0.0543131	0.197674	HP:0001894	HP	Thrombocytosis
0.00815864	393	313	44	0.140575	0.111959	HP:0001298	HP	Encephalopathy
0.00820943	87	313	17	0.0543131	0.195402	HP:0001987	HP	Hyperammonemia
0.00948466	2945	313	202	0.645367	0.0685908	HP:0011804	HP	Abnormal muscle physiology
0.0096215	46	313	12	0.0383387	0.26087	HP:0012704	HP	Widened subarachnoid space
0.0096215	46	313	12	0.0383387	0.26087	HP:0040275	HP	Adenocarcinoma of the large intestine
0.00966905	88	313	17	0.0543131	0.193182	HP:0003800	HP	Muscle abnormality related to mitochondrial dysfunction
0.0111094	71	313	15	0.0479233	0.211268	HP:0002572	HP	Episodic vomiting
0.0112971	20	313	8	0.0255591	0.4	HP:0012429	HP	Aplasia/Hypoplasia of the cerebral white matter
0.0113577	89	313	17	0.0543131	0.191011	HP:0000630	HP	Abnormal retinal artery morphology
0.0115165	80	313	16	0.0511182	0.2	HP:0001972	HP	Macrocytic anemia
0.0129719	15	313	7	0.0223642	0.466667	HP:0003572	HP	Low plasma citrulline
0.0135192	2187	313	159	0.507987	0.0727023	HP:0011805	HP	Abnormal skeletal muscle morphology
0.0141191	775	313	71	0.226837	0.0916129	HP:0011014	HP	Abnormal glucose homeostasis
0.0157076	377	313	42	0.134185	0.111406	HP:0040081	HP	Abnormal circulating creatine kinase concentration
0.0158116	162	313	24	0.0766773	0.148148	HP:0031980	HP	Abnormal urine carboxylic acid level
0.015971	218	313	29	0.0926518	0.133028	HP:0010972	HP	Anemia of inadequate production
0.0170226	131	313	21	0.0670927	0.160305	HP:0001992	HP	Organic aciduria
0.0174376	765	313	70	0.223642	0.0915033	HP:0000745	HP	Abnormal diminished volition
0.0190195	7	313	5	0.0159744	0.714286	HP:0011695	HP	Cerebellar hemorrhage
0.019369	102	313	18	0.057508	0.176471	HP:0011702	HP	Abnormal electrophysiology of sinoatrial node origin
0.0196118	49	313	12	0.0383387	0.244898	HP:0010966	HP	Abnormal circulating fatty-acid anion concentration
0.0196118	49	313	12	0.0383387	0.244898	HP:0009944	HP	Partial duplication of thumb phalanx
0.0196118	49	313	12	0.0383387	0.244898	HP:0009999	HP	Partial duplication of the phalanx of hand
0.0198146	11	313	6	0.0191693	0.545455	HP:0010892	HP	Abnormal circulating branched chain amino acid concentration
0.0201006	209	313	28	0.0894569	0.133971	HP:0002134	HP	Abnormal basal ganglia morphology
0.021491	187	313	26	0.0830671	0.139037	HP:0025454	HP	Abnormal CSF metabolite concentration
0.0217536	66	313	14	0.0447284	0.212121	HP:0000185	HP	Cleft soft palate
0.0241298	177	313	25	0.0798722	0.141243	HP:0005162	HP	Abnormal left ventricular function
0.0245368	50	313	12	0.0383387	0.24	HP:0002922	HP	Increased CSF protein concentration
0.0249284	384	313	42	0.134185	0.109375	HP:0011021	HP	Abnormal circulating enzyme concentration
0.03051	51	313	12	0.0383387	0.235294	HP:0040273	HP	Adenocarcinoma of the intestines
0.0324971	180	313	25	0.0798722	0.138889	HP:0000980	HP	Pallor
0.0329055	36	313	10	0.0319489	0.277778	HP:0007924	HP	Slow decrease in visual acuity
0.0352561	60	313	13	0.0415335	0.216667	HP:0000912	HP	Sprengel anomaly
0.0355769	17	313	7	0.0223642	0.411765	HP:0100027	HP	Recurrent pancreatitis
0.0379262	1225	313	99	0.316294	0.0808163	HP:0001324	HP	Muscle weakness
0.0379465	23	313	8	0.0255591	0.347826	HP:0002401	HP	Stroke-like episode
0.0388732	138	313	21	0.0670927	0.152174	HP:0000519	HP	Developmental cataract
0.0418314	194	313	26	0.0830671	0.134021	HP:0001714	HP	Ventricular hypertrophy
0.0425966	61	313	13	0.0415335	0.213115	HP:0003348	HP	Hyperalaninemia
0.0442994	30	313	9	0.028754	0.3	HP:0001716	HP	Wolff-Parkinson-White syndrome
0.0498842	109	313	18	0.057508	0.165138	HP:0045040	HP	Abnormal circulating lactate dehydrogenase concentration
2.48837e-16	104	393	37	0.0941476	0.355769	KEGG:03010	KEGG	Ribosome
3.71476e-09	115	393	30	0.0763359	0.26087	KEGG:00190	KEGG	Oxidative phosphorylation
2.82643e-06	48	393	16	0.0407125	0.333333	KEGG:00280	KEGG	Valine, leucine and isoleucine degradation
3.13784e-06	95	393	23	0.0585242	0.242105	KEGG:01200	KEGG	Carbon metabolism
0.00117131	122	393	22	0.0559796	0.180328	KEGG:04260	KEGG	Cardiac muscle contraction
0.00502917	23	393	8	0.0203562	0.347826	KEGG:00640	KEGG	Propanoate metabolism
0.0114258	46	393	11	0.0279898	0.23913	KEGG:04216	KEGG	Ferroptosis
0.0133603	26	393	8	0.0203562	0.307692	KEGG:00020	KEGG	Citrate cycle (TCA cycle)
0.0150792	40	393	10	0.0254453	0.25	KEGG:00620	KEGG	Pyruvate metabolism
0.017871	27	393	8	0.0203562	0.296296	KEGG:01210	KEGG	2-Oxocarboxylic acid metabolism
0.0178869	56	393	12	0.0305344	0.214286	KEGG:00010	KEGG	Glycolysis / Gluconeogenesis
0.0249725	50	393	11	0.0279898	0.22	KEGG:00330	KEGG	Arginine and proline metabolism
0.0417331	45	393	10	0.0254453	0.222222	KEGG:00071	KEGG	Fatty acid degradation
4.13379e-15	91	217	35	0.16129	0.384615	REAC:R-DRE-156827	REAC	L13a-mediated translational silencing of Ceruloplasmin expression
2.71793e-14	85	217	33	0.152074	0.388235	REAC:R-DRE-72689	REAC	Formation of a pool of free 40S subunits
6.52681e-14	98	217	35	0.16129	0.357143	REAC:R-DRE-72613	REAC	Eukaryotic Translation Initiation
2.68018e-13	80	217	31	0.142857	0.3875	REAC:R-DRE-1799339	REAC	SRP-dependent cotranslational protein targeting to membrane
3.5438e-13	97	217	34	0.156682	0.350515	REAC:R-DRE-72737	REAC	Cap-dependent Translation Initiation
5.0797e-13	98	217	34	0.156682	0.346939	REAC:R-DRE-927802	REAC	Nonsense-Mediated Decay (NMD)
5.0797e-13	98	217	34	0.156682	0.346939	REAC:R-DRE-975957	REAC	Nonsense Mediated Decay (NMD) enhanced by the Exon Junction Complex (EJC)
6.11077e-13	82	217	31	0.142857	0.378049	REAC:R-DRE-975956	REAC	Nonsense Mediated Decay (NMD) independent of the Exon Junction Complex (EJC)
5.59251e-11	159	217	41	0.18894	0.257862	REAC:R-DRE-72766	REAC	Translation
7.14987e-10	224	217	48	0.221198	0.214286	REAC:R-DRE-8953854	REAC	Metabolism of RNA
1.23748e-07	49	217	19	0.0875576	0.387755	REAC:R-DRE-72702	REAC	Ribosomal scanning and start codon recognition
1.97437e-07	45	217	18	0.0829493	0.4	REAC:R-DRE-72695	REAC	Formation of the ternary complex, and subsequently, the 43S complex
3.45689e-07	100	217	27	0.124424	0.27	REAC:R-DRE-1428517	REAC	Aerobic respiration and respiratory electron transport
0.000237363	67	217	18	0.0829493	0.268657	REAC:R-DRE-611105	REAC	Respiratory electron transport
0.00471763	34	217	11	0.0506912	0.323529	REAC:R-DRE-6799198	REAC	Complex I biogenesis
0.0236687	8	217	5	0.0230415	0.625	REAC:R-DRE-70895	REAC	Branched-chain amino acid catabolism
0.0454098	130	217	22	0.101382	0.169231	REAC:R-DRE-71291	REAC	Metabolism of amino acids and derivatives
1.07685e-05	3847	1011	217	0.214639	0.0564076	TF:M00799	TF	Factor: Myc; motif: CACGTGS
4.48617e-05	4269	1011	233	0.230465	0.0545795	TF:M08868	TF	Factor: ARNTLIKE; motif: NNNSCACGTG
0.000138952	2692	1011	157	0.155292	0.058321	TF:M01154_1	TF	Factor: c-Myc; motif: KACCACGTGSYY; match class: 1
0.000182625	3236	1011	182	0.18002	0.0562423	TF:M01145_1	TF	Factor: c-Myc; motif: RACCACGTGCTC; match class: 1
0.000246527	6979	1011	348	0.344214	0.0498639	TF:M00615	TF	Factor: c-Myc:Max; motif: NNNNNNNCACGTGNNNNNNN
0.000246527	6979	1011	348	0.344214	0.0498639	TF:M00615_1	TF	Factor: c-Myc:Max; motif: NNNNNNNCACGTGNNNNNNN; match class: 1
0.00024662	5942	1011	303	0.299703	0.0509929	TF:M07601	TF	Factor: C-Myc; motif: NGCCACGTGNN
0.000259999	6774	1011	339	0.335312	0.0500443	TF:M00118_1	TF	Factor: c-Myc:Max; motif: NNACCACGTGGTNN; match class: 1
0.000259999	6774	1011	339	0.335312	0.0500443	TF:M00118	TF	Factor: c-Myc:Max; motif: NNACCACGTGGTNN
0.000279283	3844	1011	209	0.206726	0.0543704	TF:M07601_1	TF	Factor: C-Myc; motif: NGCCACGTGNN; match class: 1
0.00028156	4329	1011	231	0.228487	0.0533611	TF:M01154	TF	Factor: c-Myc; motif: KACCACGTGSYY
0.000985687	1423	1011	91	0.0900099	0.0639494	TF:M00123_1	TF	Factor: c-Myc:Max; motif: NANCACGTGNNW; match class: 1
0.00111305	5088	1011	261	0.25816	0.0512972	TF:M01145	TF	Factor: c-Myc; motif: RACCACGTGCTC
0.00928653	1249	1011	78	0.0771513	0.06245	TF:M08869	TF	Factor: CLOCKBMAL; motif: NNNWCACGTGGN
0.0299484	4806	1011	238	0.23541	0.0495214	TF:M03867	TF	Factor: c-Myc; motif: CACGTGGC
0.038141	7818	1011	366	0.362018	0.046815	TF:M00119_1	TF	Factor: Max; motif: NNANCACGTGNTNN; match class: 1
0.038141	7818	1011	366	0.362018	0.046815	TF:M00119	TF	Factor: Max; motif: NNANCACGTGNTNN
0.0475663	1256	1011	75	0.074184	0.0597134	TF:M00799_1	TF	Factor: Myc; motif: CACGTGS; match class: 1
8.04003e-13	62	134	28	0.208955	0.451613	WP:WP324	WP	Cytoplasmic ribosomal proteins
5.15934e-11	71	134	28	0.208955	0.394366	WP:WP1339	WP	Electron transport chain
0.000302791	43	134	14	0.104478	0.325581	WP:WP1335	WP	Oxidative phosphorylation
0.00422666	25	134	9	0.0671642	0.36	WP:WP19	WP	TCA cycle
filter: 50 counts, 2SD on median
p_value	term_size	query_size	intersection_size	precision	recall	term_id	source	term_name
0.0207585	198	120	16	0.133333	0.0808081	GO:0009056	GO:BP	catabolic process
0.0338595	4	120	3	0.025	0.75	GO:1903844	GO:BP	regulation of cellular response to transforming growth factor beta stimulus
0.0338595	4	120	3	0.025	0.75	GO:0017015	GO:BP	regulation of transforming growth factor beta receptor signaling pathway
3.75743e-08	1577	120	63	0.525	0.0399493	GO:0005737	GO:CC	cytoplasm
8.25059e-07	155	120	17	0.141667	0.109677	GO:0005739	GO:CC	mitochondrion
5.57175e-06	12	120	6	0.05	0.5	GO:0022626	GO:CC	cytosolic ribosome
1.51133e-05	211	120	18	0.15	0.0853081	GO:0005829	GO:CC	cytosol
8.20188e-05	10	120	5	0.0416667	0.5	GO:0022625	GO:CC	cytosolic large ribosomal subunit
0.000125837	55	120	9	0.075	0.163636	GO:0005740	GO:CC	mitochondrial envelope
0.000283015	21	120	6	0.05	0.285714	GO:0044391	GO:CC	ribosomal subunit
0.000731159	105	120	11	0.0916667	0.104762	GO:0005654	GO:CC	nucleoplasm
0.00127247	72	120	9	0.075	0.125	GO:0031967	GO:CC	organelle envelope
0.00129306	16	120	5	0.0416667	0.3125	GO:0015934	GO:CC	large ribosomal subunit
0.00533126	2310	120	67	0.558333	0.0290043	GO:0043231	GO:CC	intracellular membrane-bounded organelle
0.00701773	51	120	7	0.0583333	0.137255	GO:0031966	GO:CC	mitochondrial membrane
0.0130733	2368	120	67	0.558333	0.0282939	GO:0043227	GO:CC	membrane-bounded organelle
0.0240826	28	120	5	0.0416667	0.178571	GO:0005743	GO:CC	mitochondrial inner membrane
0.0397182	31	120	5	0.0416667	0.16129	GO:0019866	GO:CC	organelle inner membrane
0.0499288	2	120	2	0.0166667	1	GO:0005677	GO:CC	chromatin silencing complex
0.000512321	2807	105	79	0.752381	0.0281439	GO:0005488	GO:MF	binding
0.00183131	93	105	10	0.0952381	0.107527	GO:0140640	GO:MF	catalytic activity, acting on a nucleic acid
0.00281445	1192	105	43	0.409524	0.0360738	GO:0003824	GO:MF	catalytic activity
0.00895154	52	105	7	0.0666667	0.134615	GO:0140098	GO:MF	catalytic activity, acting on RNA
0.0268869	1136	105	39	0.371429	0.034331	GO:0036094	GO:MF	small molecule binding
0.0332051	460	105	21	0.2	0.0456522	GO:1901363	GO:MF	heterocyclic compound binding
0.0342195	461	105	21	0.2	0.0455531	GO:0043168	GO:MF	anion binding
0.0346028	131	105	10	0.0952381	0.0763359	GO:0017111	GO:MF	ribonucleoside triphosphate phosphatase activity
0.0369243	1111	105	38	0.361905	0.0342034	GO:0043167	GO:MF	ion binding
0.0462264	437	105	20	0.190476	0.0457666	GO:1901265	GO:MF	nucleoside phosphate binding
0.0462264	437	105	20	0.190476	0.0457666	GO:0000166	GO:MF	nucleotide binding
2.93142e-10	12	313	11	0.0351438	0.916667	HP:0000576	HP	Centrocecal scotoma
4.86545e-10	455	313	65	0.207668	0.142857	HP:0001941	HP	Acidosis
6.75078e-10	190	313	39	0.124601	0.205263	HP:0003128	HP	Lactic acidosis
4.98184e-09	11	313	10	0.0319489	0.909091	HP:0020120	HP	Retinal nerve fiber edema
4.98184e-09	11	313	10	0.0319489	0.909091	HP:0032036	HP	Reduced contrast sensitivity
9.82944e-09	39	313	17	0.0543131	0.435897	HP:0008316	HP	Abnormal mitochondria in muscle tissue
1.72689e-08	219	313	40	0.127796	0.182648	HP:0003287	HP	Abnormality of mitochondrial metabolism
2.54539e-08	495	313	65	0.207668	0.131313	HP:0004360	HP	Abnormality of acid-base homeostasis
4.68904e-08	419	313	58	0.185304	0.138425	HP:0004354	HP	Abnormal circulating carboxylic acid concentration
1.47658e-07	244	313	41	0.13099	0.168033	HP:0012103	HP	Abnormality of the mitochondrion
1.86858e-07	206	313	37	0.118211	0.179612	HP:0001644	HP	Dilated cardiomyopathy
4.81583e-07	54	313	18	0.057508	0.333333	HP:0030272	HP	Abnormal erythrocyte enzyme concentration or activity
5.52319e-07	194	313	35	0.111821	0.180412	HP:0031546	HP	Cardiac conduction abnormality
5.74119e-07	18	313	11	0.0351438	0.611111	HP:0020119	HP	Abnormal retinal nerve fiber layer morphology
1.11236e-06	15	313	10	0.0319489	0.666667	HP:0001427	HP	Mitochondrial inheritance
1.18422e-06	271	313	42	0.134185	0.154982	HP:0001254	HP	Lethargy
1.3884e-06	9	313	8	0.0255591	0.888889	HP:0001112	HP	Leber optic atrophy
2.2286e-06	29	313	13	0.0415335	0.448276	HP:0002331	HP	Recurrent paroxysmal headache
2.31027e-06	156	313	30	0.0958466	0.192308	HP:0012072	HP	Aciduria
3.18395e-06	630	313	71	0.226837	0.112698	HP:0001638	HP	Cardiomyopathy
3.38175e-06	60	313	18	0.057508	0.3	HP:0000114	HP	Proximal tubulopathy
4.22005e-06	54	313	17	0.0543131	0.314815	HP:0003737	HP	Mitochondrial myopathy
4.36328e-06	160	313	30	0.0958466	0.1875	HP:0032943	HP	Abnormal urine pH
4.94154e-06	676	313	74	0.236422	0.109467	HP:0001637	HP	Abnormal myocardium morphology
5.24803e-06	42	313	15	0.0479233	0.357143	HP:0011904	HP	Persistence of hemoglobin F
5.46905e-06	21	313	11	0.0351438	0.52381	HP:0200125	HP	Mitochondrial respiratory chain defects
1.07317e-05	64	313	18	0.057508	0.28125	HP:0005518	HP	Increased mean corpuscular volume
1.51851e-05	1962	313	157	0.501597	0.0800204	HP:0012337	HP	Abnormal homeostasis
1.54834e-05	3364	313	234	0.747604	0.06956	HP:0003011	HP	Abnormality of the musculature
1.86816e-05	28	313	12	0.0383387	0.428571	HP:0020118	HP	Radial artery aplasia
1.86816e-05	28	313	12	0.0383387	0.428571	HP:0030270	HP	Elevated red cell adenosine deaminase activity
1.86816e-05	28	313	12	0.0383387	0.428571	HP:0031640	HP	Abnormal radial artery morphology
1.97022e-05	630	313	69	0.220447	0.109524	HP:0011675	HP	Arrhythmia
2.02872e-05	684	313	73	0.233227	0.106725	HP:0030956	HP	Abnormality of cardiovascular system electrophysiology
2.30582e-05	11	313	8	0.0255591	0.727273	HP:0007768	HP	Central retinal vessel vascular tortuosity
2.89435e-05	856	313	85	0.271565	0.0992991	HP:0034684	HP	Abnormal enzyme concentration or activity
3.02954e-05	29	313	12	0.0383387	0.413793	HP:4000209	HP	Abnormal erythrocyte adenosine deaminase activity
3.02954e-05	29	313	12	0.0383387	0.413793	HP:0005532	HP	Macrocytic dyserythropoietic anemia
3.1778e-05	246	313	37	0.118211	0.150407	HP:0002151	HP	Increased circulating lactate concentration
6.58411e-05	12	313	8	0.0255591	0.666667	HP:0012766	HP	Widened cerebral subarachnoid space
6.58411e-05	12	313	8	0.0255591	0.666667	HP:0007159	HP	Fluctuations in consciousness
7.09999e-05	16	313	9	0.028754	0.5625	HP:0005157	HP	Concentric hypertrophic cardiomyopathy
0.000122986	387	313	48	0.153355	0.124031	HP:0003198	HP	Myopathy
0.00012986	74	313	18	0.057508	0.243243	HP:0025065	HP	Abnormal mean corpuscular volume
0.000154534	318	313	42	0.134185	0.132075	HP:0004303	HP	Abnormal muscle fiber morphology
0.00016918	33	313	12	0.0383387	0.363636	HP:0012133	HP	Erythroid hypoplasia
0.000179924	308	313	41	0.13099	0.133117	HP:0001639	HP	Hypertrophic cardiomyopathy
0.000186127	46	313	14	0.0447284	0.304348	HP:0001895	HP	Normochromic anemia
0.000191334	3010	313	212	0.677316	0.0704319	HP:0001939	HP	Abnormality of metabolism/homeostasis
0.000236607	823	313	80	0.255591	0.0972053	HP:0430071	HP	Abnormal circulating organic compound concentration
0.000248566	34	313	12	0.0383387	0.352941	HP:0004309	HP	Ventricular preexcitation
0.000248566	34	313	12	0.0383387	0.352941	HP:0012410	HP	Pure red cell aplasia
0.000308532	10	313	7	0.0223642	0.7	HP:0100611	HP	Multiple glomerular cysts
0.000361895	14	313	8	0.0255591	0.571429	HP:0000631	HP	Retinal arterial tortuosity
0.000361895	14	313	8	0.0255591	0.571429	HP:0007067	HP	Distal peripheral sensory neuropathy
0.000423509	56	313	15	0.0479233	0.267857	HP:0002045	HP	Hypothermia
0.000471999	779	313	76	0.242812	0.097561	HP:0001877	HP	Abnormal erythrocyte morphology
0.000536346	116	313	22	0.0702875	0.189655	HP:0010996	HP	Abnormal circulating monocarboxylic acid concentration
0.000546222	57	313	15	0.0479233	0.263158	HP:0003200	HP	Ragged-red muscle fibers
0.000808112	11	313	7	0.0223642	0.636364	HP:0007327	HP	Mixed demyelinating and axonal polyneuropathy
0.000901364	92	313	19	0.0607029	0.206522	HP:0004312	HP	Abnormal reticulocyte morphology
0.000931451	707	313	70	0.223642	0.0990099	HP:0001903	HP	Anemia
0.00100261	38	313	12	0.0383387	0.315789	HP:0002669	HP	Osteosarcoma
0.00113338	26	313	10	0.0319489	0.384615	HP:0007763	HP	Retinal telangiectasia
0.00130684	53	313	14	0.0447284	0.264151	HP:0003738	HP	Exercise-induced myalgia
0.00137687	39	313	12	0.0383387	0.307692	HP:0001227	HP	Abnormality of the thenar eminence
0.00142491	61	313	15	0.0479233	0.245902	HP:0012131	HP	Abnormal number of erythroid precursors
0.00146032	1600	313	128	0.408946	0.08	HP:0032180	HP	Abnormal circulating metabolite concentration
0.00169741	322	313	40	0.127796	0.124224	HP:0001943	HP	Hypoglycemia
0.00176361	70	313	16	0.0511182	0.228571	HP:0001271	HP	Polyneuropathy
0.00187007	40	313	12	0.0383387	0.3	HP:0006758	HP	Malignant genitourinary tract tumor
0.00201055	312	313	39	0.124601	0.125	HP:0001635	HP	Congestive heart failure
0.00233399	156	313	25	0.0798722	0.160256	HP:0004308	HP	Ventricular arrhythmia
0.00250829	167	313	26	0.0830671	0.155689	HP:0003546	HP	Exercise intolerance
0.00251369	41	313	12	0.0383387	0.292683	HP:0040276	HP	Adenocarcinoma of the colon
0.00264342	72	313	16	0.0511182	0.222222	HP:0001138	HP	Optic neuropathy
0.00358399	129	313	22	0.0702875	0.170543	HP:0000124	HP	Renal tubular dysfunction
0.00409883	130	313	22	0.0702875	0.169231	HP:0030085	HP	Abnormal CSF lactate concentration
0.00409883	130	313	22	0.0702875	0.169231	HP:0002490	HP	Increased CSF lactate
0.00411795	358	313	42	0.134185	0.117318	HP:0003236	HP	Elevated circulating creatine kinase concentration
0.00420851	693	313	67	0.214058	0.0966811	HP:0033354	HP	Abnormal urine metabolite level
0.00441264	43	313	12	0.0383387	0.27907	HP:0001896	HP	Reticulocytopenia
0.00441264	43	313	12	0.0383387	0.27907	HP:0002913	HP	Myoglobinuria
0.00509123	184	313	27	0.086262	0.146739	HP:0003112	HP	Abnormal circulating amino acid concentration
0.00583333	873	313	79	0.252396	0.0904926	HP:0003110	HP	Abnormality of urine homeostasis
0.00586887	85	313	17	0.0543131	0.2	HP:0011902	HP	Abnormal hemoglobin
0.00591755	414	313	46	0.146965	0.111111	HP:0002013	HP	Vomiting
0.006951	86	313	17	0.0543131	0.197674	HP:0001894	HP	Thrombocytosis
0.00815864	393	313	44	0.140575	0.111959	HP:0001298	HP	Encephalopathy
0.00820943	87	313	17	0.0543131	0.195402	HP:0001987	HP	Hyperammonemia
0.00948466	2945	313	202	0.645367	0.0685908	HP:0011804	HP	Abnormal muscle physiology
0.0096215	46	313	12	0.0383387	0.26087	HP:0040275	HP	Adenocarcinoma of the large intestine
0.0096215	46	313	12	0.0383387	0.26087	HP:0012704	HP	Widened subarachnoid space
0.00966905	88	313	17	0.0543131	0.193182	HP:0003800	HP	Muscle abnormality related to mitochondrial dysfunction
0.0111094	71	313	15	0.0479233	0.211268	HP:0002572	HP	Episodic vomiting
0.0112971	20	313	8	0.0255591	0.4	HP:0012429	HP	Aplasia/Hypoplasia of the cerebral white matter
0.0113577	89	313	17	0.0543131	0.191011	HP:0000630	HP	Abnormal retinal artery morphology
0.0115165	80	313	16	0.0511182	0.2	HP:0001972	HP	Macrocytic anemia
0.0129719	15	313	7	0.0223642	0.466667	HP:0003572	HP	Low plasma citrulline
0.0135192	2187	313	159	0.507987	0.0727023	HP:0011805	HP	Abnormal skeletal muscle morphology
0.0141191	775	313	71	0.226837	0.0916129	HP:0011014	HP	Abnormal glucose homeostasis
0.0157076	377	313	42	0.134185	0.111406	HP:0040081	HP	Abnormal circulating creatine kinase concentration
0.0158116	162	313	24	0.0766773	0.148148	HP:0031980	HP	Abnormal urine carboxylic acid level
0.015971	218	313	29	0.0926518	0.133028	HP:0010972	HP	Anemia of inadequate production
0.0170226	131	313	21	0.0670927	0.160305	HP:0001992	HP	Organic aciduria
0.0174376	765	313	70	0.223642	0.0915033	HP:0000745	HP	Abnormal diminished volition
0.0190195	7	313	5	0.0159744	0.714286	HP:0011695	HP	Cerebellar hemorrhage
0.019369	102	313	18	0.057508	0.176471	HP:0011702	HP	Abnormal electrophysiology of sinoatrial node origin
0.0196118	49	313	12	0.0383387	0.244898	HP:0009944	HP	Partial duplication of thumb phalanx
0.0196118	49	313	12	0.0383387	0.244898	HP:0010966	HP	Abnormal circulating fatty-acid anion concentration
0.0196118	49	313	12	0.0383387	0.244898	HP:0009999	HP	Partial duplication of the phalanx of hand
0.0198146	11	313	6	0.0191693	0.545455	HP:0010892	HP	Abnormal circulating branched chain amino acid concentration
0.0201006	209	313	28	0.0894569	0.133971	HP:0002134	HP	Abnormal basal ganglia morphology
0.021491	187	313	26	0.0830671	0.139037	HP:0025454	HP	Abnormal CSF metabolite concentration
0.0217536	66	313	14	0.0447284	0.212121	HP:0000185	HP	Cleft soft palate
0.0241298	177	313	25	0.0798722	0.141243	HP:0005162	HP	Abnormal left ventricular function
0.0245368	50	313	12	0.0383387	0.24	HP:0002922	HP	Increased CSF protein concentration
0.0249284	384	313	42	0.134185	0.109375	HP:0011021	HP	Abnormal circulating enzyme concentration
0.03051	51	313	12	0.0383387	0.235294	HP:0040273	HP	Adenocarcinoma of the intestines
0.0324971	180	313	25	0.0798722	0.138889	HP:0000980	HP	Pallor
0.0329055	36	313	10	0.0319489	0.277778	HP:0007924	HP	Slow decrease in visual acuity
0.0352561	60	313	13	0.0415335	0.216667	HP:0000912	HP	Sprengel anomaly
0.0355769	17	313	7	0.0223642	0.411765	HP:0100027	HP	Recurrent pancreatitis
0.0379262	1225	313	99	0.316294	0.0808163	HP:0001324	HP	Muscle weakness
0.0379465	23	313	8	0.0255591	0.347826	HP:0002401	HP	Stroke-like episode
0.0388732	138	313	21	0.0670927	0.152174	HP:0000519	HP	Developmental cataract
0.0418314	194	313	26	0.0830671	0.134021	HP:0001714	HP	Ventricular hypertrophy
0.0425966	61	313	13	0.0415335	0.213115	HP:0003348	HP	Hyperalaninemia
0.0442994	30	313	9	0.028754	0.3	HP:0001716	HP	Wolff-Parkinson-White syndrome
0.0498842	109	313	18	0.057508	0.165138	HP:0045040	HP	Abnormal circulating lactate dehydrogenase concentration
2.27105e-16	104	392	37	0.0943878	0.355769	KEGG:03010	KEGG	Ribosome
3.46783e-09	115	392	30	0.0765306	0.26087	KEGG:00190	KEGG	Oxidative phosphorylation
2.71376e-06	48	392	16	0.0408163	0.333333	KEGG:00280	KEGG	Valine, leucine and isoleucine degradation
2.9782e-06	95	392	23	0.0586735	0.242105	KEGG:01200	KEGG	Carbon metabolism
0.00112014	122	392	22	0.0561224	0.180328	KEGG:04260	KEGG	Cardiac muscle contraction
0.00491581	23	392	8	0.0204082	0.347826	KEGG:00640	KEGG	Propanoate metabolism
0.0111191	46	392	11	0.0280612	0.23913	KEGG:04216	KEGG	Ferroptosis
0.0130654	26	392	8	0.0204082	0.307692	KEGG:00020	KEGG	Citrate cycle (TCA cycle)
0.0146999	40	392	10	0.0255102	0.25	KEGG:00620	KEGG	Pyruvate metabolism
0.017388	56	392	12	0.0306122	0.214286	KEGG:00010	KEGG	Glycolysis / Gluconeogenesis
0.0174793	27	392	8	0.0204082	0.296296	KEGG:01210	KEGG	2-Oxocarboxylic acid metabolism
0.024318	50	392	11	0.0280612	0.22	KEGG:00330	KEGG	Arginine and proline metabolism
0.0407161	45	392	10	0.0255102	0.222222	KEGG:00071	KEGG	Fatty acid degradation
4.13379e-15	91	217	35	0.16129	0.384615	REAC:R-DRE-156827	REAC	L13a-mediated translational silencing of Ceruloplasmin expression
2.71793e-14	85	217	33	0.152074	0.388235	REAC:R-DRE-72689	REAC	Formation of a pool of free 40S subunits
6.52681e-14	98	217	35	0.16129	0.357143	REAC:R-DRE-72613	REAC	Eukaryotic Translation Initiation
2.68018e-13	80	217	31	0.142857	0.3875	REAC:R-DRE-1799339	REAC	SRP-dependent cotranslational protein targeting to membrane
3.5438e-13	97	217	34	0.156682	0.350515	REAC:R-DRE-72737	REAC	Cap-dependent Translation Initiation
5.0797e-13	98	217	34	0.156682	0.346939	REAC:R-DRE-927802	REAC	Nonsense-Mediated Decay (NMD)
5.0797e-13	98	217	34	0.156682	0.346939	REAC:R-DRE-975957	REAC	Nonsense Mediated Decay (NMD) enhanced by the Exon Junction Complex (EJC)
6.11077e-13	82	217	31	0.142857	0.378049	REAC:R-DRE-975956	REAC	Nonsense Mediated Decay (NMD) independent of the Exon Junction Complex (EJC)
5.59251e-11	159	217	41	0.18894	0.257862	REAC:R-DRE-72766	REAC	Translation
7.14987e-10	224	217	48	0.221198	0.214286	REAC:R-DRE-8953854	REAC	Metabolism of RNA
1.23748e-07	49	217	19	0.0875576	0.387755	REAC:R-DRE-72702	REAC	Ribosomal scanning and start codon recognition
1.97437e-07	45	217	18	0.0829493	0.4	REAC:R-DRE-72695	REAC	Formation of the ternary complex, and subsequently, the 43S complex
3.45689e-07	100	217	27	0.124424	0.27	REAC:R-DRE-1428517	REAC	Aerobic respiration and respiratory electron transport
0.000237363	67	217	18	0.0829493	0.268657	REAC:R-DRE-611105	REAC	Respiratory electron transport
0.00471763	34	217	11	0.0506912	0.323529	REAC:R-DRE-6799198	REAC	Complex I biogenesis
0.0236687	8	217	5	0.0230415	0.625	REAC:R-DRE-70895	REAC	Branched-chain amino acid catabolism
0.0454098	130	217	22	0.101382	0.169231	REAC:R-DRE-71291	REAC	Metabolism of amino acids and derivatives
2.0136e-05	3847	1008	215	0.213294	0.0558877	TF:M00799	TF	Factor: Myc; motif: CACGTGS
7.82609e-05	4269	1008	231	0.229167	0.054111	TF:M08868	TF	Factor: ARNTLIKE; motif: NNNSCACGTG
0.000115724	2692	1008	157	0.155754	0.058321	TF:M01154_1	TF	Factor: c-Myc; motif: KACCACGTGSYY; match class: 1
0.000228176	3236	1008	181	0.179563	0.0559333	TF:M01145_1	TF	Factor: c-Myc; motif: RACCACGTGCTC; match class: 1
0.000347456	6979	1008	346	0.343254	0.0495773	TF:M00615_1	TF	Factor: c-Myc:Max; motif: NNNNNNNCACGTGNNNNNNN; match class: 1
0.000347456	6979	1008	346	0.343254	0.0495773	TF:M00615	TF	Factor: c-Myc:Max; motif: NNNNNNNCACGTGNNNNNNN
0.000368519	5942	1008	301	0.298611	0.0506563	TF:M07601	TF	Factor: C-Myc; motif: NGCCACGTGNN
0.000370174	6774	1008	337	0.334325	0.049749	TF:M00118	TF	Factor: c-Myc:Max; motif: NNACCACGTGGTNN
0.000370174	6774	1008	337	0.334325	0.049749	TF:M00118_1	TF	Factor: c-Myc:Max; motif: NNACCACGTGGTNN; match class: 1
0.000471626	4329	1008	229	0.227183	0.0528991	TF:M01154	TF	Factor: c-Myc; motif: KACCACGTGSYY
0.000489383	3844	1008	207	0.205357	0.0538502	TF:M07601_1	TF	Factor: C-Myc; motif: NGCCACGTGNN; match class: 1
0.00149338	1423	1008	90	0.0892857	0.0632467	TF:M00123_1	TF	Factor: c-Myc:Max; motif: NANCACGTGNNW; match class: 1
0.00171262	5088	1008	259	0.256944	0.0509041	TF:M01145	TF	Factor: c-Myc; motif: RACCACGTGCTC
0.0139563	1249	1008	77	0.0763889	0.0616493	TF:M08869	TF	Factor: CLOCKBMAL; motif: NNNWCACGTGGN
0.0434448	1256	1008	75	0.0744048	0.0597134	TF:M00799_1	TF	Factor: Myc; motif: CACGTGS; match class: 1
0.0437202	4806	1008	236	0.234127	0.0491053	TF:M03867	TF	Factor: c-Myc; motif: CACGTGGC
0.048226	7818	1008	364	0.361111	0.0465592	TF:M00119_1	TF	Factor: Max; motif: NNANCACGTGNTNN; match class: 1
0.048226	7818	1008	364	0.361111	0.0465592	TF:M00119	TF	Factor: Max; motif: NNANCACGTGNTNN
8.04003e-13	62	134	28	0.208955	0.451613	WP:WP324	WP	Cytoplasmic ribosomal proteins
5.15934e-11	71	134	28	0.208955	0.394366	WP:WP1339	WP	Electron transport chain
0.000302791	43	134	14	0.104478	0.325581	WP:WP1335	WP	Oxidative phosphorylation
0.00422666	25	134	9	0.0671642	0.36	WP:WP19	WP	TCA cycle
filter: 50 counts, 3SD on median
p_value	term_size	query_size	intersection_size	precision	recall	term_id	source	term_name
0.0275886	78	107	9	0.0841121	0.115385	GO:0006412	GO:BP	translation
0.0302072	20	107	5	0.046729	0.25	GO:0042254	GO:BP	ribosome biogenesis
2.18327e-07	155	109	17	0.155963	0.109677	GO:0005739	GO:CC	mitochondrion
3.94441e-07	1577	109	57	0.522936	0.0361446	GO:0005737	GO:CC	cytoplasm
3.77712e-06	12	109	6	0.0550459	0.5	GO:0022626	GO:CC	cytosolic ribosome
2.33478e-05	211	109	17	0.155963	0.0805687	GO:0005829	GO:CC	cytosol
6.13719e-05	10	109	5	0.0458716	0.5	GO:0022625	GO:CC	cytosolic large ribosomal subunit
6.70302e-05	55	109	9	0.0825688	0.163636	GO:0005740	GO:CC	mitochondrial envelope
0.000194574	21	109	6	0.0550459	0.285714	GO:0044391	GO:CC	ribosomal subunit
0.000696874	72	109	9	0.0825688	0.125	GO:0031967	GO:CC	organelle envelope
0.000976405	16	109	5	0.0458716	0.3125	GO:0015934	GO:CC	large ribosomal subunit
0.00456664	51	109	7	0.0642202	0.137255	GO:0031966	GO:CC	mitochondrial membrane
0.0129049	2310	109	61	0.559633	0.0264069	GO:0043231	GO:CC	intracellular membrane-bounded organelle
0.0185168	28	109	5	0.0458716	0.178571	GO:0005743	GO:CC	mitochondrial inner membrane
0.0293439	2368	109	61	0.559633	0.0257601	GO:0043227	GO:CC	membrane-bounded organelle
0.0306762	31	109	5	0.0458716	0.16129	GO:0019866	GO:CC	organelle inner membrane
0.0498592	2	109	2	0.0183486	1	GO:0005677	GO:CC	chromatin silencing complex
0.000361665	2807	95	73	0.768421	0.0260064	GO:0005488	GO:MF	binding
0.000875807	93	95	10	0.105263	0.107527	GO:0140640	GO:MF	catalytic activity, acting on a nucleic acid
0.00553062	52	95	7	0.0736842	0.134615	GO:0140098	GO:MF	catalytic activity, acting on RNA
0.00597882	1655	95	49	0.515789	0.0296073	GO:0097159	GO:MF	organic cyclic compound binding
0.018044	1192	95	38	0.4	0.0318792	GO:0003824	GO:MF	catalytic activity
0.0264906	460	95	20	0.210526	0.0434783	GO:1901363	GO:MF	heterocyclic compound binding
0.0272872	461	95	20	0.210526	0.0433839	GO:0043168	GO:MF	anion binding
0.0397087	437	95	19	0.2	0.0434783	GO:0000166	GO:MF	nucleotide binding
0.0397087	437	95	19	0.2	0.0434783	GO:1901265	GO:MF	nucleoside phosphate binding
3.69196e-11	455	283	63	0.222615	0.138462	HP:0001941	HP	Acidosis
8.8614e-11	12	283	11	0.0388693	0.916667	HP:0000576	HP	Centrocecal scotoma
1.18153e-10	190	283	38	0.134276	0.2	HP:0003128	HP	Lactic acidosis
5.74658e-10	219	283	40	0.141343	0.182648	HP:0003287	HP	Abnormality of mitochondrial metabolism
1.67138e-09	11	283	10	0.0353357	0.909091	HP:0032036	HP	Reduced contrast sensitivity
1.67138e-09	11	283	10	0.0353357	0.909091	HP:0020120	HP	Retinal nerve fiber edema
1.76302e-09	39	283	17	0.0600707	0.435897	HP:0008316	HP	Abnormal mitochondria in muscle tissue
1.98517e-09	495	283	63	0.222615	0.127273	HP:0004360	HP	Abnormality of acid-base homeostasis
6.38647e-09	419	283	56	0.19788	0.133652	HP:0004354	HP	Abnormal circulating carboxylic acid concentration
2.14964e-08	244	283	40	0.141343	0.163934	HP:0012103	HP	Abnormality of the mitochondrion
8.36339e-08	54	283	18	0.0636042	0.333333	HP:0030272	HP	Abnormal erythrocyte enzyme concentration or activity
1.69371e-07	206	283	35	0.123675	0.169903	HP:0001644	HP	Dilated cardiomyopathy
1.78974e-07	18	283	11	0.0388693	0.611111	HP:0020119	HP	Abnormal retinal nerve fiber layer morphology
3.8086e-07	15	283	10	0.0353357	0.666667	HP:0001427	HP	Mitochondrial inheritance
5.73108e-07	9	283	8	0.0282686	0.888889	HP:0001112	HP	Leber optic atrophy
5.90579e-07	29	283	13	0.0459364	0.448276	HP:0002331	HP	Recurrent paroxysmal headache
6.06219e-07	60	283	18	0.0636042	0.3	HP:0000114	HP	Proximal tubulopathy
6.09832e-07	271	283	40	0.141343	0.147601	HP:0001254	HP	Lethargy
8.1922e-07	54	283	17	0.0600707	0.314815	HP:0003737	HP	Mitochondrial myopathy
8.69866e-07	156	283	29	0.102473	0.185897	HP:0012072	HP	Aciduria
1.19388e-06	42	283	15	0.0530035	0.357143	HP:0011904	HP	Persistence of hemoglobin F
1.32022e-06	630	283	67	0.236749	0.106349	HP:0001638	HP	Cardiomyopathy
1.61618e-06	676	283	70	0.24735	0.10355	HP:0001637	HP	Abnormal myocardium morphology
1.62724e-06	160	283	29	0.102473	0.18125	HP:0032943	HP	Abnormal urine pH
1.73126e-06	21	283	11	0.0388693	0.52381	HP:0200125	HP	Mitochondrial respiratory chain defects
1.76055e-06	246	283	37	0.130742	0.150407	HP:0002151	HP	Increased circulating lactate concentration
1.77839e-06	856	283	82	0.289753	0.0957944	HP:0034684	HP	Abnormal enzyme concentration or activity
1.96486e-06	64	283	18	0.0636042	0.28125	HP:0005518	HP	Increased mean corpuscular volume
2.52023e-06	194	283	32	0.113074	0.164948	HP:0031546	HP	Cardiac conduction abnormality
5.49551e-06	28	283	12	0.0424028	0.428571	HP:0030270	HP	Elevated red cell adenosine deaminase activity
5.49551e-06	28	283	12	0.0424028	0.428571	HP:0031640	HP	Abnormal radial artery morphology
5.49551e-06	28	283	12	0.0424028	0.428571	HP:0020118	HP	Radial artery aplasia
8.95781e-06	29	283	12	0.0424028	0.413793	HP:0005532	HP	Macrocytic dyserythropoietic anemia
8.95781e-06	29	283	12	0.0424028	0.413793	HP:4000209	HP	Abnormal erythrocyte adenosine deaminase activity
9.61308e-06	11	283	8	0.0282686	0.727273	HP:0007768	HP	Central retinal vessel vascular tortuosity
1.73812e-05	684	283	68	0.240283	0.0994152	HP:0030956	HP	Abnormality of cardiovascular system electrophysiology
2.30483e-05	630	283	64	0.226148	0.101587	HP:0011675	HP	Arrhythmia
2.50633e-05	74	283	18	0.0636042	0.243243	HP:0025065	HP	Abnormal mean corpuscular volume
2.72355e-05	16	283	9	0.0318021	0.5625	HP:0005157	HP	Concentric hypertrophic cardiomyopathy
2.7586e-05	12	283	8	0.0282686	0.666667	HP:0012766	HP	Widened cerebral subarachnoid space
2.7586e-05	12	283	8	0.0282686	0.666667	HP:0007159	HP	Fluctuations in consciousness
3.73948e-05	1962	283	143	0.5053	0.0728848	HP:0012337	HP	Abnormal homeostasis
3.95919e-05	3010	283	196	0.69258	0.0651163	HP:0001939	HP	Abnormality of metabolism/homeostasis
4.82623e-05	46	283	14	0.04947	0.304348	HP:0001895	HP	Normochromic anemia
5.10602e-05	33	283	12	0.0424028	0.363636	HP:0012133	HP	Erythroid hypoplasia
7.06277e-05	318	283	40	0.141343	0.125786	HP:0004303	HP	Abnormal muscle fiber morphology
7.54047e-05	34	283	12	0.0424028	0.352941	HP:0012410	HP	Pure red cell aplasia
7.54047e-05	34	283	12	0.0424028	0.352941	HP:0004309	HP	Ventricular preexcitation
8.27169e-05	116	283	22	0.0777385	0.189655	HP:0010996	HP	Abnormal circulating monocarboxylic acid concentration
0.000112641	823	283	75	0.265018	0.09113	HP:0430071	HP	Abnormal circulating organic compound concentration
0.000118715	3364	283	211	0.745583	0.0627229	HP:0003011	HP	Abnormality of the musculature
0.000127547	779	283	72	0.254417	0.0924262	HP:0001877	HP	Abnormal erythrocyte morphology
0.000134356	57	283	15	0.0530035	0.263158	HP:0003200	HP	Ragged-red muscle fibers
0.000142575	10	283	7	0.024735	0.7	HP:0100611	HP	Multiple glomerular cysts
0.000153134	14	283	8	0.0282686	0.571429	HP:0000631	HP	Retinal arterial tortuosity
0.000153134	14	283	8	0.0282686	0.571429	HP:0007067	HP	Distal peripheral sensory neuropathy
0.000269868	308	283	38	0.134276	0.123377	HP:0001639	HP	Hypertrophic cardiomyopathy
0.000310437	38	283	12	0.0424028	0.315789	HP:0002669	HP	Osteosarcoma
0.000357839	61	283	15	0.0530035	0.245902	HP:0012131	HP	Abnormal number of erythroid precursors
0.000368722	707	283	66	0.233216	0.0933522	HP:0001903	HP	Anemia
0.000375257	11	283	7	0.024735	0.636364	HP:0007327	HP	Mixed demyelinating and axonal polyneuropathy
0.000392983	693	283	65	0.229682	0.0937951	HP:0033354	HP	Abnormal urine metabolite level
0.000410249	26	283	10	0.0353357	0.384615	HP:0007763	HP	Retinal telangiectasia
0.000415811	70	283	16	0.0565371	0.228571	HP:0001271	HP	Polyneuropathy
0.000428499	39	283	12	0.0424028	0.307692	HP:0001227	HP	Abnormality of the thenar eminence
0.000584966	40	283	12	0.0424028	0.3	HP:0006758	HP	Malignant genitourinary tract tumor
0.000592312	129	283	22	0.0777385	0.170543	HP:0000124	HP	Renal tubular dysfunction
0.000601149	1600	283	119	0.420495	0.074375	HP:0032180	HP	Abnormal circulating metabolite concentration
0.000626299	873	283	76	0.268551	0.0870561	HP:0003110	HP	Abnormality of urine homeostasis
0.000629763	72	283	16	0.0565371	0.222222	HP:0001138	HP	Optic neuropathy
0.000681005	130	283	22	0.0777385	0.169231	HP:0002490	HP	Increased CSF lactate
0.000681005	130	283	22	0.0777385	0.169231	HP:0030085	HP	Abnormal CSF lactate concentration
0.000771524	387	283	43	0.151943	0.111111	HP:0003198	HP	Myopathy
0.000790313	41	283	12	0.0424028	0.292683	HP:0040276	HP	Adenocarcinoma of the colon
0.000887496	92	283	18	0.0636042	0.195652	HP:0004312	HP	Abnormal reticulocyte morphology
0.00123178	156	283	24	0.0848057	0.153846	HP:0004308	HP	Ventricular arrhythmia
0.00134026	85	283	17	0.0600707	0.2	HP:0011902	HP	Abnormal hemoglobin
0.00140155	43	283	12	0.0424028	0.27907	HP:0002913	HP	Myoglobinuria
0.00140155	43	283	12	0.0424028	0.27907	HP:0001896	HP	Reticulocytopenia
0.00149935	765	283	68	0.240283	0.0888889	HP:0000745	HP	Abnormal diminished volition
0.00159567	86	283	17	0.0600707	0.197674	HP:0001894	HP	Thrombocytosis
0.00224287	88	283	17	0.0600707	0.193182	HP:0003800	HP	Muscle abnormality related to mitochondrial dysfunction
0.00225438	184	283	26	0.0918728	0.141304	HP:0003112	HP	Abnormal circulating amino acid concentration
0.00240896	322	283	37	0.130742	0.114907	HP:0001943	HP	Hypoglycemia
0.00245271	53	283	13	0.0459364	0.245283	HP:0003738	HP	Exercise-induced myalgia
0.00264832	89	283	17	0.0600707	0.191011	HP:0000630	HP	Abnormal retinal artery morphology
0.00286002	80	283	16	0.0565371	0.2	HP:0001972	HP	Macrocytic anemia
0.00293801	71	283	15	0.0530035	0.211268	HP:0002572	HP	Episodic vomiting
0.00307821	312	283	36	0.127208	0.115385	HP:0001635	HP	Congestive heart failure
0.00308672	187	283	26	0.0918728	0.139037	HP:0025454	HP	Abnormal CSF metabolite concentration
0.00310298	46	283	12	0.0424028	0.26087	HP:0040275	HP	Adenocarcinoma of the large intestine
0.00310298	46	283	12	0.0424028	0.26087	HP:0012704	HP	Widened subarachnoid space
0.00434289	167	283	24	0.0848057	0.143713	HP:0003546	HP	Exercise intolerance
0.00468978	358	283	39	0.137809	0.108939	HP:0003236	HP	Elevated circulating creatine kinase concentration
0.00480641	56	283	13	0.0459364	0.232143	HP:0002045	HP	Hypothermia
0.00492374	20	283	8	0.0282686	0.4	HP:0012429	HP	Aplasia/Hypoplasia of the cerebral white matter
0.0051104	775	283	67	0.236749	0.0864516	HP:0011014	HP	Abnormal glucose homeostasis
0.00606091	218	283	28	0.0989399	0.12844	HP:0010972	HP	Anemia of inadequate production
0.00614178	15	283	7	0.024735	0.466667	HP:0003572	HP	Low plasma citrulline
0.00642191	49	283	12	0.0424028	0.244898	HP:0010966	HP	Abnormal circulating fatty-acid anion concentration
0.00642191	49	283	12	0.0424028	0.244898	HP:0009999	HP	Partial duplication of the phalanx of hand
0.00642191	49	283	12	0.0424028	0.244898	HP:0009944	HP	Partial duplication of thumb phalanx
0.00768317	393	283	41	0.144876	0.104326	HP:0001298	HP	Encephalopathy
0.00819234	209	283	27	0.0954064	0.129187	HP:0002134	HP	Abnormal basal ganglia morphology
0.0100923	51	283	12	0.0424028	0.235294	HP:0040273	HP	Adenocarcinoma of the intestines
0.0107343	7	283	5	0.0176678	0.714286	HP:0011695	HP	Cerebellar hemorrhage
0.0109552	60	283	13	0.0459364	0.216667	HP:0000912	HP	Sprengel anomaly
0.0118601	414	283	42	0.14841	0.101449	HP:0002013	HP	Vomiting
0.0122024	131	283	20	0.0706714	0.152672	HP:0001992	HP	Organic aciduria
0.012523	36	283	10	0.0353357	0.277778	HP:0007924	HP	Slow decrease in visual acuity
0.0133037	61	283	13	0.0459364	0.213115	HP:0003348	HP	Hyperalaninemia
0.0154818	71	283	14	0.04947	0.197183	HP:0033108	HP	Abnormal circulating proteinogenic amino acid derivative concentration
0.0160854	62	283	13	0.0459364	0.209677	HP:0010916	HP	Abnormal circulating alanine concentration
0.0160854	62	283	13	0.0459364	0.209677	HP:0010915	HP	Abnormal circulating pyruvate family amino acid concentration
0.0164869	180	283	24	0.0848057	0.133333	HP:0000980	HP	Pallor
0.016616	377	283	39	0.137809	0.103448	HP:0040081	HP	Abnormal circulating creatine kinase concentration
0.0167834	23	283	8	0.0282686	0.347826	HP:0002401	HP	Stroke-like episode
0.0170081	17	283	7	0.024735	0.411765	HP:0100027	HP	Recurrent pancreatitis
0.0182192	30	283	9	0.0318021	0.3	HP:0001716	HP	Wolff-Parkinson-White syndrome
0.0232249	64	283	13	0.0459364	0.203125	HP:0009777	HP	Absent thumb
0.0257271	384	283	39	0.137809	0.101562	HP:0011021	HP	Abnormal circulating enzyme concentration
0.02638	47	283	11	0.0388693	0.234043	HP:0002483	HP	Bulbar signs
0.0266422	18	283	7	0.024735	0.388889	HP:0000816	HP	Abnormality of Krebs cycle metabolism
0.0272008	138	283	20	0.0706714	0.144928	HP:0003557	HP	Increased variability in muscle fiber diameter
0.0272008	138	283	20	0.0706714	0.144928	HP:0000519	HP	Developmental cataract
0.027742	65	283	13	0.0459364	0.2	HP:0001790	HP	Nonimmune hydrops fetalis
0.0293477	162	283	22	0.0777385	0.135802	HP:0031980	HP	Abnormal urine carboxylic acid level
0.0300535	75	283	14	0.04947	0.186667	HP:0003215	HP	Dicarboxylic aciduria
0.0326729	32	283	9	0.0318021	0.28125	HP:0003648	HP	Lacticaciduria
0.034908	13	283	6	0.0212014	0.461538	HP:0003558	HP	Viral infection-induced rhabdomyolysis
0.0378058	1225	283	91	0.321555	0.0742857	HP:0001324	HP	Muscle weakness
0.0403331	108	283	17	0.0600707	0.157407	HP:3000036	HP	Abnormal head blood vessel morphology
0.0407255	87	283	15	0.0530035	0.172414	HP:0001987	HP	Hyperammonemia
0.0420668	743	283	62	0.219081	0.0834455	HP:0025354	HP	Abnormal cellular phenotype
0.0455208	120	283	18	0.0636042	0.15	HP:6000231	HP	Abnormal tissue enzyme concentration or activity
0.045649	109	283	17	0.0600707	0.155963	HP:0045040	HP	Abnormal circulating lactate dehydrogenase concentration
0.0464727	143	283	20	0.0706714	0.13986	HP:0012084	HP	Abnormality of skeletal muscle fiber size
0.0468408	26	283	8	0.0282686	0.307692	HP:0001045	HP	Vitiligo
0.0494212	50	283	11	0.0388693	0.22	HP:0002922	HP	Increased CSF protein concentration
8.39131e-18	104	357	37	0.103641	0.355769	KEGG:03010	KEGG	Ribosome
2.93108e-10	115	357	30	0.0840336	0.26087	KEGG:00190	KEGG	Oxidative phosphorylation
2.36869e-06	95	357	22	0.0616246	0.231579	KEGG:01200	KEGG	Carbon metabolism
5.07718e-06	48	357	15	0.0420168	0.3125	KEGG:00280	KEGG	Valine, leucine and isoleucine degradation
0.00231287	23	357	8	0.022409	0.347826	KEGG:00640	KEGG	Propanoate metabolism
0.00267162	122	357	20	0.0560224	0.163934	KEGG:04260	KEGG	Cardiac muscle contraction
0.00442064	46	357	11	0.0308123	0.23913	KEGG:04216	KEGG	Ferroptosis
0.00625105	26	357	8	0.022409	0.307692	KEGG:00020	KEGG	Citrate cycle (TCA cycle)
0.0281885	56	357	11	0.0308123	0.196429	KEGG:00010	KEGG	Glycolysis / Gluconeogenesis
0.0319771	40	357	9	0.0252101	0.225	KEGG:00620	KEGG	Pyruvate metabolism
0.0433627	50	357	10	0.0280112	0.2	KEGG:00330	KEGG	Arginine and proline metabolism
0.0499579	1426	357	114	0.319328	0.0799439	KEGG:01100	KEGG	Metabolic pathways
2.34455e-16	91	200	35	0.175	0.384615	REAC:R-DRE-156827	REAC	L13a-mediated translational silencing of Ceruloplasmin expression
1.82453e-15	85	200	33	0.165	0.388235	REAC:R-DRE-72689	REAC	Formation of a pool of free 40S subunits
3.86861e-15	98	200	35	0.175	0.357143	REAC:R-DRE-72613	REAC	Eukaryotic Translation Initiation
2.13828e-14	80	200	31	0.155	0.3875	REAC:R-DRE-1799339	REAC	SRP-dependent cotranslational protein targeting to membrane
2.31457e-14	97	200	34	0.17	0.350515	REAC:R-DRE-72737	REAC	Cap-dependent Translation Initiation
3.33867e-14	98	200	34	0.17	0.346939	REAC:R-DRE-975957	REAC	Nonsense Mediated Decay (NMD) enhanced by the Exon Junction Complex (EJC)
3.33867e-14	98	200	34	0.17	0.346939	REAC:R-DRE-927802	REAC	Nonsense-Mediated Decay (NMD)
4.93654e-14	82	200	31	0.155	0.378049	REAC:R-DRE-975956	REAC	Nonsense Mediated Decay (NMD) independent of the Exon Junction Complex (EJC)
2.59886e-12	159	200	41	0.205	0.257862	REAC:R-DRE-72766	REAC	Translation
2.36328e-11	224	200	48	0.24	0.214286	REAC:R-DRE-8953854	REAC	Metabolism of RNA
2.64862e-08	49	200	19	0.095	0.387755	REAC:R-DRE-72702	REAC	Ribosomal scanning and start codon recognition
4.53482e-08	45	200	18	0.09	0.4	REAC:R-DRE-72695	REAC	Formation of the ternary complex, and subsequently, the 43S complex
4.66242e-08	100	200	27	0.135	0.27	REAC:R-DRE-1428517	REAC	Aerobic respiration and respiratory electron transport
6.22191e-05	67	200	18	0.09	0.268657	REAC:R-DRE-611105	REAC	Respiratory electron transport
0.00193982	34	200	11	0.055	0.323529	REAC:R-DRE-6799198	REAC	Complex I biogenesis
0.0119353	130	200	22	0.11	0.169231	REAC:R-DRE-71291	REAC	Metabolism of amino acids and derivatives
0.0143837	8	200	5	0.025	0.625	REAC:R-DRE-70895	REAC	Branched-chain amino acid catabolism
0.0431859	730	200	73	0.365	0.1	REAC:R-DRE-1430728	REAC	Metabolism
0.000142232	2692	911	144	0.158068	0.0534918	TF:M01154_1	TF	Factor: c-Myc; motif: KACCACGTGSYY; match class: 1
0.000250094	3236	911	166	0.182217	0.0512979	TF:M01145_1	TF	Factor: c-Myc; motif: RACCACGTGCTC; match class: 1
0.000312887	3847	911	191	0.20966	0.0496491	TF:M00799	TF	Factor: Myc; motif: CACGTGS
0.000361355	4269	911	208	0.228321	0.0487234	TF:M08868	TF	Factor: ARNTLIKE; motif: NNNSCACGTG
0.000389334	5942	911	275	0.301866	0.0462807	TF:M07601	TF	Factor: C-Myc; motif: NGCCACGTGNN
0.000430599	4329	911	210	0.230516	0.04851	TF:M01154	TF	Factor: c-Myc; motif: KACCACGTGSYY
0.000445766	3844	911	190	0.208562	0.0494277	TF:M07601_1	TF	Factor: C-Myc; motif: NGCCACGTGNN; match class: 1
0.000481153	6979	911	315	0.345774	0.0451354	TF:M00615_1	TF	Factor: c-Myc:Max; motif: NNNNNNNCACGTGNNNNNNN; match class: 1
0.000481153	6979	911	315	0.345774	0.0451354	TF:M00615	TF	Factor: c-Myc:Max; motif: NNNNNNNCACGTGNNNNNNN
0.000942124	6774	911	305	0.334797	0.0450251	TF:M00118_1	TF	Factor: c-Myc:Max; motif: NNACCACGTGGTNN; match class: 1
0.000942124	6774	911	305	0.334797	0.0450251	TF:M00118	TF	Factor: c-Myc:Max; motif: NNACCACGTGGTNN
0.00113999	5088	911	238	0.261251	0.0467767	TF:M01145	TF	Factor: c-Myc; motif: RACCACGTGCTC
0.00461418	1423	911	81	0.0889133	0.056922	TF:M00123_1	TF	Factor: c-Myc:Max; motif: NANCACGTGNNW; match class: 1
0.0249282	7818	911	334	0.36663	0.0427219	TF:M00119_1	TF	Factor: Max; motif: NNANCACGTGNTNN; match class: 1
0.0249282	7818	911	334	0.36663	0.0427219	TF:M00119	TF	Factor: Max; motif: NNANCACGTGNTNN
0.0390033	1249	911	69	0.0757409	0.0552442	TF:M08869	TF	Factor: CLOCKBMAL; motif: NNNWCACGTGGN
0.0454326	1256	911	69	0.0757409	0.0549363	TF:M00799_1	TF	Factor: Myc; motif: CACGTGS; match class: 1
0.0499581	4806	911	215	0.236004	0.0447357	TF:M03867	TF	Factor: c-Myc; motif: CACGTGGC
2.05486e-13	62	127	28	0.220472	0.451613	WP:WP324	WP	Cytoplasmic ribosomal proteins
1.08313e-10	71	127	27	0.212598	0.380282	WP:WP1339	WP	Electron transport chain
0.000182466	43	127	14	0.110236	0.325581	WP:WP1335	WP	Oxidative phosphorylation
0.00318107	25	127	9	0.0708661	0.36	WP:WP19	WP	TCA cycle
0.0495814	35	127	9	0.0708661	0.257143	WP:WP1356	WP	Glycolysis and gluconeogenesis

## Sheet: cmv
cardiomyocytes (ventricle)
upregulated GO terms of injury response control with different parameter combinations in replicate 2. term size … number of genes in GO term, query size … number of genes in query, intersection … number of genes intersecting between term and query, precision … intersection size / query size, recall… intersection size / term size
filter: 10 counts, 1SD on median
p_value	term_size	query_size	intersection_size	precision	recall	term_id	source	term_name
0.00173904	198	369	35	0.0948509	0.176768	GO:0009056	GO:BP	catabolic process
0.00697581	37	369	12	0.0325203	0.324324	GO:0006914	GO:BP	autophagy
0.00697581	37	369	12	0.0325203	0.324324	GO:0061919	GO:BP	process utilizing autophagic mechanism
0.0171754	4	369	4	0.0108401	1	GO:0071677	GO:BP	positive regulation of mononuclear cell migration
0.0171918	66	369	16	0.0433604	0.242424	GO:0006325	GO:BP	chromatin organization
0.0202548	177	369	30	0.0813008	0.169492	GO:0009893	GO:BP	positive regulation of metabolic process
0.0288719	42	369	12	0.0325203	0.285714	GO:0009894	GO:BP	regulation of catabolic process
0.0414063	420	369	55	0.149051	0.130952	GO:0048518	GO:BP	positive regulation of biological process
8.38574e-20	1577	368	178	0.483696	0.112873	GO:0005737	GO:CC	cytoplasm
2.2193e-09	155	368	34	0.0923913	0.219355	GO:0005739	GO:CC	mitochondrion
1.97132e-08	2368	368	201	0.546196	0.0848818	GO:0043227	GO:CC	membrane-bounded organelle
2.50043e-08	2310	368	197	0.535326	0.0852814	GO:0043231	GO:CC	intracellular membrane-bounded organelle
9.08957e-07	211	368	36	0.0978261	0.170616	GO:0005829	GO:CC	cytosol
5.70602e-05	55	368	15	0.0407609	0.272727	GO:0005740	GO:CC	mitochondrial envelope
0.000139039	183	368	29	0.0788043	0.15847	GO:0097708	GO:CC	intracellular vesicle
0.000139039	183	368	29	0.0788043	0.15847	GO:0031410	GO:CC	cytoplasmic vesicle
0.000305486	190	368	29	0.0788043	0.152632	GO:0031982	GO:CC	vesicle
0.000658785	30	368	10	0.0271739	0.333333	GO:0030135	GO:CC	coated vesicle
0.0010678	85	368	17	0.0461957	0.2	GO:0030659	GO:CC	cytoplasmic vesicle membrane
0.0010678	85	368	17	0.0461957	0.2	GO:0012506	GO:CC	vesicle membrane
0.0015067	4	368	4	0.0108696	1	GO:0005758	GO:CC	mitochondrial intermembrane space
0.0015067	4	368	4	0.0108696	1	GO:0031970	GO:CC	organelle envelope lumen
0.00155605	1716	368	140	0.380435	0.0815851	GO:0016020	GO:CC	membrane
0.00215206	167	368	25	0.0679348	0.149701	GO:0098588	GO:CC	bounding membrane of organelle
0.00215369	72	368	15	0.0407609	0.208333	GO:0031967	GO:CC	organelle envelope
0.00284816	139	368	22	0.0597826	0.158273	GO:0005694	GO:CC	chromosome
0.00464942	207	368	28	0.076087	0.135266	GO:1902494	GO:CC	catalytic complex
0.00521124	288	368	35	0.0951087	0.121528	GO:0031090	GO:CC	organelle membrane
0.00558079	115	368	19	0.0516304	0.165217	GO:0140535	GO:CC	intracellular protein-containing complex
0.00846181	99	368	17	0.0461957	0.171717	GO:0000785	GO:CC	chromatin
0.0134442	93	368	16	0.0434783	0.172043	GO:0005768	GO:CC	endosome
0.0138089	5691	368	359	0.975543	0.0630821	GO:0110165	GO:CC	cellular anatomical structure
0.0176123	21	368	7	0.0190217	0.333333	GO:0030117	GO:CC	membrane coat
0.0176123	21	368	7	0.0190217	0.333333	GO:0030662	GO:CC	coated vesicle membrane
0.0176123	21	368	7	0.0190217	0.333333	GO:0048475	GO:CC	coated membrane
0.0203927	51	368	11	0.0298913	0.215686	GO:0031966	GO:CC	mitochondrial membrane
0.0207426	43	368	10	0.0271739	0.232558	GO:0010008	GO:CC	endosome membrane
0.0251805	3	368	3	0.00815217	1	GO:0031941	GO:CC	filamentous actin
0.0254875	16	368	6	0.0163043	0.375	GO:0030136	GO:CC	clathrin-coated vesicle
0.0451139	47	368	10	0.0271739	0.212766	GO:0005773	GO:CC	vacuole
0.0455494	7	368	4	0.0108696	0.571429	GO:0008023	GO:CC	transcription elongation factor complex
1.70833e-07	2807	345	239	0.692754	0.0851443	GO:0005488	GO:MF	binding
2.17827e-06	1136	345	119	0.344928	0.104754	GO:0036094	GO:MF	small molecule binding
2.7359e-06	1192	345	123	0.356522	0.103188	GO:0003824	GO:MF	catalytic activity
3.57431e-06	735	345	86	0.249275	0.117007	GO:0005515	GO:MF	protein binding
4.5712e-06	1111	345	116	0.336232	0.10441	GO:0043167	GO:MF	ion binding
0.000315264	93	345	20	0.057971	0.215054	GO:0140640	GO:MF	catalytic activity, acting on a nucleic acid
0.000688136	738	345	79	0.228986	0.107046	GO:0043169	GO:MF	cation binding
0.000700624	726	345	78	0.226087	0.107438	GO:0046872	GO:MF	metal ion binding
0.00362082	319	345	41	0.118841	0.128527	GO:0030554	GO:MF	adenyl nucleotide binding
0.00388595	309	345	40	0.115942	0.12945	GO:0005524	GO:MF	ATP binding
0.00488618	312	345	40	0.115942	0.128205	GO:0032559	GO:MF	adenyl ribonucleotide binding
0.0102374	460	345	52	0.150725	0.113043	GO:1901363	GO:MF	heterocyclic compound binding
0.0105566	437	345	50	0.144928	0.114416	GO:0000166	GO:MF	nucleotide binding
0.0105566	437	345	50	0.144928	0.114416	GO:1901265	GO:MF	nucleoside phosphate binding
0.0152489	18	345	7	0.0202899	0.388889	GO:0004540	GO:MF	RNA nuclease activity
0.0185732	52	345	12	0.0347826	0.230769	GO:0140098	GO:MF	catalytic activity, acting on RNA
0.0214108	461	345	51	0.147826	0.110629	GO:0043168	GO:MF	anion binding
0.0248907	114	345	19	0.0550725	0.166667	GO:0019899	GO:MF	enzyme binding
0.0330868	20	345	7	0.0202899	0.35	GO:0008094	GO:MF	ATP-dependent activity, acting on DNA
0.0422574	510	345	54	0.156522	0.105882	GO:0003677	GO:MF	DNA binding
0.0472678	500	345	53	0.153623	0.106	GO:0016787	GO:MF	hydrolase activity
0.0499456	3	345	3	0.00869565	1	GO:0035615	GO:MF	clathrin adaptor activity
1.09954e-09	3010	717	472	0.658298	0.156811	HP:0001939	HP	Abnormality of metabolism/homeostasis
7.48184e-09	419	717	103	0.143654	0.245823	HP:0004354	HP	Abnormal circulating carboxylic acid concentration
2.00057e-08	823	717	168	0.23431	0.204131	HP:0430071	HP	Abnormal circulating organic compound concentration
1.21907e-07	455	717	106	0.147838	0.232967	HP:0001941	HP	Acidosis
3.09522e-07	676	717	141	0.196653	0.20858	HP:0001637	HP	Abnormal myocardium morphology
3.28667e-07	3364	717	505	0.704324	0.150119	HP:0003011	HP	Abnormality of the musculature
9.72912e-07	1600	717	275	0.383543	0.171875	HP:0032180	HP	Abnormal circulating metabolite concentration
2.04066e-06	630	717	131	0.182706	0.207937	HP:0001638	HP	Cardiomyopathy
2.29381e-06	495	717	109	0.152022	0.220202	HP:0004360	HP	Abnormality of acid-base homeostasis
2.69462e-06	206	717	58	0.0808926	0.281553	HP:0001644	HP	Dilated cardiomyopathy
2.74966e-06	12	717	11	0.0153417	0.916667	HP:0000576	HP	Centrocecal scotoma
3.35169e-06	1962	717	322	0.449093	0.164118	HP:0012337	HP	Abnormal homeostasis
4.44217e-06	219	717	60	0.083682	0.273973	HP:0003287	HP	Abnormality of mitochondrial metabolism
4.77854e-06	958	717	180	0.251046	0.187891	HP:0001438	HP	Abnormal abdomen morphology
7.01741e-06	849	717	163	0.227336	0.191991	HP:0003271	HP	Visceromegaly
1.3241e-05	856	717	163	0.227336	0.190421	HP:0034684	HP	Abnormal enzyme concentration or activity
1.56332e-05	2945	717	446	0.622036	0.151443	HP:0011804	HP	Abnormal muscle physiology
2.00399e-05	11	717	10	0.013947	0.909091	HP:0032036	HP	Reduced contrast sensitivity
2.00399e-05	11	717	10	0.013947	0.909091	HP:0020120	HP	Retinal nerve fiber edema
2.03879e-05	190	717	53	0.0739191	0.278947	HP:0003128	HP	Lactic acidosis
2.19536e-05	717	717	141	0.196653	0.196653	HP:0002240	HP	Hepatomegaly
2.73892e-05	965	717	178	0.248257	0.184456	HP:0410042	HP	Abnormal liver morphology
5.65999e-05	244	717	62	0.0864714	0.254098	HP:0012103	HP	Abnormality of the mitochondrion
6.06157e-05	318	717	75	0.104603	0.235849	HP:0004303	HP	Abnormal muscle fiber morphology
7.36207e-05	743	717	143	0.199442	0.192463	HP:0025354	HP	Abnormal cellular phenotype
0.000142958	222	717	57	0.0794979	0.256757	HP:0003326	HP	Myalgia
0.000207961	2187	717	343	0.478382	0.156836	HP:0011805	HP	Abnormal skeletal muscle morphology
0.000216741	15	717	11	0.0153417	0.733333	HP:0001427	HP	Mitochondrial inheritance
0.000279388	34	717	17	0.0237099	0.5	HP:0004309	HP	Ventricular preexcitation
0.000660741	702	717	133	0.185495	0.189459	HP:0011017	HP	Abnormal cellular physiology
0.000705668	11	717	9	0.0125523	0.818182	HP:0010892	HP	Abnormal circulating branched chain amino acid concentration
0.000913846	779	717	144	0.200837	0.184852	HP:0001877	HP	Abnormal erythrocyte morphology
0.000947081	693	717	131	0.182706	0.189033	HP:0033354	HP	Abnormal urine metabolite level
0.00101204	707	717	133	0.185495	0.188119	HP:0001903	HP	Anemia
0.00103339	9	717	8	0.0111576	0.888889	HP:0001112	HP	Leber optic atrophy
0.00108218	74	717	26	0.0362622	0.351351	HP:0025065	HP	Abnormal mean corpuscular volume
0.00108257	246	717	59	0.0822873	0.239837	HP:0002151	HP	Increased circulating lactate concentration
0.00126735	14	717	10	0.013947	0.714286	HP:0007067	HP	Distal peripheral sensory neuropathy
0.00160667	160	717	43	0.0599721	0.26875	HP:0032943	HP	Abnormal urine pH
0.00205174	156	717	42	0.0585774	0.269231	HP:0012072	HP	Aciduria
0.0025032	12	717	9	0.0125523	0.75	HP:0012766	HP	Widened cerebral subarachnoid space
0.00298739	1260	717	211	0.294282	0.16746	HP:0001392	HP	Abnormality of the liver
0.00307942	87	717	28	0.0390516	0.321839	HP:0001987	HP	Hyperammonemia
0.00310766	64	717	23	0.0320781	0.359375	HP:0005518	HP	Increased mean corpuscular volume
0.00313117	180	717	46	0.0641562	0.255556	HP:0001433	HP	Hepatosplenomegaly
0.00327539	39	717	17	0.0237099	0.435897	HP:0008316	HP	Abnormal mitochondria in muscle tissue
0.00350492	18	717	11	0.0153417	0.611111	HP:0020119	HP	Abnormal retinal nerve fiber layer morphology
0.00354478	60	717	22	0.0306834	0.366667	HP:0012841	HP	Retinal vascular tortuosity
0.00378685	209	717	51	0.0711297	0.244019	HP:0002134	HP	Abnormal basal ganglia morphology
0.00404932	873	717	155	0.216179	0.177549	HP:0003110	HP	Abnormality of urine homeostasis
0.00483552	25	717	13	0.0181311	0.52	HP:0004840	HP	Hypochromic microcytic anemia
0.00501284	555	717	107	0.149233	0.192793	HP:0001744	HP	Splenomegaly
0.00512015	89	717	28	0.0390516	0.314607	HP:0000630	HP	Abnormal retinal artery morphology
0.00600945	1723	717	273	0.380753	0.158445	HP:0001871	HP	Abnormality of blood and blood-forming tissues
0.00721571	13	717	9	0.0125523	0.692308	HP:0003756	HP	Skeletal myopathy
0.00734805	779	717	140	0.195258	0.179718	HP:0010876	HP	Abnormal circulating protein concentration
0.00784085	308	717	67	0.0934449	0.217532	HP:0001639	HP	Hypertrophic cardiomyopathy
0.00795971	16	717	10	0.013947	0.625	HP:0005157	HP	Concentric hypertrophic cardiomyopathy
0.00872777	54	717	20	0.027894	0.37037	HP:0030272	HP	Abnormal erythrocyte enzyme concentration or activity
0.00872777	54	717	20	0.027894	0.37037	HP:0003737	HP	Mitochondrial myopathy
0.0102787	30	717	14	0.0195258	0.466667	HP:0001716	HP	Wolff-Parkinson-White syndrome
0.0112959	2118	717	324	0.451883	0.152975	HP:0001252	HP	Hypotonia
0.0125229	1789	717	280	0.390516	0.156512	HP:0004325	HP	Decreased body weight
0.0126116	1414	717	229	0.319386	0.161952	HP:0002493	HP	Upper motor neuron dysfunction
0.0143057	60	717	21	0.0292887	0.35	HP:0000114	HP	Proximal tubulopathy
0.0144586	184	717	45	0.0627615	0.244565	HP:0003112	HP	Abnormal circulating amino acid concentration
0.0149414	11	717	8	0.0111576	0.727273	HP:0007768	HP	Central retinal vessel vascular tortuosity
0.0164376	43	717	17	0.0237099	0.395349	HP:0002913	HP	Myoglobinuria
0.0177775	309	717	66	0.0920502	0.213592	HP:0032243	HP	Abnormal tissue metabolite concentration
0.019199	473	717	92	0.128312	0.194503	HP:0001945	HP	Fever
0.0225862	57	717	20	0.027894	0.350877	HP:0003200	HP	Ragged-red muscle fibers
0.0230992	116	717	32	0.0446304	0.275862	HP:0010996	HP	Abnormal circulating monocarboxylic acid concentration
0.0242982	1426	717	229	0.319386	0.160589	HP:0025142	HP	Constitutional symptom
0.0248814	312	717	66	0.0920502	0.211538	HP:0001635	HP	Congestive heart failure
0.0257319	294	717	63	0.0878661	0.214286	HP:0012575	HP	Abnormal nephron morphology
0.026971	21	717	11	0.0153417	0.52381	HP:0007183	HP	Focal T2 hyperintense basal ganglia lesion
0.026971	21	717	11	0.0153417	0.52381	HP:0200125	HP	Mitochondrial respiratory chain defects
0.028468	200	717	47	0.0655509	0.235	HP:0002157	HP	Azotemia
0.0299259	49	717	18	0.0251046	0.367347	HP:0010966	HP	Abnormal circulating fatty-acid anion concentration
0.0312644	630	717	115	0.160391	0.18254	HP:0011675	HP	Arrhythmia
0.0325433	236	717	53	0.0739191	0.224576	HP:0000095	HP	Abnormal renal glomerulus morphology
0.03498	760	717	134	0.18689	0.176316	HP:0012379	HP	Abnormal circulating enzyme concentration or activity
0.0360749	129	717	34	0.0474198	0.263566	HP:0000124	HP	Renal tubular dysfunction
0.0368545	1507	717	239	0.333333	0.158593	HP:0002012	HP	Abnormality of the abdominal organs
0.0369307	237	717	53	0.0739191	0.223629	HP:0031263	HP	Abnormal renal corpuscle morphology
0.0378111	2505	717	371	0.517434	0.148104	HP:0003808	HP	Abnormal muscle tone
0.0386151	29	717	13	0.0181311	0.448276	HP:0002331	HP	Recurrent paroxysmal headache
0.0398178	12	717	8	0.0111576	0.666667	HP:0007159	HP	Fluctuations in consciousness
0.0453251	109	717	30	0.041841	0.275229	HP:0000253	HP	Progressive microcephaly
0.0481049	55	717	19	0.0264993	0.345455	HP:0000829	HP	Hypoparathyroidism
1.13533e-08	95	835	39	0.0467066	0.410526	KEGG:01200	KEGG	Carbon metabolism
2.0326e-06	48	835	23	0.0275449	0.479167	KEGG:00280	KEGG	Valine, leucine and isoleucine degradation
0.000202314	23	835	13	0.0155689	0.565217	KEGG:00640	KEGG	Propanoate metabolism
0.000517493	46	835	19	0.0227545	0.413043	KEGG:04216	KEGG	Ferroptosis
0.000950283	104	835	32	0.0383234	0.307692	KEGG:03010	KEGG	Ribosome
0.00120387	26	835	13	0.0155689	0.5	KEGG:00020	KEGG	Citrate cycle (TCA cycle)
0.00133546	115	835	34	0.0407186	0.295652	KEGG:00190	KEGG	Oxidative phosphorylation
0.0029117	68	835	23	0.0275449	0.338235	KEGG:01230	KEGG	Biosynthesis of amino acids
0.00326925	28	835	13	0.0155689	0.464286	KEGG:00630	KEGG	Glyoxylate and dicarboxylate metabolism
0.00430467	40	835	16	0.0191617	0.4	KEGG:00620	KEGG	Pyruvate metabolism
0.00601215	45	835	17	0.0203593	0.377778	KEGG:00071	KEGG	Fatty acid degradation
0.00789213	30	835	13	0.0155689	0.433333	KEGG:03030	KEGG	DNA replication
0.00814674	1426	835	250	0.299401	0.175316	KEGG:01100	KEGG	Metabolic pathways
0.026344	50	835	17	0.0203593	0.34	KEGG:00330	KEGG	Arginine and proline metabolism
0.0299691	64	835	20	0.0239521	0.3125	KEGG:01212	KEGG	Fatty acid metabolism
0.0390498	56	835	18	0.0215569	0.321429	KEGG:00010	KEGG	Glycolysis / Gluconeogenesis
0.0499445	31	835	12	0.0143713	0.387097	KEGG:00410	KEGG	beta-Alanine metabolism
0.00122136	730	411	142	0.345499	0.194521	REAC:R-DRE-1430728	REAC	Metabolism
0.00684877	100	411	30	0.0729927	0.3	REAC:R-DRE-1428517	REAC	Aerobic respiration and respiratory electron transport
0.0212397	91	411	27	0.0656934	0.296703	REAC:R-DRE-156827	REAC	L13a-mediated translational silencing of Ceruloplasmin expression
0.0327624	98	411	28	0.0681265	0.285714	REAC:R-DRE-72613	REAC	Eukaryotic Translation Initiation
0.0449658	85	411	25	0.0608273	0.294118	REAC:R-DRE-72689	REAC	Formation of a pool of free 40S subunits
0.00027594	7818	2463	872	0.35404	0.111537	TF:M00119	TF	Factor: Max; motif: NNANCACGTGNTNN
0.00027594	7818	2463	872	0.35404	0.111537	TF:M00119_1	TF	Factor: Max; motif: NNANCACGTGNTNN; match class: 1
0.00028339	6774	2463	765	0.310597	0.112932	TF:M00118_1	TF	Factor: c-Myc:Max; motif: NNACCACGTGGTNN; match class: 1
0.00028339	6774	2463	765	0.310597	0.112932	TF:M00118	TF	Factor: c-Myc:Max; motif: NNACCACGTGGTNN
0.000361791	5942	2463	678	0.275274	0.114103	TF:M07601	TF	Factor: C-Myc; motif: NGCCACGTGNN
0.00226317	3033	2463	364	0.147787	0.120013	TF:M00292_1	TF	Factor: Freac-4; motif: CTWAWGTAAACANWGN; match class: 1
0.00241615	2692	2463	327	0.132765	0.121471	TF:M01154_1	TF	Factor: c-Myc; motif: KACCACGTGSYY; match class: 1
0.0027542	3236	2463	385	0.156313	0.118974	TF:M01145_1	TF	Factor: c-Myc; motif: RACCACGTGCTC; match class: 1
0.00282841	6979	2463	775	0.314657	0.111047	TF:M00615_1	TF	Factor: c-Myc:Max; motif: NNNNNNNCACGTGNNNNNNN; match class: 1
0.00282841	6979	2463	775	0.314657	0.111047	TF:M00615	TF	Factor: c-Myc:Max; motif: NNNNNNNCACGTGNNNNNNN
0.00438931	3847	2463	448	0.181892	0.116454	TF:M00799	TF	Factor: Myc; motif: CACGTGS
0.00590493	4049	2463	468	0.190012	0.115584	TF:M01261_1	TF	Factor: HNF3A; motif: RWGTAAACAN; match class: 1
0.00604243	4269	2463	491	0.19935	0.115015	TF:M08868	TF	Factor: ARNTLIKE; motif: NNNSCACGTG
0.00608531	12498	2463	1324	0.537556	0.105937	TF:M00791	TF	Factor: HNF3; motif: NWRARYAAAYANN
0.00682819	12312	2463	1305	0.529842	0.105994	TF:M01261	TF	Factor: HNF3A; motif: RWGTAAACAN
0.0129163	16976	2463	1755	0.712546	0.103381	TF:M00097_1	TF	Factor: Pax-6; motif: NNNNTTCACGCWTGANTKNNN; match class: 1
0.0151826	4329	2463	493	0.200162	0.113883	TF:M01154	TF	Factor: c-Myc; motif: KACCACGTGSYY
0.0322568	5088	2463	568	0.230613	0.111635	TF:M01145	TF	Factor: c-Myc; motif: RACCACGTGCTC
5.12571e-05	71	236	28	0.118644	0.394366	WP:WP1339	WP	Electron transport chain
0.000891981	25	236	13	0.0550847	0.52	WP:WP19	WP	TCA cycle
0.0118023	62	236	21	0.0889831	0.33871	WP:WP324	WP	Cytoplasmic ribosomal proteins
0.0498709	43	236	15	0.0635593	0.348837	WP:WP1335	WP	Oxidative phosphorylation
filter: 10 counts, 2SD on median
p_value	term_size	query_size	intersection_size	precision	recall	term_id	source	term_name
0.000252137	198	279	31	0.111111	0.156566	GO:0009056	GO:BP	catabolic process
0.0205433	37	279	10	0.0358423	0.27027	GO:0006914	GO:BP	autophagy
0.0205433	37	279	10	0.0358423	0.27027	GO:0061919	GO:BP	process utilizing autophagic mechanism
8.58742e-15	1577	281	136	0.483986	0.0862397	GO:0005737	GO:CC	cytoplasm
1.12633e-09	155	281	30	0.106762	0.193548	GO:0005739	GO:CC	mitochondrion
1.62831e-06	55	281	15	0.0533808	0.272727	GO:0005740	GO:CC	mitochondrial envelope
9.04522e-06	2368	281	152	0.540925	0.0641892	GO:0043227	GO:CC	membrane-bounded organelle
9.96969e-06	211	281	29	0.103203	0.137441	GO:0005829	GO:CC	cytosol
1.03969e-05	2310	281	149	0.530249	0.0645022	GO:0043231	GO:CC	intracellular membrane-bounded organelle
7.77504e-05	72	281	15	0.0533808	0.208333	GO:0031967	GO:CC	organelle envelope
0.000520471	4	281	4	0.0142349	1	GO:0031970	GO:CC	organelle envelope lumen
0.000520471	4	281	4	0.0142349	1	GO:0005758	GO:CC	mitochondrial intermembrane space
0.00175808	51	281	11	0.0391459	0.215686	GO:0031966	GO:CC	mitochondrial membrane
0.00521322	30	281	8	0.0284698	0.266667	GO:0030135	GO:CC	coated vesicle
0.00705863	139	281	18	0.0640569	0.129496	GO:0005694	GO:CC	chromosome
0.010568	183	281	21	0.0747331	0.114754	GO:0031410	GO:CC	cytoplasmic vesicle
0.010568	183	281	21	0.0747331	0.114754	GO:0097708	GO:CC	intracellular vesicle
0.0114204	3	281	3	0.0106762	1	GO:0031941	GO:CC	filamentous actin
0.0181496	190	281	21	0.0747331	0.110526	GO:0031982	GO:CC	vesicle
0.0224814	207	281	22	0.0782918	0.10628	GO:1902494	GO:CC	catalytic complex
0.0247171	28	281	7	0.024911	0.25	GO:0005743	GO:CC	mitochondrial inner membrane
0.0265142	1716	281	106	0.377224	0.0617716	GO:0016020	GO:CC	membrane
0.0269065	115	281	15	0.0533808	0.130435	GO:0140535	GO:CC	intracellular protein-containing complex
0.0487414	31	281	7	0.024911	0.225806	GO:0019866	GO:CC	organelle inner membrane
1.69662e-08	1111	258	99	0.383721	0.0891089	GO:0043167	GO:MF	ion binding
6.45345e-08	1136	258	99	0.383721	0.0871479	GO:0036094	GO:MF	small molecule binding
4.56538e-07	2807	258	184	0.713178	0.0655504	GO:0005488	GO:MF	binding
2.31945e-06	1192	258	98	0.379845	0.0822148	GO:0003824	GO:MF	catalytic activity
1.41263e-05	738	258	68	0.263566	0.0921409	GO:0043169	GO:MF	cation binding
1.71485e-05	726	258	67	0.25969	0.0922865	GO:0046872	GO:MF	metal ion binding
6.33848e-05	735	258	66	0.255814	0.0897959	GO:0005515	GO:MF	protein binding
0.0042538	461	258	43	0.166667	0.0932755	GO:0043168	GO:MF	anion binding
0.00708409	309	258	32	0.124031	0.10356	GO:0005524	GO:MF	ATP binding
0.00858028	312	258	32	0.124031	0.102564	GO:0032559	GO:MF	adenyl ribonucleotide binding
0.00892686	460	258	42	0.162791	0.0913043	GO:1901363	GO:MF	heterocyclic compound binding
0.0130531	437	258	40	0.155039	0.0915332	GO:0000166	GO:MF	nucleotide binding
0.0130531	437	258	40	0.155039	0.0915332	GO:1901265	GO:MF	nucleoside phosphate binding
0.013247	319	258	32	0.124031	0.100313	GO:0030554	GO:MF	adenyl nucleotide binding
0.0140804	500	258	44	0.170543	0.088	GO:0016787	GO:MF	hydrolase activity
0.0218902	114	258	16	0.0620155	0.140351	GO:0019899	GO:MF	enzyme binding
0.0271402	93	258	14	0.0542636	0.150538	GO:0140640	GO:MF	catalytic activity, acting on a nucleic acid
9.44494e-11	419	585	94	0.160684	0.224344	HP:0004354	HP	Abnormal circulating carboxylic acid concentration
2.63389e-09	455	585	96	0.164103	0.210989	HP:0001941	HP	Acidosis
3.44233e-09	3010	585	392	0.670085	0.130233	HP:0001939	HP	Abnormality of metabolism/homeostasis
3.94699e-09	823	585	146	0.249573	0.1774	HP:0430071	HP	Abnormal circulating organic compound concentration
7.93241e-08	495	585	98	0.167521	0.19798	HP:0004360	HP	Abnormality of acid-base homeostasis
2.77331e-07	206	585	53	0.0905983	0.257282	HP:0001644	HP	Dilated cardiomyopathy
2.95212e-07	12	585	11	0.0188034	0.916667	HP:0000576	HP	Centrocecal scotoma
3.31773e-07	219	585	55	0.0940171	0.251142	HP:0003287	HP	Abnormality of mitochondrial metabolism
3.99883e-07	190	585	50	0.0854701	0.263158	HP:0003128	HP	Lactic acidosis
4.58681e-07	1600	585	233	0.398291	0.145625	HP:0032180	HP	Abnormal circulating metabolite concentration
6.07313e-07	630	585	114	0.194872	0.180952	HP:0001638	HP	Cardiomyopathy
6.56068e-07	676	585	120	0.205128	0.177515	HP:0001637	HP	Abnormal myocardium morphology
1.54128e-06	856	585	142	0.242735	0.165888	HP:0034684	HP	Abnormal enzyme concentration or activity
2.64488e-06	11	585	10	0.017094	0.909091	HP:0032036	HP	Reduced contrast sensitivity
2.64488e-06	11	585	10	0.017094	0.909091	HP:0020120	HP	Retinal nerve fiber edema
3.03752e-06	244	585	57	0.0974359	0.233607	HP:0012103	HP	Abnormality of the mitochondrion
3.43756e-06	1962	585	270	0.461538	0.137615	HP:0012337	HP	Abnormal homeostasis
3.89672e-06	160	585	43	0.0735043	0.26875	HP:0032943	HP	Abnormal urine pH
4.30639e-06	3364	585	415	0.709402	0.123365	HP:0003011	HP	Abnormality of the musculature
5.70525e-06	156	585	42	0.0717949	0.269231	HP:0012072	HP	Aciduria
1.28167e-05	34	585	17	0.0290598	0.5	HP:0004309	HP	Ventricular preexcitation
2.5006e-05	15	585	11	0.0188034	0.733333	HP:0001427	HP	Mitochondrial inheritance
5.23772e-05	693	585	116	0.198291	0.167388	HP:0033354	HP	Abnormal urine metabolite level
7.85413e-05	873	585	138	0.235897	0.158076	HP:0003110	HP	Abnormality of urine homeostasis
7.93442e-05	74	585	25	0.042735	0.337838	HP:0025065	HP	Abnormal mean corpuscular volume
8.49127e-05	246	585	54	0.0923077	0.219512	HP:0002151	HP	Increased circulating lactate concentration
0.000101284	958	585	148	0.252991	0.154489	HP:0001438	HP	Abnormal abdomen morphology
0.000117171	11	585	9	0.0153846	0.818182	HP:0010892	HP	Abnormal circulating branched chain amino acid concentration
0.000146604	849	585	134	0.22906	0.157833	HP:0003271	HP	Visceromegaly
0.000169844	39	585	17	0.0290598	0.435897	HP:0008316	HP	Abnormal mitochondria in muscle tissue
0.000177938	2945	585	366	0.625641	0.124278	HP:0011804	HP	Abnormal muscle physiology
0.000205872	9	585	8	0.0136752	0.888889	HP:0001112	HP	Leber optic atrophy
0.000248305	116	585	32	0.0547009	0.275862	HP:0010996	HP	Abnormal circulating monocarboxylic acid concentration
0.000327122	54	585	20	0.034188	0.37037	HP:0003737	HP	Mitochondrial myopathy
0.000367849	64	585	22	0.0376068	0.34375	HP:0005518	HP	Increased mean corpuscular volume
0.000370929	717	585	116	0.198291	0.161785	HP:0002240	HP	Hepatomegaly
0.000425504	12	585	9	0.0153846	0.75	HP:0012766	HP	Widened cerebral subarachnoid space
0.000434374	18	585	11	0.0188034	0.611111	HP:0020119	HP	Abnormal retinal nerve fiber layer morphology
0.000493275	60	585	21	0.0358974	0.35	HP:0000114	HP	Proximal tubulopathy
0.000585327	707	585	114	0.194872	0.161245	HP:0001903	HP	Anemia
0.000586866	779	585	123	0.210256	0.157895	HP:0001877	HP	Abnormal erythrocyte morphology
0.000805555	222	585	48	0.0820513	0.216216	HP:0003326	HP	Myalgia
0.000818044	318	585	62	0.105983	0.194969	HP:0004303	HP	Abnormal muscle fiber morphology
0.000853947	30	585	14	0.0239316	0.466667	HP:0001716	HP	Wolff-Parkinson-White syndrome
0.000888946	965	585	145	0.247863	0.150259	HP:0410042	HP	Abnormal liver morphology
0.00113492	89	585	26	0.0444444	0.292135	HP:0000630	HP	Abnormal retinal artery morphology
0.00118267	16	585	10	0.017094	0.625	HP:0005157	HP	Concentric hypertrophic cardiomyopathy
0.0012556	13	585	9	0.0153846	0.692308	HP:0003756	HP	Skeletal myopathy
0.00126816	630	585	103	0.176068	0.163492	HP:0011675	HP	Arrhythmia
0.00157346	49	585	18	0.0307692	0.367347	HP:0010966	HP	Abnormal circulating fatty-acid anion concentration
0.0016835	54	585	19	0.0324786	0.351852	HP:0030272	HP	Abnormal erythrocyte enzyme concentration or activity
0.00233532	60	585	20	0.034188	0.333333	HP:0012841	HP	Retinal vascular tortuosity
0.00255447	184	585	41	0.0700855	0.222826	HP:0003112	HP	Abnormal circulating amino acid concentration
0.00256956	743	585	116	0.198291	0.156124	HP:0025354	HP	Abnormal cellular phenotype
0.00273497	1723	585	230	0.393162	0.133488	HP:0001871	HP	Abnormality of blood and blood-forming tissues
0.00293827	308	585	59	0.100855	0.191558	HP:0001639	HP	Hypertrophic cardiomyopathy
0.00311768	11	585	8	0.0136752	0.727273	HP:0007768	HP	Central retinal vessel vascular tortuosity
0.00319237	14	585	9	0.0153846	0.642857	HP:0007067	HP	Distal peripheral sensory neuropathy
0.00358908	21	585	11	0.0188034	0.52381	HP:0200125	HP	Mitochondrial respiratory chain defects
0.00393742	29	585	13	0.0222222	0.448276	HP:0002331	HP	Recurrent paroxysmal headache
0.00400237	25	585	12	0.0205128	0.48	HP:0004840	HP	Hypochromic microcytic anemia
0.00482976	131	585	32	0.0547009	0.244275	HP:0001992	HP	Organic aciduria
0.00533524	209	585	44	0.0752137	0.210526	HP:0002134	HP	Abnormal basal ganglia morphology
0.00668798	684	585	107	0.182906	0.156433	HP:0030956	HP	Abnormality of cardiovascular system electrophysiology
0.00723887	109	585	28	0.0478632	0.256881	HP:0000253	HP	Progressive microcephaly
0.00781445	75	585	22	0.0376068	0.293333	HP:0003215	HP	Dicarboxylic aciduria
0.00809509	92	585	25	0.042735	0.271739	HP:0004312	HP	Abnormal reticulocyte morphology
0.00850202	12	585	8	0.0136752	0.666667	HP:0007159	HP	Fluctuations in consciousness
0.00903367	1225	585	171	0.292308	0.139592	HP:0001324	HP	Muscle weakness
0.00946177	87	585	24	0.0410256	0.275862	HP:0001987	HP	Hyperammonemia
0.00979006	167	585	37	0.0632479	0.221557	HP:0003546	HP	Exercise intolerance
0.00980686	312	585	58	0.0991453	0.185897	HP:0001635	HP	Congestive heart failure
0.0100174	129	585	31	0.0529915	0.24031	HP:0000124	HP	Renal tubular dysfunction
0.0101718	187	585	40	0.0683761	0.213904	HP:0025454	HP	Abnormal CSF metabolite concentration
0.0107657	55	585	18	0.0307692	0.327273	HP:0000829	HP	Hypoparathyroidism
0.0131491	156	585	35	0.0598291	0.224359	HP:0004308	HP	Ventricular arrhythmia
0.0135011	61	585	19	0.0324786	0.311475	HP:0012131	HP	Abnormal number of erythroid precursors
0.0139737	1426	585	193	0.329915	0.135344	HP:0025142	HP	Constitutional symptom
0.017439	28	585	12	0.0205128	0.428571	HP:0010967	HP	Abnormal circulating carnitine concentration
0.017439	28	585	12	0.0205128	0.428571	HP:0003234	HP	Decreased circulating carnitine concentration
0.0185013	20	585	10	0.017094	0.5	HP:0012429	HP	Aplasia/Hypoplasia of the cerebral white matter
0.0186874	108	585	27	0.0461538	0.25	HP:3000036	HP	Abnormal head blood vessel morphology
0.01964	42	585	15	0.025641	0.357143	HP:0011904	HP	Persistence of hemoglobin F
0.021787	775	585	116	0.198291	0.149677	HP:0011014	HP	Abnormal glucose homeostasis
0.0221382	10	585	7	0.0119658	0.7	HP:0100611	HP	Multiple glomerular cysts
0.0224571	109	585	27	0.0461538	0.247706	HP:0000096	HP	Glomerular sclerosis
0.0224571	109	585	27	0.0461538	0.247706	HP:0045040	HP	Abnormal circulating lactate dehydrogenase concentration
0.0228173	702	585	107	0.182906	0.152422	HP:0011017	HP	Abnormal cellular physiology
0.0234281	200	585	41	0.0700855	0.205	HP:0002157	HP	Azotemia
0.0238877	760	585	114	0.194872	0.15	HP:0012379	HP	Abnormal circulating enzyme concentration or activity
0.0243528	358	585	63	0.107692	0.175978	HP:0003236	HP	Elevated circulating creatine kinase concentration
0.0248051	80	585	22	0.0376068	0.275	HP:0001972	HP	Macrocytic anemia
0.0260793	473	585	78	0.133333	0.164905	HP:0001945	HP	Fever
0.0273136	43	585	15	0.025641	0.348837	HP:0002913	HP	Myoglobinuria
0.0279551	779	585	116	0.198291	0.148909	HP:0010876	HP	Abnormal circulating protein concentration
0.0316639	309	585	56	0.0957265	0.18123	HP:0032243	HP	Abnormal tissue metabolite concentration
0.0320579	21	585	10	0.017094	0.47619	HP:0007183	HP	Focal T2 hyperintense basal ganglia lesion
0.0346114	2118	585	267	0.45641	0.126062	HP:0001252	HP	Hypotonia
0.0349202	377	585	65	0.111111	0.172414	HP:0040081	HP	Abnormal circulating creatine kinase concentration
0.0393216	218	585	43	0.0735043	0.197248	HP:0010972	HP	Anemia of inadequate production
0.0426349	14	585	8	0.0136752	0.571429	HP:0000631	HP	Retinal arterial tortuosity
0.0431438	387	585	66	0.112821	0.170543	HP:0003198	HP	Myopathy
0.0458142	955	585	136	0.232479	0.142408	HP:0012531	HP	Pain
0.0491932	50	585	16	0.0273504	0.32	HP:0002922	HP	Increased CSF protein concentration
2.93578e-10	95	708	38	0.0536723	0.4	KEGG:01200	KEGG	Carbon metabolism
7.30421e-08	48	708	23	0.0324859	0.479167	KEGG:00280	KEGG	Valine, leucine and isoleucine degradation
2.31854e-05	104	708	32	0.0451977	0.307692	KEGG:03010	KEGG	Ribosome
2.71588e-05	23	708	13	0.0183616	0.565217	KEGG:00640	KEGG	Propanoate metabolism
3.80828e-05	46	708	19	0.0268362	0.413043	KEGG:04216	KEGG	Ferroptosis
8.99484e-05	115	708	33	0.0466102	0.286957	KEGG:00190	KEGG	Oxidative phosphorylation
0.000173126	26	708	13	0.0183616	0.5	KEGG:00020	KEGG	Citrate cycle (TCA cycle)
0.000485592	40	708	16	0.0225989	0.4	KEGG:00620	KEGG	Pyruvate metabolism
0.00049211	28	708	13	0.0183616	0.464286	KEGG:00630	KEGG	Glyoxylate and dicarboxylate metabolism
0.00049775	1426	708	223	0.314972	0.156381	KEGG:01100	KEGG	Metabolic pathways
0.000630661	45	708	17	0.0240113	0.377778	KEGG:00071	KEGG	Fatty acid degradation
0.00219747	68	708	21	0.029661	0.308824	KEGG:01230	KEGG	Biosynthesis of amino acids
0.00309987	50	708	17	0.0240113	0.34	KEGG:00330	KEGG	Arginine and proline metabolism
0.00969341	31	708	12	0.0169492	0.387097	KEGG:00410	KEGG	beta-Alanine metabolism
0.0151028	56	708	17	0.0240113	0.303571	KEGG:00010	KEGG	Glycolysis / Gluconeogenesis
0.0314775	30	708	11	0.0155367	0.366667	KEGG:03030	KEGG	DNA replication
0.000392102	100	357	30	0.0840336	0.3	REAC:R-DRE-1428517	REAC	Aerobic respiration and respiratory electron transport
0.00167594	91	357	27	0.0756303	0.296703	REAC:R-DRE-156827	REAC	L13a-mediated translational silencing of Ceruloplasmin expression
0.00252273	98	357	28	0.0784314	0.285714	REAC:R-DRE-72613	REAC	Eukaryotic Translation Initiation
0.0043851	85	357	25	0.070028	0.294118	REAC:R-DRE-72689	REAC	Formation of a pool of free 40S subunits
0.00442655	730	357	124	0.347339	0.169863	REAC:R-DRE-1430728	REAC	Metabolism
0.00615466	97	357	27	0.0756303	0.278351	REAC:R-DRE-72737	REAC	Cap-dependent Translation Initiation
0.0069156	159	357	38	0.106443	0.238994	REAC:R-DRE-72766	REAC	Translation
0.0142121	80	357	23	0.0644258	0.2875	REAC:R-DRE-1799339	REAC	SRP-dependent cotranslational protein targeting to membrane
0.0213824	98	357	26	0.0728291	0.265306	REAC:R-DRE-927802	REAC	Nonsense-Mediated Decay (NMD)
0.0213824	98	357	26	0.0728291	0.265306	REAC:R-DRE-975957	REAC	Nonsense Mediated Decay (NMD) enhanced by the Exon Junction Complex (EJC)
0.0217148	82	357	23	0.0644258	0.280488	REAC:R-DRE-975956	REAC	Nonsense Mediated Decay (NMD) independent of the Exon Junction Complex (EJC)
0.0242969	67	357	20	0.0560224	0.298507	REAC:R-DRE-611105	REAC	Respiratory electron transport
0.0377402	49	357	16	0.0448179	0.326531	REAC:R-DRE-72702	REAC	Ribosomal scanning and start codon recognition
0.0466675	45	357	15	0.0420168	0.333333	REAC:R-DRE-72695	REAC	Formation of the ternary complex, and subsequently, the 43S complex
0.000682604	3033	2006	307	0.153041	0.10122	TF:M00292_1	TF	Factor: Freac-4; motif: CTWAWGTAAACANWGN; match class: 1
0.00357702	4049	2006	390	0.194417	0.0963201	TF:M01261_1	TF	Factor: HNF3A; motif: RWGTAAACAN; match class: 1
0.00743725	6774	2006	618	0.308076	0.0912312	TF:M00118_1	TF	Factor: c-Myc:Max; motif: NNACCACGTGGTNN; match class: 1
0.00743725	6774	2006	618	0.308076	0.0912312	TF:M00118	TF	Factor: c-Myc:Max; motif: NNACCACGTGGTNN
0.0218851	5942	2006	543	0.270688	0.0913834	TF:M07601	TF	Factor: C-Myc; motif: NGCCACGTGNN
0.0228072	12312	2006	1065	0.530907	0.086501	TF:M01261	TF	Factor: HNF3A; motif: RWGTAAACAN
0.0268108	12498	2006	1079	0.537886	0.0863338	TF:M00791	TF	Factor: HNF3; motif: NWRARYAAAYANN
0.0274547	7818	2006	698	0.347956	0.0892811	TF:M00119_1	TF	Factor: Max; motif: NNANCACGTGNTNN; match class: 1
0.0274547	7818	2006	698	0.347956	0.0892811	TF:M00119	TF	Factor: Max; motif: NNANCACGTGNTNN
0.0433197	6979	2006	626	0.312064	0.0896977	TF:M00615_1	TF	Factor: c-Myc:Max; motif: NNNNNNNCACGTGNNNNNNN; match class: 1
0.0433197	6979	2006	626	0.312064	0.0896977	TF:M00615	TF	Factor: c-Myc:Max; motif: NNNNNNNCACGTGNNNNNNN
1.77401e-06	71	203	28	0.137931	0.394366	WP:WP1339	WP	Electron transport chain
0.000156564	25	203	13	0.0640394	0.52	WP:WP19	WP	TCA cycle
0.00123106	62	203	21	0.103448	0.33871	WP:WP324	WP	Cytoplasmic ribosomal proteins
0.00960407	43	203	15	0.0738916	0.348837	WP:WP1335	WP	Oxidative phosphorylation
0.0405522	35	203	12	0.0591133	0.342857	WP:WP1356	WP	Glycolysis and gluconeogenesis
filter: 10 counts, 3SD on median
p_value	term_size	query_size	intersection_size	precision	recall	term_id	source	term_name
0.00177617	37	208	10	0.0480769	0.27027	GO:0006914	GO:BP	autophagy
0.00177617	37	208	10	0.0480769	0.27027	GO:0061919	GO:BP	process utilizing autophagic mechanism
0.00336526	198	208	24	0.115385	0.121212	GO:0009056	GO:BP	catabolic process
0.0243478	23	208	7	0.0336538	0.304348	GO:0016236	GO:BP	macroautophagy
2.0409e-13	1577	210	107	0.509524	0.0678503	GO:0005737	GO:CC	cytoplasm
9.40171e-10	155	210	26	0.12381	0.167742	GO:0005739	GO:CC	mitochondrion
2.58844e-06	55	210	13	0.0619048	0.236364	GO:0005740	GO:CC	mitochondrial envelope
4.28467e-06	211	210	25	0.119048	0.118483	GO:0005829	GO:CC	cytosol
7.53551e-05	72	210	13	0.0619048	0.180556	GO:0031967	GO:CC	organelle envelope
0.000133154	4	210	4	0.0190476	1	GO:0005758	GO:CC	mitochondrial intermembrane space
0.000133154	4	210	4	0.0190476	1	GO:0031970	GO:CC	organelle envelope lumen
0.000247957	2310	210	112	0.533333	0.0484848	GO:0043231	GO:CC	intracellular membrane-bounded organelle
0.000262613	2368	210	114	0.542857	0.0481419	GO:0043227	GO:CC	membrane-bounded organelle
0.00481399	51	210	9	0.0428571	0.176471	GO:0031966	GO:CC	mitochondrial membrane
0.00742287	139	210	15	0.0714286	0.107914	GO:0005694	GO:CC	chromosome
2.87456e-07	2807	195	145	0.74359	0.0516566	GO:0005488	GO:MF	binding
9.30512e-06	1111	195	74	0.379487	0.0666067	GO:0043167	GO:MF	ion binding
2.46456e-05	1136	195	74	0.379487	0.0651408	GO:0036094	GO:MF	small molecule binding
0.00176282	1192	195	71	0.364103	0.0595638	GO:0003824	GO:MF	catalytic activity
0.00196064	735	195	50	0.25641	0.0680272	GO:0005515	GO:MF	protein binding
0.00248265	461	195	36	0.184615	0.0780911	GO:0043168	GO:MF	anion binding
0.00588779	460	195	35	0.179487	0.076087	GO:1901363	GO:MF	heterocyclic compound binding
0.0103936	738	195	48	0.246154	0.0650407	GO:0043169	GO:MF	cation binding
0.0120395	437	195	33	0.169231	0.0755149	GO:0000166	GO:MF	nucleotide binding
0.0120395	437	195	33	0.169231	0.0755149	GO:1901265	GO:MF	nucleoside phosphate binding
0.0137457	309	195	26	0.133333	0.0841424	GO:0005524	GO:MF	ATP binding
0.0143676	726	195	47	0.241026	0.0647383	GO:0046872	GO:MF	metal ion binding
0.01618	312	195	26	0.133333	0.0833333	GO:0032559	GO:MF	adenyl ribonucleotide binding
0.0234305	319	195	26	0.133333	0.0815047	GO:0030554	GO:MF	adenyl nucleotide binding
0.0459869	409	195	30	0.153846	0.0733496	GO:0035639	GO:MF	purine ribonucleoside triphosphate binding
6.08123e-13	419	453	84	0.18543	0.200477	HP:0004354	HP	Abnormal circulating carboxylic acid concentration
3.23468e-11	455	453	85	0.187638	0.186813	HP:0001941	HP	Acidosis
1.05925e-10	823	453	125	0.275938	0.151883	HP:0430071	HP	Abnormal circulating organic compound concentration
1.44895e-10	219	453	53	0.116998	0.242009	HP:0003287	HP	Abnormality of mitochondrial metabolism
6.13822e-10	495	453	87	0.192053	0.175758	HP:0004360	HP	Abnormality of acid-base homeostasis
1.12936e-09	244	453	55	0.121413	0.22541	HP:0012103	HP	Abnormality of the mitochondrion
7.3401e-09	190	453	46	0.101545	0.242105	HP:0003128	HP	Lactic acidosis
1.34212e-08	630	453	99	0.218543	0.157143	HP:0001638	HP	Cardiomyopathy
1.6765e-08	160	453	41	0.0905077	0.25625	HP:0032943	HP	Abnormal urine pH
1.91163e-08	12	453	11	0.0242826	0.916667	HP:0000576	HP	Centrocecal scotoma
2.41683e-08	3010	453	310	0.684327	0.10299	HP:0001939	HP	Abnormality of metabolism/homeostasis
2.99815e-08	156	453	40	0.0883002	0.25641	HP:0012072	HP	Aciduria
7.4954e-08	676	453	102	0.225166	0.150888	HP:0001637	HP	Abnormal myocardium morphology
2.22254e-07	11	453	10	0.0220751	0.909091	HP:0032036	HP	Reduced contrast sensitivity
2.22254e-07	11	453	10	0.0220751	0.909091	HP:0020120	HP	Retinal nerve fiber edema
2.52954e-07	34	453	17	0.0375276	0.5	HP:0004309	HP	Ventricular preexcitation
5.29625e-07	206	453	45	0.0993377	0.218447	HP:0001644	HP	Dilated cardiomyopathy
7.08036e-07	1600	453	188	0.415011	0.1175	HP:0032180	HP	Abnormal circulating metabolite concentration
7.64176e-07	246	453	50	0.110375	0.203252	HP:0002151	HP	Increased circulating lactate concentration
1.30484e-06	856	453	117	0.258278	0.136682	HP:0034684	HP	Abnormal enzyme concentration or activity
1.72509e-06	693	453	100	0.220751	0.1443	HP:0033354	HP	Abnormal urine metabolite level
1.73722e-06	15	453	11	0.0242826	0.733333	HP:0001427	HP	Mitochondrial inheritance
2.36645e-06	630	453	93	0.205298	0.147619	HP:0011675	HP	Arrhythmia
3.78015e-06	39	453	17	0.0375276	0.435897	HP:0008316	HP	Abnormal mitochondria in muscle tissue
4.55593e-06	873	453	117	0.258278	0.134021	HP:0003110	HP	Abnormality of urine homeostasis
5.78891e-06	60	453	21	0.0463576	0.35	HP:0000114	HP	Proximal tubulopathy
9.5218e-06	116	453	30	0.0662252	0.258621	HP:0010996	HP	Abnormal circulating monocarboxylic acid concentration
1.22034e-05	1962	453	215	0.474614	0.109582	HP:0012337	HP	Abnormal homeostasis
1.3067e-05	11	453	9	0.0198675	0.818182	HP:0010892	HP	Abnormal circulating branched chain amino acid concentration
1.8717e-05	684	453	96	0.211921	0.140351	HP:0030956	HP	Abnormality of cardiovascular system electrophysiology
2.90837e-05	9	453	8	0.01766	0.888889	HP:0001112	HP	Leber optic atrophy
3.03279e-05	54	453	19	0.0419426	0.351852	HP:0003737	HP	Mitochondrial myopathy
3.23668e-05	18	453	11	0.0242826	0.611111	HP:0020119	HP	Abnormal retinal nerve fiber layer morphology
3.34523e-05	49	453	18	0.0397351	0.367347	HP:0010966	HP	Abnormal circulating fatty-acid anion concentration
3.60499e-05	30	453	14	0.0309051	0.466667	HP:0001716	HP	Wolff-Parkinson-White syndrome
4.85543e-05	12	453	9	0.0198675	0.75	HP:0012766	HP	Widened cerebral subarachnoid space
0.000104163	308	453	53	0.116998	0.172078	HP:0001639	HP	Hypertrophic cardiomyopathy
0.000134141	129	453	30	0.0662252	0.232558	HP:0000124	HP	Renal tubular dysfunction
0.000135856	965	453	121	0.267108	0.125389	HP:0410042	HP	Abnormal liver morphology
0.000146596	13	453	9	0.0198675	0.692308	HP:0003756	HP	Skeletal myopathy
0.000162426	743	453	99	0.218543	0.133244	HP:0025354	HP	Abnormal cellular phenotype
0.000194106	131	453	30	0.0662252	0.229008	HP:0001992	HP	Organic aciduria
0.000215538	29	453	13	0.0286976	0.448276	HP:0002331	HP	Recurrent paroxysmal headache
0.000230263	184	453	37	0.0816777	0.201087	HP:0003112	HP	Abnormal circulating amino acid concentration
0.00028676	21	453	11	0.0242826	0.52381	HP:0200125	HP	Mitochondrial respiratory chain defects
0.00028771	61	453	19	0.0419426	0.311475	HP:0012131	HP	Abnormal number of erythroid precursors
0.000331286	156	453	33	0.0728477	0.211538	HP:0004308	HP	Ventricular arrhythmia
0.000377169	74	453	21	0.0463576	0.283784	HP:0025065	HP	Abnormal mean corpuscular volume
0.000381341	14	453	9	0.0198675	0.642857	HP:0007067	HP	Distal peripheral sensory neuropathy
0.000425185	717	453	95	0.209713	0.132497	HP:0002240	HP	Hepatomegaly
0.000460844	11	453	8	0.01766	0.727273	HP:0007768	HP	Central retinal vessel vascular tortuosity
0.000485366	75	453	21	0.0463576	0.28	HP:0003215	HP	Dicarboxylic aciduria
0.000771249	318	453	52	0.11479	0.163522	HP:0004303	HP	Abnormal muscle fiber morphology
0.00106939	187	453	36	0.0794702	0.192513	HP:0025454	HP	Abnormal CSF metabolite concentration
0.00107674	958	453	117	0.258278	0.122129	HP:0001438	HP	Abnormal abdomen morphology
0.00111736	54	453	17	0.0375276	0.314815	HP:0030272	HP	Abnormal erythrocyte enzyme concentration or activity
0.00115982	60	453	18	0.0397351	0.3	HP:0012841	HP	Retinal vascular tortuosity
0.00121991	92	453	23	0.0507726	0.25	HP:0004312	HP	Abnormal reticulocyte morphology
0.00123671	28	453	12	0.0264901	0.428571	HP:0003234	HP	Decreased circulating carnitine concentration
0.00123671	28	453	12	0.0264901	0.428571	HP:0010967	HP	Abnormal circulating carnitine concentration
0.00128542	12	453	8	0.01766	0.666667	HP:0007159	HP	Fluctuations in consciousness
0.00174318	87	453	22	0.0485651	0.252874	HP:0001987	HP	Hyperammonemia
0.00175241	167	453	33	0.0728477	0.197605	HP:0003546	HP	Exercise intolerance
0.00188108	16	453	9	0.0198675	0.5625	HP:0005157	HP	Concentric hypertrophic cardiomyopathy
0.00191409	20	453	10	0.0220751	0.5	HP:0012429	HP	Aplasia/Hypoplasia of the cerebral white matter
0.00201558	130	453	28	0.0618102	0.215385	HP:0030085	HP	Abnormal CSF lactate concentration
0.00201558	130	453	28	0.0618102	0.215385	HP:0002490	HP	Increased CSF lactate
0.002254	702	453	91	0.200883	0.12963	HP:0011017	HP	Abnormal cellular physiology
0.0022716	3364	453	318	0.701987	0.0945303	HP:0003011	HP	Abnormality of the musculature
0.00227635	109	453	25	0.0551876	0.229358	HP:0040156	HP	Elevated urinary carboxylic acid
0.00260606	162	453	32	0.0706402	0.197531	HP:0031980	HP	Abnormal urine carboxylic acid level
0.00263534	57	453	17	0.0375276	0.298246	HP:0003200	HP	Ragged-red muscle fibers
0.00268976	25	453	11	0.0242826	0.44	HP:0004840	HP	Hypochromic microcytic anemia
0.00270247	194	453	36	0.0794702	0.185567	HP:0031546	HP	Cardiac conduction abnormality
0.00279283	849	453	105	0.231788	0.123675	HP:0003271	HP	Visceromegaly
0.00297962	414	453	61	0.134658	0.147343	HP:0002013	HP	Vomiting
0.00325238	271	453	45	0.0993377	0.166052	HP:0001254	HP	Lethargy
0.00333209	64	453	18	0.0397351	0.28125	HP:0005518	HP	Increased mean corpuscular volume
0.00339348	21	453	10	0.0220751	0.47619	HP:0007183	HP	Focal T2 hyperintense basal ganglia lesion
0.00423583	10	453	7	0.0154525	0.7	HP:0100611	HP	Multiple glomerular cysts
0.00529992	42	453	14	0.0309051	0.333333	HP:0011904	HP	Persistence of hemoglobin F
0.00546875	1723	453	183	0.403974	0.10621	HP:0001871	HP	Abnormality of blood and blood-forming tissues
0.00580455	312	453	49	0.108168	0.157051	HP:0001635	HP	Congestive heart failure
0.00583684	707	453	90	0.198675	0.127298	HP:0001903	HP	Anemia
0.0059218	779	453	97	0.214128	0.124519	HP:0001877	HP	Abnormal erythrocyte morphology
0.00621715	358	453	54	0.119205	0.150838	HP:0003236	HP	Elevated circulating creatine kinase concentration
0.00623793	209	453	37	0.0816777	0.177033	HP:0002134	HP	Abnormal basal ganglia morphology
0.00672999	218	453	38	0.0838852	0.174312	HP:0010972	HP	Anemia of inadequate production
0.00674249	14	453	8	0.01766	0.571429	HP:0000631	HP	Retinal arterial tortuosity
0.00680526	32	453	12	0.0264901	0.375	HP:0003648	HP	Lacticaciduria
0.00696235	387	453	57	0.125828	0.147287	HP:0003198	HP	Myopathy
0.00718764	123	453	26	0.0573951	0.211382	HP:0001712	HP	Left ventricular hypertrophy
0.00728852	43	453	14	0.0309051	0.325581	HP:0002913	HP	Myoglobinuria
0.00748385	194	453	35	0.0772627	0.180412	HP:0001714	HP	Ventricular hypertrophy
0.00852415	88	453	21	0.0463576	0.238636	HP:0003800	HP	Muscle abnormality related to mitochondrial dysfunction
0.0101237	309	453	48	0.10596	0.15534	HP:0032243	HP	Abnormal tissue metabolite concentration
0.0103381	89	453	21	0.0463576	0.235955	HP:0000630	HP	Abnormal retinal artery morphology
0.010842	11	453	7	0.0154525	0.636364	HP:0007327	HP	Mixed demyelinating and axonal polyneuropathy
0.0133887	8	453	6	0.013245	0.75	HP:0004357	HP	Abnormal circulating leucine concentration
0.0141389	610	453	79	0.174393	0.129508	HP:0002017	HP	Nausea and vomiting
0.0141462	377	453	55	0.121413	0.145889	HP:0040081	HP	Abnormal circulating creatine kinase concentration
0.0152447	200	453	35	0.0772627	0.175	HP:0002157	HP	Azotemia
0.015728	1260	453	140	0.309051	0.111111	HP:0001392	HP	Abnormality of the liver
0.0157674	765	453	94	0.207506	0.122876	HP:0000745	HP	Abnormal diminished volition
0.0168954	71	453	18	0.0397351	0.253521	HP:0002572	HP	Episodic vomiting
0.0231759	1291	453	142	0.313466	0.109992	HP:0011277	HP	Abnormality of the urinary system physiology
0.0233725	450	453	62	0.136865	0.137778	HP:0100659	HP	Abnormal cerebral vascular morphology
0.0242213	12	453	7	0.0154525	0.583333	HP:0012119	HP	Methemoglobinemia
0.0247311	384	453	55	0.121413	0.143229	HP:0011021	HP	Abnormal circulating enzyme concentration
0.0253027	147	453	28	0.0618102	0.190476	HP:0011922	HP	Abnormal activity of mitochondrial respiratory chain
0.0260065	1750	453	182	0.401766	0.104	HP:0001627	HP	Abnormal heart morphology
0.0273262	109	453	23	0.0507726	0.211009	HP:0045040	HP	Abnormal circulating lactate dehydrogenase concentration
0.0274345	775	453	94	0.207506	0.12129	HP:0011014	HP	Abnormal glucose homeostasis
0.0319839	322	453	48	0.10596	0.149068	HP:0001943	HP	Hypoglycemia
0.0327467	224	453	37	0.0816777	0.165179	HP:0001297	HP	Stroke
0.0353205	26	453	10	0.0220751	0.384615	HP:0007763	HP	Retinal telangiectasia
0.0374775	55	453	15	0.0331126	0.272727	HP:0000829	HP	Hypoparathyroidism
0.0384382	37	453	12	0.0264901	0.324324	HP:0012751	HP	Abnormal basal ganglia MRI signal intensity
0.0386998	6	453	5	0.0110375	0.833333	HP:0010913	HP	Hyperisoleucinemia
0.0386998	6	453	5	0.0110375	0.833333	HP:0010911	HP	Hyperleucinemia
0.0428173	143	453	27	0.0596026	0.188811	HP:0008972	HP	Decreased activity of mitochondrial respiratory chain
0.0439033	17	453	8	0.01766	0.470588	HP:0100027	HP	Recurrent pancreatitis
0.0451881	90	453	20	0.0441501	0.222222	HP:0025435	HP	Increased circulating lactate dehydrogenase concentration
0.0451881	90	453	20	0.0441501	0.222222	HP:0004359	HP	Abnormal circulating fatty-acid concentration
0.0462762	32	453	11	0.0242826	0.34375	HP:0012086	HP	Abnormal urinary color
2.27121e-12	95	575	37	0.0643478	0.389474	KEGG:01200	KEGG	Carbon metabolism
1.04442e-09	48	575	23	0.04	0.479167	KEGG:00280	KEGG	Valine, leucine and isoleucine degradation
1.52997e-07	104	575	32	0.0556522	0.307692	KEGG:03010	KEGG	Ribosome
6.1306e-07	115	575	33	0.0573913	0.286957	KEGG:00190	KEGG	Oxidative phosphorylation
2.2584e-06	23	575	13	0.0226087	0.565217	KEGG:00640	KEGG	Propanoate metabolism
1.21433e-05	1426	575	194	0.337391	0.136045	KEGG:01100	KEGG	Metabolic pathways
1.54516e-05	26	575	13	0.0226087	0.5	KEGG:00020	KEGG	Citrate cycle (TCA cycle)
2.99407e-05	40	575	16	0.0278261	0.4	KEGG:00620	KEGG	Pyruvate metabolism
3.46623e-05	45	575	17	0.0295652	0.377778	KEGG:00071	KEGG	Fatty acid degradation
4.60341e-05	28	575	13	0.0226087	0.464286	KEGG:00630	KEGG	Glyoxylate and dicarboxylate metabolism
0.000266487	46	575	16	0.0278261	0.347826	KEGG:04216	KEGG	Ferroptosis
0.000904169	50	575	16	0.0278261	0.32	KEGG:00330	KEGG	Arginine and proline metabolism
0.00122606	31	575	12	0.0208696	0.387097	KEGG:00410	KEGG	beta-Alanine metabolism
0.00432391	56	575	16	0.0278261	0.285714	KEGG:00010	KEGG	Glycolysis / Gluconeogenesis
0.00471216	68	575	18	0.0313043	0.264706	KEGG:01230	KEGG	Biosynthesis of amino acids
0.00707536	64	575	17	0.0295652	0.265625	KEGG:01212	KEGG	Fatty acid metabolism
0.00939802	27	575	10	0.0173913	0.37037	KEGG:01210	KEGG	2-Oxocarboxylic acid metabolism
0.0400315	37	575	11	0.0191304	0.297297	KEGG:00760	KEGG	Nicotinate and nicotinamide metabolism
1.58442e-05	100	291	29	0.0996564	0.29	REAC:R-DRE-1428517	REAC	Aerobic respiration and respiratory electron transport
2.75007e-05	91	291	27	0.0927835	0.296703	REAC:R-DRE-156827	REAC	L13a-mediated translational silencing of Ceruloplasmin expression
0.000100761	85	291	25	0.0859107	0.294118	REAC:R-DRE-72689	REAC	Formation of a pool of free 40S subunits
0.000126189	159	291	37	0.127148	0.232704	REAC:R-DRE-72766	REAC	Translation
0.000147007	98	291	27	0.0927835	0.27551	REAC:R-DRE-72613	REAC	Eukaryotic Translation Initiation
0.000296139	730	291	109	0.37457	0.149315	REAC:R-DRE-1430728	REAC	Metabolism
0.000429252	97	291	26	0.0893471	0.268041	REAC:R-DRE-72737	REAC	Cap-dependent Translation Initiation
0.000467191	80	291	23	0.0790378	0.2875	REAC:R-DRE-1799339	REAC	SRP-dependent cotranslational protein targeting to membrane
0.000749399	82	291	23	0.0790378	0.280488	REAC:R-DRE-975956	REAC	Nonsense Mediated Decay (NMD) independent of the Exon Junction Complex (EJC)
0.00119007	67	291	20	0.0687285	0.298507	REAC:R-DRE-611105	REAC	Respiratory electron transport
0.00181868	98	291	25	0.0859107	0.255102	REAC:R-DRE-927802	REAC	Nonsense-Mediated Decay (NMD)
0.00181868	98	291	25	0.0859107	0.255102	REAC:R-DRE-975957	REAC	Nonsense Mediated Decay (NMD) enhanced by the Exon Junction Complex (EJC)
0.00308019	49	291	16	0.0549828	0.326531	REAC:R-DRE-72702	REAC	Ribosomal scanning and start codon recognition
0.00437576	45	291	15	0.0515464	0.333333	REAC:R-DRE-72695	REAC	Formation of the ternary complex, and subsequently, the 43S complex
0.0163459	34	291	12	0.0412371	0.352941	REAC:R-DRE-6799198	REAC	Complex I biogenesis
0.0403414	224	291	40	0.137457	0.178571	REAC:R-DRE-8953854	REAC	Metabolism of RNA
0.0443165	3033	1557	232	0.149004	0.0764919	TF:M00292_1	TF	Factor: Freac-4; motif: CTWAWGTAAACANWGN; match class: 1
8.06907e-08	71	178	28	0.157303	0.394366	WP:WP1339	WP	Electron transport chain
3.40212e-05	25	178	13	0.0730337	0.52	WP:WP19	WP	TCA cycle
0.00015144	62	178	21	0.117978	0.33871	WP:WP324	WP	Cytoplasmic ribosomal proteins
0.00214157	43	178	15	0.0842697	0.348837	WP:WP1335	WP	Oxidative phosphorylation
0.0459476	35	178	11	0.0617978	0.314286	WP:WP1356	WP	Glycolysis and gluconeogenesis
filter: 20 counts, 1SD on median
p_value	term_size	query_size	intersection_size	precision	recall	term_id	source	term_name
0.00635317	17	248	7	0.0282258	0.411765	GO:0009199	GO:BP	ribonucleoside triphosphate metabolic process
0.00635317	17	248	7	0.0282258	0.411765	GO:0009141	GO:BP	nucleoside triphosphate metabolic process
0.00900291	38	248	10	0.0403226	0.263158	GO:0009117	GO:BP	nucleotide metabolic process
0.0207338	14	248	6	0.0241936	0.428571	GO:0046034	GO:BP	ATP metabolic process
0.0207338	14	248	6	0.0241936	0.428571	GO:0009205	GO:BP	purine ribonucleoside triphosphate metabolic process
0.0207338	14	248	6	0.0241936	0.428571	GO:0009144	GO:BP	purine nucleoside triphosphate metabolic process
0.0261041	51	248	11	0.0443548	0.215686	GO:0006753	GO:BP	nucleoside phosphate metabolic process
0.0355362	44	248	10	0.0403226	0.227273	GO:0072521	GO:BP	purine-containing compound metabolic process
0.0433289	29	248	8	0.0322581	0.275862	GO:0019693	GO:BP	ribose phosphate metabolic process
0.0433289	29	248	8	0.0322581	0.275862	GO:0009259	GO:BP	ribonucleotide metabolic process
0.0463383	37	248	9	0.0362903	0.243243	GO:0061919	GO:BP	process utilizing autophagic mechanism
0.0463383	37	248	9	0.0362903	0.243243	GO:0006914	GO:BP	autophagy
2.8557e-16	1577	251	128	0.50996	0.0811668	GO:0005737	GO:CC	cytoplasm
1.0538e-08	155	251	27	0.10757	0.174194	GO:0005739	GO:CC	mitochondrion
1.5933e-07	211	251	30	0.119522	0.14218	GO:0005829	GO:CC	cytosol
2.266e-05	55	251	13	0.0517928	0.236364	GO:0005740	GO:CC	mitochondrial envelope
2.4826e-05	2310	251	134	0.533865	0.0580087	GO:0043231	GO:CC	intracellular membrane-bounded organelle
3.4565e-05	2368	251	136	0.541833	0.0574324	GO:0043227	GO:CC	membrane-bounded organelle
0.00059191	72	251	13	0.0517928	0.180556	GO:0031967	GO:CC	organelle envelope
0.00344771	51	251	10	0.0398406	0.196078	GO:0031966	GO:CC	mitochondrial membrane
0.00365037	207	251	22	0.0876494	0.10628	GO:1902494	GO:CC	catalytic complex
0.00411637	52	251	10	0.0398406	0.192308	GO:0061695	GO:CC	transferase complex, transferring phosphorus-containing groups
0.0106786	28	251	7	0.0278884	0.25	GO:0005743	GO:CC	mitochondrial inner membrane
0.0213342	31	251	7	0.0278884	0.225806	GO:0019866	GO:CC	organelle inner membrane
0.0246036	115	251	14	0.0557769	0.121739	GO:0140535	GO:CC	intracellular protein-containing complex
0.0276077	4	251	3	0.0119522	0.75	GO:0005758	GO:CC	mitochondrial intermembrane space
0.0276077	4	251	3	0.0119522	0.75	GO:0031970	GO:CC	organelle envelope lumen
0.0276077	4	251	3	0.0119522	0.75	GO:0030131	GO:CC	clathrin adaptor complex
0.049973	183	251	18	0.0717132	0.0983607	GO:0031410	GO:CC	cytoplasmic vesicle
0.049973	183	251	18	0.0717132	0.0983607	GO:0097708	GO:CC	intracellular vesicle
7.4666e-07	2807	238	171	0.718487	0.0609191	GO:0005488	GO:MF	binding
1.2519e-05	1136	238	87	0.365546	0.0765845	GO:0036094	GO:MF	small molecule binding
4.4452e-05	1111	238	84	0.352941	0.0756076	GO:0043167	GO:MF	ion binding
0.00098387	1192	238	84	0.352941	0.0704698	GO:0003824	GO:MF	catalytic activity
0.00301258	460	238	41	0.172269	0.0891304	GO:1901363	GO:MF	heterocyclic compound binding
0.00385724	735	238	57	0.239496	0.077551	GO:0005515	GO:MF	protein binding
0.00486643	437	238	39	0.163866	0.0892449	GO:0000166	GO:MF	nucleotide binding
0.00486643	437	238	39	0.163866	0.0892449	GO:1901265	GO:MF	nucleoside phosphate binding
0.00728667	461	238	40	0.168067	0.0867679	GO:0043168	GO:MF	anion binding
0.0169225	3	238	3	0.012605	1	GO:0035615	GO:MF	clathrin adaptor activity
0.0173574	738	238	55	0.231092	0.0745258	GO:0043169	GO:MF	cation binding
0.0178637	319	238	30	0.12605	0.0940439	GO:0030554	GO:MF	adenyl nucleotide binding
0.0215857	726	238	54	0.226891	0.0743802	GO:0046872	GO:MF	metal ion binding
0.0244183	309	238	29	0.121849	0.0938511	GO:0005524	GO:MF	ATP binding
0.0289593	312	238	29	0.121849	0.0929487	GO:0032559	GO:MF	adenyl ribonucleotide binding
5.2901e-10	455	544	93	0.170956	0.204396	HP:0001941	HP	Acidosis
3.8778e-09	419	544	86	0.158088	0.205251	HP:0004354	HP	Abnormal circulating carboxylic acid concentration
4.9301e-09	823	544	138	0.253676	0.167679	HP:0430071	HP	Abnormal circulating organic compound concentration
5.7222e-09	495	544	96	0.176471	0.193939	HP:0004360	HP	Abnormality of acid-base homeostasis
2.4473e-08	630	544	112	0.205882	0.177778	HP:0001638	HP	Cardiomyopathy
3.3182e-08	3010	544	364	0.669118	0.12093	HP:0001939	HP	Abnormality of metabolism/homeostasis
6.2442e-08	219	544	54	0.0992647	0.246575	HP:0003287	HP	Abnormality of mitochondrial metabolism
9.7609e-08	190	544	49	0.0900735	0.257895	HP:0003128	HP	Lactic acidosis
1.3277e-07	12	544	11	0.0202206	0.916667	HP:0000576	HP	Centrocecal scotoma
2.3384e-07	676	544	115	0.211397	0.170118	HP:0001637	HP	Abnormal myocardium morphology
4.9118e-07	3364	544	392	0.720588	0.116528	HP:0003011	HP	Abnormality of the musculature
5.3386e-07	244	544	56	0.102941	0.229508	HP:0012103	HP	Abnormality of the mitochondrion
1.2807e-06	11	544	10	0.0183823	0.909091	HP:0032036	HP	Reduced contrast sensitivity
1.2807e-06	11	544	10	0.0183823	0.909091	HP:0020120	HP	Retinal nerve fiber edema
1.6252e-06	1962	544	255	0.46875	0.129969	HP:0012337	HP	Abnormal homeostasis
2.0717e-06	206	544	49	0.0900735	0.237864	HP:0001644	HP	Dilated cardiomyopathy
5.7709e-06	1600	544	215	0.395221	0.134375	HP:0032180	HP	Abnormal circulating metabolite concentration
6.3964e-06	2945	544	349	0.641544	0.118506	HP:0011804	HP	Abnormal muscle physiology
1.048e-05	693	544	112	0.205882	0.161616	HP:0033354	HP	Abnormal urine metabolite level
3.1966e-05	209	544	47	0.0863971	0.22488	HP:0002134	HP	Abnormal basal ganglia morphology
3.8219e-05	34	544	16	0.0294118	0.470588	HP:0004309	HP	Ventricular preexcitation
5.7284e-05	39	544	17	0.03125	0.435897	HP:0008316	HP	Abnormal mitochondria in muscle tissue
6.1522e-05	11	544	9	0.0165441	0.818182	HP:0010892	HP	Abnormal circulating branched chain amino acid concentration
8.8892e-05	14	544	10	0.0183823	0.714286	HP:0007067	HP	Distal peripheral sensory neuropathy
9.6804e-05	308	544	60	0.110294	0.194805	HP:0001639	HP	Hypertrophic cardiomyopathy
0.00011552	9	544	8	0.0147059	0.888889	HP:0001112	HP	Leber optic atrophy
0.0001337	246	544	51	0.09375	0.207317	HP:0002151	HP	Increased circulating lactate concentration
0.00013398	318	544	61	0.112132	0.191824	HP:0004303	HP	Abnormal muscle fiber morphology
0.00017623	160	544	38	0.0698529	0.2375	HP:0032943	HP	Abnormal urine pH
0.00020413	18	544	11	0.0202206	0.611111	HP:0020119	HP	Abnormal retinal nerve fiber layer morphology
0.00024368	15	544	10	0.0183823	0.666667	HP:0001427	HP	Mitochondrial inheritance
0.00027165	156	544	37	0.0680147	0.237179	HP:0012072	HP	Aciduria
0.00031325	873	544	128	0.235294	0.146621	HP:0003110	HP	Abnormality of urine homeostasis
0.00032659	43	544	17	0.03125	0.395349	HP:0002913	HP	Myoglobinuria
0.00037837	312	544	59	0.108456	0.189103	HP:0001635	HP	Congestive heart failure
0.0004285	630	544	99	0.181985	0.157143	HP:0011675	HP	Arrhythmia
0.0004453	2187	544	267	0.490809	0.122085	HP:0011805	HP	Abnormal skeletal muscle morphology
0.00053982	54	544	19	0.0349265	0.351852	HP:0003737	HP	Mitochondrial myopathy
0.00058083	116	544	30	0.0551471	0.258621	HP:0010996	HP	Abnormal circulating monocarboxylic acid concentration
0.00058471	856	544	125	0.229779	0.146028	HP:0034684	HP	Abnormal enzyme concentration or activity
0.00059384	16	544	10	0.0183823	0.625	HP:0005157	HP	Concentric hypertrophic cardiomyopathy
0.00066282	87	544	25	0.0459559	0.287356	HP:0001987	HP	Hyperammonemia
0.00072202	60	544	20	0.0367647	0.333333	HP:0000114	HP	Proximal tubulopathy
0.00089608	707	544	107	0.196691	0.151344	HP:0001903	HP	Anemia
0.00107459	684	544	104	0.191176	0.152047	HP:0030956	HP	Abnormality of cardiovascular system electrophysiology
0.00109984	1225	544	165	0.303309	0.134694	HP:0001324	HP	Muscle weakness
0.00114156	779	544	115	0.211397	0.147625	HP:0001877	HP	Abnormal erythrocyte morphology
0.00141693	200	544	42	0.0772059	0.21	HP:0002157	HP	Azotemia
0.00168697	167	544	37	0.0680147	0.221557	HP:0003546	HP	Exercise intolerance
0.00170606	29	544	13	0.0238971	0.448276	HP:0002331	HP	Recurrent paroxysmal headache
0.00172382	21	544	11	0.0202206	0.52381	HP:0007183	HP	Focal T2 hyperintense basal ganglia lesion
0.00177435	11	544	8	0.0147059	0.727273	HP:0007768	HP	Central retinal vessel vascular tortuosity
0.00274781	30	544	13	0.0238971	0.433333	HP:0001716	HP	Wolff-Parkinson-White syndrome
0.00279979	184	544	39	0.0716912	0.211957	HP:0003112	HP	Abnormal circulating amino acid concentration
0.00289447	49	544	17	0.03125	0.346939	HP:0010966	HP	Abnormal circulating fatty-acid anion concentration
0.00356339	475	544	77	0.141544	0.162105	HP:0000759	HP	Abnormal peripheral nervous system morphology
0.004873	12	544	8	0.0147059	0.666667	HP:0007159	HP	Fluctuations in consciousness
0.004873	12	544	8	0.0147059	0.666667	HP:0012766	HP	Widened cerebral subarachnoid space
0.00567324	109	544	27	0.0496323	0.247706	HP:0000096	HP	Glomerular sclerosis
0.00656628	129	544	30	0.0551471	0.232558	HP:0000124	HP	Renal tubular dysfunction
0.00737813	387	544	65	0.119485	0.167959	HP:0003198	HP	Myopathy
0.0087297	775	544	111	0.204044	0.143226	HP:0011014	HP	Abnormal glucose homeostasis
0.00910539	214	544	42	0.0772059	0.196262	HP:0004364	HP	Abnormal circulating nitrogen compound concentration
0.0115997	13	544	8	0.0147059	0.615385	HP:0003756	HP	Skeletal myopathy
0.0132376	54	544	17	0.03125	0.314815	HP:0030272	HP	Abnormal erythrocyte enzyme concentration or activity
0.0135562	10	544	7	0.0128676	0.7	HP:0100611	HP	Multiple glomerular cysts
0.0139903	71	544	20	0.0367647	0.28169	HP:0002572	HP	Episodic vomiting
0.0151724	25	544	11	0.0202206	0.44	HP:0004840	HP	Hypochromic microcytic anemia
0.0152566	60	544	18	0.0330882	0.3	HP:0012841	HP	Retinal vascular tortuosity
0.0166858	21	544	10	0.0183823	0.47619	HP:0200125	HP	Mitochondrial respiratory chain defects
0.0182468	743	544	106	0.194853	0.142665	HP:0025354	HP	Abnormal cellular phenotype
0.0191601	414	544	67	0.123162	0.161836	HP:0002013	HP	Vomiting
0.019174	156	544	33	0.0606618	0.211538	HP:0004308	HP	Ventricular arrhythmia
0.0215373	123	544	28	0.0514706	0.227642	HP:0001712	HP	Left ventricular hypertrophy
0.0247825	14	544	8	0.0147059	0.571429	HP:0000631	HP	Retinal arterial tortuosity
0.0247825	14	544	8	0.0147059	0.571429	HP:0006913	HP	Frontal cortical atrophy
0.0263928	322	544	55	0.101103	0.170807	HP:0001943	HP	Hypoglycemia
0.0274178	194	544	38	0.0698529	0.195876	HP:0031546	HP	Cardiac conduction abnormality
0.02769	74	544	20	0.0367647	0.27027	HP:0025065	HP	Abnormal mean corpuscular volume
0.0281014	187	544	37	0.0680147	0.197861	HP:0025454	HP	Abnormal CSF metabolite concentration
0.0297314	57	544	17	0.03125	0.298246	HP:0003200	HP	Ragged-red muscle fibers
0.0318404	717	544	102	0.1875	0.142259	HP:0002240	HP	Hepatomegaly
0.0338428	309	544	53	0.0974265	0.171521	HP:0032243	HP	Abnormal tissue metabolite concentration
0.0341746	11	544	7	0.0128676	0.636364	HP:0007327	HP	Mixed demyelinating and axonal polyneuropathy
0.0361737	8	544	6	0.0110294	0.75	HP:0004357	HP	Abnormal circulating leucine concentration
0.0390112	358	544	59	0.108456	0.164804	HP:0003236	HP	Elevated circulating creatine kinase concentration
0.0410575	64	544	18	0.0330882	0.28125	HP:0005518	HP	Increased mean corpuscular volume
0.0431713	37	544	13	0.0238971	0.351351	HP:0012751	HP	Abnormal basal ganglia MRI signal intensity
0.0465732	243	544	44	0.0808824	0.18107	HP:0000764	HP	Peripheral axonal degeneration
0.046935	965	544	129	0.237132	0.133679	HP:0410042	HP	Abnormal liver morphology
0.0488044	89	544	22	0.0404412	0.247191	HP:0000630	HP	Abnormal retinal artery morphology
8.8391e-10	95	659	36	0.0546282	0.378947	KEGG:01200	KEGG	Carbon metabolism
8.5176e-07	48	659	21	0.0318665	0.4375	KEGG:00280	KEGG	Valine, leucine and isoleucine degradation
4.5568e-06	104	659	32	0.0485584	0.307692	KEGG:03010	KEGG	Ribosome
5.319e-06	115	659	34	0.0515933	0.295652	KEGG:00190	KEGG	Oxidative phosphorylation
8.0025e-05	26	659	13	0.0197269	0.5	KEGG:00020	KEGG	Citrate cycle (TCA cycle)
0.00011585	23	659	12	0.0182094	0.521739	KEGG:00640	KEGG	Propanoate metabolism
0.00023147	28	659	13	0.0197269	0.464286	KEGG:00630	KEGG	Glyoxylate and dicarboxylate metabolism
0.0007695	68	659	21	0.0318665	0.308824	KEGG:01230	KEGG	Biosynthesis of amino acids
0.00102773	40	659	15	0.0227618	0.375	KEGG:00620	KEGG	Pyruvate metabolism
0.00162005	46	659	16	0.0242792	0.347826	KEGG:04216	KEGG	Ferroptosis
0.00310524	1426	659	205	0.311077	0.143759	KEGG:01100	KEGG	Metabolic pathways
0.00508952	45	659	15	0.0227618	0.333333	KEGG:00071	KEGG	Fatty acid degradation
0.00518041	50	659	16	0.0242792	0.32	KEGG:00330	KEGG	Arginine and proline metabolism
0.0226803	56	659	16	0.0242792	0.285714	KEGG:00010	KEGG	Glycolysis / Gluconeogenesis
0.0304815	27	659	10	0.0151745	0.37037	KEGG:01210	KEGG	2-Oxocarboxylic acid metabolism
0.00056025	100	342	29	0.0847953	0.29	REAC:R-DRE-1428517	REAC	Aerobic respiration and respiratory electron transport
0.00259739	91	342	26	0.0760234	0.285714	REAC:R-DRE-156827	REAC	L13a-mediated translational silencing of Ceruloplasmin expression
0.00367415	98	342	27	0.0789474	0.27551	REAC:R-DRE-72613	REAC	Eukaryotic Translation Initiation
0.00666779	730	342	119	0.347953	0.163014	REAC:R-DRE-1430728	REAC	Metabolism
0.00679981	159	342	37	0.108187	0.232704	REAC:R-DRE-72766	REAC	Translation
0.00715741	85	342	24	0.0701754	0.282353	REAC:R-DRE-72689	REAC	Formation of a pool of free 40S subunits
0.0076689	80	342	23	0.0672515	0.2875	REAC:R-DRE-1799339	REAC	SRP-dependent cotranslational protein targeting to membrane
0.00903231	97	342	26	0.0760234	0.268041	REAC:R-DRE-72737	REAC	Cap-dependent Translation Initiation
0.0118481	82	342	23	0.0672515	0.280488	REAC:R-DRE-975956	REAC	Nonsense Mediated Decay (NMD) independent of the Exon Junction Complex (EJC)
0.0310591	98	342	25	0.0730994	0.255102	REAC:R-DRE-975957	REAC	Nonsense Mediated Decay (NMD) enhanced by the Exon Junction Complex (EJC)
0.0310591	98	342	25	0.0730994	0.255102	REAC:R-DRE-927802	REAC	Nonsense-Mediated Decay (NMD)
0.0466343	67	342	19	0.0555556	0.283582	REAC:R-DRE-611105	REAC	Respiratory electron transport
0.00033904	3033	1835	286	0.155858	0.0942961	TF:M00292_1	TF	Factor: Freac-4; motif: CTWAWGTAAACANWGN; match class: 1
0.00044422	7818	1835	661	0.360218	0.0845485	TF:M00119_1	TF	Factor: Max; motif: NNANCACGTGNTNN; match class: 1
0.00044422	7818	1835	661	0.360218	0.0845485	TF:M00119	TF	Factor: Max; motif: NNANCACGTGNTNN
0.00064207	12498	1835	1009	0.549864	0.0807329	TF:M00791	TF	Factor: HNF3; motif: NWRARYAAAYANN
0.00103641	3236	1835	299	0.162943	0.092398	TF:M01145_1	TF	Factor: c-Myc; motif: RACCACGTGCTC; match class: 1
0.00109323	6979	1835	593	0.323161	0.0849692	TF:M00615_1	TF	Factor: c-Myc:Max; motif: NNNNNNNCACGTGNNNNNNN; match class: 1
0.00109323	6979	1835	593	0.323161	0.0849692	TF:M00615	TF	Factor: c-Myc:Max; motif: NNNNNNNCACGTGNNNNNNN
0.00115931	6774	1835	577	0.314441	0.0851786	TF:M00118_1	TF	Factor: c-Myc:Max; motif: NNACCACGTGGTNN; match class: 1
0.00115931	6774	1835	577	0.314441	0.0851786	TF:M00118	TF	Factor: c-Myc:Max; motif: NNACCACGTGGTNN
0.00223657	5942	1835	510	0.277929	0.0858297	TF:M07601	TF	Factor: C-Myc; motif: NGCCACGTGNN
0.00273325	4329	1835	383	0.208719	0.0884731	TF:M01154	TF	Factor: c-Myc; motif: KACCACGTGSYY
0.00442971	2692	1835	250	0.13624	0.0928678	TF:M01154_1	TF	Factor: c-Myc; motif: KACCACGTGSYY; match class: 1
0.00736717	4049	1835	357	0.19455	0.0881699	TF:M01261_1	TF	Factor: HNF3A; motif: RWGTAAACAN; match class: 1
0.00840987	5088	1835	438	0.238692	0.0860849	TF:M01145	TF	Factor: c-Myc; motif: RACCACGTGCTC
0.0103309	4269	1835	373	0.20327	0.0873741	TF:M08868	TF	Factor: ARNTLIKE; motif: NNNSCACGTG
0.0189544	3844	1835	337	0.183651	0.0876691	TF:M07601_1	TF	Factor: C-Myc; motif: NGCCACGTGNN; match class: 1
0.0200826	3847	1835	337	0.183651	0.0876007	TF:M00799	TF	Factor: Myc; motif: CACGTGS
0.0309188	12312	1835	976	0.53188	0.0792723	TF:M01261	TF	Factor: HNF3A; motif: RWGTAAACAN
6.516e-07	71	195	28	0.14359	0.394366	WP:WP1339	WP	Electron transport chain
9.1507e-05	25	195	13	0.0666667	0.52	WP:WP19	WP	TCA cycle
0.00061108	62	195	21	0.107692	0.33871	WP:WP324	WP	Cytoplasmic ribosomal proteins
0.00568669	43	195	15	0.0769231	0.348837	WP:WP1335	WP	Oxidative phosphorylation
0.0263961	35	195	12	0.0615385	0.342857	WP:WP1356	WP	Glycolysis and gluconeogenesis
filter: 20 counts, 2SD on median
p_value	term_size	query_size	intersection_size	precision	recall	term_id	source	term_name
0.00732948	198	202	23	0.113861	0.116162	GO:0009056	GO:BP	catabolic process
0.0123913	37	202	9	0.0445545	0.243243	GO:0061919	GO:BP	process utilizing autophagic mechanism
0.0123913	37	202	9	0.0445545	0.243243	GO:0006914	GO:BP	autophagy
0.0320116	17	202	6	0.029703	0.352941	GO:0031032	GO:BP	actomyosin structure organization
4.93252e-12	1577	204	102	0.5	0.0646798	GO:0005737	GO:CC	cytoplasm
3.26862e-09	155	204	25	0.122549	0.16129	GO:0005739	GO:CC	mitochondrion
1.92001e-06	55	204	13	0.0637255	0.236364	GO:0005740	GO:CC	mitochondrial envelope
1.07731e-05	211	204	24	0.117647	0.113744	GO:0005829	GO:CC	cytosol
5.67888e-05	72	204	13	0.0637255	0.180556	GO:0031967	GO:CC	organelle envelope
0.000553162	51	204	10	0.0490196	0.196078	GO:0031966	GO:CC	mitochondrial membrane
0.00117773	2310	204	107	0.52451	0.0463203	GO:0043231	GO:CC	intracellular membrane-bounded organelle
0.00119622	2368	204	109	0.534314	0.0460304	GO:0043227	GO:CC	membrane-bounded organelle
0.00281191	28	204	7	0.0343137	0.25	GO:0005743	GO:CC	mitochondrial inner membrane
0.00573371	31	204	7	0.0343137	0.225806	GO:0019866	GO:CC	organelle inner membrane
0.0147467	4	204	3	0.0147059	0.75	GO:0005758	GO:CC	mitochondrial intermembrane space
0.0147467	4	204	3	0.0147059	0.75	GO:0031970	GO:CC	organelle envelope lumen
0.0498814	12	204	4	0.0196078	0.333333	GO:0022626	GO:CC	cytosolic ribosome
1.44331e-06	2807	190	140	0.736842	0.0498753	GO:0005488	GO:MF	binding
2.3569e-06	1111	190	74	0.389474	0.0666067	GO:0043167	GO:MF	ion binding
6.43255e-06	1136	190	74	0.389474	0.0651408	GO:0036094	GO:MF	small molecule binding
0.000259434	1192	190	72	0.378947	0.0604027	GO:0003824	GO:MF	catalytic activity
0.00187308	735	190	49	0.257895	0.0666667	GO:0005515	GO:MF	protein binding
0.0020999	738	190	49	0.257895	0.0663957	GO:0043169	GO:MF	cation binding
0.00299095	726	190	48	0.252632	0.0661157	GO:0046872	GO:MF	metal ion binding
0.00318707	461	190	35	0.184211	0.0759219	GO:0043168	GO:MF	anion binding
0.0075419	460	190	34	0.178947	0.073913	GO:1901363	GO:MF	heterocyclic compound binding
0.0158135	437	190	32	0.168421	0.0732265	GO:1901265	GO:MF	nucleoside phosphate binding
0.0158135	437	190	32	0.168421	0.0732265	GO:0000166	GO:MF	nucleotide binding
6.65211e-13	455	474	91	0.191983	0.2	HP:0001941	HP	Acidosis
1.91423e-11	495	474	93	0.196203	0.187879	HP:0004360	HP	Abnormality of acid-base homeostasis
8.47186e-10	419	474	80	0.168776	0.190931	HP:0004354	HP	Abnormal circulating carboxylic acid concentration
9.49205e-10	219	474	53	0.111814	0.242009	HP:0003287	HP	Abnormality of mitochondrial metabolism
2.40926e-09	190	474	48	0.101266	0.252632	HP:0003128	HP	Lactic acidosis
6.71958e-09	630	474	103	0.2173	0.163492	HP:0001638	HP	Cardiomyopathy
7.45862e-09	244	474	55	0.116034	0.22541	HP:0012103	HP	Abnormality of the mitochondrion
1.93377e-08	3010	474	323	0.681435	0.107309	HP:0001939	HP	Abnormality of metabolism/homeostasis
2.00029e-08	823	474	123	0.259494	0.149453	HP:0430071	HP	Abnormal circulating organic compound concentration
3.15247e-08	12	474	11	0.0232068	0.916667	HP:0000576	HP	Centrocecal scotoma
5.69369e-08	206	474	48	0.101266	0.23301	HP:0001644	HP	Dilated cardiomyopathy
1.04652e-07	676	474	105	0.221519	0.155325	HP:0001637	HP	Abnormal myocardium morphology
3.49941e-07	11	474	10	0.021097	0.909091	HP:0020120	HP	Retinal nerve fiber edema
3.49941e-07	11	474	10	0.021097	0.909091	HP:0032036	HP	Reduced contrast sensitivity
4.50499e-07	1962	474	229	0.483122	0.116718	HP:0012337	HP	Abnormal homeostasis
1.95402e-06	3364	474	344	0.725738	0.102259	HP:0003011	HP	Abnormality of the musculature
3.81208e-06	246	474	50	0.105485	0.203252	HP:0002151	HP	Increased circulating lactate concentration
4.22205e-06	160	474	38	0.0801688	0.2375	HP:0032943	HP	Abnormal urine pH
5.12117e-06	693	474	102	0.21519	0.147186	HP:0033354	HP	Abnormal urine metabolite level
5.56012e-06	34	474	16	0.0337553	0.470588	HP:0004309	HP	Ventricular preexcitation
7.23965e-06	156	474	37	0.0780591	0.237179	HP:0012072	HP	Aciduria
7.61405e-06	39	474	17	0.035865	0.435897	HP:0008316	HP	Abnormal mitochondria in muscle tissue
1.95747e-05	11	474	9	0.0189873	0.818182	HP:0010892	HP	Abnormal circulating branched chain amino acid concentration
2.71923e-05	630	474	93	0.196203	0.147619	HP:0011675	HP	Arrhythmia
2.76746e-05	116	474	30	0.0632911	0.258621	HP:0010996	HP	Abnormal circulating monocarboxylic acid concentration
2.82253e-05	308	474	56	0.118143	0.181818	HP:0001639	HP	Hypertrophic cardiomyopathy
2.84524e-05	2945	474	306	0.64557	0.103905	HP:0011804	HP	Abnormal muscle physiology
2.93908e-05	1600	474	189	0.398734	0.118125	HP:0032180	HP	Abnormal circulating metabolite concentration
4.17579e-05	9	474	8	0.0168776	0.888889	HP:0001112	HP	Leber optic atrophy
5.22078e-05	18	474	11	0.0232068	0.611111	HP:0020119	HP	Abnormal retinal nerve fiber layer morphology
6.3835e-05	54	474	19	0.0400844	0.351852	HP:0003737	HP	Mitochondrial myopathy
6.99362e-05	15	474	10	0.021097	0.666667	HP:0001427	HP	Mitochondrial inheritance
7.81181e-05	873	474	117	0.246835	0.134021	HP:0003110	HP	Abnormality of urine homeostasis
7.90132e-05	60	474	20	0.0421941	0.333333	HP:0000114	HP	Proximal tubulopathy
0.000100676	684	474	97	0.204641	0.141813	HP:0030956	HP	Abnormality of cardiovascular system electrophysiology
0.000172526	16	474	10	0.021097	0.625	HP:0005157	HP	Concentric hypertrophic cardiomyopathy
0.000215678	87	474	24	0.0506329	0.275862	HP:0001987	HP	Hyperammonemia
0.000341144	209	474	41	0.0864979	0.196172	HP:0002134	HP	Abnormal basal ganglia morphology
0.000368815	29	474	13	0.0274262	0.448276	HP:0002331	HP	Recurrent paroxysmal headache
0.000436666	49	474	17	0.035865	0.346939	HP:0010966	HP	Abnormal circulating fatty-acid anion concentration
0.000565103	14	474	9	0.0189873	0.642857	HP:0007067	HP	Distal peripheral sensory neuropathy
0.000601445	30	474	13	0.0274262	0.433333	HP:0001716	HP	Wolff-Parkinson-White syndrome
0.000638692	856	474	112	0.236287	0.130841	HP:0034684	HP	Abnormal enzyme concentration or activity
0.000656964	11	474	8	0.0168776	0.727273	HP:0007768	HP	Central retinal vessel vascular tortuosity
0.000730612	312	474	53	0.111814	0.169872	HP:0001635	HP	Congestive heart failure
0.000737371	184	474	37	0.0780591	0.201087	HP:0003112	HP	Abnormal circulating amino acid concentration
0.000817315	200	474	39	0.0822785	0.195	HP:0002157	HP	Azotemia
0.00112734	187	474	37	0.0780591	0.197861	HP:0025454	HP	Abnormal CSF metabolite concentration
0.00128458	129	474	29	0.0611814	0.224806	HP:0000124	HP	Renal tubular dysfunction
0.00136419	318	474	53	0.111814	0.166667	HP:0004303	HP	Abnormal muscle fiber morphology
0.00142594	414	474	64	0.135021	0.154589	HP:0002013	HP	Vomiting
0.00147751	109	474	26	0.0548523	0.238532	HP:0000096	HP	Glomerular sclerosis
0.00153598	123	474	28	0.0590717	0.227642	HP:0001712	HP	Left ventricular hypertrophy
0.00165641	167	474	34	0.07173	0.203593	HP:0003546	HP	Exercise intolerance
0.00182595	12	474	8	0.0168776	0.666667	HP:0007159	HP	Fluctuations in consciousness
0.00182595	12	474	8	0.0168776	0.666667	HP:0012766	HP	Widened cerebral subarachnoid space
0.002119	43	474	15	0.0316456	0.348837	HP:0002913	HP	Myoglobinuria
0.00218334	1225	474	146	0.308017	0.119184	HP:0001324	HP	Muscle weakness
0.00290113	194	474	37	0.0780591	0.190722	HP:0031546	HP	Cardiac conduction abnormality
0.00296607	156	474	32	0.0675105	0.205128	HP:0004308	HP	Ventricular arrhythmia
0.00362062	74	474	20	0.0421941	0.27027	HP:0025065	HP	Abnormal mean corpuscular volume
0.00439862	13	474	8	0.0168776	0.615385	HP:0003756	HP	Skeletal myopathy
0.00490556	214	474	39	0.0822785	0.182243	HP:0004364	HP	Abnormal circulating nitrogen compound concentration
0.00500692	130	474	28	0.0590717	0.215385	HP:0030085	HP	Abnormal CSF lactate concentration
0.00500692	130	474	28	0.0590717	0.215385	HP:0002490	HP	Increased CSF lactate
0.00515199	21	474	10	0.021097	0.47619	HP:0007183	HP	Focal T2 hyperintense basal ganglia lesion
0.00515199	21	474	10	0.021097	0.47619	HP:0200125	HP	Mitochondrial respiratory chain defects
0.00576799	10	474	7	0.0147679	0.7	HP:0100611	HP	Multiple glomerular cysts
0.00587646	131	474	28	0.0590717	0.21374	HP:0001992	HP	Organic aciduria
0.00642226	64	474	18	0.0379747	0.28125	HP:0005518	HP	Increased mean corpuscular volume
0.00649982	775	474	100	0.21097	0.129032	HP:0011014	HP	Abnormal glucose homeostasis
0.00651586	387	474	59	0.124473	0.152455	HP:0003198	HP	Myopathy
0.00789904	194	474	36	0.0759494	0.185567	HP:0001714	HP	Ventricular hypertrophy
0.00824426	779	474	100	0.21097	0.12837	HP:0001877	HP	Abnormal erythrocyte morphology
0.00950998	14	474	8	0.0168776	0.571429	HP:0000631	HP	Retinal arterial tortuosity
0.0106593	322	474	51	0.107595	0.158385	HP:0001943	HP	Hypoglycemia
0.0108325	60	474	17	0.035865	0.283333	HP:0012841	HP	Retinal vascular tortuosity
0.0108351	54	474	16	0.0337553	0.296296	HP:0030272	HP	Abnormal erythrocyte enzyme concentration or activity
0.0112315	271	474	45	0.0949367	0.166052	HP:0001254	HP	Lethargy
0.0125485	707	474	92	0.194093	0.130127	HP:0001903	HP	Anemia
0.0147123	11	474	7	0.0147679	0.636364	HP:0007327	HP	Mixed demyelinating and axonal polyneuropathy
0.0161208	28	474	11	0.0232068	0.392857	HP:0010967	HP	Abnormal circulating carnitine concentration
0.0161208	28	474	11	0.0232068	0.392857	HP:0003234	HP	Decreased circulating carnitine concentration
0.0165258	2118	474	223	0.470464	0.105288	HP:0001252	HP	Hypotonia
0.0174774	8	474	6	0.0126582	0.75	HP:0004357	HP	Abnormal circulating leucine concentration
0.0180737	50	474	15	0.0316456	0.3	HP:0002922	HP	Increased CSF protein concentration
0.0182508	177	474	33	0.0696203	0.186441	HP:0001942	HP	Metabolic acidosis
0.0182508	177	474	33	0.0696203	0.186441	HP:0005162	HP	Abnormal left ventricular function
0.0210085	475	474	67	0.14135	0.141053	HP:0000759	HP	Abnormal peripheral nervous system morphology
0.0210761	89	474	21	0.0443038	0.235955	HP:0000630	HP	Abnormal retinal artery morphology
0.0234391	57	474	16	0.0337553	0.280702	HP:0003200	HP	Ragged-red muscle fibers
0.0257192	2187	474	228	0.481013	0.104252	HP:0011805	HP	Abnormal skeletal muscle morphology
0.0294464	197	474	35	0.0738397	0.177665	HP:0030872	HP	Abnormal cardiac ventricular function
0.0298672	20	474	9	0.0189873	0.45	HP:0012429	HP	Aplasia/Hypoplasia of the cerebral white matter
0.0314736	150	474	29	0.0611814	0.193333	HP:0001711	HP	Abnormal left ventricle morphology
0.0317215	71	474	18	0.0379747	0.253521	HP:0002572	HP	Episodic vomiting
0.0323582	743	474	94	0.198312	0.126514	HP:0025354	HP	Abnormal cellular phenotype
0.0350177	25	474	10	0.021097	0.4	HP:0004840	HP	Hypochromic microcytic anemia
0.0352097	309	474	48	0.101266	0.15534	HP:0032243	HP	Abnormal tissue metabolite concentration
0.0390586	72	474	18	0.0379747	0.25	HP:0001138	HP	Optic neuropathy
0.0433958	610	474	80	0.168776	0.131148	HP:0002017	HP	Nausea and vomiting
0.047048	1750	474	188	0.396624	0.107429	HP:0001627	HP	Abnormal heart morphology
0.0484037	21	474	9	0.0189873	0.428571	HP:0031192	HP	Abnormal morphology of left ventricular trabeculae
0.0484037	21	474	9	0.0189873	0.428571	HP:0030682	HP	Left ventricular noncompaction
0.0484268	6	474	5	0.0105485	0.833333	HP:0010913	HP	Hyperisoleucinemia
0.0484268	6	474	5	0.0105485	0.833333	HP:0010911	HP	Hyperleucinemia
0.0498111	42	474	13	0.0274262	0.309524	HP:0011904	HP	Persistence of hemoglobin F
1.36707e-10	95	586	35	0.059727	0.368421	KEGG:01200	KEGG	Carbon metabolism
9.44243e-08	48	586	21	0.0358362	0.4375	KEGG:00280	KEGG	Valine, leucine and isoleucine degradation
2.44492e-07	104	586	32	0.0546075	0.307692	KEGG:03010	KEGG	Ribosome
9.79122e-07	115	586	33	0.056314	0.286957	KEGG:00190	KEGG	Oxidative phosphorylation
1.91879e-05	26	586	13	0.0221843	0.5	KEGG:00020	KEGG	Citrate cycle (TCA cycle)
3.04792e-05	23	586	12	0.0204778	0.521739	KEGG:00640	KEGG	Propanoate metabolism
5.69457e-05	28	586	13	0.0221843	0.464286	KEGG:00630	KEGG	Glyoxylate and dicarboxylate metabolism
0.000227005	40	586	15	0.0255973	0.375	KEGG:00620	KEGG	Pyruvate metabolism
0.000339166	46	586	16	0.0273038	0.347826	KEGG:04216	KEGG	Ferroptosis
0.000348203	1426	586	190	0.324232	0.13324	KEGG:01100	KEGG	Metabolic pathways
0.0011419	50	586	16	0.0273038	0.32	KEGG:00330	KEGG	Arginine and proline metabolism
0.00119875	45	586	15	0.0255973	0.333333	KEGG:00071	KEGG	Fatty acid degradation
0.00170165	68	586	19	0.0324232	0.279412	KEGG:01230	KEGG	Biosynthesis of amino acids
0.0109396	27	586	10	0.0170648	0.37037	KEGG:01210	KEGG	2-Oxocarboxylic acid metabolism
0.0195277	56	586	15	0.0255973	0.267857	KEGG:00010	KEGG	Glycolysis / Gluconeogenesis
0.036065	36	586	11	0.0187713	0.305556	KEGG:00970	KEGG	Aminoacyl-tRNA biosynthesis
0.0394917	31	586	10	0.0170648	0.322581	KEGG:00410	KEGG	beta-Alanine metabolism
5.65314e-05	100	309	29	0.0938511	0.29	REAC:R-DRE-1428517	REAC	Aerobic respiration and respiratory electron transport
0.000336872	91	309	26	0.0841424	0.285714	REAC:R-DRE-156827	REAC	L13a-mediated translational silencing of Ceruloplasmin expression
0.000460642	98	309	27	0.0873786	0.27551	REAC:R-DRE-72613	REAC	Eukaryotic Translation Initiation
0.000539242	159	309	37	0.119741	0.232704	REAC:R-DRE-72766	REAC	Translation
0.00109537	85	309	24	0.0776699	0.282353	REAC:R-DRE-72689	REAC	Formation of a pool of free 40S subunits
0.00124357	80	309	23	0.0744337	0.2875	REAC:R-DRE-1799339	REAC	SRP-dependent cotranslational protein targeting to membrane
0.00126116	97	309	26	0.0841424	0.268041	REAC:R-DRE-72737	REAC	Cap-dependent Translation Initiation
0.00196857	82	309	23	0.0744337	0.280488	REAC:R-DRE-975956	REAC	Nonsense Mediated Decay (NMD) independent of the Exon Junction Complex (EJC)
0.00403698	730	309	110	0.355987	0.150685	REAC:R-DRE-1430728	REAC	Metabolism
0.0103483	67	309	19	0.0614887	0.283582	REAC:R-DRE-611105	REAC	Respiratory electron transport
0.0149444	98	309	24	0.0776699	0.244898	REAC:R-DRE-975957	REAC	Nonsense Mediated Decay (NMD) enhanced by the Exon Junction Complex (EJC)
0.0149444	98	309	24	0.0776699	0.244898	REAC:R-DRE-927802	REAC	Nonsense-Mediated Decay (NMD)
0.0256458	49	309	15	0.0485437	0.306122	REAC:R-DRE-72702	REAC	Ribosomal scanning and start codon recognition
0.0324046	224	309	42	0.135922	0.1875	REAC:R-DRE-8953854	REAC	Metabolism of RNA
0.0358469	45	309	14	0.0453074	0.311111	REAC:R-DRE-72695	REAC	Formation of the ternary complex, and subsequently, the 43S complex
0.000149294	3033	1593	255	0.160075	0.0840752	TF:M00292_1	TF	Factor: Freac-4; motif: CTWAWGTAAACANWGN; match class: 1
0.00101608	12498	1593	880	0.552417	0.0704113	TF:M00791	TF	Factor: HNF3; motif: NWRARYAAAYANN
0.00328983	6774	1593	502	0.315129	0.0741069	TF:M00118	TF	Factor: c-Myc:Max; motif: NNACCACGTGGTNN
0.00328983	6774	1593	502	0.315129	0.0741069	TF:M00118_1	TF	Factor: c-Myc:Max; motif: NNACCACGTGGTNN; match class: 1
0.00386114	6979	1593	515	0.323289	0.0737928	TF:M00615_1	TF	Factor: c-Myc:Max; motif: NNNNNNNCACGTGNNNNNNN; match class: 1
0.00386114	6979	1593	515	0.323289	0.0737928	TF:M00615	TF	Factor: c-Myc:Max; motif: NNNNNNNCACGTGNNNNNNN
0.0111113	3236	1593	256	0.160703	0.07911	TF:M01145_1	TF	Factor: c-Myc; motif: RACCACGTGCTC; match class: 1
0.011304	5942	1593	441	0.276836	0.0742174	TF:M07601	TF	Factor: C-Myc; motif: NGCCACGTGNN
0.0123903	4049	1593	312	0.195857	0.0770561	TF:M01261_1	TF	Factor: HNF3A; motif: RWGTAAACAN; match class: 1
0.013152	4329	1593	331	0.207784	0.0764611	TF:M01154	TF	Factor: c-Myc; motif: KACCACGTGSYY
0.0134647	7818	1593	565	0.354677	0.0722691	TF:M00119	TF	Factor: Max; motif: NNANCACGTGNTNN
0.0134647	7818	1593	565	0.354677	0.0722691	TF:M00119_1	TF	Factor: Max; motif: NNANCACGTGNTNN; match class: 1
0.0250123	2692	1593	215	0.134965	0.0798663	TF:M01154_1	TF	Factor: c-Myc; motif: KACCACGTGSYY; match class: 1
0.025017	5088	1593	380	0.238544	0.0746855	TF:M01145	TF	Factor: c-Myc; motif: RACCACGTGCTC
0.0335626	3844	1593	294	0.184557	0.0764828	TF:M07601_1	TF	Factor: C-Myc; motif: NGCCACGTGNN; match class: 1
0.045227	3847	1593	293	0.18393	0.0761632	TF:M00799	TF	Factor: Myc; motif: CACGTGS
6.39222e-08	71	176	28	0.159091	0.394366	WP:WP1339	WP	Electron transport chain
3.10157e-05	25	176	13	0.0738636	0.52	WP:WP19	WP	TCA cycle
0.000130871	62	176	21	0.119318	0.33871	WP:WP324	WP	Cytoplasmic ribosomal proteins
0.0019525	43	176	15	0.0852273	0.348837	WP:WP1335	WP	Oxidative phosphorylation
0.0436535	35	176	11	0.0625	0.314286	WP:WP1356	WP	Glycolysis and gluconeogenesis
filter: 20 counts, 3SD on median
p_value	term_size	query_size	intersection_size	precision	recall	term_id	source	term_name
0.00123346	37	157	9	0.0573248	0.243243	GO:0006914	GO:BP	autophagy
0.00123346	37	157	9	0.0573248	0.243243	GO:0061919	GO:BP	process utilizing autophagic mechanism
0.00415509	198	157	20	0.127389	0.10101	GO:0009056	GO:BP	catabolic process
0.0207356	13	157	5	0.0318471	0.384615	GO:0000045	GO:BP	autophagosome assembly
0.0207356	13	157	5	0.0318471	0.384615	GO:1905037	GO:BP	autophagosome organization
0.0313779	14	157	5	0.0318471	0.357143	GO:0042594	GO:BP	response to starvation
0.0411978	23	157	6	0.0382166	0.26087	GO:0016236	GO:BP	macroautophagy
3.49201e-11	1577	158	83	0.525316	0.0526316	GO:0005737	GO:CC	cytoplasm
3.97623e-09	155	158	22	0.139241	0.141935	GO:0005739	GO:CC	mitochondrion
1.57772e-06	211	158	22	0.139241	0.104265	GO:0005829	GO:CC	cytosol
1.01379e-05	55	158	11	0.0696203	0.2	GO:0005740	GO:CC	mitochondrial envelope
0.000175151	72	158	11	0.0696203	0.152778	GO:0031967	GO:CC	organelle envelope
0.00382557	51	158	8	0.0506329	0.156863	GO:0031966	GO:CC	mitochondrial membrane
0.00611992	4	158	3	0.0189873	0.75	GO:0031970	GO:CC	organelle envelope lumen
0.00611992	4	158	3	0.0189873	0.75	GO:0005758	GO:CC	mitochondrial intermembrane space
0.0166699	12	158	4	0.0253165	0.333333	GO:0022626	GO:CC	cytosolic ribosome
0.0318875	2310	158	81	0.512658	0.0350649	GO:0043231	GO:CC	intracellular membrane-bounded organelle
0.0443641	2368	158	82	0.518987	0.0346284	GO:0043227	GO:CC	membrane-bounded organelle
6.62551e-06	2807	149	112	0.751678	0.0399002	GO:0005488	GO:MF	binding
0.000479669	1111	149	56	0.375839	0.050405	GO:0043167	GO:MF	ion binding
0.000990114	1136	149	56	0.375839	0.0492958	GO:0036094	GO:MF	small molecule binding
0.00188244	461	149	30	0.201342	0.0650759	GO:0043168	GO:MF	anion binding
0.00448762	1192	149	56	0.375839	0.0469799	GO:0003824	GO:MF	catalytic activity
0.0049642	460	149	29	0.194631	0.0630435	GO:1901363	GO:MF	heterocyclic compound binding
0.0139108	437	149	27	0.181208	0.0617849	GO:1901265	GO:MF	nucleoside phosphate binding
0.0139108	437	149	27	0.181208	0.0617849	GO:0000166	GO:MF	nucleotide binding
0.0209993	735	149	38	0.255034	0.0517007	GO:0005515	GO:MF	protein binding
8.70299e-14	455	389	82	0.210797	0.18022	HP:0001941	HP	Acidosis
1.47707e-12	495	389	84	0.215938	0.169697	HP:0004360	HP	Abnormality of acid-base homeostasis
4.63592e-12	219	389	51	0.131105	0.232877	HP:0003287	HP	Abnormality of mitochondrial metabolism
1.30372e-11	419	389	74	0.190231	0.176611	HP:0004354	HP	Abnormal circulating carboxylic acid concentration
2.83595e-11	244	389	53	0.136247	0.217213	HP:0012103	HP	Abnormality of the mitochondrion
1.25144e-10	190	389	45	0.115681	0.236842	HP:0003128	HP	Lactic acidosis
7.97415e-10	823	389	110	0.282776	0.133657	HP:0430071	HP	Abnormal circulating organic compound concentration
1.94357e-09	630	389	91	0.233933	0.144444	HP:0001638	HP	Cardiomyopathy
3.70078e-09	12	389	11	0.0282776	0.916667	HP:0000576	HP	Centrocecal scotoma
4.80004e-08	676	389	92	0.236504	0.136095	HP:0001637	HP	Abnormal myocardium morphology
5.02874e-08	11	389	10	0.0257069	0.909091	HP:0020120	HP	Retinal nerve fiber edema
5.02874e-08	11	389	10	0.0257069	0.909091	HP:0032036	HP	Reduced contrast sensitivity
5.43609e-08	160	389	37	0.0951157	0.23125	HP:0032943	HP	Abnormal urine pH
8.13084e-08	693	389	93	0.239075	0.134199	HP:0033354	HP	Abnormal urine metabolite level
1.09612e-07	156	389	36	0.092545	0.230769	HP:0012072	HP	Aciduria
1.17639e-07	3010	389	269	0.691517	0.0893688	HP:0001939	HP	Abnormality of metabolism/homeostasis
1.32623e-07	246	389	47	0.120823	0.191057	HP:0002151	HP	Increased circulating lactate concentration
3.05557e-07	34	389	16	0.0411311	0.470588	HP:0004309	HP	Ventricular preexcitation
3.62672e-07	39	389	17	0.0437018	0.435897	HP:0008316	HP	Abnormal mitochondria in muscle tissue
5.55386e-07	630	389	85	0.218509	0.134921	HP:0011675	HP	Arrhythmia
6.66602e-07	206	389	41	0.105398	0.199029	HP:0001644	HP	Dilated cardiomyopathy
2.46488e-06	54	389	19	0.0488432	0.351852	HP:0003737	HP	Mitochondrial myopathy
2.68427e-06	60	389	20	0.0514139	0.333333	HP:0000114	HP	Proximal tubulopathy
3.06498e-06	684	389	88	0.226221	0.128655	HP:0030956	HP	Abnormality of cardiovascular system electrophysiology
3.49218e-06	11	389	9	0.0231362	0.818182	HP:0010892	HP	Abnormal circulating branched chain amino acid concentration
4.14414e-06	308	389	51	0.131105	0.165584	HP:0001639	HP	Hypertrophic cardiomyopathy
5.51341e-06	873	389	104	0.267352	0.119129	HP:0003110	HP	Abnormality of urine homeostasis
5.7466e-06	116	389	28	0.0719794	0.241379	HP:0010996	HP	Abnormal circulating monocarboxylic acid concentration
6.69996e-06	18	389	11	0.0282776	0.611111	HP:0020119	HP	Abnormal retinal nerve fiber layer morphology
8.97801e-06	9	389	8	0.0205656	0.888889	HP:0001112	HP	Leber optic atrophy
1.06597e-05	15	389	10	0.0257069	0.666667	HP:0001427	HP	Mitochondrial inheritance
1.22276e-05	1962	389	189	0.485861	0.0963303	HP:0012337	HP	Abnormal homeostasis
2.4219e-05	49	389	17	0.0437018	0.346939	HP:0010966	HP	Abnormal circulating fatty-acid anion concentration
3.61428e-05	29	389	13	0.033419	0.448276	HP:0002331	HP	Recurrent paroxysmal headache
3.78097e-05	1600	389	160	0.411311	0.1	HP:0032180	HP	Abnormal circulating metabolite concentration
4.96648e-05	184	389	35	0.0899743	0.190217	HP:0003112	HP	Abnormal circulating amino acid concentration
5.98265e-05	30	389	13	0.033419	0.433333	HP:0001716	HP	Wolff-Parkinson-White syndrome
7.14555e-05	129	389	28	0.0719794	0.217054	HP:0000124	HP	Renal tubular dysfunction
7.64781e-05	187	389	35	0.0899743	0.187166	HP:0025454	HP	Abnormal CSF metabolite concentration
0.000105312	14	389	9	0.0231362	0.642857	HP:0007067	HP	Distal peripheral sensory neuropathy
0.000124677	87	389	22	0.0565553	0.252874	HP:0001987	HP	Hyperammonemia
0.000140993	209	389	37	0.0951157	0.177033	HP:0002134	HP	Abnormal basal ganglia morphology
0.000145369	11	389	8	0.0205656	0.727273	HP:0007768	HP	Central retinal vessel vascular tortuosity
0.00015583	856	389	98	0.251928	0.114486	HP:0034684	HP	Abnormal enzyme concentration or activity
0.000172833	3364	389	281	0.722365	0.0835315	HP:0003011	HP	Abnormality of the musculature
0.000175438	414	389	58	0.1491	0.140097	HP:0002013	HP	Vomiting
0.000270807	318	389	48	0.123393	0.150943	HP:0004303	HP	Abnormal muscle fiber morphology
0.000334298	130	389	27	0.0694087	0.207692	HP:0030085	HP	Abnormal CSF lactate concentration
0.000334298	130	389	27	0.0694087	0.207692	HP:0002490	HP	Increased CSF lactate
0.00039467	131	389	27	0.0694087	0.206107	HP:0001992	HP	Organic aciduria
0.000395126	123	389	26	0.066838	0.211382	HP:0001712	HP	Left ventricular hypertrophy
0.000409307	156	389	30	0.0771208	0.192308	HP:0004308	HP	Ventricular arrhythmia
0.000409867	12	389	8	0.0205656	0.666667	HP:0012766	HP	Widened cerebral subarachnoid space
0.000409867	12	389	8	0.0205656	0.666667	HP:0007159	HP	Fluctuations in consciousness
0.000530927	16	389	9	0.0231362	0.5625	HP:0005157	HP	Concentric hypertrophic cardiomyopathy
0.000584325	167	389	31	0.0796915	0.185629	HP:0003546	HP	Exercise intolerance
0.000638381	194	389	34	0.0874036	0.175258	HP:0001714	HP	Ventricular hypertrophy
0.000638381	194	389	34	0.0874036	0.175258	HP:0031546	HP	Cardiac conduction abnormality
0.000857329	21	389	10	0.0257069	0.47619	HP:0007183	HP	Focal T2 hyperintense basal ganglia lesion
0.000857329	21	389	10	0.0257069	0.47619	HP:0200125	HP	Mitochondrial respiratory chain defects
0.000858216	271	389	42	0.107969	0.154982	HP:0001254	HP	Lethargy
0.00100158	13	389	8	0.0205656	0.615385	HP:0003756	HP	Skeletal myopathy
0.00102946	312	389	46	0.118252	0.147436	HP:0001635	HP	Congestive heart failure
0.00121044	43	389	14	0.0359897	0.325581	HP:0002913	HP	Myoglobinuria
0.00134537	200	389	34	0.0874036	0.17	HP:0002157	HP	Azotemia
0.00155913	10	389	7	0.0179949	0.7	HP:0100611	HP	Multiple glomerular cysts
0.00158778	743	389	85	0.218509	0.114401	HP:0025354	HP	Abnormal cellular phenotype
0.00182335	57	389	16	0.0411311	0.280702	HP:0003200	HP	Ragged-red muscle fibers
0.00197409	71	389	18	0.0462725	0.253521	HP:0002572	HP	Episodic vomiting
0.00219661	14	389	8	0.0205656	0.571429	HP:0000631	HP	Retinal arterial tortuosity
0.00239697	28	389	11	0.0282776	0.392857	HP:0010967	HP	Abnormal circulating carnitine concentration
0.00239697	28	389	11	0.0282776	0.392857	HP:0003234	HP	Decreased circulating carnitine concentration
0.00258818	322	389	46	0.118252	0.142857	HP:0001943	HP	Hypoglycemia
0.00315577	162	389	29	0.0745501	0.179012	HP:0031980	HP	Abnormal urine carboxylic acid level
0.00321671	88	389	20	0.0514139	0.227273	HP:0003800	HP	Muscle abnormality related to mitochondrial dysfunction
0.00337159	387	389	52	0.133676	0.134367	HP:0003198	HP	Myopathy
0.00388434	60	389	16	0.0411311	0.266667	HP:0012841	HP	Retinal vascular tortuosity
0.00403323	11	389	7	0.0179949	0.636364	HP:0007327	HP	Mixed demyelinating and axonal polyneuropathy
0.00435656	610	389	72	0.18509	0.118033	HP:0002017	HP	Nausea and vomiting
0.00467531	54	389	15	0.0385604	0.277778	HP:0030272	HP	Abnormal erythrocyte enzyme concentration or activity
0.00469263	75	389	18	0.0462725	0.24	HP:0003215	HP	Dicarboxylic aciduria
0.00493484	309	389	44	0.113111	0.142395	HP:0032243	HP	Abnormal tissue metabolite concentration
0.0056883	8	389	6	0.0154242	0.75	HP:0004357	HP	Abnormal circulating leucine concentration
0.00606336	2945	389	247	0.634961	0.083871	HP:0011804	HP	Abnormal muscle physiology
0.00606996	20	389	9	0.0231362	0.45	HP:0012429	HP	Aplasia/Hypoplasia of the cerebral white matter
0.00658828	150	389	27	0.0694087	0.18	HP:0001711	HP	Abnormal left ventricle morphology
0.00666502	214	389	34	0.0874036	0.158879	HP:0004364	HP	Abnormal circulating nitrogen compound concentration
0.00676131	177	389	30	0.0771208	0.169492	HP:0005162	HP	Abnormal left ventricular function
0.00693294	450	389	57	0.14653	0.126667	HP:0100659	HP	Abnormal cerebral vascular morphology
0.00804293	109	389	22	0.0565553	0.201835	HP:0040156	HP	Elevated urinary carboxylic acid
0.00811536	197	389	32	0.0822622	0.162437	HP:0030872	HP	Abnormal cardiac ventricular function
0.00831949	37	389	12	0.0308483	0.324324	HP:0012751	HP	Abnormal basal ganglia MRI signal intensity
0.00942419	26	389	10	0.0257069	0.384615	HP:0007763	HP	Retinal telangiectasia
0.0105222	765	389	84	0.215938	0.109804	HP:0000745	HP	Abnormal diminished volition
0.0114696	72	389	17	0.0437018	0.236111	HP:0001138	HP	Optic neuropathy
0.0124251	1750	389	161	0.413882	0.092	HP:0001627	HP	Abnormal heart morphology
0.0140979	147	389	26	0.066838	0.176871	HP:0011922	HP	Abnormal activity of mitochondrial respiratory chain
0.0170659	74	389	17	0.0437018	0.22973	HP:0025065	HP	Abnormal mean corpuscular volume
0.0177716	775	389	84	0.215938	0.108387	HP:0011014	HP	Abnormal glucose homeostasis
0.0187728	224	389	34	0.0874036	0.151786	HP:0001297	HP	Stroke
0.018978	6	389	5	0.0128535	0.833333	HP:0010913	HP	Hyperisoleucinemia
0.018978	6	389	5	0.0128535	0.833333	HP:0010911	HP	Hyperleucinemia
0.0197817	177	389	29	0.0745501	0.163842	HP:0001942	HP	Metabolic acidosis
0.021481	358	389	47	0.120823	0.131285	HP:0003236	HP	Elevated circulating creatine kinase concentration
0.0218142	779	389	84	0.215938	0.107831	HP:0001877	HP	Abnormal erythrocyte morphology
0.0243249	61	389	15	0.0385604	0.245902	HP:0012131	HP	Abnormal number of erythroid precursors
0.0243249	61	389	15	0.0385604	0.245902	HP:0003348	HP	Hyperalaninemia
0.026313	143	389	25	0.0642674	0.174825	HP:0008972	HP	Decreased activity of mitochondrial respiratory chain
0.0287423	109	389	21	0.0539846	0.192661	HP:0000096	HP	Glomerular sclerosis
0.0300966	62	389	15	0.0385604	0.241935	HP:0010915	HP	Abnormal circulating pyruvate family amino acid concentration
0.0300966	62	389	15	0.0385604	0.241935	HP:0010916	HP	Abnormal circulating alanine concentration
0.0303474	702	389	77	0.197943	0.109687	HP:0011017	HP	Abnormal cellular physiology
0.036153	42	389	12	0.0308483	0.285714	HP:0011904	HP	Persistence of hemoglobin F
0.0393925	707	389	77	0.197943	0.108911	HP:0001903	HP	Anemia
0.0409981	71	389	16	0.0411311	0.225352	HP:0033108	HP	Abnormal circulating proteinogenic amino acid derivative concentration
0.0444961	965	389	98	0.251928	0.101554	HP:0410042	HP	Abnormal liver morphology
0.0453902	64	389	15	0.0385604	0.234375	HP:0005518	HP	Increased mean corpuscular volume
0.0489763	4	389	4	0.0102828	1	HP:0010910	HP	Hypervalinemia
0.049446	50	389	13	0.033419	0.26	HP:0002922	HP	Increased CSF protein concentration
7.59935e-13	95	493	35	0.0709939	0.368421	KEGG:01200	KEGG	Carbon metabolism
2.8883e-09	104	493	32	0.0649087	0.307692	KEGG:03010	KEGG	Ribosome
3.76134e-09	48	493	21	0.0425963	0.4375	KEGG:00280	KEGG	Valine, leucine and isoleucine degradation
1.14474e-08	115	493	33	0.0669371	0.286957	KEGG:00190	KEGG	Oxidative phosphorylation
1.68903e-06	1426	493	174	0.352941	0.12202	KEGG:01100	KEGG	Metabolic pathways
2.49602e-06	26	493	13	0.0263692	0.5	KEGG:00020	KEGG	Citrate cycle (TCA cycle)
4.57419e-06	23	493	12	0.0243408	0.521739	KEGG:00640	KEGG	Propanoate metabolism
7.65157e-06	28	493	13	0.0263692	0.464286	KEGG:00630	KEGG	Glyoxylate and dicarboxylate metabolism
2.52733e-05	40	493	15	0.030426	0.375	KEGG:00620	KEGG	Pyruvate metabolism
0.000144741	45	493	15	0.030426	0.333333	KEGG:00071	KEGG	Fatty acid degradation
0.00063141	50	493	15	0.030426	0.3	KEGG:00330	KEGG	Arginine and proline metabolism
0.00103755	46	493	14	0.0283976	0.304348	KEGG:04216	KEGG	Ferroptosis
0.00235095	68	493	17	0.0344828	0.25	KEGG:01230	KEGG	Biosynthesis of amino acids
0.0025572	27	493	10	0.020284	0.37037	KEGG:01210	KEGG	2-Oxocarboxylic acid metabolism
0.00281393	56	493	15	0.030426	0.267857	KEGG:00010	KEGG	Glycolysis / Gluconeogenesis
0.00982205	31	493	10	0.020284	0.322581	KEGG:00410	KEGG	beta-Alanine metabolism
0.0340184	122	493	22	0.0446247	0.180328	KEGG:04260	KEGG	Cardiac muscle contraction
0.0482588	37	493	10	0.020284	0.27027	KEGG:00760	KEGG	Nicotinate and nicotinamide metabolism
4.92369e-06	100	263	28	0.106464	0.28	REAC:R-DRE-1428517	REAC	Aerobic respiration and respiratory electron transport
1.01731e-05	91	263	26	0.0988593	0.285714	REAC:R-DRE-156827	REAC	L13a-mediated translational silencing of Ceruloplasmin expression
2.06806e-05	159	263	36	0.136882	0.226415	REAC:R-DRE-72766	REAC	Translation
4.37113e-05	85	263	24	0.0912548	0.282353	REAC:R-DRE-72689	REAC	Formation of a pool of free 40S subunits
5.27387e-05	98	263	26	0.0988593	0.265306	REAC:R-DRE-72613	REAC	Eukaryotic Translation Initiation
5.51003e-05	80	263	23	0.0874525	0.2875	REAC:R-DRE-1799339	REAC	SRP-dependent cotranslational protein targeting to membrane
9.02113e-05	82	263	23	0.0874525	0.280488	REAC:R-DRE-975956	REAC	Nonsense Mediated Decay (NMD) independent of the Exon Junction Complex (EJC)
0.000147677	730	263	101	0.38403	0.138356	REAC:R-DRE-1430728	REAC	Metabolism
0.000165014	97	263	25	0.095057	0.257732	REAC:R-DRE-72737	REAC	Cap-dependent Translation Initiation
0.000742504	98	263	24	0.0912548	0.244898	REAC:R-DRE-975957	REAC	Nonsense Mediated Decay (NMD) enhanced by the Exon Junction Complex (EJC)
0.000742504	98	263	24	0.0912548	0.244898	REAC:R-DRE-927802	REAC	Nonsense-Mediated Decay (NMD)
0.000779498	67	263	19	0.0722433	0.283582	REAC:R-DRE-611105	REAC	Respiratory electron transport
0.00299978	49	263	15	0.0570342	0.306122	REAC:R-DRE-72702	REAC	Ribosomal scanning and start codon recognition
0.0047147	45	263	14	0.0532319	0.311111	REAC:R-DRE-72695	REAC	Formation of the ternary complex, and subsequently, the 43S complex
0.00652156	224	263	39	0.148289	0.174107	REAC:R-DRE-8953854	REAC	Metabolism of RNA
0.0238706	34	263	11	0.0418251	0.323529	REAC:R-DRE-6799198	REAC	Complex I biogenesis
0.00659928	3033	1303	204	0.156562	0.0672601	TF:M00292_1	TF	Factor: Freac-4; motif: CTWAWGTAAACANWGN; match class: 1
0.0288706	3236	1303	211	0.161934	0.065204	TF:M01145_1	TF	Factor: c-Myc; motif: RACCACGTGCTC; match class: 1
0.0290262	12498	1303	713	0.547199	0.0570491	TF:M00791	TF	Factor: HNF3; motif: NWRARYAAAYANN
0.0487527	6774	1303	406	0.311589	0.059935	TF:M00118	TF	Factor: c-Myc:Max; motif: NNACCACGTGGTNN
0.0487527	6774	1303	406	0.311589	0.059935	TF:M00118_1	TF	Factor: c-Myc:Max; motif: NNACCACGTGGTNN; match class: 1
5.81222e-09	71	160	28	0.175	0.394366	WP:WP1339	WP	Electron transport chain
9.56378e-06	25	160	13	0.08125	0.52	WP:WP19	WP	TCA cycle
2.5014e-05	62	160	21	0.13125	0.33871	WP:WP324	WP	Cytoplasmic ribosomal proteins
0.000594826	43	160	15	0.09375	0.348837	WP:WP1335	WP	Oxidative phosphorylation
0.0189316	35	160	11	0.06875	0.314286	WP:WP1356	WP	Glycolysis and gluconeogenesis
filter: 50 counts, 1SD on median
p_value	term_size	query_size	intersection_size	precision	recall	term_id	source	term_name
0.0424495	9	141	4	0.0283688	0.444444	GO:0030239	GO:BP	myofibril assembly
0.045955	37	141	7	0.0496454	0.189189	GO:0006914	GO:BP	autophagy
0.045955	37	141	7	0.0496454	0.189189	GO:0061919	GO:BP	process utilizing autophagic mechanism
6.56268e-10	1577	138	73	0.528986	0.0462904	GO:0005737	GO:CC	cytoplasm
2.17917e-09	155	138	21	0.152174	0.135484	GO:0005739	GO:CC	mitochondrion
7.2678e-07	211	138	21	0.152174	0.0995261	GO:0005829	GO:CC	cytosol
0.000308016	55	138	9	0.0652174	0.163636	GO:0005740	GO:CC	mitochondrial envelope
0.00112896	2310	138	77	0.557971	0.0333333	GO:0043231	GO:CC	intracellular membrane-bounded organelle
0.00297663	72	138	9	0.0652174	0.125	GO:0031967	GO:CC	organelle envelope
0.00315659	2368	138	77	0.557971	0.0325169	GO:0043227	GO:CC	membrane-bounded organelle
0.0105916	12	138	4	0.0289855	0.333333	GO:0022626	GO:CC	cytosolic ribosome
0.0128846	51	138	7	0.0507246	0.137255	GO:0031966	GO:CC	mitochondrial membrane
0.0499678	2	138	2	0.0144928	1	GO:0097346	GO:CC	INO80-type complex
3.78733e-05	2807	130	98	0.753846	0.0349127	GO:0005488	GO:MF	binding
0.000122325	1111	130	52	0.4	0.0468047	GO:0043167	GO:MF	ion binding
0.000251668	1136	130	52	0.4	0.0457746	GO:0036094	GO:MF	small molecule binding
0.00799332	460	130	26	0.2	0.0565217	GO:1901363	GO:MF	heterocyclic compound binding
0.00940888	437	130	25	0.192308	0.0572082	GO:1901265	GO:MF	nucleoside phosphate binding
0.00940888	437	130	25	0.192308	0.0572082	GO:0000166	GO:MF	nucleotide binding
0.0225179	461	130	25	0.192308	0.0542299	GO:0043168	GO:MF	anion binding
1.855e-12	455	362	76	0.209945	0.167033	HP:0001941	HP	Acidosis
2.28505e-11	219	362	48	0.132597	0.219178	HP:0003287	HP	Abnormality of mitochondrial metabolism
6.71006e-11	495	362	77	0.212707	0.155556	HP:0004360	HP	Abnormality of acid-base homeostasis
1.03228e-10	244	362	50	0.138122	0.204918	HP:0012103	HP	Abnormality of the mitochondrion
1.09859e-10	419	362	69	0.190608	0.164678	HP:0004354	HP	Abnormal circulating carboxylic acid concentration
9.06118e-10	190	362	42	0.116022	0.221053	HP:0003128	HP	Lactic acidosis
1.59782e-09	12	362	11	0.0303867	0.916667	HP:0000576	HP	Centrocecal scotoma
9.49972e-09	630	362	85	0.234807	0.134921	HP:0001638	HP	Cardiomyopathy
1.58961e-08	206	362	42	0.116022	0.203883	HP:0001644	HP	Dilated cardiomyopathy
1.96211e-08	823	362	101	0.279006	0.122722	HP:0430071	HP	Abnormal circulating organic compound concentration
2.3376e-08	11	362	10	0.0276243	0.909091	HP:0020120	HP	Retinal nerve fiber edema
2.3376e-08	11	362	10	0.0276243	0.909091	HP:0032036	HP	Reduced contrast sensitivity
6.65385e-08	630	362	83	0.229282	0.131746	HP:0011675	HP	Arrhythmia
6.99984e-08	676	362	87	0.240331	0.128698	HP:0001637	HP	Abnormal myocardium morphology
7.81474e-08	3010	362	253	0.698895	0.0840532	HP:0001939	HP	Abnormality of metabolism/homeostasis
9.86403e-08	34	362	16	0.0441989	0.470588	HP:0004309	HP	Ventricular preexcitation
1.27893e-07	160	362	35	0.0966851	0.21875	HP:0032943	HP	Abnormal urine pH
2.71811e-07	156	362	34	0.0939227	0.217949	HP:0012072	HP	Aciduria
3.3231e-07	684	362	86	0.237569	0.125731	HP:0030956	HP	Abnormality of cardiovascular system electrophysiology
4.78239e-07	246	362	44	0.121547	0.178862	HP:0002151	HP	Increased circulating lactate concentration
7.42788e-07	1962	362	182	0.502762	0.0927625	HP:0012337	HP	Abnormal homeostasis
1.00901e-06	87	362	24	0.0662983	0.275862	HP:0001987	HP	Hyperammonemia
1.25207e-06	39	362	16	0.0441989	0.410256	HP:0008316	HP	Abnormal mitochondria in muscle tissue
1.59979e-06	693	362	85	0.234807	0.122655	HP:0033354	HP	Abnormal urine metabolite level
2.89081e-06	308	362	49	0.135359	0.159091	HP:0001639	HP	Hypertrophic cardiomyopathy
2.97498e-06	18	362	11	0.0303867	0.611111	HP:0020119	HP	Abnormal retinal nerve fiber layer morphology
3.36884e-06	3364	362	269	0.743094	0.0799643	HP:0003011	HP	Abnormality of the musculature
4.83476e-06	9	362	8	0.0220994	0.888889	HP:0001112	HP	Leber optic atrophy
5.04787e-06	15	362	10	0.0276243	0.666667	HP:0001427	HP	Mitochondrial inheritance
5.36331e-06	60	362	19	0.0524862	0.316667	HP:0000114	HP	Proximal tubulopathy
5.56515e-06	209	362	38	0.104972	0.181818	HP:0002134	HP	Abnormal basal ganglia morphology
7.8784e-06	873	362	98	0.270718	0.112257	HP:0003110	HP	Abnormality of urine homeostasis
1.26953e-05	16	362	10	0.0276243	0.625	HP:0005157	HP	Concentric hypertrophic cardiomyopathy
1.44424e-05	29	362	13	0.0359116	0.448276	HP:0002331	HP	Recurrent paroxysmal headache
2.40191e-05	30	362	13	0.0359116	0.433333	HP:0001716	HP	Wolff-Parkinson-White syndrome
2.42429e-05	116	362	26	0.0718232	0.224138	HP:0010996	HP	Abnormal circulating monocarboxylic acid concentration
2.7632e-05	856	362	95	0.262431	0.110981	HP:0034684	HP	Abnormal enzyme concentration or activity
4.17583e-05	54	362	17	0.0469613	0.314815	HP:0003737	HP	Mitochondrial myopathy
5.09747e-05	743	362	85	0.234807	0.114401	HP:0025354	HP	Abnormal cellular phenotype
5.36709e-05	14	362	9	0.0248619	0.642857	HP:0007067	HP	Distal peripheral sensory neuropathy
6.86388e-05	200	362	35	0.0966851	0.175	HP:0002157	HP	Azotemia
7.62102e-05	2945	362	239	0.660221	0.0811545	HP:0011804	HP	Abnormal muscle physiology
7.86276e-05	414	362	56	0.154696	0.135266	HP:0002013	HP	Vomiting
7.89944e-05	11	362	8	0.0220994	0.727273	HP:0007768	HP	Central retinal vessel vascular tortuosity
0.00010685	271	362	42	0.116022	0.154982	HP:0001254	HP	Lethargy
0.000109021	322	362	47	0.129834	0.145963	HP:0001943	HP	Hypoglycemia
0.000126658	387	362	53	0.146409	0.136951	HP:0003198	HP	Myopathy
0.000140972	187	362	33	0.0911602	0.176471	HP:0025454	HP	Abnormal CSF metabolite concentration
0.00020669	1600	362	148	0.40884	0.0925	HP:0032180	HP	Abnormal circulating metabolite concentration
0.000223733	12	362	8	0.0220994	0.666667	HP:0012766	HP	Widened cerebral subarachnoid space
0.000223733	12	362	8	0.0220994	0.666667	HP:0007159	HP	Fluctuations in consciousness
0.000244759	129	362	26	0.0718232	0.20155	HP:0000124	HP	Renal tubular dysfunction
0.000249447	450	362	58	0.160221	0.128889	HP:0100659	HP	Abnormal cerebral vascular morphology
0.000310318	312	362	45	0.124309	0.144231	HP:0001635	HP	Congestive heart failure
0.000320683	184	362	32	0.0883978	0.173913	HP:0003112	HP	Abnormal circulating amino acid concentration
0.000382579	167	362	30	0.0828729	0.179641	HP:0003546	HP	Exercise intolerance
0.000395763	214	362	35	0.0966851	0.163551	HP:0004364	HP	Abnormal circulating nitrogen compound concentration
0.000417374	21	362	10	0.0276243	0.47619	HP:0200125	HP	Mitochondrial respiratory chain defects
0.0004403	49	362	15	0.0414365	0.306122	HP:0010966	HP	Abnormal circulating fatty-acid anion concentration
0.000477607	43	362	14	0.038674	0.325581	HP:0002913	HP	Myoglobinuria
0.000751337	775	362	84	0.232044	0.108387	HP:0011014	HP	Abnormal glucose homeostasis
0.000864249	765	362	83	0.229282	0.108497	HP:0000745	HP	Abnormal diminished volition
0.000911474	10	362	7	0.019337	0.7	HP:0100611	HP	Multiple glomerular cysts
0.00108885	610	362	70	0.19337	0.114754	HP:0002017	HP	Nausea and vomiting
0.00111086	130	362	25	0.0690608	0.192308	HP:0030085	HP	Abnormal CSF lactate concentration
0.00111086	130	362	25	0.0690608	0.192308	HP:0002490	HP	Increased CSF lactate
0.00120991	14	362	8	0.0220994	0.571429	HP:0000631	HP	Retinal arterial tortuosity
0.00126892	74	362	18	0.0497238	0.243243	HP:0025065	HP	Abnormal mean corpuscular volume
0.00129299	131	362	25	0.0690608	0.19084	HP:0001992	HP	Organic aciduria
0.00142145	177	362	30	0.0828729	0.169492	HP:0005162	HP	Abnormal left ventricular function
0.0014348	318	362	44	0.121547	0.138365	HP:0004303	HP	Abnormal muscle fiber morphology
0.00159982	197	362	32	0.0883978	0.162437	HP:0030872	HP	Abnormal cardiac ventricular function
0.00165682	702	362	77	0.212707	0.109687	HP:0011017	HP	Abnormal cellular physiology
0.00165962	309	362	43	0.118785	0.139159	HP:0032243	HP	Abnormal tissue metabolite concentration
0.00179625	54	362	15	0.0414365	0.277778	HP:0030272	HP	Abnormal erythrocyte enzyme concentration or activity
0.00206305	1225	362	117	0.323204	0.0955102	HP:0001324	HP	Muscle weakness
0.00236831	11	362	7	0.019337	0.636364	HP:0007327	HP	Mixed demyelinating and axonal polyneuropathy
0.00236831	11	362	7	0.019337	0.636364	HP:0010892	HP	Abnormal circulating branched chain amino acid concentration
0.00245508	1789	362	157	0.433702	0.0877585	HP:0004325	HP	Decreased body weight
0.00251451	42	362	13	0.0359116	0.309524	HP:0011904	HP	Persistence of hemoglobin F
0.00292991	381	362	49	0.135359	0.128609	HP:0011015	HP	Abnormal blood glucose concentration
0.00317915	20	362	9	0.0248619	0.45	HP:0012429	HP	Aplasia/Hypoplasia of the cerebral white matter
0.00344738	156	362	27	0.0745856	0.173077	HP:0004308	HP	Ventricular arrhythmia
0.00345581	194	362	31	0.0856354	0.159794	HP:0031546	HP	Cardiac conduction abnormality
0.00345581	194	362	31	0.0856354	0.159794	HP:0001714	HP	Ventricular hypertrophy
0.00365197	64	362	16	0.0441989	0.25	HP:0005518	HP	Increased mean corpuscular volume
0.00366031	475	362	57	0.157459	0.12	HP:0000759	HP	Abnormal peripheral nervous system morphology
0.00383037	57	362	15	0.0414365	0.263158	HP:0003200	HP	Ragged-red muscle fibers
0.00410046	72	362	17	0.0469613	0.236111	HP:0001138	HP	Optic neuropathy
0.00469432	26	362	10	0.0276243	0.384615	HP:0007763	HP	Retinal telangiectasia
0.00490041	51	362	14	0.038674	0.27451	HP:0000751	HP	Personality changes
0.0053237	123	362	23	0.0635359	0.186992	HP:0001712	HP	Left ventricular hypertrophy
0.00559222	902	362	91	0.251381	0.100887	HP:0002793	HP	Abnormal pattern of respiration
0.00595436	115	362	22	0.0607735	0.191304	HP:0007141	HP	Sensorimotor neuropathy
0.00656102	358	362	46	0.127072	0.128492	HP:0003236	HP	Elevated circulating creatine kinase concentration
0.00727033	779	362	81	0.223757	0.103979	HP:0001877	HP	Abnormal erythrocyte morphology
0.00728633	262	362	37	0.10221	0.141221	HP:0004372	HP	Reduced consciousness
0.00732207	162	362	27	0.0745856	0.166667	HP:0031980	HP	Abnormal urine carboxylic acid level
0.00772894	60	362	15	0.0414365	0.25	HP:0012841	HP	Retinal vascular tortuosity
0.0084272	1750	362	152	0.41989	0.0868571	HP:0001627	HP	Abnormal heart morphology
0.00965817	61	362	15	0.0414365	0.245902	HP:0012131	HP	Abnormal number of erythroid precursors
0.0100547	224	362	33	0.0911602	0.147321	HP:0001297	HP	Stroke
0.0103215	28	362	10	0.0276243	0.357143	HP:0010967	HP	Abnormal circulating carnitine concentration
0.0103215	28	362	10	0.0276243	0.357143	HP:0003234	HP	Decreased circulating carnitine concentration
0.0109958	13	362	7	0.019337	0.538462	HP:0003756	HP	Skeletal myopathy
0.0129716	70	362	16	0.0441989	0.228571	HP:0001271	HP	Polyneuropathy
0.0130205	55	362	14	0.038674	0.254545	HP:0000829	HP	Hypoparathyroidism
0.0137181	177	362	28	0.0773481	0.158192	HP:0001942	HP	Metabolic acidosis
0.0138175	543	362	61	0.168508	0.112339	HP:0009830	HP	Peripheral neuropathy
0.015778	71	362	16	0.0441989	0.225352	HP:0002572	HP	Episodic vomiting
0.0170545	707	362	74	0.20442	0.104668	HP:0001903	HP	Anemia
[truncated: 496 more rows]

## Sheet: endo
endocardium
[truncated: 1,391 more rows]

## Sheet: epi
epicardium
[truncated: 1,107 more rows]

## Sheet: fib
fibroblasts
[truncated: 1,456 more rows]

## Sheet: mac
macrophage-like cells
[truncated: 1,969 more rows]

## Sheet: neu
neutrophils
[truncated: 1,300 more rows]

## Sheet: smc
smooth muscle cells
[truncated: 1,375 more rows]

[truncated: 9 more sheets: ctrl_bvc, ctrl_cma, ctrl_cmv, ctrl_endo, ctrl_epi, ctrl_fib, ctrl_mac, ctrl_neu, ctrl_smc]
