# Supplementary material for: In vivo single-cell RNA metabolic labeling resolves early transcriptional responders in the regenerating zebrafish heart
Source: Nat Commun. 2026 May 5;17:4073. doi: 10.1038/s41467-026-72781-2 (PMC13144409; doi:10.1038/s41467-026-72781-2)
Supplement: Supplementary file 9 — Supplementary Data 7 [file 41467_2026_72781_MOESM9_ESM.xlsx]

## Sheet: heart_atlas
cell type markers of heart atlas
p_val…p value, avg_log2FC… avergage log2 fold change, pct.1… percent of cells which express gene in cluster of interest, pct.2… percent of all other cells which express genes, p_val_adj…adjusted p value, cluster…cell type
p_val	avg_log2FC	pct.1	pct.2	p_val_adj	cluster	gene
0	4.1508	0.915	0.139	0	cardiomyocytes (ventricle)	tnni4a
0	3.97962	0.973	0.298	0	cardiomyocytes (ventricle)	CR926459.1
0	3.72403	0.86	0.22	0	cardiomyocytes (ventricle)	myh7l
0	3.67721	0.562	0.083	0	cardiomyocytes (ventricle)	nme2b.2
0	3.65984	1	0.819	0	cardiomyocytes (ventricle)	myl7
0	3.65958	0.927	0.32	0	cardiomyocytes (ventricle)	fabp3
0	3.4795	1	0.718	0	cardiomyocytes (ventricle)	cmlc1
0	3.4675	0.943	0.254	0	cardiomyocytes (ventricle)	actc1a
0	3.40484	0.964	0.473	0	cardiomyocytes (ventricle)	ak1
0	3.31582	0.91	0.263	0	cardiomyocytes (ventricle)	acta1b
0	3.17742	0.822	0.167	0	cardiomyocytes (ventricle)	ndufa4
0	3.17642	0.996	0.487	0	cardiomyocytes (ventricle)	tnnt2a
0	3.15592	0.665	0.127	0	cardiomyocytes (ventricle)	hspb11
0	3.10303	0.922	0.265	0	cardiomyocytes (ventricle)	ckma
0	3.08496	0.997	0.582	0	cardiomyocytes (ventricle)	gapdh
0	3.05594	0.908	0.469	0	cardiomyocytes (ventricle)	eno3
0	3.01025	0.63	0.088	0	cardiomyocytes (ventricle)	mustn1b
0	2.97371	0.842	0.225	0	cardiomyocytes (ventricle)	cox5b2
0	2.97262	0.868	0.277	0	cardiomyocytes (ventricle)	cox7a1
0	2.94685	0.878	0.313	0	cardiomyocytes (ventricle)	rbpms2b
0	2.92103	0.943	0.278	0	cardiomyocytes (ventricle)	tnnc1a
0	2.85999	0.998	0.716	0	cardiomyocytes (ventricle)	tpm4a
0	2.84002	0.953	0.652	0	cardiomyocytes (ventricle)	aldoaa
0	2.83232	0.944	0.573	0	cardiomyocytes (ventricle)	atp5pd
0	2.8253	0.517	0.054	0	cardiomyocytes (ventricle)	hspb6
0	2.80103	0.747	0.156	0	cardiomyocytes (ventricle)	cox4i1l
0	2.76404	0.944	0.559	0	cardiomyocytes (ventricle)	mdh2
0	2.69837	0.873	0.34	0	cardiomyocytes (ventricle)	ppdpfa
0	2.69823	0.89	0.435	0	cardiomyocytes (ventricle)	idh2
0	2.65204	0.585	0.07	0	cardiomyocytes (ventricle)	csrp3
0	2.6474	0.943	0.307	0	cardiomyocytes (ventricle)	tnni1b
0	2.62889	0.684	0.113	0	cardiomyocytes (ventricle)	ldb3b
0	2.62494	0.906	0.508	0	cardiomyocytes (ventricle)	atp5mc1
0	2.60563	0.747	0.169	0	cardiomyocytes (ventricle)	mybpc3
0	2.58324	0.647	0.094	0	cardiomyocytes (ventricle)	pgam2
0	2.56193	0.999	0.707	0	cardiomyocytes (ventricle)	mb
0	2.56108	0.973	0.731	0	cardiomyocytes (ventricle)	atp5mc3b
0	2.54105	0.919	0.588	0	cardiomyocytes (ventricle)	atp5meb
0	2.53657	0.798	0.321	0	cardiomyocytes (ventricle)	cox6a2
0	2.52608	0.764	0.284	0	cardiomyocytes (ventricle)	mpc1
0	2.51713	0.872	0.493	0	cardiomyocytes (ventricle)	atp5po
0	2.38236	1	0.98	0	cardiomyocytes (ventricle)	slc25a5
0	2.37476	0.426	0.055	0	cardiomyocytes (ventricle)	actn2b
0	2.35282	0.819	0.439	0	cardiomyocytes (ventricle)	ATP5MD
0	2.34234	0.718	0.311	0	cardiomyocytes (ventricle)	cox6b1
0	2.33711	0.815	0.458	0	cardiomyocytes (ventricle)	atp5f1d
0	2.33503	0.837	0.489	0	cardiomyocytes (ventricle)	atp5if1b
0	2.32978	0.794	0.4	0	cardiomyocytes (ventricle)	ldhba
0	2.31297	0.844	0.502	0	cardiomyocytes (ventricle)	zgc:193541
0	2.29322	0.799	0.427	0	cardiomyocytes (ventricle)	cox8b
0	2.29262	0.8	0.403	0	cardiomyocytes (ventricle)	mdh1aa
0	2.28805	0.845	0.506	0	cardiomyocytes (ventricle)	cox5aa
0	2.27803	0.867	0.562	0	cardiomyocytes (ventricle)	cox6c
0	2.27624	0.557	0.154	0	cardiomyocytes (ventricle)	gamt
0	2.26887	0.761	0.397	0	cardiomyocytes (ventricle)	ndufb7
0	2.26508	0.847	0.544	0	cardiomyocytes (ventricle)	tpi1b
0	2.23409	0.733	0.334	0	cardiomyocytes (ventricle)	uqcrfs1
0	2.23028	0.934	0.685	0	cardiomyocytes (ventricle)	atp5l
0	2.2224	0.897	0.641	0	cardiomyocytes (ventricle)	atp5f1b
0	2.21843	0.895	0.596	0	cardiomyocytes (ventricle)	atp5f1e
0	2.21404	0.877	0.594	0	cardiomyocytes (ventricle)	cox7b
0	2.21243	0.849	0.534	0	cardiomyocytes (ventricle)	atp5pf
0	2.21167	0.759	0.176	0	cardiomyocytes (ventricle)	aldoab
0	2.21105	0.708	0.316	0	cardiomyocytes (ventricle)	cox17
0	2.20141	0.898	0.612	0	cardiomyocytes (ventricle)	cox7c
0	2.19738	0.587	0.206	0	cardiomyocytes (ventricle)	acadvl
0	2.14775	0.765	0.432	0	cardiomyocytes (ventricle)	uqcrq
0	2.1461	0.588	0.181	0	cardiomyocytes (ventricle)	chchd10
0	2.14457	0.764	0.422	0	cardiomyocytes (ventricle)	uqcr10
0	2.13797	0.815	0.495	0	cardiomyocytes (ventricle)	atp5mf
0	2.11939	0.797	0.484	0	cardiomyocytes (ventricle)	atp5fa1
0	2.11611	0.646	0.306	0	cardiomyocytes (ventricle)	cox5ab
0	2.07442	0.824	0.54	0	cardiomyocytes (ventricle)	atp5pb
0	2.05905	0.739	0.424	0	cardiomyocytes (ventricle)	atp5f1c
0	2.0572	0.917	0.713	0	cardiomyocytes (ventricle)	cox6b2
0	2.04792	0.526	0.087	0	cardiomyocytes (ventricle)	smpx
0	2.04256	0.592	0.225	0	cardiomyocytes (ventricle)	sod2
0	2.03964	0.502	0.1	0	cardiomyocytes (ventricle)	desma
0	2.02192	0.837	0.559	0	cardiomyocytes (ventricle)	cycsb
0	2.00489	0.566	0.211	0	cardiomyocytes (ventricle)	pdha1a
0	2.00488	0.429	0.063	0	cardiomyocytes (ventricle)	hspb7
0	2.00039	0.695	0.402	0	cardiomyocytes (ventricle)	ndufb8
0	1.97957	0.796	0.531	0	cardiomyocytes (ventricle)	vdac2
0	1.97667	0.689	0.369	0	cardiomyocytes (ventricle)	atp5mc3a
0	1.96887	0.657	0.337	0	cardiomyocytes (ventricle)	ndufb10
0	1.95777	0.634	0.31	0	cardiomyocytes (ventricle)	ndufa6
0	1.9559	0.387	0.071	0	cardiomyocytes (ventricle)	acsl1b
0	1.95225	0.546	0.126	0	cardiomyocytes (ventricle)	pabpc4
0	1.94477	0.654	0.352	0	cardiomyocytes (ventricle)	ndufb4
0	1.94242	0.469	0.077	0	cardiomyocytes (ventricle)	nmrk2
0	1.93461	0.886	0.659	0	cardiomyocytes (ventricle)	selenow1
0	1.91396	0.607	0.293	0	cardiomyocytes (ventricle)	ndufa5
0	1.91032	0.614	0.316	0	cardiomyocytes (ventricle)	ndufs5
0	1.89165	0.179	0.033	0	cardiomyocytes (ventricle)	actc1a.1
0	1.88731	0.848	0.63	0	cardiomyocytes (ventricle)	slc25a3b
0	1.88693	0.697	0.431	0	cardiomyocytes (ventricle)	LO018013.1
0	1.88068	0.861	0.656	0	cardiomyocytes (ventricle)	cox4i1
0	1.86737	0.571	0.265	0	cardiomyocytes (ventricle)	cyc1
0	1.86665	0.423	0.055	0	cardiomyocytes (ventricle)	ckmt2b
0	1.86539	0.593	0.306	0	cardiomyocytes (ventricle)	ndufa8
0	1.86352	0.666	0.373	0	cardiomyocytes (ventricle)	ndufb3
0	1.85938	0.88	0.719	0	cardiomyocytes (ventricle)	ndufa4l
0	1.85476	0.538	0.219	0	cardiomyocytes (ventricle)	ndufa2
0	1.8384	0.727	0.48	0	cardiomyocytes (ventricle)	uqcrh
0	1.82218	0.575	0.275	0	cardiomyocytes (ventricle)	ndufab1b
0	1.82077	0.578	0.298	0	cardiomyocytes (ventricle)	ndufb5
0	1.81913	0.487	0.175	0	cardiomyocytes (ventricle)	ndufv2
0	1.81112	0.417	0.069	0	cardiomyocytes (ventricle)	lmod2b
0	1.79936	0.571	0.292	0	cardiomyocytes (ventricle)	ndufb9
0	1.78597	0.578	0.281	0	cardiomyocytes (ventricle)	cox7a3
0	1.75638	0.548	0.284	0	cardiomyocytes (ventricle)	sdhc
0	1.75588	0.533	0.257	0	cardiomyocytes (ventricle)	minos1
0	1.74065	0.527	0.262	0	cardiomyocytes (ventricle)	ndufa12
0	1.74044	0.402	0.062	0	cardiomyocytes (ventricle)	mdh1ab
0	1.73041	0.549	0.157	0	cardiomyocytes (ventricle)	atp2a2a
0	1.72663	0.534	0.261	0	cardiomyocytes (ventricle)	ndufa3
0	1.72105	0.445	0.153	0	cardiomyocytes (ventricle)	uqcrb
0	1.71892	0.461	0.183	0	cardiomyocytes (ventricle)	NDUFC1
0	1.70552	0.417	0.129	0	cardiomyocytes (ventricle)	fh
0	1.69817	0.642	0.22	0	cardiomyocytes (ventricle)	fhl1a
0	1.65078	0.421	0.146	0	cardiomyocytes (ventricle)	chchd6b
0	1.6454	0.589	0.351	0	cardiomyocytes (ventricle)	ndufa1
0	1.63833	0.51	0.262	0	cardiomyocytes (ventricle)	ndufs7
0	1.63292	0.471	0.179	0	cardiomyocytes (ventricle)	sorbs1
0	1.62803	0.636	0.4	0	cardiomyocytes (ventricle)	atp5if1a
0	1.62748	0.477	0.23	0	cardiomyocytes (ventricle)	ndufab1a
0	1.61224	0.581	0.356	0	cardiomyocytes (ventricle)	atp5mea
0	1.61116	0.35	0.058	0	cardiomyocytes (ventricle)	casq2
0	1.60911	0.245	0.058	0	cardiomyocytes (ventricle)	bpgm
0	1.59572	0.448	0.196	0	cardiomyocytes (ventricle)	ndufs3
0	1.5805	0.472	0.229	0	cardiomyocytes (ventricle)	ndufs6
0	1.57755	0.34	0.066	0	cardiomyocytes (ventricle)	oaz2b
0	1.57386	0.44	0.094	0	cardiomyocytes (ventricle)	ldb3a
0	1.56388	0.429	0.163	0	cardiomyocytes (ventricle)	ndufs8a
0	1.53983	0.397	0.127	0	cardiomyocytes (ventricle)	got2a
0	1.53337	0.445	0.208	0	cardiomyocytes (ventricle)	cs
0	1.5315	0.484	0.271	0	cardiomyocytes (ventricle)	sdhb
0	1.52298	0.468	0.25	0	cardiomyocytes (ventricle)	ndufb6
0	1.52295	0.433	0.206	0	cardiomyocytes (ventricle)	coa6
0	1.51799	0.388	0.142	0	cardiomyocytes (ventricle)	ndufa7
0	1.49864	0.411	0.137	0	cardiomyocytes (ventricle)	ptp4a3
0	1.47799	0.499	0.275	0	cardiomyocytes (ventricle)	suclg1
0	1.46304	0.336	0.079	0	cardiomyocytes (ventricle)	adsl
0	1.46118	0.468	0.273	0	cardiomyocytes (ventricle)	acadm
0	1.45297	0.407	0.201	0	cardiomyocytes (ventricle)	si:ch211-260e23.9
0	1.44515	0.605	0.417	0	cardiomyocytes (ventricle)	vdac3
0	1.44391	0.404	0.202	0	cardiomyocytes (ventricle)	ndufs4
0	1.43968	0.426	0.225	0	cardiomyocytes (ventricle)	ndufa11
0	1.4299	0.325	0.069	0	cardiomyocytes (ventricle)	atp1a3b
0	1.42973	0.254	0.039	0	cardiomyocytes (ventricle)	rbp2a
0	1.41002	0.197	0.031	0	cardiomyocytes (ventricle)	acta1a
0	1.40973	0.485	0.238	0	cardiomyocytes (ventricle)	si:dkey-51e6.1
0	1.40217	0.202	0.025	0	cardiomyocytes (ventricle)	ctrb1
0	1.39826	0.287	0.042	0	cardiomyocytes (ventricle)	crip3
0	1.3894	0.469	0.277	0	cardiomyocytes (ventricle)	stau2
0	1.38613	0.368	0.174	0	cardiomyocytes (ventricle)	cox14
0	1.37525	0.601	0.439	0	cardiomyocytes (ventricle)	dbi
0	1.3668	0.352	0.134	0	cardiomyocytes (ventricle)	pdhb
0	1.36595	0.281	0.036	0	cardiomyocytes (ventricle)	ppp1r14c
0	1.36217	0.431	0.142	0	cardiomyocytes (ventricle)	tcap
0	1.36047	0.398	0.214	0	cardiomyocytes (ventricle)	mrps36
0	1.3515	0.476	0.305	0	cardiomyocytes (ventricle)	ndufb2
0	1.3478	0.412	0.234	0	cardiomyocytes (ventricle)	prdx3
0	1.34632	0.294	0.048	0	cardiomyocytes (ventricle)	si:ch211-237l4.6
0	1.32529	0.405	0.203	0	cardiomyocytes (ventricle)	pkig
0	1.32067	0.351	0.167	0	cardiomyocytes (ventricle)	HADHB
0	1.30963	0.371	0.145	0	cardiomyocytes (ventricle)	eef2l2
0	1.30909	0.288	0.056	0	cardiomyocytes (ventricle)	trim63a
0	1.30602	0.387	0.221	0	cardiomyocytes (ventricle)	etfb
0	1.29236	0.34	0.152	0	cardiomyocytes (ventricle)	ndufa9a
0	1.29123	0.221	0.058	0	cardiomyocytes (ventricle)	ACTC1
0	1.28499	0.395	0.112	0	cardiomyocytes (ventricle)	zgc:101840
0	1.27557	0.339	0.166	0	cardiomyocytes (ventricle)	ndufv3
0	1.2716	0.449	0.265	0	cardiomyocytes (ventricle)	iscub
0	1.27073	0.368	0.241	0	cardiomyocytes (ventricle)	alas1
0	1.26103	0.34	0.093	0	cardiomyocytes (ventricle)	synpo2lb
0	1.25756	0.257	0.116	0	cardiomyocytes (ventricle)	rrad
0	1.24894	0.345	0.175	0	cardiomyocytes (ventricle)	uqcrc2b
0	1.24569	0.304	0.105	0	cardiomyocytes (ventricle)	slc25a11
0	1.23857	0.317	0.151	0	cardiomyocytes (ventricle)	mrpl34
0	1.23221	0.228	0.015	0	cardiomyocytes (ventricle)	ckmt2a
0	1.22703	0.277	0.048	0	cardiomyocytes (ventricle)	myoz2b
0	1.2246	0.266	0.046	0	cardiomyocytes (ventricle)	nkx2.5
0	1.21915	0.305	0.066	0	cardiomyocytes (ventricle)	adprhl1
0	1.21794	0.358	0.195	0	cardiomyocytes (ventricle)	dldh
0	1.20181	0.347	0.192	0	cardiomyocytes (ventricle)	sdhdb
0	1.20082	0.376	0.211	0	cardiomyocytes (ventricle)	gstk1
0	1.19807	0.369	0.223	0	cardiomyocytes (ventricle)	uqcrc1
0	1.19159	0.302	0.121	0	cardiomyocytes (ventricle)	dlat
0	1.19144	0.667	0.515	0	cardiomyocytes (ventricle)	myl9b
0	1.19068	0.299	0.113	0	cardiomyocytes (ventricle)	hadh
0	1.18797	0.424	0.193	0	cardiomyocytes (ventricle)	ckbb
0	1.1863	0.277	0.088	0	cardiomyocytes (ventricle)	eci1
0	1.18622	0.29	0.104	0	cardiomyocytes (ventricle)	coq9
0	1.18377	0.615	0.367	0	cardiomyocytes (ventricle)	CR753876.1
0	1.18223	0.47	0.347	0	cardiomyocytes (ventricle)	eif4ebp1
0	1.1713	0.368	0.234	0	cardiomyocytes (ventricle)	c1qbp
0	1.17008	0.373	0.241	0	cardiomyocytes (ventricle)	fam162a
0	1.17	0.213	0.031	0	cardiomyocytes (ventricle)	si:ch211-157b11.14
0	1.16758	0.264	0.054	0	cardiomyocytes (ventricle)	bzw2
0	1.16343	0.318	0.159	0	cardiomyocytes (ventricle)	ndufa10
0	1.15502	0.24	0.052	0	cardiomyocytes (ventricle)	got1
0	1.15434	0.333	0.187	0	cardiomyocytes (ventricle)	glrx5
0	1.14931	0.313	0.158	0	cardiomyocytes (ventricle)	echs1
0	1.14056	0.301	0.14	0	cardiomyocytes (ventricle)	uqcrc2a
0	1.14007	0.289	0.107	0	cardiomyocytes (ventricle)	pdk2a
0	1.13148	0.249	0.083	0	cardiomyocytes (ventricle)	riok2
0	1.13127	0.309	0.109	0	cardiomyocytes (ventricle)	ndrg4
0	1.13058	0.438	0.222	0	cardiomyocytes (ventricle)	rbpms2a
0	1.12916	0.299	0.148	0	cardiomyocytes (ventricle)	ndufv1
0	1.12473	0.336	0.155	0	cardiomyocytes (ventricle)	tuba8l2
0	1.1045	0.377	0.266	0	cardiomyocytes (ventricle)	ndufc2
0	1.09764	0.309	0.18	0	cardiomyocytes (ventricle)	etfa
0	1.09646	0.617	0.484	0	cardiomyocytes (ventricle)	calm3a
0	1.0911	0.282	0.135	0	cardiomyocytes (ventricle)	pam16
0	1.08858	0.329	0.199	0	cardiomyocytes (ventricle)	mgst3a
0	1.08118	0.311	0.179	0	cardiomyocytes (ventricle)	rtn1a
0	1.07948	0.387	0.276	0	cardiomyocytes (ventricle)	eif4ebp3l
0	1.07216	0.305	0.169	0	cardiomyocytes (ventricle)	si:dkey-78l4.14
0	1.07129	0.314	0.191	0	cardiomyocytes (ventricle)	higd2a
0	1.06171	0.423	0.213	0	cardiomyocytes (ventricle)	ttn.2
0	1.0574	0.285	0.15	0	cardiomyocytes (ventricle)	uqcc2
0	1.05697	0.468	0.399	0	cardiomyocytes (ventricle)	tomm5
0	1.05686	0.304	0.172	0	cardiomyocytes (ventricle)	coq10b
0	1.05602	0.297	0.151	0	cardiomyocytes (ventricle)	txn2
0	1.04627	0.287	0.157	0	cardiomyocytes (ventricle)	ndufs2
0	1.04537	0.257	0.121	0	cardiomyocytes (ventricle)	oip5-as1
0	1.04427	0.525	0.373	0	cardiomyocytes (ventricle)	eno1a
0	1.043	0.259	0.104	0	cardiomyocytes (ventricle)	smim4
0	1.04009	0.259	0.108	0	cardiomyocytes (ventricle)	hsd17b10
0	1.03967	0.202	0.04	0	cardiomyocytes (ventricle)	si:dkey-184p18.2
0	1.02251	0.222	0.06	0	cardiomyocytes (ventricle)	apooa
0	1.01886	0.284	0.158	0	cardiomyocytes (ventricle)	mtch2
0	1.01585	0.19	0.023	0	cardiomyocytes (ventricle)	lrrc39
0	1.01347	0.233	0.09	0	cardiomyocytes (ventricle)	smim8
0	1.00838	0.181	0.047	0	cardiomyocytes (ventricle)	sult2st1
0	1.00583	0.257	0.12	0	cardiomyocytes (ventricle)	NDUFB1
0	1.00537	0.371	0.264	0	cardiomyocytes (ventricle)	tuba1c.1
0	1.00432	0.362	0.269	0	cardiomyocytes (ventricle)	sub1b
0	1.00413	0.275	0.161	0	cardiomyocytes (ventricle)	mpc2
0	0.996447	0.191	0.031	0	cardiomyocytes (ventricle)	apobec2a
0	0.985322	0.318	0.244	0	cardiomyocytes (ventricle)	mrpl33
0	0.983084	0.18	0.034	0	cardiomyocytes (ventricle)	cplx4c
0	0.981665	0.169	0.013	0	cardiomyocytes (ventricle)	gpr22a
0	0.97958	0.205	0.03	0	cardiomyocytes (ventricle)	rnf207b
0	0.977859	0.242	0.102	0	cardiomyocytes (ventricle)	acaa2
0	0.977719	0.276	0.169	0	cardiomyocytes (ventricle)	mrpl57
0	0.96927	0.266	0.154	0	cardiomyocytes (ventricle)	aco2
0	0.964651	0.394	0.335	0	cardiomyocytes (ventricle)	cox7a2a
0	0.96405	0.302	0.209	0	cardiomyocytes (ventricle)	dlst
0	0.961121	0.188	0.035	0	cardiomyocytes (ventricle)	mlip
0	0.957381	0.214	0.066	0	cardiomyocytes (ventricle)	hadhaa
0	0.95504	0.426	0.345	0	cardiomyocytes (ventricle)	pgk1
0	0.954502	0.329	0.243	0	cardiomyocytes (ventricle)	tomm7
0	0.953126	0.372	0.294	0	cardiomyocytes (ventricle)	pabpc1b
0	0.952913	0.169	0.024	0	cardiomyocytes (ventricle)	CT027980.1
0	0.951669	0.195	0.04	0	cardiomyocytes (ventricle)	parvb
0	0.948924	0.203	0.036	0	cardiomyocytes (ventricle)	pfkmb
0	0.946197	0.2	0.049	0	cardiomyocytes (ventricle)	nexn
0	0.941207	0.193	0.052	0	cardiomyocytes (ventricle)	lyrm7
0	0.938616	0.214	0.069	0	cardiomyocytes (ventricle)	rem1
0	0.935215	0.163	0.017	0	cardiomyocytes (ventricle)	txlnbb
0	0.934058	0.206	0.092	0	cardiomyocytes (ventricle)	ralba
0	0.916732	0.345	0.268	0	cardiomyocytes (ventricle)	ddx6
0	0.912694	0.308	0.139	0	cardiomyocytes (ventricle)	ttn.1
0	0.910193	0.258	0.152	0	cardiomyocytes (ventricle)	got2b
0	0.907477	0.222	0.113	0	cardiomyocytes (ventricle)	cmc1
0	0.905317	0.205	0.103	0	cardiomyocytes (ventricle)	phb2b
0	0.901956	0.223	0.112	0	cardiomyocytes (ventricle)	hsdl2
0	0.901309	0.856	0.811	0	cardiomyocytes (ventricle)	fth1a
0	0.900599	0.195	0.039	0	cardiomyocytes (ventricle)	mylk2
0	0.887953	0.204	0.068	0	cardiomyocytes (ventricle)	ndufaf1
0	0.883341	0.244	0.149	0	cardiomyocytes (ventricle)	hmgb3b
0	0.877496	0.219	0.118	0	cardiomyocytes (ventricle)	si:dkey-88p24.11
0	0.876554	0.259	0.103	0	cardiomyocytes (ventricle)	bves
0	0.874557	0.196	0.066	0	cardiomyocytes (ventricle)	pigbos1
0	0.86752	0.216	0.109	0	cardiomyocytes (ventricle)	tmem126a
0	0.864301	0.21	0.099	0	cardiomyocytes (ventricle)	idh3b
0	0.861895	0.149	0.011	0	cardiomyocytes (ventricle)	pkmb
0	0.860873	0.214	0.11	0	cardiomyocytes (ventricle)	mrpl28
0	0.852747	0.198	0.076	0	cardiomyocytes (ventricle)	sucla2
0	0.852505	0.413	0.334	0	cardiomyocytes (ventricle)	ldha
0	0.84316	0.173	0.035	0	cardiomyocytes (ventricle)	srl
0	0.839465	0.194	0.075	0	cardiomyocytes (ventricle)	mrps34
0	0.835842	0.206	0.113	0	cardiomyocytes (ventricle)	mrpl18
0	0.832105	0.177	0.035	0	cardiomyocytes (ventricle)	trim55b
0	0.825856	0.151	0.024	0	cardiomyocytes (ventricle)	mylk4b
0	0.822585	0.209	0.115	0	cardiomyocytes (ventricle)	gadd45gip1
0	0.820117	0.209	0.132	0	cardiomyocytes (ventricle)	mrps33
0	0.8193	0.174	0.075	0	cardiomyocytes (ventricle)	mrpl52
0	0.815439	0.197	0.088	0	cardiomyocytes (ventricle)	acat1
0	0.814652	0.148	0.025	0	cardiomyocytes (ventricle)	trim63b
0	0.813573	0.163	0.037	0	cardiomyocytes (ventricle)	si:dkey-20d21.12
0	0.811726	0.481	0.192	0	cardiomyocytes (ventricle)	nppb
0	0.801596	0.177	0.075	0	cardiomyocytes (ventricle)	isca2
0	0.798548	0.208	0.112	0	cardiomyocytes (ventricle)	si:ch211-162e15.3
0	0.798183	0.152	0.039	0	cardiomyocytes (ventricle)	sbk3
0	0.795893	0.179	0.07	0	cardiomyocytes (ventricle)	eci2
0	0.787006	0.212	0.099	0	cardiomyocytes (ventricle)	dnajb6b
0	0.781946	0.196	0.072	0	cardiomyocytes (ventricle)	trdn
0	0.780513	0.174	0.08	0	cardiomyocytes (ventricle)	cmc2
0	0.776722	0.205	0.13	0	cardiomyocytes (ventricle)	timm8b
0	0.77482	0.186	0.093	0	cardiomyocytes (ventricle)	ndufaf3
0	0.772683	0.176	0.053	0	cardiomyocytes (ventricle)	tmem243a
0	0.772245	0.696	0.713	0	cardiomyocytes (ventricle)	romo1
0	0.77206	0.168	0.071	0	cardiomyocytes (ventricle)	chchd7
0	0.768103	0.198	0.126	0	cardiomyocytes (ventricle)	mrps18c
0	0.766625	0.143	0.017	0	cardiomyocytes (ventricle)	casq1b
0	0.763986	0.187	0.046	0	cardiomyocytes (ventricle)	xirp1
0	0.755781	0.207	0.117	0	cardiomyocytes (ventricle)	ppifb
0	0.754406	0.193	0.084	0	cardiomyocytes (ventricle)	pygmb
0	0.751877	0.969	0.937	0	cardiomyocytes (ventricle)	ybx1
0	0.750325	0.156	0.046	0	cardiomyocytes (ventricle)	acads
0	0.739472	0.388	0.305	0	cardiomyocytes (ventricle)	clic4
0	0.738884	0.152	0.031	0	cardiomyocytes (ventricle)	hsc70
0	0.738094	0.173	0.092	0	cardiomyocytes (ventricle)	mrpl47
0	0.737726	0.172	0.07	0	cardiomyocytes (ventricle)	zgc:112356
0	0.736287	0.189	0.117	0	cardiomyocytes (ventricle)	si:dkey-17e16.10
0	0.730056	0.188	0.096	0	cardiomyocytes (ventricle)	stard7
0	0.72949	0.134	0.012	0	cardiomyocytes (ventricle)	hspb2
0	0.724803	0.172	0.096	0	cardiomyocytes (ventricle)	timm8a
0	0.723733	0.176	0.1	0	cardiomyocytes (ventricle)	mrpl20
0	0.71827	0.193	0.117	0	cardiomyocytes (ventricle)	idh3a
0	0.70932	0.159	0.046	0	cardiomyocytes (ventricle)	myom2a
0	0.707556	0.155	0.06	0	cardiomyocytes (ventricle)	si:ch211-235e9.8
0	0.704496	0.153	0.066	0	cardiomyocytes (ventricle)	si:ch211-85n16.3
0	0.703432	0.157	0.06	0	cardiomyocytes (ventricle)	zgc:56235
0	0.700795	0.157	0.08	0	cardiomyocytes (ventricle)	bola3
0	0.698232	0.167	0.091	0	cardiomyocytes (ventricle)	mrps24
0	0.698217	0.185	0.108	0	cardiomyocytes (ventricle)	hibadhb
0	0.695344	0.141	0.029	0	cardiomyocytes (ventricle)	sh3bgr
0	0.692803	0.18	0.107	0	cardiomyocytes (ventricle)	fundc1
0	0.688523	0.124	0.013	0	cardiomyocytes (ventricle)	raly
0	0.688519	0.194	0.073	0	cardiomyocytes (ventricle)	lmo7a
0	0.688283	0.121	0.016	0	cardiomyocytes (ventricle)	adssl1
0	0.684932	0.156	0.05	0	cardiomyocytes (ventricle)	pdk4
0	0.682948	0.159	0.08	0	cardiomyocytes (ventricle)	mrpl35
0	0.681725	0.162	0.079	0	cardiomyocytes (ventricle)	mrps35
0	0.67749	0.154	0.064	0	cardiomyocytes (ventricle)	aifm1
0	0.676034	0.121	0.015	0	cardiomyocytes (ventricle)	mtus1a
0	0.669245	0.205	0.122	0	cardiomyocytes (ventricle)	camk2n1a
0	0.66409	0.153	0.065	0	cardiomyocytes (ventricle)	pdhx
0	0.662589	0.164	0.083	0	cardiomyocytes (ventricle)	si:ch73-147o17.1
0	0.66218	0.132	0.047	0	cardiomyocytes (ventricle)	ndufb11
0	0.6543	0.13	0.031	0	cardiomyocytes (ventricle)	usp28
0	0.651813	0.148	0.055	0	cardiomyocytes (ventricle)	mmadhc
0	0.649925	0.166	0.087	0	cardiomyocytes (ventricle)	efhd1
0	0.647656	0.108	0.026	0	cardiomyocytes (ventricle)	mpped2
0	0.646423	0.127	0.038	0	cardiomyocytes (ventricle)	usp13
0	0.642848	0.107	0.01	0	cardiomyocytes (ventricle)	zgc:110699
0	0.642563	0.142	0.063	0	cardiomyocytes (ventricle)	cox20
0	0.633243	0.132	0.027	0	cardiomyocytes (ventricle)	pdlim5b
0	0.626278	0.138	0.044	0	cardiomyocytes (ventricle)	myom1b
0	0.621119	0.113	0.026	0	cardiomyocytes (ventricle)	si:ch73-288o11.5
0	0.618842	0.138	0.057	0	cardiomyocytes (ventricle)	slc25a12
0	0.618142	0.128	0.065	0	cardiomyocytes (ventricle)	si:ch1073-314i13.4
0	0.610331	0.133	0.054	0	cardiomyocytes (ventricle)	mrpl41
0	0.60979	0.133	0.059	0	cardiomyocytes (ventricle)	mfn1b
0	0.600114	0.134	0.046	0	cardiomyocytes (ventricle)	pcbp4
0	0.586195	0.118	0.055	0	cardiomyocytes (ventricle)	zgc:122979
0	0.580685	0.136	0.066	0	cardiomyocytes (ventricle)	dhrs4
0	0.578391	0.124	0.043	0	cardiomyocytes (ventricle)	prkag2a
0	0.572631	0.138	0.065	0	cardiomyocytes (ventricle)	cnot6l
0	0.570808	0.121	0.054	0	cardiomyocytes (ventricle)	si:rp71-1h20.9
0	0.567906	0.118	0.027	0	cardiomyocytes (ventricle)	txlnba
0	0.562056	0.127	0.064	0	cardiomyocytes (ventricle)	agpat3
0	0.561803	0.149	0.053	0	cardiomyocytes (ventricle)	pla1a
0	0.559008	0.113	0.022	0	cardiomyocytes (ventricle)	CABZ01078594.1
0	0.556121	0.119	0.048	0	cardiomyocytes (ventricle)	cishb
0	0.553557	0.108	0.035	0	cardiomyocytes (ventricle)	nipsnap3a
0	0.553535	0.1	0.018	0	cardiomyocytes (ventricle)	pkib
0	0.552017	0.122	0.048	0	cardiomyocytes (ventricle)	cfl2
0	0.527956	0.103	0.017	0	cardiomyocytes (ventricle)	scn3b
0	0.522182	0.114	0.043	0	cardiomyocytes (ventricle)	sgk2b
0	0.500753	0.498	0.307	0	cardiomyocytes (ventricle)	myl9a
0	0.492411	0.135	0.053	0	cardiomyocytes (ventricle)	twf2b
0	0.486916	0.1	0.031	0	cardiomyocytes (ventricle)	zgc:65997
0	0.451866	0.107	0.036	0	cardiomyocytes (ventricle)	myzap
0	0.420362	0.844	0.912	0	cardiomyocytes (ventricle)	pnrc2
0	0.418446	0.484	0.229	0	cardiomyocytes (ventricle)	nppa
0	0.418039	0.715	0.718	0	cardiomyocytes (ventricle)	ccng1
0	0.385026	0.752	0.813	0	cardiomyocytes (ventricle)	rps27.2
0	0.292704	0.103	0.044	0	cardiomyocytes (ventricle)	unc45b
0	0.275039	0.981	0.983	0	cardiomyocytes (ventricle)	eef1a1l1
4.49737e-306	0.530833	0.125	0.064	1.05999e-301	cardiomyocytes (ventricle)	atpaf1
3.47753e-302	0.614963	0.155	0.088	8.19619e-298	cardiomyocytes (ventricle)	bckdhb
1.01634e-294	0.581455	0.136	0.074	2.39542e-290	cardiomyocytes (ventricle)	mrpl27
1.3135e-291	0.519321	0.116	0.058	3.09579e-287	cardiomyocytes (ventricle)	st8sia6
1.57629e-284	0.808919	0.179	0.108	3.71515e-280	cardiomyocytes (ventricle)	ddx54
3.03775e-283	0.527566	0.124	0.066	7.15966e-279	cardiomyocytes (ventricle)	mccc2
2.07347e-279	0.864221	0.295	0.233	4.88697e-275	cardiomyocytes (ventricle)	ISCU (1 of many)
1.93703e-274	0.56087	0.119	0.062	4.56539e-270	cardiomyocytes (ventricle)	si:ch211-68a17.7
1.39277e-271	0.93281	0.218	0.149	3.28263e-267	cardiomyocytes (ventricle)	pdk2b
3.61816e-263	0.640762	0.173	0.108	8.52763e-259	cardiomyocytes (ventricle)	acadl
1.09981e-261	0.458734	0.13	0.071	2.59213e-257	cardiomyocytes (ventricle)	nt5c2a
2.47705e-259	0.633829	0.156	0.094	5.83816e-255	cardiomyocytes (ventricle)	zgc:85777
9.14034e-253	0.794799	0.216	0.15	2.15429e-248	cardiomyocytes (ventricle)	nt5c3a
1.33796e-248	0.520142	0.116	0.062	3.15343e-244	cardiomyocytes (ventricle)	mrps31
1.84138e-248	0.581355	0.133	0.076	4.33994e-244	cardiomyocytes (ventricle)	mrps26
2.81985e-245	0.570991	0.144	0.085	6.64611e-241	cardiomyocytes (ventricle)	mtx2
4.69515e-245	0.722256	0.208	0.144	1.1066e-240	cardiomyocytes (ventricle)	park7
5.37038e-242	0.635178	0.152	0.092	1.26575e-237	cardiomyocytes (ventricle)	zgc:92818
1.3671e-233	0.721304	0.193	0.132	3.22211e-229	cardiomyocytes (ventricle)	coa3a
9.41748e-230	0.748108	0.209	0.149	2.21961e-225	cardiomyocytes (ventricle)	mrps14
2.53994e-229	0.616999	0.149	0.092	5.98639e-225	cardiomyocytes (ventricle)	mrps25
1.20487e-228	0.540134	0.127	0.073	2.83976e-224	cardiomyocytes (ventricle)	chchd1
5.75387e-226	0.500098	0.109	0.059	1.35613e-221	cardiomyocytes (ventricle)	rnf25
4.05583e-224	0.453871	0.101	0.053	9.55919e-220	cardiomyocytes (ventricle)	samm50
1.18317e-223	0.605998	0.148	0.091	2.78861e-219	cardiomyocytes (ventricle)	sdhaf4
2.39705e-223	0.434103	0.101	0.053	5.64961e-219	cardiomyocytes (ventricle)	auh
1.5034e-218	0.647481	0.156	0.097	3.54336e-214	cardiomyocytes (ventricle)	znf106a
1.32692e-211	0.589308	0.143	0.088	3.12741e-207	cardiomyocytes (ventricle)	zgc:171480
3.41608e-211	0.520557	0.127	0.075	8.05136e-207	cardiomyocytes (ventricle)	mrps7
9.87919e-210	0.581869	0.146	0.091	2.32843e-205	cardiomyocytes (ventricle)	dnajc15
7.13109e-209	0.461092	0.105	0.057	1.68073e-204	cardiomyocytes (ventricle)	bckdha
2.33432e-205	0.744346	0.221	0.164	5.50175e-201	cardiomyocytes (ventricle)	slirp
4.18062e-204	0.677343	0.204	0.145	9.85331e-200	cardiomyocytes (ventricle)	uqcc3
8.59137e-204	0.645417	0.174	0.117	2.0249e-199	cardiomyocytes (ventricle)	ivd
2.15258e-200	0.593639	0.164	0.11	5.07342e-196	cardiomyocytes (ventricle)	rmdn1
9.23614e-198	0.646035	0.261	0.201	2.17687e-193	cardiomyocytes (ventricle)	fkbp1b
8.84544e-196	0.61403	0.167	0.111	2.08478e-191	cardiomyocytes (ventricle)	nfu1
7.02485e-194	0.675155	0.191	0.135	1.65569e-189	cardiomyocytes (ventricle)	mrpl12
4.0529e-184	0.571627	0.134	0.084	9.55228e-180	cardiomyocytes (ventricle)	mrpl42
2.07546e-181	0.558224	0.145	0.094	4.89165e-177	cardiomyocytes (ventricle)	tmem11
1.02706e-176	0.705761	0.223	0.171	2.42069e-172	cardiomyocytes (ventricle)	rnf7
1.22874e-176	0.666907	0.177	0.125	2.89603e-172	cardiomyocytes (ventricle)	mrpl54
1.23219e-175	0.487658	0.107	0.063	2.90415e-171	cardiomyocytes (ventricle)	mrps18a
1.71364e-175	0.471449	0.117	0.071	4.03888e-171	cardiomyocytes (ventricle)	mrpl15
1.38655e-174	0.453755	0.118	0.071	3.26795e-170	cardiomyocytes (ventricle)	gcdha
7.66368e-173	0.433311	0.12	0.072	1.80625e-168	cardiomyocytes (ventricle)	desi1a
1.03779e-172	0.742431	0.242	0.193	2.44596e-168	cardiomyocytes (ventricle)	tomm6
8.05534e-170	0.550412	0.162	0.112	1.89856e-165	cardiomyocytes (ventricle)	timm23a
2.3663e-168	0.629851	0.177	0.125	5.57714e-164	cardiomyocytes (ventricle)	si:ch211-39k3.2
2.3654e-167	0.479083	0.121	0.075	5.57501e-163	cardiomyocytes (ventricle)	chchd6a
1.65989e-165	0.578093	0.148	0.1	3.91219e-161	cardiomyocytes (ventricle)	mrpl14
5.13627e-165	0.608551	0.152	0.104	1.21057e-160	cardiomyocytes (ventricle)	mrps21
2.85819e-161	0.729645	0.24	0.195	6.73647e-157	cardiomyocytes (ventricle)	tmem14ca
8.98702e-159	0.451539	0.11	0.067	2.11815e-154	cardiomyocytes (ventricle)	decr1
8.75923e-157	0.564941	0.149	0.101	2.06446e-152	cardiomyocytes (ventricle)	mrps16
6.7841e-156	0.764448	0.358	0.34	1.59895e-151	cardiomyocytes (ventricle)	gpx4b
6.57068e-155	0.457341	0.109	0.066	1.54864e-150	cardiomyocytes (ventricle)	coq8a
2.66503e-154	0.581965	0.146	0.096	6.2812e-150	cardiomyocytes (ventricle)	CU914776.1
9.96023e-148	0.760063	0.277	0.239	2.34753e-143	cardiomyocytes (ventricle)	fundc2
1.49325e-147	0.652212	0.207	0.16	3.51945e-143	cardiomyocytes (ventricle)	mrpl32
1.5071e-144	0.467257	0.593	0.649	3.55208e-140	cardiomyocytes (ventricle)	atp1b1a
2.85175e-144	0.529136	0.198	0.147	6.7213e-140	cardiomyocytes (ventricle)	rbm24a
7.42046e-144	0.498903	0.123	0.08	1.74893e-139	cardiomyocytes (ventricle)	mrpl17
1.84894e-143	0.501346	0.138	0.092	4.35778e-139	cardiomyocytes (ventricle)	msrb3
4.99158e-142	0.45596	0.11	0.07	1.17647e-137	cardiomyocytes (ventricle)	mrpl24
5.50627e-142	0.730306	0.312	0.284	1.29777e-137	cardiomyocytes (ventricle)	pcbp2
2.9395e-135	0.629676	0.507	0.492	6.92811e-131	cardiomyocytes (ventricle)	zgc:158463
4.30155e-130	0.518298	0.132	0.091	1.01383e-125	cardiomyocytes (ventricle)	fam210aa
1.14246e-129	0.623716	0.201	0.158	2.69267e-125	cardiomyocytes (ventricle)	phb
3.75631e-128	0.742772	0.324	0.306	8.85325e-124	cardiomyocytes (ventricle)	CU694197.1
1.962e-125	0.493529	0.186	0.139	4.62424e-121	cardiomyocytes (ventricle)	slmapa
5.12641e-125	0.419455	0.491	0.494	1.20824e-120	cardiomyocytes (ventricle)	hspe1
1.40006e-121	0.645507	0.224	0.186	3.2998e-117	cardiomyocytes (ventricle)	timm17a
4.11607e-120	0.466881	0.121	0.083	9.70117e-116	cardiomyocytes (ventricle)	mrpl4
2.17898e-119	0.575062	0.231	0.189	5.13563e-115	cardiomyocytes (ventricle)	usp2a
9.57137e-111	0.374728	0.102	0.066	2.25588e-106	cardiomyocytes (ventricle)	ehd4
1.51368e-109	0.464345	0.113	0.077	3.5676e-105	cardiomyocytes (ventricle)	aurkaip1
8.24139e-108	0.400407	0.591	0.661	1.94241e-103	cardiomyocytes (ventricle)	eef1da
1.34278e-103	0.483494	0.128	0.091	3.1648e-99	cardiomyocytes (ventricle)	cited4a
1.13375e-100	0.570882	0.168	0.13	2.67215e-96	cardiomyocytes (ventricle)	spag7
7.99922e-100	0.453698	0.131	0.095	1.88534e-95	cardiomyocytes (ventricle)	hccsb
5.01911e-99	0.486693	0.123	0.088	1.18296e-94	cardiomyocytes (ventricle)	sdhaf2
5.7023e-96	0.401154	0.104	0.071	1.34397e-91	cardiomyocytes (ventricle)	isca1
2.62761e-94	0.421419	0.113	0.079	6.19301e-90	cardiomyocytes (ventricle)	ppp1r3cb
7.71326e-94	0.520877	0.146	0.11	1.81794e-89	cardiomyocytes (ventricle)	TST
2.80423e-91	0.57036	0.18	0.145	6.60929e-87	cardiomyocytes (ventricle)	bckdk
1.68642e-90	0.641141	0.195	0.164	3.97471e-86	cardiomyocytes (ventricle)	si:zfos-1192g2.3
8.38116e-88	0.429064	0.103	0.072	1.97536e-83	cardiomyocytes (ventricle)	dusp22b
6.56544e-83	0.780728	0.253	0.231	1.54741e-78	cardiomyocytes (ventricle)	ccdc124
5.64005e-81	0.395136	0.116	0.084	1.3293e-76	cardiomyocytes (ventricle)	msi2b
8.72533e-77	0.654226	0.186	0.158	2.05647e-72	cardiomyocytes (ventricle)	aimp1
4.47433e-76	0.268959	0.178	0.256	1.05455e-71	cardiomyocytes (ventricle)	ddt
4.74531e-75	0.619558	0.248	0.224	1.11842e-70	cardiomyocytes (ventricle)	si:dkey-188i13.11
1.07771e-74	0.464582	0.137	0.107	2.54006e-70	cardiomyocytes (ventricle)	clpp
6.15613e-72	0.572172	0.404	0.426	1.45094e-67	cardiomyocytes (ventricle)	gstr
3.62292e-71	0.512708	0.127	0.098	8.53885e-67	cardiomyocytes (ventricle)	dnajc19
3.74317e-69	0.446752	0.116	0.087	8.82228e-65	cardiomyocytes (ventricle)	immt
2.10413e-68	0.47365	0.134	0.106	4.95921e-64	cardiomyocytes (ventricle)	mrps11
2.92797e-67	0.305385	0.16	0.125	6.90093e-63	cardiomyocytes (ventricle)	epoa
1.00517e-65	0.435705	0.531	0.595	2.36909e-61	cardiomyocytes (ventricle)	higd1a
8.1986e-65	0.269529	0.199	0.278	1.93233e-60	cardiomyocytes (ventricle)	elob.1
1.70633e-64	0.57139	0.183	0.158	4.02165e-60	cardiomyocytes (ventricle)	naa20
8.36483e-64	0.471568	0.118	0.091	1.97151e-59	cardiomyocytes (ventricle)	opa1
1.3041e-63	0.690558	0.24	0.222	3.07364e-59	cardiomyocytes (ventricle)	si:ch211-160e1.5
4.27345e-61	0.516563	0.158	0.131	1.00721e-56	cardiomyocytes (ventricle)	selenow2a
3.30192e-59	0.416031	0.112	0.086	7.7823e-55	cardiomyocytes (ventricle)	irs1
2.66838e-58	0.459881	0.123	0.098	6.28912e-54	cardiomyocytes (ventricle)	mrpl2
3.46751e-58	0.416183	0.12	0.094	8.17258e-54	cardiomyocytes (ventricle)	uqcc1
2.72176e-57	0.524708	0.179	0.155	6.41491e-53	cardiomyocytes (ventricle)	smim13
2.11808e-56	0.406952	0.109	0.084	4.99211e-52	cardiomyocytes (ventricle)	zgc:112056
4.06518e-56	0.590322	0.189	0.167	9.58121e-52	cardiomyocytes (ventricle)	mrpl36
2.98249e-54	0.394352	0.1	0.076	7.02944e-50	cardiomyocytes (ventricle)	si:dkeyp-55f12.3
6.96596e-51	0.553907	0.189	0.168	1.64181e-46	cardiomyocytes (ventricle)	rnasekb
3.17327e-50	0.315781	0.227	0.311	7.47908e-46	cardiomyocytes (ventricle)	mtpn
9.57554e-47	0.255826	0.134	0.185	2.25686e-42	cardiomyocytes (ventricle)	anapc16
4.32321e-44	0.278898	0.156	0.212	1.01894e-39	cardiomyocytes (ventricle)	fam120a
2.34245e-43	0.256452	0.124	0.17	5.52093e-39	cardiomyocytes (ventricle)	nedd8
7.90988e-43	0.50011	0.149	0.129	1.86428e-38	cardiomyocytes (ventricle)	mrpl11
4.08258e-41	0.256876	0.281	0.373	9.62222e-37	cardiomyocytes (ventricle)	cct5
5.91797e-40	0.559458	0.155	0.137	1.39481e-35	cardiomyocytes (ventricle)	ubap2b
1.04701e-39	0.556318	0.23	0.22	2.46769e-35	cardiomyocytes (ventricle)	blcap
4.6443e-39	0.512618	0.153	0.135	1.09461e-34	cardiomyocytes (ventricle)	mrpl30
1.42725e-38	0.281234	0.249	0.33	3.36389e-34	cardiomyocytes (ventricle)	capza1b
3.28623e-38	0.373487	0.11	0.091	7.74532e-34	cardiomyocytes (ventricle)	slc25a20
3.26278e-37	0.34577	0.224	0.299	7.69004e-33	cardiomyocytes (ventricle)	pno1
7.50699e-37	0.400838	0.167	0.146	1.76932e-32	cardiomyocytes (ventricle)	hmgb3a
7.72373e-37	0.521883	0.438	0.503	1.82041e-32	cardiomyocytes (ventricle)	cox8a
1.53284e-36	0.269214	0.132	0.177	3.61274e-32	cardiomyocytes (ventricle)	calm2a
1.67351e-36	0.41456	0.114	0.095	3.94429e-32	cardiomyocytes (ventricle)	mrpl13
3.76853e-35	0.314095	0.259	0.341	8.88206e-31	cardiomyocytes (ventricle)	eif2s2
9.52707e-35	0.265815	0.204	0.264	2.24544e-30	cardiomyocytes (ventricle)	si:ch211-286b5.5
5.59504e-34	0.314133	0.106	0.144	1.3187e-29	cardiomyocytes (ventricle)	ktn1
6.46981e-32	0.316945	0.194	0.253	1.52487e-27	cardiomyocytes (ventricle)	lsm7
1.31314e-31	0.439721	0.154	0.136	3.09494e-27	cardiomyocytes (ventricle)	dub
2.66782e-31	0.278716	0.117	0.156	6.28778e-27	cardiomyocytes (ventricle)	gtf2h5
3.09246e-31	0.27514	0.287	0.372	7.28863e-27	cardiomyocytes (ventricle)	arpc1a
1.92156e-30	0.310232	0.298	0.394	4.52892e-26	cardiomyocytes (ventricle)	rbm8a
3.43624e-30	0.391309	0.103	0.086	8.09887e-26	cardiomyocytes (ventricle)	hint2
1.36219e-28	0.391223	0.414	0.44	3.21054e-24	cardiomyocytes (ventricle)	fxyd1
2.26228e-28	0.489936	0.16	0.145	5.33197e-24	cardiomyocytes (ventricle)	gadd45ga
1.37752e-27	0.526487	0.322	0.339	3.24668e-23	cardiomyocytes (ventricle)	gstp1
2.81324e-27	0.353294	0.201	0.261	6.63053e-23	cardiomyocytes (ventricle)	hypk
3.91429e-27	0.565389	0.235	0.235	9.22558e-23	cardiomyocytes (ventricle)	sap30l
2.55339e-26	0.508829	0.182	0.172	6.01809e-22	cardiomyocytes (ventricle)	sdha
1.97155e-25	0.34333	0.105	0.089	4.64675e-21	cardiomyocytes (ventricle)	pgp
2.75742e-25	0.367678	0.244	0.317	6.49896e-21	cardiomyocytes (ventricle)	eif4ebp2
1.14014e-23	0.569908	0.2	0.195	2.68719e-19	cardiomyocytes (ventricle)	lsm5
4.43277e-23	0.39427	0.269	0.351	1.04476e-18	cardiomyocytes (ventricle)	elocb
2.03349e-22	0.356234	0.107	0.093	4.79273e-18	cardiomyocytes (ventricle)	PYURF
2.65287e-22	0.305568	0.137	0.175	6.25256e-18	cardiomyocytes (ventricle)	denr
2.89773e-22	0.310941	0.16	0.204	6.82965e-18	cardiomyocytes (ventricle)	znf706
1.372e-20	0.371171	0.113	0.1	3.23366e-16	cardiomyocytes (ventricle)	chchd3a
3.84894e-19	0.42152	0.127	0.115	9.07158e-15	cardiomyocytes (ventricle)	znf593
2.70837e-17	0.253684	0.123	0.152	6.38337e-13	cardiomyocytes (ventricle)	hk1
2.72312e-17	0.586627	0.378	0.438	6.41813e-13	cardiomyocytes (ventricle)	si:dkey-13i19.8
2.8564e-17	0.387963	0.112	0.102	6.73226e-13	cardiomyocytes (ventricle)	mrps6
2.11329e-16	0.483594	0.218	0.218	4.98082e-12	cardiomyocytes (ventricle)	map1lc3a
3.96903e-16	0.356848	0.285	0.362	9.3546e-12	cardiomyocytes (ventricle)	ywhae1
1.32764e-15	0.279176	0.146	0.18	3.12911e-11	cardiomyocytes (ventricle)	fdx1
1.65497e-15	0.350816	0.113	0.103	3.9006e-11	cardiomyocytes (ventricle)	pcmt
2.84828e-15	0.259597	0.143	0.176	6.7131e-11	cardiomyocytes (ventricle)	ubl3a
2.85549e-15	0.61283	0.261	0.278	6.7301e-11	cardiomyocytes (ventricle)	smdt1b
3.2337e-15	0.514285	0.328	0.36	7.62152e-11	cardiomyocytes (ventricle)	pgam1a
1.88189e-14	0.341742	0.111	0.102	4.43542e-10	cardiomyocytes (ventricle)	pop7
4.13536e-14	0.349419	0.327	0.416	9.74662e-10	cardiomyocytes (ventricle)	hmgn7
1.04e-13	0.362643	0.2	0.194	2.45118e-09	cardiomyocytes (ventricle)	tspo
1.85227e-13	0.440171	0.127	0.12	4.36561e-09	cardiomyocytes (ventricle)	tmem256
8.53612e-13	0.293654	0.127	0.156	2.01188e-08	cardiomyocytes (ventricle)	vapb
1.36126e-12	0.406592	0.209	0.207	3.20835e-08	cardiomyocytes (ventricle)	tuft1a
3.92733e-12	0.328623	0.139	0.169	9.25631e-08	cardiomyocytes (ventricle)	tufm
9.71038e-12	0.36665	0.168	0.205	2.28864e-07	cardiomyocytes (ventricle)	lsm6
1.53148e-11	0.326149	0.121	0.147	3.60955e-07	cardiomyocytes (ventricle)	TMEM14A
2.1279e-11	0.359831	0.147	0.179	5.01524e-07	cardiomyocytes (ventricle)	ogdha
1.23518e-10	0.491304	0.457	0.549	2.9112e-06	cardiomyocytes (ventricle)	prelid3b
1.59006e-10	0.327814	0.129	0.156	3.74761e-06	cardiomyocytes (ventricle)	cops9
3.30816e-10	0.334792	0.13	0.157	7.79701e-06	cardiomyocytes (ventricle)	atp6v1e1a
3.4581e-10	0.276769	0.691	0.792	8.1504e-06	cardiomyocytes (ventricle)	NC-002333.17
3.67709e-10	0.275568	0.115	0.137	8.66654e-06	cardiomyocytes (ventricle)	mbnl3
6.26254e-10	0.405673	0.139	0.135	1.47602e-05	cardiomyocytes (ventricle)	aldh6a1
1.78279e-09	0.401383	0.205	0.248	4.20186e-05	cardiomyocytes (ventricle)	eif3jb
5.77157e-09	0.563096	0.319	0.365	0.00013603	cardiomyocytes (ventricle)	tomm20b
2.44634e-08	0.51424	0.223	0.236	0.000576577	cardiomyocytes (ventricle)	gabarapl2
3.36927e-08	0.418884	0.133	0.131	0.000794103	cardiomyocytes (ventricle)	acadsb
8.72514e-08	0.382648	0.276	0.29	0.00205643	cardiomyocytes (ventricle)	gpx1a
3.11739e-07	0.463233	0.146	0.146	0.00734737	cardiomyocytes (ventricle)	anapc11
3.95929e-07	0.371445	0.299	0.365	0.00933166	cardiomyocytes (ventricle)	hint1
7.62807e-07	0.323262	0.104	0.1	0.0179786	cardiomyocytes (ventricle)	pafah1b1a
2.70698e-06	0.252897	0.091	0.106	0.0638009	cardiomyocytes (ventricle)	smim20
4.05386e-06	0.508726	0.354	0.41	0.0955454	cardiomyocytes (ventricle)	tma7
6.94384e-06	0.295223	0.11	0.128	0.163659	cardiomyocytes (ventricle)	ptgr1
7.42894e-06	0.301072	0.14	0.164	0.175093	cardiomyocytes (ventricle)	ube2d2l
1.16806e-05	0.455914	0.175	0.181	0.275299	cardiomyocytes (ventricle)	bbip1
1.20903e-05	0.401308	0.175	0.178	0.284956	cardiomyocytes (ventricle)	BX936337.1
0.000112315	0.250225	0.089	0.103	1	cardiomyocytes (ventricle)	march5l
0.000139541	0.371784	0.134	0.135	1	cardiomyocytes (ventricle)	cdc42se1
0.00016422	0.43696	0.332	0.378	1	cardiomyocytes (ventricle)	prdx5
0.000216559	0.281559	0.112	0.128	1	cardiomyocytes (ventricle)	zgc:65873
0.000249969	0.309648	0.119	0.117	1	cardiomyocytes (ventricle)	irs2b
0.000284378	0.35266	0.145	0.167	1	cardiomyocytes (ventricle)	taf13
0.000812791	0.299807	0.535	0.671	1	cardiomyocytes (ventricle)	serf2
0.00183954	0.406259	0.343	0.425	1	cardiomyocytes (ventricle)	skp1
0.00208053	0.524147	0.253	0.283	1	cardiomyocytes (ventricle)	glrx
0.00423113	0.45182	0.293	0.357	1	cardiomyocytes (ventricle)	sem1
0.00471072	0.318205	0.424	0.5	1	cardiomyocytes (ventricle)	prdx2
0.00537108	0.317786	0.459	0.587	1	cardiomyocytes (ventricle)	ccni
0.00625564	0.476922	0.322	0.375	1	cardiomyocytes (ventricle)	eif1axb
0.00793814	0.321836	0.138	0.156	1	cardiomyocytes (ventricle)	gyg1a
0	4.60128	0.942	0.225	0	cardiomyocytes (atrium)	tnnc1b
0	3.59345	0.677	0.105	0	cardiomyocytes (atrium)	myh6
0	3.3243	0.877	0.25	0	cardiomyocytes (atrium)	si:ch211-270g19.5
0	2.94735	0.539	0.058	0	cardiomyocytes (atrium)	smtnl1
0	2.78399	0.783	0.237	0	cardiomyocytes (atrium)	nppa
0	2.68634	0.67	0.156	0	cardiomyocytes (atrium)	tcap
0	2.59173	0.457	0.1	0	cardiomyocytes (atrium)	ddx54
0	2.56613	0.955	0.365	0	cardiomyocytes (atrium)	tnni1b
0	2.52297	0.819	0.226	0	cardiomyocytes (atrium)	aldoab
0	2.50763	0.474	0.041	0	cardiomyocytes (atrium)	mybphb
0	2.39647	0.994	0.534	0	cardiomyocytes (atrium)	tnnt2a
0	2.34059	0.935	0.34	0	cardiomyocytes (atrium)	tnnc1a
0	2.3085	0.552	0.13	0	cardiomyocytes (atrium)	zgc:101840
0	2.29018	0.995	0.62	0	cardiomyocytes (atrium)	gapdh
0	2.24177	0.999	0.744	0	cardiomyocytes (atrium)	cmlc1
0	2.11404	0.89	0.328	0	cardiomyocytes (atrium)	ckma
0	2.04797	0.995	0.742	0	cardiomyocytes (atrium)	tpm4a
0	1.97089	0.422	0.142	0	cardiomyocytes (atrium)	fhl2a
0	1.97047	1	0.836	0	cardiomyocytes (atrium)	myl7
0	1.90893	0.788	0.328	0	cardiomyocytes (atrium)	acta1b
0	1.82799	0.765	0.286	0	cardiomyocytes (atrium)	cox5b2
0	1.80874	0.698	0.373	0	cardiomyocytes (atrium)	uqcrfs1
0	1.80632	0.833	0.479	0	cardiomyocytes (atrium)	idh2
0	1.7833	0.882	0.321	0	cardiomyocytes (atrium)	actc1a
0	1.76082	0.462	0.139	0	cardiomyocytes (atrium)	desma
0	1.75991	0.266	0.071	0	cardiomyocytes (atrium)	ACTC1
0	1.74209	0.75	0.442	0	cardiomyocytes (atrium)	mdh1aa
0	1.73744	0.283	0.031	0	cardiomyocytes (atrium)	zgc:85722
0	1.72484	0.677	0.333	0	cardiomyocytes (atrium)	mpc1
0	1.71295	0.891	0.597	0	cardiomyocytes (atrium)	mdh2
0	1.69318	0.726	0.44	0	cardiomyocytes (atrium)	ldhba
0	1.6815	0.407	0.168	0	cardiomyocytes (atrium)	tuba8l2
0	1.67768	0.436	0.161	0	cardiomyocytes (atrium)	ptp4a3
0	1.66813	0.651	0.227	0	cardiomyocytes (atrium)	mybpc3
0	1.66411	0.501	0.21	0	cardiomyocytes (atrium)	ckbb
0	1.64364	0.844	0.548	0	cardiomyocytes (atrium)	atp5mc1
0	1.61925	0.947	0.755	0	cardiomyocytes (atrium)	atp5mc3b
0	1.61678	0.521	0.195	0	cardiomyocytes (atrium)	atp2a2a
0	1.60698	0.787	0.54	0	cardiomyocytes (atrium)	cox5aa
0	1.60068	0.516	0.223	0	cardiomyocytes (atrium)	chchd10
0	1.59997	0.896	0.71	0	cardiomyocytes (atrium)	atp5l
0	1.5898	0.852	0.622	0	cardiomyocytes (atrium)	atp5meb
0	1.58548	0.826	0.651	0	cardiomyocytes (atrium)	slc25a3b
0	1.58325	0.351	0.085	0	cardiomyocytes (atrium)	adprhl1
0	1.57781	0.67	0.493	0	cardiomyocytes (atrium)	calm3a
0	1.57727	0.629	0.402	0	cardiomyocytes (atrium)	atp5mc3a
0	1.57712	0.403	0.117	0	cardiomyocytes (atrium)	nmrk2
0	1.57112	0.48	0.168	0	cardiomyocytes (atrium)	pabpc4
0	1.55805	0.379	0.103	0	cardiomyocytes (atrium)	lmod2b
0	1.55792	0.557	0.215	0	cardiomyocytes (atrium)	nppb
0	1.55775	0.848	0.667	0	cardiomyocytes (atrium)	atp5f1b
0	1.5576	0.492	0.26	0	cardiomyocytes (atrium)	si:dkey-51e6.1
0	1.53634	0.843	0.626	0	cardiomyocytes (atrium)	atp5f1e
0	1.53472	0.744	0.338	0	cardiomyocytes (atrium)	cox7a1
0	1.52946	0.868	0.611	0	cardiomyocytes (atrium)	atp5pd
0	1.52923	0.779	0.533	0	cardiomyocytes (atrium)	atp5po
0	1.52118	0.374	0.114	0	cardiomyocytes (atrium)	synpo2lb
0	1.51558	0.59	0.37	0	cardiomyocytes (atrium)	ndufb10
0	1.50532	0.252	0.054	0	cardiomyocytes (atrium)	twf2b
0	1.50301	0.761	0.57	0	cardiomyocytes (atrium)	atp5pb
0	1.50125	0.726	0.516	0	cardiomyocytes (atrium)	atp5fa1
0	1.49541	0.751	0.525	0	cardiomyocytes (atrium)	atp5if1b
0	1.49491	0.29	0.065	0	cardiomyocytes (atrium)	nkx2.5
0	1.47587	0.505	0.337	0	cardiomyocytes (atrium)	ldha
0	1.46246	0.607	0.261	0	cardiomyocytes (atrium)	fhl1a
0	1.46104	1	0.982	0	cardiomyocytes (atrium)	slc25a5
0	1.46049	0.896	0.522	0	cardiomyocytes (atrium)	ak1
0	1.45326	0.746	0.538	0	cardiomyocytes (atrium)	zgc:193541
0	1.45105	0.484	0.246	0	cardiomyocytes (atrium)	acadvl
0	1.4462	0.412	0.133	0	cardiomyocytes (atrium)	smpx
0	1.44352	0.761	0.567	0	cardiomyocytes (atrium)	atp5pf
0	1.44347	0.586	0.358	0	cardiomyocytes (atrium)	cox17
0	1.43714	0.6	0.403	0	cardiomyocytes (atrium)	ndufb3
0	1.42632	0.714	0.479	0	cardiomyocytes (atrium)	ATP5MD
0	1.42518	0.708	0.496	0	cardiomyocytes (atrium)	atp5f1d
0	1.42048	0.83	0.641	0	cardiomyocytes (atrium)	cox7c
0	1.4151	0.284	0.078	0	cardiomyocytes (atrium)	trim63a
0	1.41188	0.873	0.734	0	cardiomyocytes (atrium)	cox6b2
0	1.40781	0.753	0.372	0	cardiomyocytes (atrium)	rbpms2b
0	1.40475	0.642	0.437	0	cardiomyocytes (atrium)	ndufb7
0	1.39975	0.482	0.265	0	cardiomyocytes (atrium)	sod2
0	1.39686	0.679	0.468	0	cardiomyocytes (atrium)	cox8b
0	1.39479	0.398	0.128	0	cardiomyocytes (atrium)	ldb3a
0	1.39246	0.779	0.594	0	cardiomyocytes (atrium)	cox6c
0	1.39225	0.726	0.529	0	cardiomyocytes (atrium)	atp5mf
0	1.39049	0.215	0.027	0	cardiomyocytes (atrium)	fhl2b
0	1.38251	0.531	0.345	0	cardiomyocytes (atrium)	ndufa6
0	1.37963	0.807	0.624	0	cardiomyocytes (atrium)	cox7b
0	1.37836	0.641	0.458	0	cardiomyocytes (atrium)	atp5f1c
0	1.37691	0.672	0.458	0	cardiomyocytes (atrium)	uqcr10
0	1.37138	0.492	0.313	0	cardiomyocytes (atrium)	cox7a3
0	1.37058	0.653	0.372	0	cardiomyocytes (atrium)	cox6a2
0	1.35265	0.763	0.588	0	cardiomyocytes (atrium)	cycsb
0	1.34979	0.573	0.436	0	cardiomyocytes (atrium)	vdac3
0	1.34532	0.256	0.098	0	cardiomyocytes (atrium)	riok2
0	1.3369	0.319	0.097	0	cardiomyocytes (atrium)	mdh1ab
0	1.33257	0.463	0.155	0	cardiomyocytes (atrium)	pgam2
0	1.33228	0.277	0.072	0	cardiomyocytes (atrium)	si:ch211-237l4.6
0	1.325	0.492	0.328	0	cardiomyocytes (atrium)	ndufb5
0	1.31361	0.275	0.133	0	cardiomyocytes (atrium)	oip5-as1
0	1.29811	0.478	0.308	0	cardiomyocytes (atrium)	ndufab1b
0	1.29788	0.299	0.093	0	cardiomyocytes (atrium)	oaz2b
0	1.29435	0.482	0.323	0	cardiomyocytes (atrium)	ndufb9
0	1.29348	0.704	0.56	0	cardiomyocytes (atrium)	vdac2
0	1.2896	0.494	0.176	0	cardiomyocytes (atrium)	ldb3b
0	1.28758	0.543	0.386	0	cardiomyocytes (atrium)	ndufb4
0	1.28008	0.664	0.529	0	cardiomyocytes (atrium)	myl9b
0	1.27919	0.327	0.102	0	cardiomyocytes (atrium)	hspb7
0	1.27014	0.377	0.229	0	cardiomyocytes (atrium)	coa6
0	1.26981	0.556	0.426	0	cardiomyocytes (atrium)	atp5if1a
0	1.26475	0.503	0.349	0	cardiomyocytes (atrium)	ndufs5
0	1.26358	0.461	0.299	0	cardiomyocytes (atrium)	cyc1
0	1.25351	0.625	0.508	0	cardiomyocytes (atrium)	uqcrh
0	1.25222	0.638	0.469	0	cardiomyocytes (atrium)	uqcrq
0	1.2506	0.497	0.327	0	cardiomyocytes (atrium)	ndufa5
0	1.24724	0.194	0.025	0	cardiomyocytes (atrium)	gnb5b
0	1.23799	0.329	0.154	0	cardiomyocytes (atrium)	ttn.1
0	1.23553	0.417	0.293	0	cardiomyocytes (atrium)	acadm
0	1.22731	0.981	0.939	0	cardiomyocytes (atrium)	ybx1
0	1.22577	0.541	0.221	0	cardiomyocytes (atrium)	cox4i1l
0	1.21706	0.476	0.339	0	cardiomyocytes (atrium)	ndufa8
0	1.20982	0.359	0.237	0	cardiomyocytes (atrium)	uqcrc1
0	1.20582	0.258	0.07	0	cardiomyocytes (atrium)	myoz2b
0	1.20247	0.303	0.128	0	cardiomyocytes (atrium)	ndrg4
0	1.19916	0.415	0.284	0	cardiomyocytes (atrium)	iscub
0	1.19774	0.429	0.242	0	cardiomyocytes (atrium)	rbpms2a
0	1.19748	0.419	0.251	0	cardiomyocytes (atrium)	pdha1a
0	1.1938	0.285	0.124	0	cardiomyocytes (atrium)	pdk2a
0	1.19003	0.775	0.68	0	cardiomyocytes (atrium)	cox4i1
0	1.18971	0.263	0.081	0	cardiomyocytes (atrium)	lmo7a
0	1.1717	0.422	0.292	0	cardiomyocytes (atrium)	ndufa12
0	1.16346	0.37	0.151	0	cardiomyocytes (atrium)	mustn1b
0	1.16026	0.296	0.096	0	cardiomyocytes (atrium)	actn2b
0	1.15876	0.25	0.074	0	cardiomyocytes (atrium)	bzw2
0	1.13824	0.412	0.288	0	cardiomyocytes (atrium)	minos1
0	1.13234	0.401	0.255	0	cardiomyocytes (atrium)	ndufa2
0	1.1265	0.546	0.437	0	cardiomyocytes (atrium)	ndufb8
0	1.12505	0.744	0.518	0	cardiomyocytes (atrium)	eno3
0	1.12085	0.315	0.161	0	cardiomyocytes (atrium)	fh
0	1.11796	0.567	0.462	0	cardiomyocytes (atrium)	LO018013.1
0	1.09608	0.34	0.185	0	cardiomyocytes (atrium)	uqcrb
0	1.09286	0.207	0.063	0	cardiomyocytes (atrium)	tmem243a
0	1.09187	0.249	0.119	0	cardiomyocytes (atrium)	smim4
0	1.09117	0.313	0.177	0	cardiomyocytes (atrium)	chchd6b
0	1.08695	0.324	0.168	0	cardiomyocytes (atrium)	eef2l2
0	1.08666	0.27	0.117	0	cardiomyocytes (atrium)	bves
0	1.07462	0.332	0.193	0	cardiomyocytes (atrium)	ndufs8a
0	1.05817	0.991	0.734	0	cardiomyocytes (atrium)	mb
0	1.05082	0.538	0.242	0	cardiomyocytes (atrium)	ndufa4
0	1.03841	0.59	0.391	0	cardiomyocytes (atrium)	CR753876.1
0	1.02959	0.183	0.048	0	cardiomyocytes (atrium)	cplx4c
0	1.00792	0.265	0.097	0	cardiomyocytes (atrium)	ckmt2b
0	1.00726	0.21	0.068	0	cardiomyocytes (atrium)	crip3
0	1.00057	0.781	0.739	0	cardiomyocytes (atrium)	ndufa4l
0	0.993036	0.195	0.063	0	cardiomyocytes (atrium)	nexn
0	0.975086	0.287	0.158	0	cardiomyocytes (atrium)	got2a
0	0.964128	0.184	0.06	0	cardiomyocytes (atrium)	pla1a
0	0.964078	0.185	0.066	0	cardiomyocytes (atrium)	lyrm7
0	0.961906	0.19	0.055	0	cardiomyocytes (atrium)	myom2a
0	0.952549	0.125	0.029	0	cardiomyocytes (atrium)	id4
0	0.952308	0.796	0.369	0	cardiomyocytes (atrium)	CR926459.1
0	0.94973	0.156	0.03	0	cardiomyocytes (atrium)	rbfox1l
0	0.9426	0.237	0.097	0	cardiomyocytes (atrium)	atp1a3b
0	0.935847	0.851	0.815	0	cardiomyocytes (atrium)	fth1a
0	0.930786	0.285	0.132	0	cardiomyocytes (atrium)	csrp3
0	0.910397	0.171	0.057	0	cardiomyocytes (atrium)	si:dkey-184p18.2
0	0.908689	0.162	0.05	0	cardiomyocytes (atrium)	si:ch211-157b11.14
0	0.907805	0.538	0.322	0	cardiomyocytes (atrium)	myl9a
0	0.904851	0.75	0.687	0	cardiomyocytes (atrium)	selenow1
0	0.898062	0.681	0.399	0	cardiomyocytes (atrium)	ppdpfa
0	0.889351	0.18	0.054	0	cardiomyocytes (atrium)	mylk2
0	0.88242	0.354	0.193	0	cardiomyocytes (atrium)	hspb11
0	0.877496	0.142	0.05	0	cardiomyocytes (atrium)	prkag2a
0	0.873354	0.166	0.048	0	cardiomyocytes (atrium)	rnf207b
0	0.867007	0.156	0.047	0	cardiomyocytes (atrium)	apobec2a
0	0.865032	0.133	0.022	0	cardiomyocytes (atrium)	ppp2r3b
0	0.860275	0.165	0.048	0	cardiomyocytes (atrium)	srl
0	0.853986	0.642	0.582	0	cardiomyocytes (atrium)	tpi1b
0	0.853534	0.133	0.028	0	cardiomyocytes (atrium)	cavin1a
0	0.837958	0.127	0.037	0	cardiomyocytes (atrium)	fbxl22
0	0.836759	0.142	0.039	0	cardiomyocytes (atrium)	sorbs2b
0	0.815577	0.143	0.041	0	cardiomyocytes (atrium)	lrrc39
0	0.813694	0.182	0.072	0	cardiomyocytes (atrium)	got1
0	0.781675	0.878	0.904	0	cardiomyocytes (atrium)	pnrc2
0	0.780139	0.308	0.14	0	cardiomyocytes (atrium)	nme2b.2
0	0.72956	0.209	0.084	0	cardiomyocytes (atrium)	hsp90aa1.1
0	0.715245	0.763	0.689	0	cardiomyocytes (atrium)	aldoaa
0	0.709287	0.149	0.054	0	cardiomyocytes (atrium)	pfkmb
0	0.705505	0.144	0.05	0	cardiomyocytes (atrium)	trim55b
0	0.692802	0.127	0.042	0	cardiomyocytes (atrium)	myzap
0	0.679925	0.132	0.041	0	cardiomyocytes (atrium)	mylk3
0	0.506522	0.985	0.983	0	cardiomyocytes (atrium)	eef1a1l1
6.01778e-307	0.888935	0.226	0.108	1.41833e-302	cardiomyocytes (atrium)	adsl
1.87891e-306	1.149	0.264	0.143	4.4284e-302	cardiomyocytes (atrium)	hmgb3a
9.16637e-305	0.948117	0.223	0.108	2.16042e-300	cardiomyocytes (atrium)	eci1
4.26898e-303	1.00065	0.374	0.235	1.00615e-298	cardiomyocytes (atrium)	ttn.2
1.01714e-296	0.920474	0.203	0.093	2.3973e-292	cardiomyocytes (atrium)	pygmb
6.68582e-288	1.08876	0.345	0.224	1.57578e-283	cardiomyocytes (atrium)	ndufs3
4.24327e-286	0.282572	0.758	0.762	1.0001e-281	cardiomyocytes (atrium)	hbba2
2.12391e-283	0.995124	0.45	0.347	5.00584e-279	cardiomyocytes (atrium)	cox5ab
7.54745e-281	1.13501	0.207	0.1	1.77886e-276	cardiomyocytes (atrium)	znf106a
3.86569e-276	1.12582	0.384	0.274	9.11105e-272	cardiomyocytes (atrium)	ndufb6
1.5907e-273	0.642688	0.154	0.061	3.74912e-269	cardiomyocytes (atrium)	xirp1
9.51449e-272	0.991539	0.147	0.059	2.24247e-267	cardiomyocytes (atrium)	zgc:122979
1.50042e-265	0.643371	0.121	0.044	3.53633e-261	cardiomyocytes (atrium)	hsc70
6.74945e-265	1.05239	0.404	0.3	1.59078e-260	cardiomyocytes (atrium)	suclg1
4.06947e-260	1.02715	0.286	0.17	9.59134e-256	cardiomyocytes (atrium)	ndufa7
2.31357e-259	1.04927	0.415	0.315	5.45285e-255	cardiomyocytes (atrium)	sdhc
9.59827e-259	0.969928	0.336	0.213	2.26222e-254	cardiomyocytes (atrium)	sorbs1
1.22489e-258	1.03012	0.339	0.225	2.88695e-254	cardiomyocytes (atrium)	pkig
3.93526e-248	0.973133	0.326	0.212	9.275e-244	cardiomyocytes (atrium)	ndufv2
2.26999e-243	0.855577	0.165	0.074	5.35014e-239	cardiomyocytes (atrium)	nt5c2a
9.54394e-240	1.03854	0.361	0.257	2.24941e-235	cardiomyocytes (atrium)	ndufs6
5.12143e-237	1.08229	0.332	0.224	1.20707e-232	cardiomyocytes (atrium)	si:ch211-260e23.9
2.72889e-236	0.558406	0.104	0.036	6.43173e-232	cardiomyocytes (atrium)	txlnba
9.80338e-236	0.512171	0.125	0.048	2.31056e-231	cardiomyocytes (atrium)	unc45b
4.6679e-233	0.575133	0.101	0.035	1.10018e-228	cardiomyocytes (atrium)	si:ch73-288o11.5
1.35572e-230	0.993604	0.454	0.38	3.19529e-226	cardiomyocytes (atrium)	ndufa1
3.14368e-226	0.564028	0.124	0.048	7.40934e-222	cardiomyocytes (atrium)	slc8a1a
2.04489e-225	0.901275	0.2	0.104	4.81961e-221	cardiomyocytes (atrium)	stard7
2.31727e-225	0.921694	0.224	0.124	5.46158e-221	cardiomyocytes (atrium)	hsd17b10
2.80218e-224	0.56265	0.11	0.041	6.60446e-220	cardiomyocytes (atrium)	sh3bgr
1.34283e-223	1.02731	0.34	0.235	3.16491e-219	cardiomyocytes (atrium)	cs
3.21208e-223	0.96943	0.324	0.215	7.57054e-219	cardiomyocytes (atrium)	NDUFC1
9.72834e-223	0.980349	0.392	0.293	2.29287e-218	cardiomyocytes (atrium)	ndufa3
1.63262e-221	1.08218	0.132	0.057	3.84792e-217	cardiomyocytes (atrium)	map7d1a
5.77269e-221	0.686004	0.119	0.047	1.36056e-216	cardiomyocytes (atrium)	usp13
8.68759e-219	0.697316	0.119	0.047	2.04758e-214	cardiomyocytes (atrium)	pip5k1bb
1.55014e-215	0.604999	0.128	0.052	3.65352e-211	cardiomyocytes (atrium)	mlip
8.89057e-215	0.900097	0.233	0.133	2.09542e-210	cardiomyocytes (atrium)	hadh
4.10307e-214	1.05792	0.302	0.202	9.67053e-210	cardiomyocytes (atrium)	glrx5
6.07438e-211	0.520351	0.734	0.808	1.43167e-206	cardiomyocytes (atrium)	rps27.2
6.42986e-211	0.489649	0.754	0.798	1.51545e-206	cardiomyocytes (atrium)	ppiab
6.92961e-210	0.854755	0.225	0.127	1.63324e-205	cardiomyocytes (atrium)	slc25a11
6.4866e-209	0.92032	0.123	0.05	1.52883e-204	cardiomyocytes (atrium)	acta1a
8.14079e-209	1.05635	0.292	0.19	1.9187e-204	cardiomyocytes (atrium)	tspo
8.18431e-209	1.00449	0.354	0.259	1.92896e-204	cardiomyocytes (atrium)	ndufab1a
6.7696e-208	0.910277	0.259	0.159	1.59553e-203	cardiomyocytes (atrium)	pdhb
5.74417e-207	0.828506	0.173	0.087	1.35384e-202	cardiomyocytes (atrium)	mrps34
3.06323e-206	0.995001	0.449	0.384	7.21972e-202	cardiomyocytes (atrium)	atp5mea
3.92555e-205	0.805029	0.157	0.075	9.25213e-201	cardiomyocytes (atrium)	desi1a
2.52671e-204	0.805561	0.314	0.204	5.9552e-200	cardiomyocytes (atrium)	gamt
2.1183e-194	0.599797	0.185	0.093	4.99262e-190	cardiomyocytes (atrium)	casq2
3.33779e-191	0.655285	0.12	0.051	7.86685e-187	cardiomyocytes (atrium)	si:dkey-20d21.12
3.64318e-189	0.644075	0.112	0.045	8.5866e-185	cardiomyocytes (atrium)	ctrb1
6.25099e-187	0.52309	0.104	0.041	1.4733e-182	cardiomyocytes (atrium)	usp28
2.49323e-183	0.568556	0.124	0.053	5.8763e-179	cardiomyocytes (atrium)	myom1b
6.28399e-183	0.970644	0.265	0.174	1.48107e-178	cardiomyocytes (atrium)	ndufa9a
3.70935e-179	0.948648	0.257	0.166	8.74257e-175	cardiomyocytes (atrium)	txn2
5.03053e-178	0.959323	0.371	0.292	1.18565e-173	cardiomyocytes (atrium)	ndufs7
1.16474e-176	1.00508	0.3	0.213	2.74518e-172	cardiomyocytes (atrium)	dldh
2.03429e-173	0.718049	0.444	0.363	4.79462e-169	cardiomyocytes (atrium)	cox6b1
3.42156e-172	0.63547	0.122	0.055	8.06427e-168	cardiomyocytes (atrium)	cfl2
1.29488e-169	0.98888	0.314	0.229	3.0519e-165	cardiomyocytes (atrium)	gstk1
5.29496e-166	0.730009	0.154	0.078	1.24797e-161	cardiomyocytes (atrium)	apooa
2.88672e-164	0.660781	0.637	0.714	6.8037e-160	cardiomyocytes (atrium)	romo1
4.48546e-164	0.537838	0.139	0.066	1.05718e-159	cardiomyocytes (atrium)	ppp1r14c
1.5298e-163	0.291602	0.963	0.979	3.60559e-159	cardiomyocytes (atrium)	rplp2
1.4645e-162	0.817589	0.178	0.099	3.45167e-158	cardiomyocytes (atrium)	acat1
3.66304e-159	0.660454	0.163	0.085	8.63341e-155	cardiomyocytes (atrium)	trdn
4.07487e-158	0.961827	0.366	0.297	9.60407e-154	cardiomyocytes (atrium)	sdhb
9.37751e-158	0.923242	0.248	0.165	2.21019e-153	cardiomyocytes (atrium)	uqcc2
2.29525e-153	0.949347	0.257	0.175	5.40966e-149	cardiomyocytes (atrium)	echs1
1.119e-152	0.932107	0.387	0.325	2.63737e-148	cardiomyocytes (atrium)	ndufb2
1.62112e-148	0.256694	0.587	0.574	3.82082e-144	cardiomyocytes (atrium)	hbaa2
1.54551e-147	0.568957	0.118	0.055	3.64262e-143	cardiomyocytes (atrium)	pcbp4
4.04433e-145	0.955138	0.25	0.171	9.53209e-141	cardiomyocytes (atrium)	mtch2
1.14771e-143	1.00586	0.251	0.175	2.70503e-139	cardiomyocytes (atrium)	rnf7
1.24544e-142	0.921048	0.324	0.249	2.93539e-138	cardiomyocytes (atrium)	ndufa11
2.24164e-142	0.985485	0.342	0.275	5.28332e-138	cardiomyocytes (atrium)	tuba1c.1
1.04321e-141	1.037	0.342	0.279	2.45874e-137	cardiomyocytes (atrium)	sub1b
5.66695e-140	0.966052	0.283	0.206	1.33564e-135	cardiomyocytes (atrium)	fkbp1b
3.34075e-138	0.500709	0.249	0.155	7.87382e-134	cardiomyocytes (atrium)	si:dkey-164f24.2
1.04139e-134	0.794705	0.192	0.118	2.45446e-130	cardiomyocytes (atrium)	acaa2
3.78607e-130	0.90336	0.298	0.226	8.92339e-126	cardiomyocytes (atrium)	ndufs4
2.66188e-129	0.303895	0.867	0.924	6.27378e-125	cardiomyocytes (atrium)	zgc:114188
2.93583e-127	0.748867	0.183	0.111	6.91945e-123	cardiomyocytes (atrium)	dnajb6b
6.12187e-125	0.796723	0.216	0.142	1.44286e-120	cardiomyocytes (atrium)	dlat
5.33473e-123	0.904604	0.361	0.301	1.25734e-118	cardiomyocytes (atrium)	stau2
6.8291e-123	0.880474	0.266	0.195	1.60955e-118	cardiomyocytes (atrium)	uqcrc2b
1.50973e-122	0.849025	0.249	0.177	3.55828e-118	cardiomyocytes (atrium)	ndufa10
9.70402e-122	0.796628	0.105	0.05	2.28714e-117	cardiomyocytes (atrium)	actc1a.1
3.59302e-119	0.772037	0.196	0.126	8.46839e-115	cardiomyocytes (atrium)	coq9
5.94308e-119	0.893717	0.317	0.256	1.40072e-114	cardiomyocytes (atrium)	prdx3
2.60503e-117	0.911403	0.265	0.194	6.1398e-113	cardiomyocytes (atrium)	rtn1a
4.01233e-117	0.676993	0.146	0.083	9.45665e-113	cardiomyocytes (atrium)	ndufaf1
2.59675e-114	0.821563	0.227	0.158	6.12028e-110	cardiomyocytes (atrium)	uqcrc2a
3.52016e-112	0.649057	0.143	0.081	8.29667e-108	cardiomyocytes (atrium)	zgc:112356
1.63305e-110	0.728987	0.176	0.111	3.84893e-106	cardiomyocytes (atrium)	idh3b
1.67137e-110	0.898976	0.274	0.21	3.93926e-106	cardiomyocytes (atrium)	sdhdb
3.49426e-106	0.81894	0.231	0.165	8.23563e-102	cardiomyocytes (atrium)	ndufv1
4.97865e-103	0.782162	0.185	0.122	1.17342e-98	cardiomyocytes (atrium)	si:ch211-162e15.3
1.13612e-102	0.586536	0.119	0.065	2.67773e-98	cardiomyocytes (atrium)	slc25a12
2.64545e-102	0.887423	0.244	0.181	6.23507e-98	cardiomyocytes (atrium)	mrpl57
3.44134e-102	0.910556	0.304	0.249	8.11089e-98	cardiomyocytes (atrium)	c1qbp
7.96764e-99	0.61794	0.138	0.08	1.87789e-94	cardiomyocytes (atrium)	pigbos1
2.05171e-96	0.281737	0.882	0.921	4.83568e-92	cardiomyocytes (atrium)	rpl3
3.47592e-96	0.510309	0.114	0.062	8.19239e-92	cardiomyocytes (atrium)	pdk4
1.73627e-90	0.642992	0.128	0.076	4.09221e-86	cardiomyocytes (atrium)	ahcyl2
6.7319e-90	0.347289	0.183	0.114	1.58664e-85	cardiomyocytes (atrium)	hspb6
1.41413e-88	0.631838	0.145	0.09	3.33295e-84	cardiomyocytes (atrium)	sucla2
3.88464e-87	0.76372	0.203	0.142	9.15572e-83	cardiomyocytes (atrium)	slmapa
1.54841e-86	0.31009	0.253	0.178	3.64944e-82	cardiomyocytes (atrium)	si:ch211-131k2.3
5.66328e-86	0.887452	0.341	0.302	1.33478e-81	cardiomyocytes (atrium)	pabpc1b
9.87009e-84	0.597901	0.136	0.083	2.32628e-79	cardiomyocytes (atrium)	hadhaa
1.39018e-82	0.265805	0.848	0.91	3.27653e-78	cardiomyocytes (atrium)	sec61g
3.57748e-82	0.65973	0.145	0.092	8.43177e-78	cardiomyocytes (atrium)	si:ch73-147o17.1
3.65864e-82	0.652739	0.421	0.392	8.62305e-78	cardiomyocytes (atrium)	eno1a
4.59243e-81	0.798283	0.214	0.16	1.08239e-76	cardiomyocytes (atrium)	hmgb3b
7.93952e-81	0.833242	0.285	0.237	1.87127e-76	cardiomyocytes (atrium)	mrps36
7.24969e-79	0.340471	0.509	0.445	1.70868e-74	cardiomyocytes (atrium)	lgals2a
3.50861e-77	0.536248	0.118	0.07	8.26944e-73	cardiomyocytes (atrium)	si:ch211-235e9.8
5.48e-75	0.549278	0.111	0.065	1.29158e-70	cardiomyocytes (atrium)	mmadhc
2.66491e-73	0.486599	0.103	0.059	6.28094e-69	cardiomyocytes (atrium)	acads
3.31605e-73	0.593624	0.131	0.082	7.8156e-69	cardiomyocytes (atrium)	chchd7
1.27268e-72	0.636304	0.153	0.1	2.99957e-68	cardiomyocytes (atrium)	CU914776.1
4.57836e-71	0.682432	0.154	0.104	1.07907e-66	cardiomyocytes (atrium)	timm8a
5.81323e-71	0.804991	0.2	0.15	1.37012e-66	cardiomyocytes (atrium)	park7
1.55829e-70	0.600327	0.134	0.086	3.67273e-66	cardiomyocytes (atrium)	msi2b
3.67653e-70	0.797323	0.214	0.164	8.6652e-66	cardiomyocytes (atrium)	got2b
2.36558e-69	0.709004	0.164	0.115	5.57543e-65	cardiomyocytes (atrium)	acadl
4.44247e-68	0.545795	0.103	0.061	1.04705e-63	cardiomyocytes (atrium)	bckdha
2.03722e-67	0.701033	0.176	0.127	4.80153e-63	cardiomyocytes (atrium)	ppifb
2.74465e-67	0.255627	0.176	0.293	6.46886e-63	cardiomyocytes (atrium)	lsm12b
2.84557e-67	0.706712	0.164	0.115	6.70672e-63	cardiomyocytes (atrium)	phb2b
2.39194e-66	0.70182	0.164	0.116	5.63756e-62	cardiomyocytes (atrium)	hibadhb
7.57536e-66	0.737059	0.247	0.198	1.78544e-61	cardiomyocytes (atrium)	cox14
3.13054e-65	0.274909	0.166	0.275	7.37837e-61	cardiomyocytes (atrium)	mycbp
7.68881e-65	0.79023	0.295	0.256	1.81218e-60	cardiomyocytes (atrium)	alas1
1.27784e-61	0.330739	0.209	0.336	3.01175e-57	cardiomyocytes (atrium)	tbca
1.33937e-60	0.762276	0.217	0.172	3.15675e-56	cardiomyocytes (atrium)	ndufs2
4.41685e-60	0.768796	0.229	0.186	1.04101e-55	cardiomyocytes (atrium)	si:dkey-78l4.14
2.94321e-59	0.704379	0.199	0.151	6.93684e-55	cardiomyocytes (atrium)	rbm24a
4.7431e-59	0.761775	0.212	0.167	1.1179e-54	cardiomyocytes (atrium)	aco2
7.30023e-59	0.811045	0.397	0.409	1.72059e-54	cardiomyocytes (atrium)	tomm5
4.08054e-57	0.50743	0.615	0.722	9.61744e-53	cardiomyocytes (atrium)	mibp2
8.44544e-57	0.591484	0.125	0.084	1.99051e-52	cardiomyocytes (atrium)	mrpl17
1.93483e-56	0.503649	0.115	0.074	4.5602e-52	cardiomyocytes (atrium)	aifm1
3.28137e-56	0.666586	0.138	0.096	7.73385e-52	cardiomyocytes (atrium)	bckdhb
3.99665e-56	0.835912	0.254	0.215	9.4197e-52	cardiomyocytes (atrium)	mgst3a
2.57001e-54	0.830245	0.303	0.28	6.05725e-50	cardiomyocytes (atrium)	ndufc2
5.85029e-54	0.285619	0.256	0.396	1.37885e-49	cardiomyocytes (atrium)	rbx1
2.16069e-52	0.76238	0.215	0.175	5.09252e-48	cardiomyocytes (atrium)	mpc2
3.04153e-51	0.65719	0.164	0.122	7.16858e-47	cardiomyocytes (atrium)	mrpl28
3.97409e-51	0.745198	0.228	0.188	9.36653e-47	cardiomyocytes (atrium)	ndufv3
3.49867e-50	0.286818	0.225	0.345	8.24602e-46	cardiomyocytes (atrium)	pomp
4.79464e-50	0.691757	0.156	0.115	1.13005e-45	cardiomyocytes (atrium)	fundc1
9.89763e-50	0.469558	0.11	0.072	2.33277e-45	cardiomyocytes (atrium)	zgc:56235
1.27734e-49	0.284753	0.165	0.26	3.01056e-45	cardiomyocytes (atrium)	mvp
3.05861e-49	0.682589	0.165	0.125	7.20883e-45	cardiomyocytes (atrium)	idh3a
5.24954e-49	0.715231	0.171	0.131	1.23726e-44	cardiomyocytes (atrium)	mrpl54
2.26478e-48	0.689939	0.193	0.153	5.33785e-44	cardiomyocytes (atrium)	pam16
9.44813e-48	0.305985	0.183	0.285	2.22683e-43	cardiomyocytes (atrium)	pabpn1
3.86925e-47	0.257653	0.136	0.218	9.11945e-43	cardiomyocytes (atrium)	ube2d1b
1.3589e-45	0.26392	0.775	0.889	3.2028e-41	cardiomyocytes (atrium)	rpl14
1.57735e-45	0.639397	0.178	0.137	3.71766e-41	cardiomyocytes (atrium)	NDUFB1
5.98046e-45	0.270104	0.125	0.201	1.40953e-40	cardiomyocytes (atrium)	polr2l
7.0824e-45	0.5178	0.111	0.076	1.66925e-40	cardiomyocytes (atrium)	pdhx
1.08858e-44	0.592008	0.109	0.074	2.56567e-40	cardiomyocytes (atrium)	dusp22b
1.21928e-44	0.576351	0.147	0.108	2.87371e-40	cardiomyocytes (atrium)	smim8
1.72302e-44	0.376985	0.204	0.312	4.06099e-40	cardiomyocytes (atrium)	eif4ebp2
1.13973e-43	0.656215	0.164	0.126	2.68623e-39	cardiomyocytes (atrium)	gadd45gip1
1.18648e-43	0.777461	0.28	0.258	2.79641e-39	cardiomyocytes (atrium)	fam162a
3.18564e-43	0.516038	0.106	0.072	7.50823e-39	cardiomyocytes (atrium)	mccc2
4.13279e-43	0.695833	0.224	0.189	9.74058e-39	cardiomyocytes (atrium)	coq10b
5.5501e-43	0.310137	0.217	0.33	1.3081e-38	cardiomyocytes (atrium)	eif3ba
1.25181e-42	0.255181	0.147	0.229	2.9504e-38	cardiomyocytes (atrium)	si:ch211-160e1.5
2.24995e-42	0.341894	0.27	0.41	5.30291e-38	cardiomyocytes (atrium)	gnb1b
3.90329e-42	0.707914	0.167	0.131	9.19967e-38	cardiomyocytes (atrium)	si:ch211-39k3.2
1.36953e-41	0.331391	0.201	0.304	3.22784e-37	cardiomyocytes (atrium)	mtpn
2.8544e-41	0.586488	0.123	0.087	6.72753e-37	cardiomyocytes (atrium)	mrpl52
8.55205e-41	0.650261	0.159	0.124	2.01563e-36	cardiomyocytes (atrium)	mrpl18
2.69363e-40	0.747326	0.267	0.243	6.34862e-36	cardiomyocytes (atrium)	etfb
8.51955e-40	0.352069	0.123	0.194	2.00797e-35	cardiomyocytes (atrium)	fam133b
2.06452e-39	0.51376	0.11	0.076	4.86586e-35	cardiomyocytes (atrium)	si:ch211-85n16.3
1.26141e-38	0.360069	0.206	0.309	2.97302e-34	cardiomyocytes (atrium)	paip2b
1.26214e-38	0.274074	0.114	0.181	2.97474e-34	cardiomyocytes (atrium)	anapc16
4.08113e-38	0.647189	0.172	0.138	9.61883e-34	cardiomyocytes (atrium)	timm8b
1.54044e-37	0.696642	0.222	0.191	3.63067e-33	cardiomyocytes (atrium)	HADHB
4.51156e-37	0.268374	0.129	0.199	1.06333e-32	cardiomyocytes (atrium)	lsm5
1.20434e-36	0.299223	0.131	0.202	2.83851e-32	cardiomyocytes (atrium)	znf706
1.68009e-36	0.51778	0.122	0.089	3.95981e-32	cardiomyocytes (atrium)	mrpl35
2.09947e-36	0.696754	0.156	0.123	4.94825e-32	cardiomyocytes (atrium)	ivd
3.93973e-36	0.261086	0.161	0.238	9.28555e-32	cardiomyocytes (atrium)	zbtb4
3.97838e-36	0.279062	0.093	0.15	9.37665e-32	cardiomyocytes (atrium)	eny2
2.84035e-35	0.298358	0.676	0.79	6.69442e-31	cardiomyocytes (atrium)	rpl5a
3.175e-35	0.380325	0.182	0.271	7.48316e-31	cardiomyocytes (atrium)	elob.1
2.26495e-33	0.307765	0.117	0.18	5.33826e-29	cardiomyocytes (atrium)	polr2d
3.80123e-33	0.490494	0.102	0.073	8.95911e-29	cardiomyocytes (atrium)	timm10
4.19893e-33	0.521409	0.12	0.089	9.89647e-29	cardiomyocytes (atrium)	bola3
4.44534e-33	0.323974	0.153	0.229	1.04772e-28	cardiomyocytes (atrium)	polr2f
4.63031e-33	0.752291	0.292	0.278	1.09132e-28	cardiomyocytes (atrium)	ddx6
9.61963e-33	0.676347	0.172	0.141	2.26725e-28	cardiomyocytes (atrium)	mrps33
1.07114e-32	0.81821	0.268	0.254	2.52456e-28	cardiomyocytes (atrium)	mrpl33
7.73381e-32	0.323944	0.119	0.182	1.82278e-27	cardiomyocytes (atrium)	dpy30
9.09146e-31	0.568565	0.134	0.104	2.14277e-26	cardiomyocytes (atrium)	ndufaf3
1.20413e-30	0.365796	0.167	0.246	2.83802e-26	cardiomyocytes (atrium)	pbdc1
1.10117e-29	0.286418	0.264	0.378	2.59534e-25	cardiomyocytes (atrium)	prdx5
1.99327e-29	0.446511	0.1	0.073	4.69794e-25	cardiomyocytes (atrium)	cox20
2.19422e-29	0.411128	0.269	0.392	5.17155e-25	cardiomyocytes (atrium)	vamp3
5.35742e-29	0.408605	0.193	0.281	1.26269e-24	cardiomyocytes (atrium)	hsbp1b
4.78062e-28	0.58259	0.125	0.097	1.12674e-23	cardiomyocytes (atrium)	dnajc15
1.69269e-27	0.375179	0.231	0.328	3.9895e-23	cardiomyocytes (atrium)	sub1a
2.45218e-27	0.289655	0.139	0.202	5.77954e-23	cardiomyocytes (atrium)	kars
2.59834e-27	0.38567	0.178	0.257	6.12402e-23	cardiomyocytes (atrium)	hypk
2.85921e-27	0.399941	0.171	0.248	6.73887e-23	cardiomyocytes (atrium)	lsm4
3.06131e-27	0.276716	0.11	0.165	7.21519e-23	cardiomyocytes (atrium)	psmc5
2.14134e-26	0.64536	0.18	0.156	5.04693e-22	cardiomyocytes (atrium)	mrps14
2.3099e-26	0.59078	0.158	0.131	5.44419e-22	cardiomyocytes (atrium)	si:dkey-88p24.11
2.33214e-26	0.570961	0.132	0.105	5.49663e-22	cardiomyocytes (atrium)	mrpl14
4.73834e-26	0.689146	0.225	0.207	1.11678e-21	cardiomyocytes (atrium)	higd2a
9.981e-26	0.496861	0.106	0.081	2.35242e-21	cardiomyocytes (atrium)	mrps7
1.31388e-25	0.633771	0.167	0.142	3.09668e-21	cardiomyocytes (atrium)	mrpl12
2.70216e-25	0.305004	0.113	0.167	6.36871e-21	cardiomyocytes (atrium)	nedd8
1.07953e-24	0.559085	0.127	0.101	2.54433e-20	cardiomyocytes (atrium)	mrpl47
2.22242e-24	0.36543	0.237	0.335	5.23801e-20	cardiomyocytes (atrium)	eif2s2
2.86271e-24	0.353715	0.317	0.452	6.74711e-20	cardiomyocytes (atrium)	eif3g
3.15075e-24	0.342557	0.258	0.366	7.42599e-20	cardiomyocytes (atrium)	cct5
3.98663e-24	0.688147	0.188	0.166	9.3961e-20	cardiomyocytes (atrium)	mrpl32
6.96868e-24	0.559704	0.126	0.101	1.64245e-19	cardiomyocytes (atrium)	zgc:85777
8.56639e-24	0.74174	0.234	0.221	2.01901e-19	cardiomyocytes (atrium)	dlst
1.33552e-23	0.64579	0.158	0.134	3.14768e-19	cardiomyocytes (atrium)	spag7
1.47236e-23	0.284943	0.109	0.159	3.4702e-19	cardiomyocytes (atrium)	ube2a
1.93636e-23	0.588764	0.15	0.125	4.56381e-19	cardiomyocytes (atrium)	si:dkey-17e16.10
3.25575e-23	0.447289	0.219	0.312	7.67347e-19	cardiomyocytes (atrium)	cct8
5.96245e-23	0.501426	0.113	0.088	1.40529e-18	cardiomyocytes (atrium)	isca2
6.36115e-23	0.690851	0.386	0.425	1.49926e-18	cardiomyocytes (atrium)	gstr
7.02686e-23	0.68441	0.428	0.495	1.65616e-18	cardiomyocytes (atrium)	hmgn6
1.10943e-22	0.499713	0.116	0.091	2.61481e-18	cardiomyocytes (atrium)	cmc2
2.25319e-22	0.578864	0.319	0.316	5.31053e-18	cardiomyocytes (atrium)	clic4
2.62555e-22	0.49602	0.11	0.086	6.18816e-18	cardiomyocytes (atrium)	zgc:112056
1.17409e-21	0.710827	0.26	0.255	2.76722e-17	cardiomyocytes (atrium)	tomm7
1.48079e-21	0.82325	0.154	0.132	3.49007e-17	cardiomyocytes (atrium)	mid1ip1l
2.5661e-20	0.381243	0.179	0.248	6.04804e-16	cardiomyocytes (atrium)	lsm7
4.39226e-20	0.26399	0.089	0.129	1.03521e-15	cardiomyocytes (atrium)	cops7a
6.77672e-20	0.551586	0.139	0.117	1.5972e-15	cardiomyocytes (atrium)	timm23a
7.11949e-20	0.502449	0.117	0.095	1.67799e-15	cardiomyocytes (atrium)	fam210aa
7.25906e-20	0.419611	0.256	0.357	1.71089e-15	cardiomyocytes (atrium)	ywhae1
8.27875e-20	0.614044	0.159	0.138	1.95122e-15	cardiomyocytes (atrium)	dub
8.69127e-20	0.355801	0.188	0.258	2.04845e-15	cardiomyocytes (atrium)	hist2h2l
1.17941e-19	0.386755	0.233	0.323	2.77976e-15	cardiomyocytes (atrium)	capza1b
2.4504e-19	0.406015	0.111	0.088	5.77536e-15	cardiomyocytes (atrium)	rem1
8.97554e-19	0.804977	0.169	0.153	2.11544e-14	cardiomyocytes (atrium)	atp6v1e1a
1.44006e-18	0.484275	0.116	0.095	3.39407e-14	cardiomyocytes (atrium)	zgc:171480
1.67269e-18	0.401687	0.117	0.165	3.94236e-14	cardiomyocytes (atrium)	trappc1
2.43764e-18	0.547363	0.148	0.127	5.74528e-14	cardiomyocytes (atrium)	cmc1
5.24422e-18	0.521223	0.128	0.107	1.23601e-13	cardiomyocytes (atrium)	mrps16
6.71051e-18	0.548962	0.156	0.134	1.5816e-13	cardiomyocytes (atrium)	rrad
8.79017e-18	0.671237	0.186	0.17	2.07176e-13	cardiomyocytes (atrium)	rnasekb
9.7168e-18	0.461217	0.11	0.089	2.29015e-13	cardiomyocytes (atrium)	mrps35
1.1094e-17	0.297047	0.094	0.133	2.61474e-13	cardiomyocytes (atrium)	purba
2.10246e-17	0.341537	0.125	0.173	4.95528e-13	cardiomyocytes (atrium)	calm2a
4.09946e-17	0.32964	0.103	0.144	9.66201e-13	cardiomyocytes (atrium)	irf2bp2b
1.03167e-16	0.483035	0.122	0.102	2.43155e-12	cardiomyocytes (atrium)	synm
1.21191e-16	0.494285	0.129	0.11	2.85636e-12	cardiomyocytes (atrium)	mrpl20
1.84176e-16	0.43049	0.103	0.083	4.34085e-12	cardiomyocytes (atrium)	mrps26
1.92026e-16	0.329153	0.104	0.144	4.52587e-12	cardiomyocytes (atrium)	stau1
3.79517e-16	0.449485	0.477	0.545	8.94483e-12	cardiomyocytes (atrium)	ppdpfb
1.02439e-15	0.468918	0.206	0.279	2.4144e-11	cardiomyocytes (atrium)	sumo3a
1.78296e-15	0.504415	0.101	0.083	4.20226e-11	cardiomyocytes (atrium)	tbc1d16
2.01256e-15	0.414402	0.103	0.084	4.74341e-11	cardiomyocytes (atrium)	eci2
2.04974e-15	0.548115	0.123	0.105	4.83104e-11	cardiomyocytes (atrium)	mapkapk3
2.24247e-15	0.499727	0.117	0.098	5.28528e-11	cardiomyocytes (atrium)	msrb3
4.58828e-15	0.539006	0.108	0.09	1.08141e-10	cardiomyocytes (atrium)	gsta.1.1
8.90725e-15	0.462929	0.184	0.248	2.09935e-10	cardiomyocytes (atrium)	ddt
1.1294e-14	0.481653	0.119	0.101	2.66188e-10	cardiomyocytes (atrium)	mrps24
1.47381e-14	0.329831	0.278	0.368	3.47363e-10	cardiomyocytes (atrium)	eif4ebp1
1.52828e-14	0.51351	0.115	0.097	3.60201e-10	cardiomyocytes (atrium)	uqcc1
5.38032e-14	0.328105	0.128	0.172	1.26809e-09	cardiomyocytes (atrium)	denr
9.26812e-14	0.458192	0.3	0.409	2.1844e-09	cardiomyocytes (atrium)	hmgn7
1.6758e-13	0.499278	0.126	0.109	3.94968e-09	cardiomyocytes (atrium)	mrps21
2.17938e-13	0.406193	0.269	0.361	5.13658e-09	cardiomyocytes (atrium)	hint1
2.85878e-13	0.317781	0.105	0.142	6.73786e-09	cardiomyocytes (atrium)	serpinb1l3
3.25887e-13	0.462395	0.109	0.092	7.68083e-09	cardiomyocytes (atrium)	mtx2
3.51716e-13	0.414296	0.301	0.407	8.28959e-09	cardiomyocytes (atrium)	tma7
4.19445e-13	0.443158	0.196	0.262	9.88589e-09	cardiomyocytes (atrium)	ube2e3
4.95039e-13	0.769837	0.274	0.289	1.16676e-08	cardiomyocytes (atrium)	pcbp2
1.03407e-12	0.258994	0.115	0.152	2.4372e-08	cardiomyocytes (atrium)	cish
2.01119e-12	0.359385	0.17	0.224	4.74018e-08	cardiomyocytes (atrium)	blcap
3.06171e-12	0.61915	0.181	0.172	7.21614e-08	cardiomyocytes (atrium)	slirp
9.76299e-12	0.292199	0.082	0.111	2.30104e-07	cardiomyocytes (atrium)	kmt5aa
1.00147e-11	0.651748	0.228	0.227	2.36035e-07	cardiomyocytes (atrium)	si:dkey-188i13.11
1.12344e-11	0.457559	0.231	0.305	2.64782e-07	cardiomyocytes (atrium)	aldocb
1.18633e-11	0.670934	0.382	0.447	2.79605e-07	cardiomyocytes (atrium)	eif4a1b
5.03099e-11	0.396034	0.155	0.202	1.18575e-06	cardiomyocytes (atrium)	lsm6
5.46096e-11	0.280963	0.117	0.152	1.28709e-06	cardiomyocytes (atrium)	lrrfip1a
6.41092e-11	0.275548	0.078	0.105	1.51099e-06	cardiomyocytes (atrium)	dohh
7.15554e-11	0.607954	0.169	0.159	1.68649e-06	cardiomyocytes (atrium)	nt5c3a
8.19445e-11	0.499579	0.132	0.118	1.93135e-06	cardiomyocytes (atrium)	nfu1
1.00835e-10	0.257317	0.075	0.101	2.37657e-06	cardiomyocytes (atrium)	aldh2.1
1.17849e-10	0.473858	0.27	0.363	2.77759e-06	cardiomyocytes (atrium)	tomm20b
1.50092e-10	0.417698	0.169	0.219	3.53752e-06	cardiomyocytes (atrium)	ost4
1.73871e-10	0.474644	0.115	0.1	4.09797e-06	cardiomyocytes (atrium)	palld
2.26635e-10	0.393076	0.274	0.359	5.34156e-06	cardiomyocytes (atrium)	pgam1a
9.61947e-10	0.451071	0.101	0.087	2.26721e-05	cardiomyocytes (atrium)	hint2
2.47612e-09	0.444064	0.103	0.091	5.83598e-05	cardiomyocytes (atrium)	immt
2.83262e-09	0.370065	0.102	0.132	6.67619e-05	cardiomyocytes (atrium)	acp1
6.362e-09	0.30649	0.373	0.495	0.000149946	cardiomyocytes (atrium)	prdx2
1.14143e-08	0.260773	0.081	0.105	0.000269023	cardiomyocytes (atrium)	pcmt
1.28315e-08	0.77585	0.274	0.298	0.000302426	cardiomyocytes (atrium)	ctnnb1
1.37424e-08	0.318617	0.091	0.117	0.000323895	cardiomyocytes (atrium)	srp19
1.75993e-08	0.490882	0.191	0.245	0.000414798	cardiomyocytes (atrium)	eif3jb
1.93065e-08	0.423684	0.111	0.098	0.000455035	cardiomyocytes (atrium)	sdhaf4
3.12119e-08	0.556681	0.323	0.358	0.000735633	cardiomyocytes (atrium)	pgk1
3.31232e-08	0.381785	0.16	0.202	0.000780682	cardiomyocytes (atrium)	tomm6
4.04758e-08	0.351113	0.132	0.167	0.000953974	cardiomyocytes (atrium)	tufm
4.06982e-08	0.538791	0.179	0.174	0.000959215	cardiomyocytes (atrium)	mrpl34
4.92186e-08	0.625876	0.174	0.17	0.00116003	cardiomyocytes (atrium)	mrpl36
6.50852e-08	0.563575	0.198	0.198	0.00153399	cardiomyocytes (atrium)	etfa
6.99132e-08	0.296392	0.08	0.103	0.00164779	cardiomyocytes (atrium)	dnajc19
8.76963e-08	0.338681	0.1	0.128	0.00206691	cardiomyocytes (atrium)	zgc:65873
9.62866e-08	0.275118	0.078	0.101	0.00226938	cardiomyocytes (atrium)	glrx3
1.31401e-07	0.518851	0.342	0.46	0.003097	cardiomyocytes (atrium)	oaz1b
2.61906e-07	0.386136	0.138	0.173	0.00617287	cardiomyocytes (atrium)	CDPF1
3.23761e-07	0.274346	0.08	0.102	0.00763073	cardiomyocytes (atrium)	cops2
3.94096e-07	0.434203	0.121	0.152	0.00928845	cardiomyocytes (atrium)	gtf2h5
4.66155e-07	0.545354	0.156	0.15	0.0109868	cardiomyocytes (atrium)	hmgn3
6.8972e-07	0.489613	0.131	0.123	0.016256	cardiomyocytes (atrium)	tmem126a
1.00191e-06	0.446483	0.109	0.099	0.023614	cardiomyocytes (atrium)	mrps25
1.214e-06	0.338305	0.436	0.496	0.0286127	cardiomyocytes (atrium)	hspe1
1.3216e-06	0.495615	0.27	0.352	0.0311488	cardiomyocytes (atrium)	sem1
1.48689e-06	0.3386	0.088	0.111	0.0350446	cardiomyocytes (atrium)	hacd2
1.87516e-06	0.483934	0.123	0.115	0.0441957	cardiomyocytes (atrium)	TST
2.36777e-06	0.561339	0.379	0.432	0.0558059	cardiomyocytes (atrium)	gstm.1
2.81448e-06	0.439092	0.156	0.194	0.0663345	cardiomyocytes (atrium)	rwdd1
3.71319e-06	0.36037	0.131	0.162	0.0875161	cardiomyocytes (atrium)	ube2d2l
4.67988e-06	0.346457	0.098	0.122	0.1103	cardiomyocytes (atrium)	vapal
7.15497e-06	0.340051	0.084	0.105	0.168635	cardiomyocytes (atrium)	leo1
8.17341e-06	0.310985	0.162	0.196	0.192639	cardiomyocytes (atrium)	usp2a
1.35962e-05	0.388142	0.107	0.099	0.320449	cardiomyocytes (atrium)	hccsb
1.55441e-05	0.652046	0.222	0.236	0.366359	cardiomyocytes (atrium)	sap30l
2.48455e-05	0.32027	0.083	0.102	0.585585	cardiomyocytes (atrium)	eif4eb
3.66506e-05	0.354911	0.1	0.122	0.863818	cardiomyocytes (atrium)	tmem256
3.91299e-05	0.424073	0.133	0.163	0.922252	cardiomyocytes (atrium)	aimp1
4.53438e-05	0.579665	0.159	0.158	1	cardiomyocytes (atrium)	smim13
5.06492e-05	0.514762	0.163	0.201	1	cardiomyocytes (atrium)	glud1b
5.46174e-05	0.469512	0.384	0.439	1	cardiomyocytes (atrium)	fxyd1
9.73842e-05	0.471888	0.271	0.346	1	cardiomyocytes (atrium)	gpx4b
0.000163231	0.322586	0.561	0.708	1	cardiomyocytes (atrium)	eif3f
0.000170481	0.491463	0.21	0.258	1	cardiomyocytes (atrium)	si:ch211-286b5.5
0.000170747	0.558915	0.185	0.191	1	cardiomyocytes (atrium)	timm17a
0.000203144	0.304558	0.084	0.102	1	cardiomyocytes (atrium)	march5l
0.000239591	0.640294	0.438	0.496	1	cardiomyocytes (atrium)	zgc:158463
0.000303667	0.460832	0.101	0.096	1	cardiomyocytes (atrium)	cited4a
0.000342338	0.423256	0.146	0.177	1	cardiomyocytes (atrium)	fdx1
0.000436155	0.471011	0.137	0.166	1	cardiomyocytes (atrium)	taf13
0.000438583	0.581895	0.267	0.343	1	cardiomyocytes (atrium)	elocb
0.000443323	0.519138	0.321	0.418	1	cardiomyocytes (atrium)	skp1
0.000480013	0.616739	0.203	0.215	1	cardiomyocytes (atrium)	vdac1
0.000612632	0.558287	0.331	0.434	1	cardiomyocytes (atrium)	si:dkey-13i19.8
0.000928265	0.41824	0.114	0.111	1	cardiomyocytes (atrium)	clpp
0.00119302	0.501472	0.161	0.164	1	cardiomyocytes (atrium)	phb
0.00157234	0.420332	0.147	0.175	1	cardiomyocytes (atrium)	sdha
0.00220176	0.579003	0.174	0.181	1	cardiomyocytes (atrium)	bbip1
0.00332618	0.386002	0.103	0.121	1	cardiomyocytes (atrium)	strap
0.00341515	0.557958	0.234	0.292	1	cardiomyocytes (atrium)	pno1
0.00392257	0.386844	0.116	0.136	1	cardiomyocytes (atrium)	selenow2a
0.00403406	0.611965	0.201	0.215	1	cardiomyocytes (atrium)	gpia
0.00517564	0.454313	0.27	0.292	1	cardiomyocytes (atrium)	eif4ebp3l
0.00578781	0.52685	0.293	0.372	1	cardiomyocytes (atrium)	eif1axb
0.0058319	0.286935	0.095	0.11	1	cardiomyocytes (atrium)	mrps11
0	4.19689	0.737	0.073	0	cardiomyocytes (atrium, ttn2)	hsp90aa1.1
0	4.01047	0.873	0.247	0	cardiomyocytes (atrium, ttn2)	nppa
0	3.96617	0.859	0.214	0	cardiomyocytes (atrium, ttn2)	nppb
0	3.61537	0.915	0.223	0	cardiomyocytes (atrium, ttn2)	ttn.2
0	3.48192	0.787	0.115	0	cardiomyocytes (atrium, ttn2)	myh6
0	3.38921	0.869	0.143	0	cardiomyocytes (atrium, ttn2)	ttn.1
0	3.03826	0.705	0.168	0	cardiomyocytes (atrium, ttn2)	si:ch211-131k2.3
0	2.97662	0.658	0.049	0	cardiomyocytes (atrium, ttn2)	xirp1
0	2.70564	0.296	0.02	0	cardiomyocytes (atrium, ttn2)	her4.1
0	2.64129	0.883	0.192	0	cardiomyocytes (atrium, ttn2)	atp2a2a
0	2.52955	0.612	0.036	0	cardiomyocytes (atrium, ttn2)	unc45b
0	2.50366	0.847	0.244	0	cardiomyocytes (atrium, ttn2)	tnnc1b
0	2.4747	0.491	0.069	0	cardiomyocytes (atrium, ttn2)	ACTC1
0	2.44329	0.826	0.266	0	cardiomyocytes (atrium, ttn2)	si:ch211-270g19.5
0	2.40382	0.716	0.072	0	cardiomyocytes (atrium, ttn2)	lmo7a
0	2.35473	0.77	0.165	0	cardiomyocytes (atrium, ttn2)	tcap
0	2.33597	0.628	0.036	0	cardiomyocytes (atrium, ttn2)	slc8a1a
0	2.31241	0.553	0.038	0	cardiomyocytes (atrium, ttn2)	flnca
0	2.25882	0.664	0.05	0	cardiomyocytes (atrium, ttn2)	pla1a
0	2.22684	0.759	0.11	0	cardiomyocytes (atrium, ttn2)	synpo2lb
0	2.21272	0.553	0.024	0	cardiomyocytes (atrium, ttn2)	kcnh6a
0	2.20475	0.643	0.189	0	cardiomyocytes (atrium, ttn2)	hspb11
0	2.18345	0.61	0.026	0	cardiomyocytes (atrium, ttn2)	ryr2b
0	2.14117	0.716	0.108	0	cardiomyocytes (atrium, ttn2)	bves
0	2.10994	0.759	0.124	0	cardiomyocytes (atrium, ttn2)	ldb3a
0	2.07113	0.731	0.313	0	cardiomyocytes (atrium, ttn2)	hspb8
0	2.05447	0.562	0.189	0	cardiomyocytes (atrium, ttn2)	cited4b
0	1.99237	0.661	0.275	0	cardiomyocytes (atrium, ttn2)	bag3
0	1.96773	0.872	0.231	0	cardiomyocytes (atrium, ttn2)	mybpc3
0	1.96117	0.254	0.015	0	cardiomyocytes (atrium, ttn2)	myh7ba
0	1.93984	0.703	0.121	0	cardiomyocytes (atrium, ttn2)	ndrg4
0	1.92985	0.391	0.024	0	cardiomyocytes (atrium, ttn2)	ITGB1BP2
0	1.92094	0.587	0.075	0	cardiomyocytes (atrium, ttn2)	trdn
0	1.87602	0.726	0.135	0	cardiomyocytes (atrium, ttn2)	zgc:101840
0	1.87244	0.714	0.206	0	cardiomyocytes (atrium, ttn2)	sorbs1
0	1.85968	0.5	0.148	0	cardiomyocytes (atrium, ttn2)	laptm4b
0	1.84454	0.715	0.14	0	cardiomyocytes (atrium, ttn2)	desma
0	1.81808	0.565	0.141	0	cardiomyocytes (atrium, ttn2)	si:dkey-205h13.1
0	1.754	0.6	0.119	0	cardiomyocytes (atrium, ttn2)	pdk2a
0	1.73833	0.945	0.378	0	cardiomyocytes (atrium, ttn2)	tnni1b
0	1.72349	0.497	0.033	0	cardiomyocytes (atrium, ttn2)	mylk3
0	1.72201	0.528	0.044	0	cardiomyocytes (atrium, ttn2)	myom1b
0	1.67757	0.94	0.957	0	cardiomyocytes (atrium, ttn2)	mt-co1
0	1.6753	0.561	0.123	0	cardiomyocytes (atrium, ttn2)	rrad
0	1.67249	0.35	0.019	0	cardiomyocytes (atrium, ttn2)	si:ch211-199o1.2
0	1.66744	0.719	0.169	0	cardiomyocytes (atrium, ttn2)	pabpc4
0	1.6069	0.54	0.075	0	cardiomyocytes (atrium, ttn2)	trim63a
0	1.5987	0.474	0.029	0	cardiomyocytes (atrium, ttn2)	asb5b
0	1.58442	0.838	0.239	0	cardiomyocytes (atrium, ttn2)	aldoab
0	1.57178	0.536	0.048	0	cardiomyocytes (atrium, ttn2)	myom2a
0	1.54763	0.444	0.017	0	cardiomyocytes (atrium, ttn2)	slc38a4
0	1.54523	0.278	0.025	0	cardiomyocytes (atrium, ttn2)	ahsa1a
0	1.53976	0.637	0.195	0	cardiomyocytes (atrium, ttn2)	hsd11b2
0	1.53893	0.501	0.093	0	cardiomyocytes (atrium, ttn2)	atp1a3b
0	1.50987	0.495	0.05	0	cardiomyocytes (atrium, ttn2)	mybphb
0	1.49811	0.853	0.373	0	cardiomyocytes (atrium, ttn2)	cox6a2
0	1.49728	0.587	0.323	0	cardiomyocytes (atrium, ttn2)	hsph1
0	1.48228	0.404	0.072	0	cardiomyocytes (atrium, ttn2)	cdkn1a
0	1.47498	0.737	0.335	0	cardiomyocytes (atrium, ttn2)	ldha
0	1.47323	0.585	0.258	0	cardiomyocytes (atrium, ttn2)	slc20a1b
0	1.4724	0.987	0.629	0	cardiomyocytes (atrium, ttn2)	gapdh
0	1.46047	0.364	0.006	0	cardiomyocytes (atrium, ttn2)	syt1a
0	1.45775	0.549	0.086	0	cardiomyocytes (atrium, ttn2)	pygmb
0	1.42667	0.51	0.057	0	cardiomyocytes (atrium, ttn2)	nexn
0	1.4266	0.547	0.085	0	cardiomyocytes (atrium, ttn2)	casq2
0	1.42201	0.335	0.004	0	cardiomyocytes (atrium, ttn2)	CU929145.2
0	1.42054	0.505	0.094	0	cardiomyocytes (atrium, ttn2)	znf106a
0	1.39274	0.419	0.019	0	cardiomyocytes (atrium, ttn2)	si:ch211-199i15.5
0	1.39047	0.391	0.054	0	cardiomyocytes (atrium, ttn2)	zgc:122979
0	1.37564	0.501	0.07	0	cardiomyocytes (atrium, ttn2)	smtnl1
0	1.37257	0.703	0.246	0	cardiomyocytes (atrium, ttn2)	acadvl
0	1.36981	0.358	0.028	0	cardiomyocytes (atrium, ttn2)	CABZ01072309.1
0	1.36898	0.982	0.545	0	cardiomyocytes (atrium, ttn2)	tnnt2a
0	1.36431	0.339	0.006	0	cardiomyocytes (atrium, ttn2)	apcdd1l
0	1.3403	0.828	0.482	0	cardiomyocytes (atrium, ttn2)	ATP5MD
0	1.34019	0.547	0.177	0	cardiomyocytes (atrium, ttn2)	prnprs3
0	1.33191	0.769	0.428	0	cardiomyocytes (atrium, ttn2)	fxyd1
0	1.32597	0.803	0.39	0	cardiomyocytes (atrium, ttn2)	CR753876.1
0	1.31672	0.932	0.354	0	cardiomyocytes (atrium, ttn2)	tnnc1a
0	1.3005	0.475	0.251	0	cardiomyocytes (atrium, ttn2)	fkbp4
0	1.29693	0.986	0.748	0	cardiomyocytes (atrium, ttn2)	tpm4a
0	1.27647	0.902	0.644	0	cardiomyocytes (atrium, ttn2)	cox7c
0	1.26906	0.406	0.055	0	cardiomyocytes (atrium, ttn2)	twf2b
0	1.26707	0.484	0.151	0	cardiomyocytes (atrium, ttn2)	slc20a2
0	1.26423	0.422	0.109	0	cardiomyocytes (atrium, ttn2)	ddx54
0	1.26225	0.338	0.028	0	cardiomyocytes (atrium, ttn2)	rbfox1l
0	1.26158	0.362	0.016	0	cardiomyocytes (atrium, ttn2)	ank2b
0	1.25928	0.368	0.089	0	cardiomyocytes (atrium, ttn2)	cd9a
0	1.24925	0.598	0.186	0	cardiomyocytes (atrium, ttn2)	rtn1a
0	1.23237	0.592	0.288	0	cardiomyocytes (atrium, ttn2)	atp1a1a.1
0	1.22732	0.876	0.341	0	cardiomyocytes (atrium, ttn2)	ckma
0	1.22548	0.476	0.069	0	cardiomyocytes (atrium, ttn2)	myoz2b
0	1.22087	0.436	0.043	0	cardiomyocytes (atrium, ttn2)	srl
0	1.21543	0.389	0.095	0	cardiomyocytes (atrium, ttn2)	CU914776.1
0	1.2097	0.463	0.107	0	cardiomyocytes (atrium, ttn2)	lmod2b
0	1.20769	0.795	0.339	0	cardiomyocytes (atrium, ttn2)	acta1b
0	1.20426	0.334	0.028	0	cardiomyocytes (atrium, ttn2)	fhl2b
0	1.20374	0.518	0.145	0	cardiomyocytes (atrium, ttn2)	fhl2a
0	1.20018	0.607	0.289	0	cardiomyocytes (atrium, ttn2)	ctnnb1
0	1.19817	0.709	0.224	0	cardiomyocytes (atrium, ttn2)	cox4i1l
0	1.19235	0.523	0.159	0	cardiomyocytes (atrium, ttn2)	aco2
0	1.19061	0.898	0.333	0	cardiomyocytes (atrium, ttn2)	actc1a
0	1.18543	0.343	0.041	0	cardiomyocytes (atrium, ttn2)	chl1a
0	1.16467	0.419	0.05	0	cardiomyocytes (atrium, ttn2)	mylk2
0	1.15448	0.514	0.144	0	cardiomyocytes (atrium, ttn2)	rbm24a
0	1.15011	0.903	0.737	0	cardiomyocytes (atrium, ttn2)	ndufa4l
0	1.14558	0.437	0.092	0	cardiomyocytes (atrium, ttn2)	palld
0	1.12971	0.511	0.249	0	cardiomyocytes (atrium, ttn2)	mvp
0	1.1296	0.434	0.167	0	cardiomyocytes (atrium, ttn2)	ogdha
0	1.12502	0.498	0.087	0	cardiomyocytes (atrium, ttn2)	adprhl1
0	1.11951	0.856	0.635	0	cardiomyocytes (atrium, ttn2)	atp1b1a
0	1.11524	0.666	0.24	0	cardiomyocytes (atrium, ttn2)	rbpms2a
0	1.11231	0.537	0.154	0	cardiomyocytes (atrium, ttn2)	got2a
0	1.11194	0.827	0.469	0	cardiomyocytes (atrium, ttn2)	cox8b
0	1.10239	0.591	0.134	0	cardiomyocytes (atrium, ttn2)	smpx
0	1.10221	0.46	0.234	0	cardiomyocytes (atrium, ttn2)	uchl1
0	1.09922	0.434	0.106	0	cardiomyocytes (atrium, ttn2)	dnajb6b
0	1.09808	0.877	0.626	0	cardiomyocytes (atrium, ttn2)	cox7b
0	1.09495	0.681	0.178	0	cardiomyocytes (atrium, ttn2)	ldb3b
0	1.08571	0.386	0.05	0	cardiomyocytes (atrium, ttn2)	pfkmb
0	1.08059	0.439	0.1	0	cardiomyocytes (atrium, ttn2)	stard7
0	1.07696	0.575	0.234	0	cardiomyocytes (atrium, ttn2)	uqcrc1
0	1.07137	0.505	0.12	0	cardiomyocytes (atrium, ttn2)	nmrk2
0	1.06948	0.704	0.375	0	cardiomyocytes (atrium, ttn2)	ndufa1
0	1.06355	0.842	0.57	0	cardiomyocytes (atrium, ttn2)	atp5pf
0	1.05908	0.197	0.011	0	cardiomyocytes (atrium, ttn2)	myh7bb
0	1.0485	0.521	0.17	0	cardiomyocytes (atrium, ttn2)	tuba8l2
0	1.04149	0.339	0.036	0	cardiomyocytes (atrium, ttn2)	sorbs2b
0	1.04123	0.367	0.071	0	cardiomyocytes (atrium, ttn2)	nt5c2a
0	1.04003	0.285	0.026	0	cardiomyocytes (atrium, ttn2)	cavin1a
0	1.03791	0.319	0.037	0	cardiomyocytes (atrium, ttn2)	usp28
0	1.03785	0.997	0.75	0	cardiomyocytes (atrium, ttn2)	cmlc1
0	1.03683	0.903	0.67	0	cardiomyocytes (atrium, ttn2)	atp5f1b
0	1.03397	0.906	0.714	0	cardiomyocytes (atrium, ttn2)	atp5l
0	1.02583	0.842	0.518	0	cardiomyocytes (atrium, ttn2)	atp5fa1
0	1.02317	0.281	0.027	0	cardiomyocytes (atrium, ttn2)	scn4ba
0	1.02072	0.575	0.336	0	cardiomyocytes (atrium, ttn2)	midn
0	1.0167	0.649	0.451	0	cardiomyocytes (atrium, ttn2)	fosl1a
0	1.01547	0.26	0.006	0	cardiomyocytes (atrium, ttn2)	alpk2
0	1.01031	0.287	0.012	0	cardiomyocytes (atrium, ttn2)	hcn2b
0	1.00678	0.788	0.46	0	cardiomyocytes (atrium, ttn2)	uqcr10
0	1.00565	0.639	0.289	0	cardiomyocytes (atrium, ttn2)	ndufa3
0	1.00438	0.26	0.045	0	cardiomyocytes (atrium, ttn2)	slc16a3
0	1.00381	0.399	0.092	0	cardiomyocytes (atrium, ttn2)	arvcfb
0	1.00303	0.543	0.164	0	cardiomyocytes (atrium, ttn2)	ptp4a3
0	0.999674	0.819	0.531	0	cardiomyocytes (atrium, ttn2)	atp5mf
0	0.997435	0.319	0.032	0	cardiomyocytes (atrium, ttn2)	syne2b
0	0.99611	0.802	0.444	0	cardiomyocytes (atrium, ttn2)	ldhba
0	0.994774	0.852	0.378	0	cardiomyocytes (atrium, ttn2)	rbpms2b
0	0.99339	0.999	0.839	0	cardiomyocytes (atrium, ttn2)	myl7
0	0.993224	0.986	0.99	0	cardiomyocytes (atrium, ttn2)	mt-co3
0	0.992484	0.872	0.631	0	cardiomyocytes (atrium, ttn2)	atp5f1e
0	0.991638	0.788	0.469	0	cardiomyocytes (atrium, ttn2)	uqcrq
0	0.988239	0.819	0.345	0	cardiomyocytes (atrium, ttn2)	cox7a1
0	0.983127	0.874	0.679	0	cardiomyocytes (atrium, ttn2)	cox4i1
0	0.981368	0.415	0.141	0	cardiomyocytes (atrium, ttn2)	hk1
0	0.979203	0.347	0.05	0	cardiomyocytes (atrium, ttn2)	pcbp4
0	0.97148	0.295	0.014	0	cardiomyocytes (atrium, ttn2)	fhod3a
0	0.970014	0.189	0.05	0	cardiomyocytes (atrium, ttn2)	acta1a
0	0.966053	0.272	0.034	0	cardiomyocytes (atrium, ttn2)	ehbp1
0	0.964882	0.805	0.296	0	cardiomyocytes (atrium, ttn2)	cox5b2
0	0.963678	0.123	0.028	0	cardiomyocytes (atrium, ttn2)	si:dkey-4p15.3
0	0.962299	0.263	0.049	0	cardiomyocytes (atrium, ttn2)	sbk3
0	0.954093	0.253	0.006	0	cardiomyocytes (atrium, ttn2)	mss51
0	0.948722	0.755	0.379	0	cardiomyocytes (atrium, ttn2)	uqcrfs1
0	0.947284	0.303	0.038	0	cardiomyocytes (atrium, ttn2)	plekha6
0	0.947205	0.337	0.03	0	cardiomyocytes (atrium, ttn2)	si:ch73-288o11.5
0	0.946935	0.205	0.029	0	cardiomyocytes (atrium, ttn2)	mical3a
0	0.943893	0.405	0.105	0	cardiomyocytes (atrium, ttn2)	hspb7
0	0.929567	0.547	0.25	0	cardiomyocytes (atrium, ttn2)	alas1
0	0.924895	0.324	0.032	0	cardiomyocytes (atrium, ttn2)	txlnba
0	0.918669	0.635	0.308	0	cardiomyocytes (atrium, ttn2)	clic4
0	0.917816	0.213	0.007	0	cardiomyocytes (atrium, ttn2)	chrm2a
0	0.916766	0.685	0.353	0	cardiomyocytes (atrium, ttn2)	phlda2
0	0.916118	0.129	0.009	0	cardiomyocytes (atrium, ttn2)	her4.2
0	0.913813	0.514	0.167	0	cardiomyocytes (atrium, ttn2)	eef2l2
0	0.913024	0.705	0.266	0	cardiomyocytes (atrium, ttn2)	fhl1a
0	0.909545	0.202	0.036	0	cardiomyocytes (atrium, ttn2)	mylk4b
0	0.907657	0.238	0.016	0	cardiomyocytes (atrium, ttn2)	si:ch211-63p21.1
0	0.905244	0.341	0.081	0	cardiomyocytes (atrium, ttn2)	msi2b
0	0.905146	0.369	0.062	0	cardiomyocytes (atrium, ttn2)	tmem243a
0	0.90387	0.2	0.003	0	cardiomyocytes (atrium, ttn2)	scn12ab
0	0.899961	0.332	0.063	0	cardiomyocytes (atrium, ttn2)	ccdc141
0	0.89835	0.336	0.042	0	cardiomyocytes (atrium, ttn2)	usp13
0	0.894189	0.859	0.596	0	cardiomyocytes (atrium, ttn2)	cox6c
0	0.889068	0.568	0.215	0	cardiomyocytes (atrium, ttn2)	ckbb
0	0.884621	0.845	0.487	0	cardiomyocytes (atrium, ttn2)	idh2
0	0.881226	0.302	0.048	0	cardiomyocytes (atrium, ttn2)	prkag2a
0	0.879569	0.803	0.448	0	cardiomyocytes (atrium, ttn2)	mdh1aa
0	0.879117	0.833	0.544	0	cardiomyocytes (atrium, ttn2)	cox5aa
0	0.876831	0.244	0.024	0	cardiomyocytes (atrium, ttn2)	mical2b
0	0.875841	0.83	0.59	0	cardiomyocytes (atrium, ttn2)	cycsb
0	0.874952	0.382	0.074	0	cardiomyocytes (atrium, ttn2)	bzw2
0	0.87138	0.422	0.177	0	cardiomyocytes (atrium, ttn2)	tspan3a
0	0.870204	0.339	0.1	0	cardiomyocytes (atrium, ttn2)	actn2b
0	0.869829	0.277	0.035	0	cardiomyocytes (atrium, ttn2)	tns1a
0	0.869656	0.416	0.167	0	cardiomyocytes (atrium, ttn2)	sdha
0	0.866545	0.815	0.528	0	cardiomyocytes (atrium, ttn2)	myl9b
0	0.863337	0.556	0.244	0	cardiomyocytes (atrium, ttn2)	ndufa11
0	0.859428	0.263	0.011	0	cardiomyocytes (atrium, ttn2)	npdc1b
0	0.858812	0.273	0.061	0	cardiomyocytes (atrium, ttn2)	fat1a
0	0.858333	0.461	0.187	0	cardiomyocytes (atrium, ttn2)	usp2a
0	0.858143	0.891	0.604	0	cardiomyocytes (atrium, ttn2)	mdh2
0	0.858009	0.601	0.263	0	cardiomyocytes (atrium, ttn2)	si:dkey-51e6.1
0	0.857791	0.319	0.036	0	cardiomyocytes (atrium, ttn2)	zgc:85722
0	0.85661	0.133	0.008	0	cardiomyocytes (atrium, ttn2)	her4.2.1
0	0.848719	0.638	0.414	0	cardiomyocytes (atrium, ttn2)	atf3
0	0.846299	0.288	0.035	0	cardiomyocytes (atrium, ttn2)	clstn1
0	0.845441	0.757	0.495	0	cardiomyocytes (atrium, ttn2)	calm3a
0	0.84331	0.478	0.185	0	cardiomyocytes (atrium, ttn2)	uqcrb
0	0.841615	0.26	0.013	0	cardiomyocytes (atrium, ttn2)	myh14
0	0.834896	0.399	0.142	0	cardiomyocytes (atrium, ttn2)	hmgb3a
0	0.832761	0.578	0.292	0	cardiomyocytes (atrium, ttn2)	acadm
0	0.831859	0.256	0.034	0	cardiomyocytes (atrium, ttn2)	cpt1ab
0	0.829662	0.319	0.078	0	cardiomyocytes (atrium, ttn2)	nnt
0	0.829132	0.53	0.232	0	cardiomyocytes (atrium, ttn2)	cs
0	0.828408	0.275	0.057	0	cardiomyocytes (atrium, ttn2)	si:dkey-184p18.2
0	0.826823	0.708	0.405	0	cardiomyocytes (atrium, ttn2)	ndufb3
0	0.823226	0.292	0.046	0	cardiomyocytes (atrium, ttn2)	sgk2b
0	0.821454	0.937	0.76	0	cardiomyocytes (atrium, ttn2)	atp5mc3b
0	0.816003	0.41	0.133	0	cardiomyocytes (atrium, ttn2)	csrp3
0	0.809993	0.603	0.227	0	cardiomyocytes (atrium, ttn2)	chchd10
0	0.809564	0.635	0.401	0	cardiomyocytes (atrium, ttn2)	qkia
0	0.801582	0.469	0.188	0	cardiomyocytes (atrium, ttn2)	tspo
0	0.800344	0.284	0.026	0	cardiomyocytes (atrium, ttn2)	gnb5b
0	0.797527	0.377	0.074	0	cardiomyocytes (atrium, ttn2)	si:ch211-237l4.6
0	0.796391	0.27	0.04	0	cardiomyocytes (atrium, ttn2)	myzap
0	0.795198	0.308	0.083	0	cardiomyocytes (atrium, ttn2)	rem1
0	0.79421	0.254	0.038	0	cardiomyocytes (atrium, ttn2)	ralgps2
0	0.791324	0.333	0.047	0	cardiomyocytes (atrium, ttn2)	cplx4c
0	0.790856	0.314	0.08	0	cardiomyocytes (atrium, ttn2)	hadhaa
0	0.789116	0.2	0.028	0	cardiomyocytes (atrium, ttn2)	col18a1a
0	0.78905	0.996	0.982	0	cardiomyocytes (atrium, ttn2)	slc25a5
0	0.78747	0.871	0.626	0	cardiomyocytes (atrium, ttn2)	atp5meb
0	0.787264	0.325	0.117	0	cardiomyocytes (atrium, ttn2)	tbc1d10aa
0	0.786144	0.458	0.223	0	cardiomyocytes (atrium, ttn2)	si:ch211-260e23.9
0	0.784069	0.356	0.092	0	cardiomyocytes (atrium, ttn2)	alcama
0	0.783953	0.138	0.003	0	cardiomyocytes (atrium, ttn2)	her15.2
0	0.778781	0.609	0.299	0	cardiomyocytes (atrium, ttn2)	cyc1
0	0.776805	0.394	0.153	0	cardiomyocytes (atrium, ttn2)	nt5c3a
0	0.776242	0.286	0.114	0	cardiomyocytes (atrium, ttn2)	angptl4
0	0.769225	0.534	0.274	0	cardiomyocytes (atrium, ttn2)	ndufc2
0	0.766206	0.817	0.573	0	cardiomyocytes (atrium, ttn2)	atp5pb
0	0.76457	0.297	0.084	0	cardiomyocytes (atrium, ttn2)	myo18ab
0	0.762645	0.235	0.021	0	cardiomyocytes (atrium, ttn2)	si:ch211-266g18.10
0	0.761569	0.188	0.023	0	cardiomyocytes (atrium, ttn2)	ppp2r3b
0	0.758462	0.252	0.074	0	cardiomyocytes (atrium, ttn2)	stk35l
0	0.757101	0.238	0.036	0	cardiomyocytes (atrium, ttn2)	trim63b
0	0.75302	0.237	0.023	0	cardiomyocytes (atrium, ttn2)	gnao1a
0	0.752633	0.427	0.186	0	cardiomyocytes (atrium, ttn2)	HADHB
0	0.750814	0.244	0.067	0	cardiomyocytes (atrium, ttn2)	aoc2
0	0.750463	0.242	0.05	0	cardiomyocytes (atrium, ttn2)	PDE3B
0	0.750081	0.736	0.439	0	cardiomyocytes (atrium, ttn2)	ndufb7
0	0.749398	0.382	0.131	0	cardiomyocytes (atrium, ttn2)	ppp1r13ba
0	0.748213	0.232	0.035	0	cardiomyocytes (atrium, ttn2)	rhov
0	0.745322	0.206	0.014	0	cardiomyocytes (atrium, ttn2)	alpk3a
0	0.745042	0.146	0.011	0	cardiomyocytes (atrium, ttn2)	cacna1g
0	0.744131	0.21	0.006	0	cardiomyocytes (atrium, ttn2)	kcnq1
0	0.740805	0.277	0.06	0	cardiomyocytes (atrium, ttn2)	st8sia6
0	0.739658	0.353	0.145	0	cardiomyocytes (atrium, ttn2)	cish
0	0.736248	0.81	0.541	0	cardiomyocytes (atrium, ttn2)	zgc:193541
0	0.734805	0.307	0.112	0	cardiomyocytes (atrium, ttn2)	irs2b
0	0.733097	0.883	0.737	0	cardiomyocytes (atrium, ttn2)	cox6b2
0	0.73181	0.263	0.045	0	cardiomyocytes (atrium, ttn2)	pip5k1bb
0	0.731023	0.302	0.063	0	cardiomyocytes (atrium, ttn2)	ppp1r14c
0	0.729432	0.29	0.109	0	cardiomyocytes (atrium, ttn2)	phactr4a
0	0.727049	0.518	0.15	0	cardiomyocytes (atrium, ttn2)	si:dkey-164f24.2
0	0.725234	0.312	0.069	0	cardiomyocytes (atrium, ttn2)	nkx2.5
0	0.723665	0.622	0.338	0	cardiomyocytes (atrium, ttn2)	ndufa8
0	0.723096	0.853	0.654	0	cardiomyocytes (atrium, ttn2)	slc25a3b
0	0.716517	0.293	0.105	0	cardiomyocytes (atrium, ttn2)	foxo3b
0	0.712675	0.609	0.314	0	cardiomyocytes (atrium, ttn2)	cox7a3
0	0.711669	0.374	0.139	0	cardiomyocytes (atrium, ttn2)	dlat
0	0.711519	0.625	0.328	0	cardiomyocytes (atrium, ttn2)	ndufa5
0	0.709327	0.657	0.374	0	cardiomyocytes (atrium, ttn2)	ndufb10
0	0.707522	0.534	0.255	0	cardiomyocytes (atrium, ttn2)	ndufs6
0	0.707328	0.234	0.031	0	cardiomyocytes (atrium, ttn2)	ca6
0	0.707113	0.821	0.537	0	cardiomyocytes (atrium, ttn2)	atp5po
0	0.705678	0.511	0.272	0	cardiomyocytes (atrium, ttn2)	ddx6
0	0.702231	0.975	0.984	0	cardiomyocytes (atrium, ttn2)	mt-atp6
0	0.701393	0.282	0.084	0	cardiomyocytes (atrium, ttn2)	irs1
0	0.700381	0.243	0.08	0	cardiomyocytes (atrium, ttn2)	fam46ba
0	0.69888	0.776	0.499	0	cardiomyocytes (atrium, ttn2)	atp5f1d
0	0.6969	0.687	0.361	0	cardiomyocytes (atrium, ttn2)	cox17
0	0.696541	0.351	0.134	0	cardiomyocytes (atrium, ttn2)	oip5-as1
0	0.695511	0.548	0.283	0	cardiomyocytes (atrium, ttn2)	iscub
0	0.692494	0.214	0.038	0	cardiomyocytes (atrium, ttn2)	enah
0	0.69173	0.332	0.097	0	cardiomyocytes (atrium, ttn2)	acat1
0	0.690808	0.362	0.139	0	cardiomyocytes (atrium, ttn2)	slmapa
0	0.690558	0.434	0.192	0	cardiomyocytes (atrium, ttn2)	uqcrc2b
0	0.690443	0.989	0.993	0	cardiomyocytes (atrium, ttn2)	mt-co2
0	0.68967	0.612	0.328	0	cardiomyocytes (atrium, ttn2)	ndufb5
0	0.688253	0.724	0.46	0	cardiomyocytes (atrium, ttn2)	atp5f1c
0	0.687813	0.458	0.211	0	cardiomyocytes (atrium, ttn2)	dldh
0	0.687502	0.556	0.289	0	cardiomyocytes (atrium, ttn2)	ndufs7
0	0.685051	0.403	0.158	0	cardiomyocytes (atrium, ttn2)	pdhb
0	0.682923	0.175	0.024	0	cardiomyocytes (atrium, ttn2)	lpin1
0	0.682884	0.216	0.013	0	cardiomyocytes (atrium, ttn2)	camk2d2
0	0.681115	0.266	0.052	0	cardiomyocytes (atrium, ttn2)	cfl2
0	0.680599	0.225	0.033	0	cardiomyocytes (atrium, ttn2)	atl2
0	0.678031	0.426	0.154	0	cardiomyocytes (atrium, ttn2)	mustn1b
0	0.677024	0.847	0.555	0	cardiomyocytes (atrium, ttn2)	atp5mc1
0	0.674813	0.264	0.048	0	cardiomyocytes (atrium, ttn2)	rnf207b
0	0.671061	0.574	0.291	0	cardiomyocytes (atrium, ttn2)	ndufa12
0	0.670297	0.168	0.019	0	cardiomyocytes (atrium, ttn2)	nav2b
0	0.669978	0.179	0.007	0	cardiomyocytes (atrium, ttn2)	cdh13
0	0.669199	0.489	0.226	0	cardiomyocytes (atrium, ttn2)	gstk1
0	0.667508	0.268	0.062	0	cardiomyocytes (atrium, ttn2)	slc25a12
0	0.666894	0.237	0.062	0	cardiomyocytes (atrium, ttn2)	sdk1a
0	0.665424	0.246	0.049	0	cardiomyocytes (atrium, ttn2)	pfkpb
0	0.664651	0.199	0.018	0	cardiomyocytes (atrium, ttn2)	arpp21
0	0.662013	0.273	0.05	0	cardiomyocytes (atrium, ttn2)	mlip
0	0.660572	0.796	0.561	0	cardiomyocytes (atrium, ttn2)	vdac2
0	0.660193	0.2	0.028	0	cardiomyocytes (atrium, ttn2)	klhl21
0	0.657812	0.279	0.048	0	cardiomyocytes (atrium, ttn2)	trim55b
0	0.656093	0.197	0.035	0	cardiomyocytes (atrium, ttn2)	nedd4l
0	0.655871	0.178	0.005	0	cardiomyocytes (atrium, ttn2)	ache
0	0.654679	0.369	0.166	0	cardiomyocytes (atrium, ttn2)	rnasekb
0	0.652882	0.152	0.006	0	cardiomyocytes (atrium, ttn2)	BX323861.3
0	0.652728	0.246	0.074	0	cardiomyocytes (atrium, ttn2)	ahcyl2
0	0.649444	0.404	0.169	0	cardiomyocytes (atrium, ttn2)	mtch2
0	0.648748	0.2	0.039	0	cardiomyocytes (atrium, ttn2)	CT027980.1
0	0.6476	0.626	0.347	0	cardiomyocytes (atrium, ttn2)	ndufa6
0	0.645243	0.344	0.138	0	cardiomyocytes (atrium, ttn2)	nr4a3
0	0.644061	0.379	0.101	0	cardiomyocytes (atrium, ttn2)	mdh1ab
0	0.642041	0.264	0.024	0	cardiomyocytes (atrium, ttn2)	cav3
0	0.64132	0.272	0.041	0	cardiomyocytes (atrium, ttn2)	hsc70
0	0.638386	0.384	0.097	0	cardiomyocytes (atrium, ttn2)	ckmt2b
0	0.637999	0.137	0.027	0	cardiomyocytes (atrium, ttn2)	vegfab
0	0.63425	0.133	0.003	0	cardiomyocytes (atrium, ttn2)	kcnj19a
0	0.633097	0.558	0.159	0	cardiomyocytes (atrium, ttn2)	pgam2
0	0.630315	0.547	0.297	0	cardiomyocytes (atrium, ttn2)	stau2
0	0.629475	0.21	0.012	0	cardiomyocytes (atrium, ttn2)	hhatla
0	0.625526	0.583	0.309	0	cardiomyocytes (atrium, ttn2)	ndufab1b
0	0.62034	0.386	0.171	0	cardiomyocytes (atrium, ttn2)	mpc2
0	0.619602	0.656	0.386	0	cardiomyocytes (atrium, ttn2)	eno1a
0	0.618653	0.291	0.101	0	cardiomyocytes (atrium, ttn2)	slc12a7b
0	0.613652	0.974	0.984	0	cardiomyocytes (atrium, ttn2)	mt-cyb
0	0.613618	0.16	0.015	0	cardiomyocytes (atrium, ttn2)	sema3fb
0	0.611151	0.121	0.019	0	cardiomyocytes (atrium, ttn2)	tbx5a
0	0.609752	0.291	0.094	0	cardiomyocytes (atrium, ttn2)	aldh2.1
0	0.608489	0.685	0.34	0	cardiomyocytes (atrium, ttn2)	mpc1
0	0.60733	0.773	0.53	0	cardiomyocytes (atrium, ttn2)	atp5if1b
0	0.59994	0.177	0.026	0	cardiomyocytes (atrium, ttn2)	lgr4
0	0.597619	0.232	0.08	0	cardiomyocytes (atrium, ttn2)	zgc:112356
0	0.593861	0.217	0.046	0	cardiomyocytes (atrium, ttn2)	mgat4a
0	0.591344	0.232	0.067	0	cardiomyocytes (atrium, ttn2)	impdh2
0	0.587606	0.53	0.255	0	cardiomyocytes (atrium, ttn2)	ndufa2
0	0.585821	0.235	0.075	0	cardiomyocytes (atrium, ttn2)	hadhab
0	0.58485	0.642	0.386	0	cardiomyocytes (atrium, ttn2)	ndufb4
0	0.584847	0.341	0.119	0	cardiomyocytes (atrium, ttn2)	smim4
0	0.584224	0.704	0.461	0	cardiomyocytes (atrium, ttn2)	LO018013.1
0	0.581563	0.476	0.214	0	cardiomyocytes (atrium, ttn2)	NDUFC1
0	0.581325	0.67	0.436	0	cardiomyocytes (atrium, ttn2)	ndufb8
0	0.577732	0.202	0.046	0	cardiomyocytes (atrium, ttn2)	tcp11l2
0	0.576098	0.293	0.117	0	cardiomyocytes (atrium, ttn2)	acaa2
0	0.574993	0.148	0.006	0	cardiomyocytes (atrium, ttn2)	spega
0	0.574323	0.197	0.028	0	cardiomyocytes (atrium, ttn2)	ppip5k1b
0	0.572532	0.295	0.112	0	cardiomyocytes (atrium, ttn2)	acadl
0	0.571807	0.382	0.175	0	cardiomyocytes (atrium, ttn2)	ndufa10
0	0.566649	0.188	0.015	0	cardiomyocytes (atrium, ttn2)	neurl2
0	0.563355	0.659	0.406	0	cardiomyocytes (atrium, ttn2)	atp5mc3a
0	0.561825	0.19	0.022	0	cardiomyocytes (atrium, ttn2)	dhrs7cb
0	0.561132	0.379	0.173	0	cardiomyocytes (atrium, ttn2)	ndufa9a
0	0.559866	0.142	0.021	0	cardiomyocytes (atrium, ttn2)	prkg1b
0	0.559741	0.509	0.273	0	cardiomyocytes (atrium, ttn2)	ndufb6
0	0.558378	0.467	0.223	0	cardiomyocytes (atrium, ttn2)	ndufs4
0	0.553731	0.603	0.35	0	cardiomyocytes (atrium, ttn2)	ndufs5
0	0.553288	0.157	0.044	0	cardiomyocytes (atrium, ttn2)	usp54a
0	0.552171	0.543	0.268	0	cardiomyocytes (atrium, ttn2)	sod2
0	0.550083	0.318	0.097	0	cardiomyocytes (atrium, ttn2)	oaz2b
0	0.549153	0.218	0.072	0	cardiomyocytes (atrium, ttn2)	fxr2
0	0.547562	0.414	0.169	0	cardiomyocytes (atrium, ttn2)	ndufa7
0	0.544282	0.761	0.403	0	cardiomyocytes (atrium, ttn2)	ppdpfa
0	0.543905	0.214	0.061	0	cardiomyocytes (atrium, ttn2)	pdk4
0	0.542987	0.541	0.288	0	cardiomyocytes (atrium, ttn2)	minos1
0	0.542571	0.191	0.06	0	cardiomyocytes (atrium, ttn2)	mfng
0	0.539978	0.161	0.017	0	cardiomyocytes (atrium, ttn2)	si:ch73-43g23.1
0	0.539644	0.23	0.059	0	cardiomyocytes (atrium, ttn2)	bckdha
0	0.539534	0.162	0.019	0	cardiomyocytes (atrium, ttn2)	phka2
0	0.539409	0.144	0.006	0	cardiomyocytes (atrium, ttn2)	spegb
0	0.53903	0.15	0.024	0	cardiomyocytes (atrium, ttn2)	igfbp3
0	0.538109	0.127	0.022	0	cardiomyocytes (atrium, ttn2)	cpt1b
0	0.535137	0.427	0.193	0	cardiomyocytes (atrium, ttn2)	ndufs8a
0	0.532428	0.207	0.034	0	cardiomyocytes (atrium, ttn2)	cap2
0	0.531235	0.147	0.011	0	cardiomyocytes (atrium, ttn2)	dacha
0	0.530535	0.163	0.018	0	cardiomyocytes (atrium, ttn2)	CRACR2A
0	0.529907	0.241	0.051	0	cardiomyocytes (atrium, ttn2)	si:ch211-157b11.14
0	0.527698	0.155	0.037	0	cardiomyocytes (atrium, ttn2)	fbxo32
0	0.526341	0.196	0.054	0	cardiomyocytes (atrium, ttn2)	atp11a
0	0.524321	0.855	0.617	0	cardiomyocytes (atrium, ttn2)	atp5pd
0	0.524085	0.46	0.224	0	cardiomyocytes (atrium, ttn2)	ndufs3
0	0.519725	0.19	0.053	0	cardiomyocytes (atrium, ttn2)	ppp1r13l
0	0.515969	0.383	0.163	0	cardiomyocytes (atrium, ttn2)	fh
0	0.512693	0.176	0.023	0	cardiomyocytes (atrium, ttn2)	klhl31
0	0.512684	0.132	0.004	0	cardiomyocytes (atrium, ttn2)	kcnj5
0	0.511856	0.102	0.011	0	cardiomyocytes (atrium, ttn2)	jph1a
0	0.507022	0.136	0.004	0	cardiomyocytes (atrium, ttn2)	slc38a3b
0	0.503711	0.215	0.07	0	cardiomyocytes (atrium, ttn2)	zgc:56235
0	0.501692	0.159	0.019	0	cardiomyocytes (atrium, ttn2)	mtbl
0	0.500114	0.182	0.053	0	cardiomyocytes (atrium, ttn2)	arhgef4
0	0.492381	0.191	0.043	0	cardiomyocytes (atrium, ttn2)	dtnba
0	0.492362	0.211	0.064	0	cardiomyocytes (atrium, ttn2)	CR354588.1
0	0.491527	0.137	0.033	0	cardiomyocytes (atrium, ttn2)	ppp2r3a
0	0.491213	0.135	0.006	0	cardiomyocytes (atrium, ttn2)	tspan7b
0	0.488121	0.243	0.048	0	cardiomyocytes (atrium, ttn2)	apobec2a
0	0.485758	0.184	0.036	0	cardiomyocytes (atrium, ttn2)	mef2ca
0	0.484828	0.16	0.012	0	cardiomyocytes (atrium, ttn2)	frmd5
0	0.475454	0.296	0.112	0	cardiomyocytes (atrium, ttn2)	phb2b
0	0.464354	0.157	0.032	0	cardiomyocytes (atrium, ttn2)	coro1cb
0	0.464179	0.15	0.025	0	cardiomyocytes (atrium, ttn2)	sptb
0	0.462857	0.175	0.03	0	cardiomyocytes (atrium, ttn2)	ccser2a
0	0.462715	0.124	0.006	0	cardiomyocytes (atrium, ttn2)	gja5a
0	0.459052	0.318	0.124	0	cardiomyocytes (atrium, ttn2)	hsd17b10
0	0.458229	0.127	0.005	0	cardiomyocytes (atrium, ttn2)	ablim3
0	0.458184	0.138	0.024	0	cardiomyocytes (atrium, ttn2)	acsl1a
0	0.458029	0.12	0.026	0	cardiomyocytes (atrium, ttn2)	scn3b
0	0.457743	0.116	0.005	0	cardiomyocytes (atrium, ttn2)	crhr1
0	0.457022	0.101	0.01	0	cardiomyocytes (atrium, ttn2)	phkg1b
0	0.455548	0.122	0.027	0	cardiomyocytes (atrium, ttn2)	mtus1a
0	0.448867	0.113	0.011	0	cardiomyocytes (atrium, ttn2)	tmem178
0	0.448557	0.122	0.006	0	cardiomyocytes (atrium, ttn2)	ampd3b
0	0.446952	0.132	0.014	0	cardiomyocytes (atrium, ttn2)	ryr3
0	0.446747	0.218	0.069	0	cardiomyocytes (atrium, ttn2)	si:ch211-235e9.8
0	0.446037	0.158	0.038	0	cardiomyocytes (atrium, ttn2)	fbxl22
0	0.443679	0.112	0.016	0	cardiomyocytes (atrium, ttn2)	emilin1a
0	0.442707	0.126	0.014	0	cardiomyocytes (atrium, ttn2)	myot
0	0.442279	0.305	0.109	0	cardiomyocytes (atrium, ttn2)	adsl
0	0.440684	0.217	0.05	0	cardiomyocytes (atrium, ttn2)	si:dkey-20d21.12
0	0.43832	0.162	0.03	0	cardiomyocytes (atrium, ttn2)	anxa6
0	0.437616	0.111	0.006	0	cardiomyocytes (atrium, ttn2)	fgf13a
0	0.434723	0.14	0.019	0	cardiomyocytes (atrium, ttn2)	zgc:154046
0	0.43334	0.105	0.005	0	cardiomyocytes (atrium, ttn2)	obscnb
0	0.432685	0.155	0.029	0	cardiomyocytes (atrium, ttn2)	agla
0	0.429126	0.185	0.052	0	cardiomyocytes (atrium, ttn2)	mfn2
0	0.424577	0.158	0.038	0	cardiomyocytes (atrium, ttn2)	pof1b
0	0.422448	0.107	0.006	0	cardiomyocytes (atrium, ttn2)	mylk4a
0	0.419729	0.173	0.048	0	cardiomyocytes (atrium, ttn2)	tsc1a
0	0.417924	0.112	0.019	0	cardiomyocytes (atrium, ttn2)	thrap3a
0	0.416838	0.161	0.043	0	cardiomyocytes (atrium, ttn2)	frya
0	0.41112	0.146	0.031	0	cardiomyocytes (atrium, ttn2)	zbtb16b
0	0.40632	0.25	0.078	0	cardiomyocytes (atrium, ttn2)	apooa
0	0.406253	0.12	0.021	0	cardiomyocytes (atrium, ttn2)	si:dkey-74k8.3
0	0.40387	0.1	0.019	0	cardiomyocytes (atrium, ttn2)	hhla2a.1
0	0.400432	0.102	0.008	0	cardiomyocytes (atrium, ttn2)	plekha7a
0	0.395348	0.122	0.025	0	cardiomyocytes (atrium, ttn2)	atp1b2a
0	0.394074	0.116	0.011	0	cardiomyocytes (atrium, ttn2)	ccdc85ca
0	0.384997	0.115	0.019	0	cardiomyocytes (atrium, ttn2)	prox1a
0	0.372567	0.11	0.012	0	cardiomyocytes (atrium, ttn2)	otud1
0	0.368047	0.205	0.054	0	cardiomyocytes (atrium, ttn2)	ndufb11
0	0.364206	0.113	0.017	0	cardiomyocytes (atrium, ttn2)	BX936308.1
0	0.357747	0.139	0.021	0	cardiomyocytes (atrium, ttn2)	lrrc10
0	0.355608	0.128	0.021	0	cardiomyocytes (atrium, ttn2)	farp2
0	0.352625	0.116	0.006	0	cardiomyocytes (atrium, ttn2)	fam167ab
0	0.351323	0.852	0.531	0	cardiomyocytes (atrium, ttn2)	ak1
0	0.351148	0.102	0.016	0	cardiomyocytes (atrium, ttn2)	slc4a2a
0	0.349196	0.857	0.688	0	cardiomyocytes (atrium, ttn2)	aldoaa
0	0.346422	0.114	0.015	0	cardiomyocytes (atrium, ttn2)	twf2a
0	0.341563	0.104	0.008	0	cardiomyocytes (atrium, ttn2)	EML5
0	0.338807	0.106	0.02	0	cardiomyocytes (atrium, ttn2)	mapk4
0	0.330876	0.101	0.011	0	cardiomyocytes (atrium, ttn2)	psme4a
0	0.330186	0.117	0.007	0	cardiomyocytes (atrium, ttn2)	CR376766.2
0	0.328897	0.144	0.032	0	cardiomyocytes (atrium, ttn2)	CABZ01078594.1
0	0.328787	0.142	0.031	0	cardiomyocytes (atrium, ttn2)	casq1b
0	0.325261	0.734	0.38	0	cardiomyocytes (atrium, ttn2)	CR926459.1
0	0.325207	0.114	0.01	0	cardiomyocytes (atrium, ttn2)	wscd2
0	0.314747	0.106	0.009	0	cardiomyocytes (atrium, ttn2)	tmem38a
0	0.31424	0.11	0.023	0	cardiomyocytes (atrium, ttn2)	zfpm2a
0	0.305216	0.102	0.012	0	cardiomyocytes (atrium, ttn2)	ponzr5
0	0.296984	0.121	0.013	0	cardiomyocytes (atrium, ttn2)	jph2
0	0.29605	0.121	0.017	0	cardiomyocytes (atrium, ttn2)	lims2
0	0.286849	0.165	0.043	0	cardiomyocytes (atrium, ttn2)	lrrc39
0	0.285738	0.136	0.032	0	cardiomyocytes (atrium, ttn2)	si:ch73-141c7.1
0	0.276367	0.124	0.026	0	cardiomyocytes (atrium, ttn2)	pkib
5.11118e-308	0.507131	0.49	0.253	1.20465e-303	cardiomyocytes (atrium, ttn2)	pdha1a
1.10418e-307	0.451421	0.283	0.109	2.60244e-303	cardiomyocytes (atrium, ttn2)	eci1
4.16121e-307	0.646398	0.259	0.098	9.80755e-303	cardiomyocytes (atrium, ttn2)	pik3ip1
1.4353e-304	0.627863	0.261	0.101	3.38285e-300	cardiomyocytes (atrium, ttn2)	mapkapk3
2.1892e-304	0.564585	0.426	0.211	5.15973e-300	cardiomyocytes (atrium, ttn2)	mgst3a
9.00312e-304	0.511333	0.562	0.324	2.12195e-299	cardiomyocytes (atrium, ttn2)	ndufb9
2.10929e-301	0.390764	0.136	0.035	4.97139e-297	cardiomyocytes (atrium, ttn2)	cluha
7.5514e-301	0.344501	0.188	0.057	1.77979e-296	cardiomyocytes (atrium, ttn2)	parvb
7.52217e-300	0.699086	0.444	0.233	1.7729e-295	cardiomyocytes (atrium, ttn2)	gsna
2.04438e-299	0.384296	0.148	0.04	4.8184e-295	cardiomyocytes (atrium, ttn2)	zak
2.68372e-298	0.445104	0.191	0.062	6.32526e-294	cardiomyocytes (atrium, ttn2)	pcca
3.07836e-298	0.386028	0.141	0.037	7.25539e-294	cardiomyocytes (atrium, ttn2)	si:ch211-212o1.2
1.2444e-295	0.670465	0.231	0.085	2.93292e-291	cardiomyocytes (atrium, ttn2)	arhgap35a
3.36353e-294	0.67852	0.412	0.202	7.9275e-290	cardiomyocytes (atrium, ttn2)	tuft1a
3.4494e-294	0.421244	0.163	0.048	8.1299e-290	cardiomyocytes (atrium, ttn2)	MPRIP
5.61918e-292	0.314264	0.108	0.024	1.32438e-287	cardiomyocytes (atrium, ttn2)	prickle2b
3.06455e-291	0.280603	0.949	0.812	7.22284e-287	cardiomyocytes (atrium, ttn2)	hspb1
6.50749e-289	0.609337	0.384	0.185	1.53375e-284	cardiomyocytes (atrium, ttn2)	coq10b
3.39004e-285	0.329087	0.113	0.026	7.98998e-281	cardiomyocytes (atrium, ttn2)	arhgap35b
1.2473e-282	0.608032	0.373	0.175	2.93977e-278	cardiomyocytes (atrium, ttn2)	spry4
4.56977e-281	0.406714	0.149	0.043	1.07705e-276	cardiomyocytes (atrium, ttn2)	slbp
2.03543e-280	0.314869	0.204	0.068	4.7973e-276	cardiomyocytes (atrium, ttn2)	lyrm7
1.06777e-278	0.753752	0.321	0.142	2.51662e-274	cardiomyocytes (atrium, ttn2)	gadd45ga
3.22055e-277	0.575949	0.905	0.933	7.59052e-273	cardiomyocytes (atrium, ttn2)	mt-nd4
4.48457e-277	0.517539	0.341	0.157	1.05697e-272	cardiomyocytes (atrium, ttn2)	uqcrc2a
4.31622e-276	0.442157	0.2	0.069	1.01729e-271	cardiomyocytes (atrium, ttn2)	atp6v0cb
4.0265e-275	0.432241	0.162	0.049	9.49006e-271	cardiomyocytes (atrium, ttn2)	svila
6.83785e-275	0.607088	0.496	0.273	1.61161e-270	cardiomyocytes (atrium, ttn2)	tuba1c.1
1.86419e-273	0.457657	0.194	0.066	4.39371e-269	cardiomyocytes (atrium, ttn2)	mfn1b
9.08642e-273	0.787516	0.865	0.88	2.14158e-268	cardiomyocytes (atrium, ttn2)	mt-nd3
1.07831e-272	0.541196	0.21	0.074	2.54147e-268	cardiomyocytes (atrium, ttn2)	got1
1.52837e-271	0.435586	0.212	0.075	3.60222e-267	cardiomyocytes (atrium, ttn2)	desi1a
2.07361e-269	0.533388	0.262	0.107	4.8873e-265	cardiomyocytes (atrium, ttn2)	wnk1b
4.43287e-269	0.443022	0.476	0.258	1.04478e-264	cardiomyocytes (atrium, ttn2)	ndufab1a
6.28561e-266	0.528364	0.642	0.427	1.48145e-261	cardiomyocytes (atrium, ttn2)	atp5if1a
2.36567e-265	0.411535	0.212	0.076	5.57564e-261	cardiomyocytes (atrium, ttn2)	si:ch211-286o17.1
1.7448e-264	0.620444	0.266	0.109	4.11231e-260	cardiomyocytes (atrium, ttn2)	mcamb
1.29398e-262	0.453844	0.24	0.094	3.04979e-258	cardiomyocytes (atrium, ttn2)	bckdhb
2.31489e-262	0.657333	0.318	0.146	5.45597e-258	cardiomyocytes (atrium, ttn2)	lrrfip1a
3.27206e-262	0.411658	0.171	0.054	7.71192e-258	cardiomyocytes (atrium, ttn2)	cishb
8.99961e-262	0.279993	0.101	0.023	2.12112e-257	cardiomyocytes (atrium, ttn2)	sorl1
2.60026e-261	0.476025	0.704	0.509	6.12855e-257	cardiomyocytes (atrium, ttn2)	uqcrh
5.12125e-261	0.383143	0.274	0.113	1.20703e-256	cardiomyocytes (atrium, ttn2)	fundc1
1.51325e-260	0.565471	0.237	0.095	3.56657e-256	cardiomyocytes (atrium, ttn2)	zgc:91976
6.75454e-258	0.482572	0.367	0.179	1.59198e-253	cardiomyocytes (atrium, ttn2)	mrpl57
2.93165e-256	0.593126	0.244	0.098	6.9096e-252	cardiomyocytes (atrium, ttn2)	jam3b
7.89224e-256	0.412809	0.416	0.212	1.86012e-251	cardiomyocytes (atrium, ttn2)	ndufv2
1.5587e-255	0.355678	0.105	0.025	3.67369e-251	cardiomyocytes (atrium, ttn2)	cep85
4.55144e-255	0.510296	0.241	0.096	1.07273e-250	cardiomyocytes (atrium, ttn2)	myh10
2.9123e-254	0.487677	0.253	0.102	6.864e-250	cardiomyocytes (atrium, ttn2)	riok2
1.28899e-253	0.714879	0.263	0.113	3.03803e-249	cardiomyocytes (atrium, ttn2)	mef2d
1.77454e-253	0.291879	0.115	0.03	4.18241e-249	cardiomyocytes (atrium, ttn2)	si:dkeyp-115e12.6
5.83518e-253	0.382096	0.153	0.047	1.37529e-248	cardiomyocytes (atrium, ttn2)	rhpn2
3.38543e-251	0.427725	0.201	0.072	7.97911e-247	cardiomyocytes (atrium, ttn2)	cnot6l
3.83352e-250	0.381073	0.136	0.039	9.03523e-246	cardiomyocytes (atrium, ttn2)	pink1
1.03805e-248	0.637714	0.266	0.11	2.44659e-244	cardiomyocytes (atrium, ttn2)	acsl1b
1.30301e-248	0.411162	0.293	0.127	3.07107e-244	cardiomyocytes (atrium, ttn2)	slc25a11
3.3046e-247	0.435253	0.301	0.134	7.78862e-243	cardiomyocytes (atrium, ttn2)	hadh
3.55433e-247	0.447333	0.279	0.12	8.37721e-243	cardiomyocytes (atrium, ttn2)	ivd
8.25265e-244	0.498459	0.148	0.046	1.94507e-239	cardiomyocytes (atrium, ttn2)	lrig1
1.7746e-243	0.583848	0.284	0.129	4.18256e-239	cardiomyocytes (atrium, ttn2)	macf1a
1.22913e-242	0.667473	0.279	0.124	2.89693e-238	cardiomyocytes (atrium, ttn2)	cdh2
9.10522e-242	0.461055	0.21	0.08	2.14601e-237	cardiomyocytes (atrium, ttn2)	tbc1d16
2.08431e-235	0.417238	0.525	0.315	4.91252e-231	cardiomyocytes (atrium, ttn2)	sdhc
3.89785e-235	0.470795	0.925	0.774	9.18684e-231	cardiomyocytes (atrium, ttn2)	NC-002333.17
4.27802e-234	0.357427	0.2	0.072	1.00829e-229	cardiomyocytes (atrium, ttn2)	crip3
7.99938e-234	0.451935	0.352	0.175	1.88537e-229	cardiomyocytes (atrium, ttn2)	echs1
2.79831e-232	0.501751	0.288	0.131	6.59534e-228	cardiomyocytes (atrium, ttn2)	aldh6a1
4.39775e-232	0.61026	0.439	0.249	1.03651e-227	cardiomyocytes (atrium, ttn2)	hist2h2l
3.56336e-231	0.593872	0.284	0.129	8.39847e-227	cardiomyocytes (atrium, ttn2)	zbtb16a
5.41576e-230	0.619116	0.38	0.203	1.27644e-225	cardiomyocytes (atrium, ttn2)	cpeb4b
1.24267e-225	0.50008	0.245	0.106	2.92884e-221	cardiomyocytes (atrium, ttn2)	hacd2
2.3465e-225	0.379019	0.336	0.164	5.53047e-221	cardiomyocytes (atrium, ttn2)	uqcc2
3.43834e-225	0.48098	0.633	0.437	8.10383e-221	cardiomyocytes (atrium, ttn2)	vdac3
7.20867e-225	0.893581	0.265	0.113	1.69901e-220	cardiomyocytes (atrium, ttn2)	hspb6
5.40381e-218	0.503633	0.47	0.277	1.27362e-213	cardiomyocytes (atrium, ttn2)	sub1b
1.74907e-213	0.360831	0.161	0.056	4.12238e-209	cardiomyocytes (atrium, ttn2)	mapre3b
2.41271e-212	0.323856	0.558	0.347	5.68652e-208	cardiomyocytes (atrium, ttn2)	cox5ab
4.32175e-212	0.523248	0.356	0.187	1.01859e-207	cardiomyocytes (atrium, ttn2)	timm17a
9.2725e-212	0.33518	0.217	0.088	2.18543e-207	cardiomyocytes (atrium, ttn2)	mrps34
1.91515e-210	0.505671	0.326	0.164	4.51381e-206	cardiomyocytes (atrium, ttn2)	ndufv1
3.07293e-209	0.369252	0.141	0.046	7.24259e-205	cardiomyocytes (atrium, ttn2)	bcl2l13
3.12843e-208	0.298531	0.751	0.581	7.3734e-204	cardiomyocytes (atrium, ttn2)	tpi1b
4.75222e-208	0.555847	0.38	0.201	1.12005e-203	cardiomyocytes (atrium, ttn2)	ablim1b
1.04487e-206	0.263089	0.961	0.941	2.46266e-202	cardiomyocytes (atrium, ttn2)	ybx1
1.74286e-205	0.461989	0.288	0.135	4.10776e-201	cardiomyocytes (atrium, ttn2)	NDUFB1
2.83297e-205	0.444519	0.212	0.088	6.67702e-201	cardiomyocytes (atrium, ttn2)	immt
3.40236e-204	0.402858	0.164	0.059	8.01902e-200	cardiomyocytes (atrium, ttn2)	map1ab
4.1912e-204	0.312786	0.58	0.361	9.87825e-200	cardiomyocytes (atrium, ttn2)	cox6b1
1.6391e-203	0.328929	0.207	0.083	3.86319e-199	cardiomyocytes (atrium, ttn2)	ndufaf1
1.9576e-203	0.582518	0.231	0.1	4.61387e-199	cardiomyocytes (atrium, ttn2)	synm
4.85968e-203	0.370153	0.119	0.036	1.14538e-198	cardiomyocytes (atrium, ttn2)	camk2b1
5.44938e-203	0.72742	0.141	0.046	1.28436e-198	cardiomyocytes (atrium, ttn2)	ctrb1
2.17138e-202	0.421211	0.184	0.071	5.11773e-198	cardiomyocytes (atrium, ttn2)	irf1b
4.63884e-202	0.569449	0.363	0.197	1.09333e-197	cardiomyocytes (atrium, ttn2)	pcyt2
2.06132e-201	0.358635	0.188	0.073	4.85833e-197	cardiomyocytes (atrium, ttn2)	aifm1
6.05463e-201	0.544297	0.642	0.44	1.42702e-196	cardiomyocytes (atrium, ttn2)	pkma
2.80238e-200	0.269482	0.148	0.05	6.60493e-196	cardiomyocytes (atrium, ttn2)	zgc:193742
4.51341e-200	0.378229	0.272	0.125	1.06377e-195	cardiomyocytes (atrium, ttn2)	coq9
2.03405e-198	0.434049	0.412	0.225	4.79406e-194	cardiomyocytes (atrium, ttn2)	pkig
5.59034e-198	0.582143	0.24	0.108	1.31759e-193	cardiomyocytes (atrium, ttn2)	ghrb
8.77975e-198	0.381373	0.142	0.048	2.0693e-193	cardiomyocytes (atrium, ttn2)	rhot1a
1.12877e-196	0.323549	0.276	0.128	2.66039e-192	cardiomyocytes (atrium, ttn2)	si:ch211-39k3.2
1.26289e-196	0.35032	0.415	0.232	2.9765e-192	cardiomyocytes (atrium, ttn2)	coa6
1.00917e-195	0.443204	0.263	0.123	2.37851e-191	cardiomyocytes (atrium, ttn2)	idh3a
1.10055e-194	0.565905	0.269	0.13	2.59389e-190	cardiomyocytes (atrium, ttn2)	ppp1r12a
3.1288e-192	0.315027	0.182	0.071	7.37426e-188	cardiomyocytes (atrium, ttn2)	timm10
1.37996e-191	0.348511	0.181	0.071	3.25243e-187	cardiomyocytes (atrium, ttn2)	mccc2
7.9762e-191	0.378843	0.366	0.196	1.87991e-186	cardiomyocytes (atrium, ttn2)	cox14
4.42013e-190	0.498707	0.257	0.119	1.04178e-185	cardiomyocytes (atrium, ttn2)	peli1a
1.69022e-189	0.332746	0.16	0.058	3.98368e-185	cardiomyocytes (atrium, ttn2)	acads
1.9699e-189	0.445321	0.294	0.146	4.64285e-185	cardiomyocytes (atrium, ttn2)	mt-atp8
1.09063e-188	0.30673	0.191	0.076	2.5705e-184	cardiomyocytes (atrium, ttn2)	mylipa
2.54687e-188	0.441241	0.166	0.063	6.00272e-184	cardiomyocytes (atrium, ttn2)	nedd9
1.41757e-186	0.39613	0.273	0.132	3.34108e-182	cardiomyocytes (atrium, ttn2)	spag7
1.15943e-185	0.370315	0.224	0.099	2.73267e-181	cardiomyocytes (atrium, ttn2)	zgc:85777
2.34205e-185	0.354211	0.38	0.205	5.51998e-181	cardiomyocytes (atrium, ttn2)	fkbp1b
2.60513e-183	0.344808	0.344	0.179	6.14003e-179	cardiomyocytes (atrium, ttn2)	chchd6b
8.20033e-183	0.4912	0.246	0.115	1.93274e-178	cardiomyocytes (atrium, ttn2)	ivns1abpb
3.17523e-180	0.335962	0.106	0.032	7.48369e-176	cardiomyocytes (atrium, ttn2)	id4
1.61008e-179	0.42063	0.421	0.248	3.7948e-175	cardiomyocytes (atrium, ttn2)	c1qbp
3.24363e-178	0.429719	0.392	0.223	7.6449e-174	cardiomyocytes (atrium, ttn2)	si:dkey-188i13.11
5.48086e-178	0.489609	0.266	0.132	1.29178e-173	cardiomyocytes (atrium, ttn2)	pptc7a
2.37829e-177	0.395192	0.508	0.323	5.60539e-173	cardiomyocytes (atrium, ttn2)	ndufb2
7.83393e-177	0.395842	0.202	0.088	1.84638e-172	cardiomyocytes (atrium, ttn2)	nuak1b
8.92021e-176	0.461324	0.304	0.158	2.10241e-171	cardiomyocytes (atrium, ttn2)	hmgb3b
1.58927e-174	0.641695	0.223	0.101	3.74575e-170	cardiomyocytes (atrium, ttn2)	dnajb4
2.76968e-174	0.361173	0.194	0.081	6.52785e-170	cardiomyocytes (atrium, ttn2)	ppp1r3cb
3.43848e-174	0.366647	0.163	0.063	8.10416e-170	cardiomyocytes (atrium, ttn2)	celf1
3.1496e-172	0.364782	0.181	0.075	7.42329e-168	cardiomyocytes (atrium, ttn2)	gcdha
6.61739e-172	0.532542	0.347	0.195	1.55965e-167	cardiomyocytes (atrium, ttn2)	glud1b
1.85206e-171	0.450081	0.152	0.057	4.36512e-167	cardiomyocytes (atrium, ttn2)	hdac9b
6.57005e-170	0.405434	0.129	0.045	1.54849e-165	cardiomyocytes (atrium, ttn2)	ndrg3b
1.53118e-169	0.377396	0.369	0.209	3.60885e-165	cardiomyocytes (atrium, ttn2)	sdhdb
2.90504e-169	0.288375	0.149	0.056	6.84689e-165	cardiomyocytes (atrium, ttn2)	smyd2a
7.21562e-166	0.433749	0.213	0.095	1.70065e-161	cardiomyocytes (atrium, ttn2)	msrb3
7.94911e-166	0.450937	0.358	0.2	1.87352e-161	cardiomyocytes (atrium, ttn2)	mych
1.54236e-165	0.34744	0.207	0.091	3.63519e-161	cardiomyocytes (atrium, ttn2)	si:ch73-147o17.1
8.52876e-165	0.388762	0.36	0.203	2.01014e-160	cardiomyocytes (atrium, ttn2)	glrx5
1.72276e-163	0.424391	0.16	0.064	4.06038e-159	cardiomyocytes (atrium, ttn2)	trak1a
5.07124e-163	0.343518	0.159	0.063	1.19524e-158	cardiomyocytes (atrium, ttn2)	slc25a14
1.89497e-162	0.516098	0.403	0.243	4.46625e-158	cardiomyocytes (atrium, ttn2)	cast
1.92887e-162	0.400336	0.123	0.042	4.54615e-158	cardiomyocytes (atrium, ttn2)	ywhag2
2.45246e-162	0.344847	0.932	0.937	5.78021e-158	cardiomyocytes (atrium, ttn2)	mt-nd1
5.09196e-160	0.345043	0.92	0.903	1.20012e-155	cardiomyocytes (atrium, ttn2)	pnrc2
1.80554e-158	0.303464	0.107	0.035	4.25549e-154	cardiomyocytes (atrium, ttn2)	madd
2.79153e-158	0.250365	0.189	0.08	6.57935e-154	cardiomyocytes (atrium, ttn2)	pigbos1
2.49847e-157	0.415161	0.312	0.171	5.88865e-153	cardiomyocytes (atrium, ttn2)	ndufs2
4.47967e-157	0.374303	0.143	0.055	1.05581e-152	cardiomyocytes (atrium, ttn2)	slc43a1a
4.86203e-157	0.256843	0.105	0.034	1.14593e-152	cardiomyocytes (atrium, ttn2)	kank1a
9.11333e-157	0.349068	0.887	0.914	2.14792e-152	cardiomyocytes (atrium, ttn2)	mt-nd2
3.03333e-156	0.52485	0.726	0.653	7.14925e-152	cardiomyocytes (atrium, ttn2)	mt-nd5
8.28047e-156	0.323715	0.2	0.089	1.95162e-151	cardiomyocytes (atrium, ttn2)	sucla2
9.16183e-155	0.345299	0.14	0.053	2.15935e-150	cardiomyocytes (atrium, ttn2)	smtnl
2.15053e-154	0.284042	0.113	0.038	5.06859e-150	cardiomyocytes (atrium, ttn2)	zgc:65997
6.78146e-153	0.324776	0.284	0.149	1.59832e-148	cardiomyocytes (atrium, ttn2)	park7
1.23835e-152	0.383875	0.301	0.163	2.91867e-148	cardiomyocytes (atrium, ttn2)	mrpl32
2.48497e-152	0.361438	0.558	0.382	5.85684e-148	cardiomyocytes (atrium, ttn2)	atp5mea
3.68962e-152	0.533476	0.27	0.144	8.69606e-148	cardiomyocytes (atrium, ttn2)	sik2b
4.47492e-152	0.425263	0.148	0.059	1.05469e-147	cardiomyocytes (atrium, ttn2)	trip10a
1.96813e-149	0.401162	0.154	0.063	4.63868e-145	cardiomyocytes (atrium, ttn2)	smad1
2.7061e-149	0.31187	0.134	0.05	6.37801e-145	cardiomyocytes (atrium, ttn2)	tfb2m
1.11254e-148	0.383223	0.13	0.049	2.62215e-144	cardiomyocytes (atrium, ttn2)	sgcg
5.66757e-148	0.316175	0.328	0.184	1.33579e-143	cardiomyocytes (atrium, ttn2)	si:dkey-78l4.14
4.42075e-147	0.364823	0.3	0.163	1.04193e-142	cardiomyocytes (atrium, ttn2)	got2b
1.93983e-146	0.342686	0.157	0.065	4.57199e-142	cardiomyocytes (atrium, ttn2)	cisd1
8.27157e-146	0.357	0.165	0.07	1.94953e-141	cardiomyocytes (atrium, ttn2)	coq8a
1.06796e-145	0.308638	0.156	0.064	2.51708e-141	cardiomyocytes (atrium, ttn2)	etfdh
3.1245e-145	0.319757	0.131	0.05	7.36413e-141	cardiomyocytes (atrium, ttn2)	setd3
7.94757e-144	0.429993	0.135	0.051	1.87316e-139	cardiomyocytes (atrium, ttn2)	actc1a.1
1.21409e-142	0.443922	0.217	0.107	2.86149e-138	cardiomyocytes (atrium, ttn2)	si:ch211-212k18.4
5.79976e-142	0.5644	0.291	0.164	1.36695e-137	cardiomyocytes (atrium, ttn2)	si:dkey-79d12.5
1.75463e-141	0.507323	0.579	0.419	4.13548e-137	cardiomyocytes (atrium, ttn2)	cbx7a
5.72063e-141	0.386247	0.362	0.218	1.34829e-136	cardiomyocytes (atrium, ttn2)	dlst
4.2291e-140	0.311186	0.473	0.301	9.96756e-136	cardiomyocytes (atrium, ttn2)	suclg1
4.21693e-139	0.316801	0.175	0.078	9.93888e-135	cardiomyocytes (atrium, ttn2)	bcat2
8.59204e-139	0.341527	0.543	0.362	2.02506e-134	cardiomyocytes (atrium, ttn2)	fosb
2.19847e-138	0.440691	0.272	0.147	5.18157e-134	cardiomyocytes (atrium, ttn2)	bckdk
4.21558e-138	0.577023	0.306	0.178	9.93571e-134	cardiomyocytes (atrium, ttn2)	serinc1
3.03497e-137	0.352646	0.229	0.115	7.15311e-133	cardiomyocytes (atrium, ttn2)	hibadhb
4.81427e-136	0.291571	0.131	0.052	1.13467e-131	cardiomyocytes (atrium, ttn2)	etv5a
2.41559e-135	0.287121	0.109	0.039	5.69329e-131	cardiomyocytes (atrium, ttn2)	tns2b
7.00121e-135	0.341628	0.453	0.296	1.65011e-130	cardiomyocytes (atrium, ttn2)	sdhb
1.63147e-133	0.460623	0.497	0.339	3.84521e-129	cardiomyocytes (atrium, ttn2)	cox7a2a
1.06989e-132	0.255668	0.141	0.057	2.52164e-128	cardiomyocytes (atrium, ttn2)	auh
1.34178e-132	0.626778	0.217	0.112	3.16245e-128	cardiomyocytes (atrium, ttn2)	fam208b
1.57299e-131	0.297129	0.158	0.068	3.70738e-127	cardiomyocytes (atrium, ttn2)	cry1bb
3.34852e-131	0.329688	0.1	0.035	7.89212e-127	cardiomyocytes (atrium, ttn2)	ppap2d
1.65356e-130	0.395781	0.564	0.382	3.89729e-126	cardiomyocytes (atrium, ttn2)	cebpd
5.1628e-129	0.308173	0.221	0.111	1.21682e-124	cardiomyocytes (atrium, ttn2)	idh3b
6.29931e-128	0.408215	0.19	0.091	1.48468e-123	cardiomyocytes (atrium, ttn2)	rock2a
1.16613e-127	0.356548	0.142	0.061	2.74845e-123	cardiomyocytes (atrium, ttn2)	dsc2l
1.60324e-127	0.399562	0.157	0.069	3.77867e-123	cardiomyocytes (atrium, ttn2)	ehd4
5.42064e-127	0.25487	0.165	0.073	1.27759e-122	cardiomyocytes (atrium, ttn2)	dusp22b
1.25625e-126	0.43256	0.104	0.038	2.96086e-122	cardiomyocytes (atrium, ttn2)	tubb6
6.60892e-126	0.319118	0.209	0.104	1.55766e-121	cardiomyocytes (atrium, ttn2)	timm8a
1.48435e-125	0.293136	0.198	0.096	3.49846e-121	cardiomyocytes (atrium, ttn2)	otulina.1
3.83707e-125	0.263511	0.151	0.065	9.04358e-121	cardiomyocytes (atrium, ttn2)	mmadhc
5.40338e-125	0.39383	0.245	0.13	1.27352e-120	cardiomyocytes (atrium, ttn2)	mid1ip1l
7.27009e-125	0.303919	0.133	0.055	1.71349e-120	cardiomyocytes (atrium, ttn2)	bbox1
8.90775e-124	0.364553	0.444	0.287	2.09947e-119	cardiomyocytes (atrium, ttn2)	eif4ebp3l
2.59038e-123	0.29895	0.275	0.154	6.10526e-119	cardiomyocytes (atrium, ttn2)	mrps14
9.4308e-123	0.574084	0.403	0.27	2.22274e-118	cardiomyocytes (atrium, ttn2)	clk4a
1.38732e-122	0.355161	0.14	0.06	3.26978e-118	cardiomyocytes (atrium, ttn2)	gab1
1.57327e-122	0.300771	0.339	0.201	3.70803e-118	cardiomyocytes (atrium, ttn2)	zgc:123068
1.27662e-121	0.263204	0.237	0.125	3.00887e-117	cardiomyocytes (atrium, ttn2)	gadd45gip1
5.35067e-121	0.272859	0.233	0.122	1.2611e-116	cardiomyocytes (atrium, ttn2)	mrpl18
1.60125e-120	0.355464	0.3	0.175	3.77398e-116	cardiomyocytes (atrium, ttn2)	rnf7
6.1709e-117	0.368447	0.212	0.111	1.45442e-112	cardiomyocytes (atrium, ttn2)	strn3
7.99627e-117	0.565141	0.157	0.073	1.88464e-112	cardiomyocytes (atrium, ttn2)	zgc:103438
1.20634e-115	0.296968	0.393	0.255	2.84323e-111	cardiomyocytes (atrium, ttn2)	prdx3
2.36302e-115	0.389567	0.251	0.139	5.5694e-111	cardiomyocytes (atrium, ttn2)	tspan7
5.88501e-114	0.428923	0.465	0.327	1.38704e-109	cardiomyocytes (atrium, ttn2)	atf4a
5.24321e-113	0.465168	0.187	0.094	1.23577e-108	cardiomyocytes (atrium, ttn2)	cited4a
6.07004e-112	0.484375	0.358	0.231	1.43065e-107	cardiomyocytes (atrium, ttn2)	hspa9
6.16529e-112	0.405893	0.319	0.196	1.4531e-107	cardiomyocytes (atrium, ttn2)	sptan1
1.74405e-111	0.587163	0.671	0.531	4.11055e-107	cardiomyocytes (atrium, ttn2)	bsg
9.3194e-111	0.402879	0.187	0.095	2.19649e-106	cardiomyocytes (atrium, ttn2)	dag1
2.22735e-110	0.29033	0.392	0.256	5.24965e-106	cardiomyocytes (atrium, ttn2)	fam162a
2.17566e-109	0.354199	0.569	0.419	5.12781e-105	cardiomyocytes (atrium, ttn2)	gstr
2.20752e-108	0.360962	0.372	0.241	5.20291e-104	cardiomyocytes (atrium, ttn2)	fundc2
6.43574e-108	0.370967	0.44	0.298	1.51684e-103	cardiomyocytes (atrium, ttn2)	aldocb
2.0173e-107	0.26865	0.237	0.13	4.75458e-103	cardiomyocytes (atrium, ttn2)	mrpl54
1.36619e-106	0.250717	0.154	0.071	3.21997e-102	cardiomyocytes (atrium, ttn2)	si:ch1073-314i13.4
4.18199e-106	0.255363	0.639	0.489	9.85653e-102	cardiomyocytes (atrium, ttn2)	hspe1
2.87925e-105	0.301993	0.286	0.168	6.78611e-101	cardiomyocytes (atrium, ttn2)	txn2
4.19918e-105	0.290121	0.133	0.059	9.89706e-101	cardiomyocytes (atrium, ttn2)	mink1
5.22442e-105	0.385115	0.503	0.352	1.23134e-100	cardiomyocytes (atrium, ttn2)	pgk1
8.92228e-105	0.327355	0.172	0.086	2.10289e-100	cardiomyocytes (atrium, ttn2)	si:ch211-18i17.2
3.37312e-104	0.392885	0.2	0.107	7.95012e-100	cardiomyocytes (atrium, ttn2)	mbnl2
8.88089e-103	0.311634	0.204	0.109	2.09314e-98	cardiomyocytes (atrium, ttn2)	aldh7a1
2.89436e-102	0.276392	0.104	0.041	6.82172e-98	cardiomyocytes (atrium, ttn2)	tfeb
2.38951e-101	0.277282	0.149	0.07	5.63184e-97	cardiomyocytes (atrium, ttn2)	micu2
2.51596e-100	0.276725	0.284	0.169	5.92987e-96	cardiomyocytes (atrium, ttn2)	slirp
1.02055e-99	0.472975	0.307	0.191	2.40533e-95	cardiomyocytes (atrium, ttn2)	mef2aa
1.74703e-99	0.375055	0.107	0.044	4.11759e-95	cardiomyocytes (atrium, ttn2)	nr2f1a
2.10511e-99	0.310966	0.204	0.109	4.96152e-95	cardiomyocytes (atrium, ttn2)	pim3
2.19431e-99	0.318539	0.176	0.089	5.17178e-95	cardiomyocytes (atrium, ttn2)	ralgapa1
1.94035e-98	0.314732	0.245	0.14	4.5732e-94	cardiomyocytes (atrium, ttn2)	mrpl12
2.85996e-96	0.483837	0.489	0.366	6.74064e-92	cardiomyocytes (atrium, ttn2)	brd2a
1.2701e-95	0.329324	0.361	0.231	2.9935e-91	cardiomyocytes (atrium, ttn2)	zbtb4
2.10618e-95	0.250793	0.305	0.186	4.96406e-91	cardiomyocytes (atrium, ttn2)	ndufv3
3.30389e-94	0.333508	0.147	0.072	7.78694e-90	cardiomyocytes (atrium, ttn2)	slc11a2
2.08724e-93	0.390474	0.196	0.107	4.91942e-89	cardiomyocytes (atrium, ttn2)	amd1
7.62455e-92	0.2565	0.118	0.052	1.79703e-87	cardiomyocytes (atrium, ttn2)	me3
8.7072e-92	0.278559	0.123	0.056	2.0522e-87	cardiomyocytes (atrium, ttn2)	psme4b
4.65982e-91	0.420919	0.291	0.184	1.09827e-86	cardiomyocytes (atrium, ttn2)	rtca
5.20477e-91	0.314089	0.209	0.116	1.22671e-86	cardiomyocytes (atrium, ttn2)	timm23a
2.13539e-90	0.450121	0.375	0.261	5.03289e-86	cardiomyocytes (atrium, ttn2)	rnf10
1.41607e-89	0.300947	0.362	0.241	3.33753e-85	cardiomyocytes (atrium, ttn2)	etfb
1.27314e-88	0.33399	0.325	0.211	3.00067e-84	cardiomyocytes (atrium, ttn2)	gpia
2.04357e-88	0.255925	0.273	0.167	4.8165e-84	cardiomyocytes (atrium, ttn2)	mrpl36
2.87115e-88	0.276054	0.14	0.068	6.76702e-84	cardiomyocytes (atrium, ttn2)	fxr1
9.94568e-88	0.329308	0.123	0.057	2.3441e-83	cardiomyocytes (atrium, ttn2)	ppargc1b
1.18879e-87	0.330554	0.112	0.05	2.80186e-83	cardiomyocytes (atrium, ttn2)	tjp1b
5.59202e-87	0.284222	0.308	0.199	1.31798e-82	cardiomyocytes (atrium, ttn2)	tmem14ca
9.34025e-87	0.254725	0.144	0.071	2.2014e-82	cardiomyocytes (atrium, ttn2)	decr1
2.01593e-86	0.841589	0.607	0.457	4.75135e-82	cardiomyocytes (atrium, ttn2)	CT027638.1
8.83493e-86	0.322913	0.234	0.139	2.0823e-81	cardiomyocytes (atrium, ttn2)	mt-nd4l
1.4776e-85	0.284919	0.155	0.078	3.48255e-81	cardiomyocytes (atrium, ttn2)	bmp16
1.07415e-82	0.342969	0.261	0.161	2.53166e-78	cardiomyocytes (atrium, ttn2)	phb
4.27783e-82	0.362637	0.208	0.12	1.00824e-77	cardiomyocytes (atrium, ttn2)	pkp3b
9.68837e-81	0.296527	0.186	0.103	2.28345e-76	cardiomyocytes (atrium, ttn2)	kank2
1.63686e-80	0.310235	0.142	0.073	3.85791e-76	cardiomyocytes (atrium, ttn2)	creb1a
5.13303e-80	0.285782	0.322	0.212	1.2098e-75	cardiomyocytes (atrium, ttn2)	si:dkeyp-44a8.2
1.1329e-79	0.264042	0.79	0.743	2.67013e-75	cardiomyocytes (atrium, ttn2)	eif1b
1.97651e-79	0.261562	0.528	0.405	4.65843e-75	cardiomyocytes (atrium, ttn2)	tomm5
2.04405e-79	0.320594	0.152	0.08	4.81763e-75	cardiomyocytes (atrium, ttn2)	eef2k
2.95282e-78	0.321734	0.23	0.136	6.95949e-74	cardiomyocytes (atrium, ttn2)	dub
2.02436e-77	0.385718	0.383	0.273	4.77121e-73	cardiomyocytes (atrium, ttn2)	tax1bp1b
1.82011e-76	0.431185	0.187	0.108	4.28981e-72	cardiomyocytes (atrium, ttn2)	grb10b
3.88831e-76	0.30799	0.243	0.151	9.16435e-72	cardiomyocytes (atrium, ttn2)	gyg1a
1.8784e-75	0.290524	0.177	0.1	4.4272e-71	cardiomyocytes (atrium, ttn2)	chchd3a
3.38008e-75	0.308695	0.14	0.073	7.96651e-71	cardiomyocytes (atrium, ttn2)	fndc3ba
2.37679e-72	0.304956	0.554	0.426	5.60185e-68	cardiomyocytes (atrium, ttn2)	gstm.1
4.77082e-72	0.337163	0.247	0.153	1.12443e-67	cardiomyocytes (atrium, ttn2)	tcima
1.62865e-70	0.315589	0.189	0.11	3.83856e-66	cardiomyocytes (atrium, ttn2)	gata6
8.98876e-70	0.472438	0.198	0.12	2.11856e-65	cardiomyocytes (atrium, ttn2)	nufip2
4.97682e-68	0.315621	0.213	0.13	1.17299e-63	cardiomyocytes (atrium, ttn2)	ndrg2
2.43865e-67	0.329789	0.34	0.24	5.74764e-63	cardiomyocytes (atrium, ttn2)	fam120c
2.06736e-65	0.313216	0.182	0.108	4.87255e-61	cardiomyocytes (atrium, ttn2)	ncor1
8.91203e-65	0.293014	0.536	0.42	2.10048e-60	cardiomyocytes (atrium, ttn2)	jund
1.04362e-64	0.30013	0.117	0.06	2.4597e-60	cardiomyocytes (atrium, ttn2)	trim71
1.28592e-64	0.318617	0.151	0.085	3.03079e-60	cardiomyocytes (atrium, ttn2)	afdna
1.49741e-64	0.613799	0.335	0.251	3.52926e-60	cardiomyocytes (atrium, ttn2)	rpl26
8.657e-64	0.36455	0.388	0.283	2.04037e-59	cardiomyocytes (atrium, ttn2)	tob1a
1.72771e-63	0.297417	0.57	0.462	4.07203e-59	cardiomyocytes (atrium, ttn2)	COX5B
6.50741e-63	0.271039	0.165	0.096	1.53373e-58	cardiomyocytes (atrium, ttn2)	ppid
3.96364e-62	0.289724	0.123	0.065	9.34191e-58	cardiomyocytes (atrium, ttn2)	si:ch211-194b1.1
4.13025e-62	0.377428	0.234	0.153	9.73459e-58	cardiomyocytes (atrium, ttn2)	elmsan1b
4.89581e-61	0.306202	0.4	0.287	1.15389e-56	cardiomyocytes (atrium, ttn2)	socs3b
8.26868e-61	0.267133	0.171	0.1	1.94885e-56	cardiomyocytes (atrium, ttn2)	daam1a
1.65228e-60	0.262067	0.16	0.093	3.89426e-56	cardiomyocytes (atrium, ttn2)	opa1
3.63629e-60	0.309468	0.175	0.105	8.57036e-56	cardiomyocytes (atrium, ttn2)	cry1ba
2.05103e-59	0.494346	0.241	0.161	4.83407e-55	cardiomyocytes (atrium, ttn2)	itga5
1.52379e-58	0.302101	0.263	0.178	3.59141e-54	cardiomyocytes (atrium, ttn2)	ppp1cb
2.66888e-58	0.31103	0.142	0.081	6.29028e-54	cardiomyocytes (atrium, ttn2)	egln2
3.27565e-58	0.277714	0.563	0.447	7.72037e-54	cardiomyocytes (atrium, ttn2)	tob1b
8.60599e-58	0.287356	0.199	0.125	2.02835e-53	cardiomyocytes (atrium, ttn2)	hsdl2
2.59301e-57	0.323223	0.16	0.095	6.11146e-53	cardiomyocytes (atrium, ttn2)	ogt.1.1
1.93444e-56	0.262933	0.305	0.212	4.55927e-52	cardiomyocytes (atrium, ttn2)	vdac1
9.3244e-55	0.318017	0.406	0.302	2.19767e-50	cardiomyocytes (atrium, ttn2)	pabpc1b
8.35379e-53	0.282383	0.11	0.059	1.9689e-48	cardiomyocytes (atrium, ttn2)	map7d1a
6.98008e-52	0.295106	0.235	0.158	1.64513e-47	cardiomyocytes (atrium, ttn2)	hnrnpa0a
2.03518e-51	0.359921	0.153	0.093	4.79671e-47	cardiomyocytes (atrium, ttn2)	tiparp
4.10742e-50	0.28855	0.214	0.141	9.68078e-46	cardiomyocytes (atrium, ttn2)	TMEM14A
1.14408e-49	0.257941	0.148	0.088	2.69649e-45	cardiomyocytes (atrium, ttn2)	sox4a.1
2.86354e-49	0.377767	0.223	0.151	6.74909e-45	cardiomyocytes (atrium, ttn2)	ccnl1a
9.11568e-49	0.25442	0.25	0.171	2.14847e-44	cardiomyocytes (atrium, ttn2)	mxi1
5.78796e-48	0.296856	0.201	0.132	1.36416e-43	cardiomyocytes (atrium, ttn2)	mbnl3
3.12049e-47	0.289398	0.225	0.153	7.35469e-43	cardiomyocytes (atrium, ttn2)	myo1cb
3.40618e-47	0.284083	0.321	0.237	8.02803e-43	cardiomyocytes (atrium, ttn2)	ddx3a
1.40533e-44	0.254111	0.524	0.428	3.31222e-40	cardiomyocytes (atrium, ttn2)	arl6ip1
4.2384e-44	0.327831	0.1	0.055	9.9895e-40	cardiomyocytes (atrium, ttn2)	nfil3-6
8.9046e-44	0.306538	0.181	0.121	2.09872e-39	cardiomyocytes (atrium, ttn2)	slka
6.57361e-42	0.25692	0.226	0.158	1.54933e-37	cardiomyocytes (atrium, ttn2)	prkar2aa
3.6985e-41	0.250504	0.168	0.111	8.71701e-37	cardiomyocytes (atrium, ttn2)	dnajc7
1.22928e-39	0.376731	0.209	0.147	2.89728e-35	cardiomyocytes (atrium, ttn2)	AKAP13
1.79784e-39	0.728393	0.599	0.491	4.23733e-35	cardiomyocytes (atrium, ttn2)	zgc:158463
2.45206e-39	0.25649	0.217	0.15	5.77926e-35	cardiomyocytes (atrium, ttn2)	arg2
9.30842e-39	0.264669	0.2	0.139	2.1939e-34	cardiomyocytes (atrium, ttn2)	eif4g2a
1.73046e-38	0.269452	0.202	0.141	4.07853e-34	cardiomyocytes (atrium, ttn2)	tomm34
4.04747e-38	0.339413	0.215	0.151	9.53949e-34	cardiomyocytes (atrium, ttn2)	foxo1a
1.57585e-37	0.252292	0.153	0.1	3.71412e-33	cardiomyocytes (atrium, ttn2)	cdc42bpb
1.85774e-37	0.324983	0.398	0.316	4.3785e-33	cardiomyocytes (atrium, ttn2)	rtn4a
4.73788e-37	0.570967	0.278	0.213	1.11667e-32	cardiomyocytes (atrium, ttn2)	fkbp5
5.22234e-37	0.250977	0.223	0.159	1.23085e-32	cardiomyocytes (atrium, ttn2)	ube2d2l
4.38676e-33	0.401157	0.218	0.157	1.03392e-28	cardiomyocytes (atrium, ttn2)	pdk2b
4.17008e-32	0.263375	0.309	0.24	9.82845e-28	cardiomyocytes (atrium, ttn2)	stat1a
3.25335e-29	0.283002	0.182	0.131	7.66782e-25	cardiomyocytes (atrium, ttn2)	ctnna1
1.08693e-28	0.259623	0.243	0.186	2.56179e-24	cardiomyocytes (atrium, ttn2)	zbtb20
1.38768e-27	0.254821	0.249	0.191	3.27061e-23	cardiomyocytes (atrium, ttn2)	nucb2a
1.43362e-27	0.322343	0.197	0.146	3.37891e-23	cardiomyocytes (atrium, ttn2)	spen
2.17756e-27	0.315921	0.166	0.118	5.13229e-23	cardiomyocytes (atrium, ttn2)	dusp6
3.54383e-27	0.293367	0.169	0.122	8.35244e-23	cardiomyocytes (atrium, ttn2)	usp10
2.06304e-25	0.277107	0.194	0.146	4.86239e-21	cardiomyocytes (atrium, ttn2)	MYADM
3.38946e-23	0.301165	0.147	0.106	7.98861e-19	cardiomyocytes (atrium, ttn2)	klf11b
1.11963e-16	1.21531	0.341	0.306	2.63886e-12	cardiomyocytes (atrium, ttn2)	myh7l
6.26489e-07	0.262504	0.248	0.222	0.0147657	cardiomyocytes (atrium, ttn2)	arrdc3a
0	4.17188	0.969	0.119	0	endocardium	spock3
0	4.02817	0.809	0.091	0	endocardium	aqp8a.1
0	2.74178	0.61	0.111	0	endocardium	si:ch73-86n18.1
0	2.66238	0.733	0.225	0	endocardium	her6
0	2.64871	0.674	0.084	0	endocardium	id2b
0	2.59225	0.705	0.062	0	endocardium	si:ch211-248e11.2
0	2.44684	0.863	0.223	0	endocardium	fabp11a
0	2.3821	0.746	0.162	0	endocardium	ramp2
0	2.36035	0.574	0.128	0	endocardium	im:7152348
0	2.28255	0.826	0.447	0	endocardium	clic2
0	2.27303	0.593	0.049	0	endocardium	si:ch211-145b13.6
0	2.21193	0.623	0.076	0	endocardium	grb10a
0	2.18904	0.595	0.255	0	endocardium	si:ch73-335l21.4
0	2.17924	0.479	0.036	0	endocardium	f8
0	2.16565	0.647	0.055	0	endocardium	cdh5
0	2.14182	0.21	0.024	0	endocardium	nppc
0	2.13887	0.652	0.298	0	endocardium	zgc:158343
0	2.13786	0.82	0.304	0	endocardium	krt18
0	2.12049	0.489	0.037	0	endocardium	vwf
0	2.11832	0.631	0.182	0	endocardium	klf2a
0	2.10645	0.922	0.539	0	endocardium	fosab
0	2.09065	0.581	0.148	0	endocardium	tmem88b
0	2.04112	0.792	0.36	0	endocardium	mycb
0	1.9544	0.674	0.255	0	endocardium	glulb
0	1.91588	0.584	0.15	0	endocardium	akap12b
0	1.9094	0.86	0.484	0	endocardium	jun
0	1.89086	0.67	0.251	0	endocardium	fosb
0	1.88994	0.526	0.059	0	endocardium	tmem88a
0	1.88669	0.534	0.069	0	endocardium	ackr4b
0	1.88566	0.493	0.052	0	endocardium	lpl
0	1.87967	0.316	0.05	0	endocardium	si:ch211-153b23.5
0	1.85684	0.909	0.558	0	endocardium	junba
[truncated: 9,314 more rows]

## Sheet: myeloid subcluster
markers of myeloid subluster
p_val…p value, avg_log2FC… avergage log2 fold change, pct.1… percent of cells which express gene in cluster of interest, pct.2… percent of all other cells which express genes, p_val_adj…adjusted p value, cluster…cluster name
p_val	avg_log2FC	pct.1	pct.2	p_val_adj	cluster	gene
0	1.32959	0.618	0.322	0	macrophage-like (mafb)	mafbb
0	0.970225	0.987	0.799	0	macrophage-like (mafb)	cd74a
0	0.858406	0.928	0.728	0	macrophage-like (mafb)	si:busm1-266f07.2
0	0.718238	0.972	0.803	0	macrophage-like (mafb)	cd74b
0	0.695899	0.914	0.754	0	macrophage-like (mafb)	c1qc
6.32889e-298	0.735447	0.93	0.8	1.49166e-293	macrophage-like (mafb)	rasgef1ba
1.29513e-244	1.15069	0.687	0.467	3.05248e-240	macrophage-like (mafb)	hmox1a
4.92528e-206	0.960253	0.249	0.084	1.16084e-201	macrophage-like (mafb)	ccl34b.1
6.77648e-204	0.762562	0.237	0.078	1.59715e-199	macrophage-like (mafb)	timp4.3
9.20506e-194	0.518235	0.915	0.745	2.16954e-189	macrophage-like (mafb)	c1qb
4.06104e-176	0.745791	0.577	0.378	9.57146e-172	macrophage-like (mafb)	ms4a17a.10
8.49493e-176	0.559953	0.917	0.778	2.00217e-171	macrophage-like (mafb)	sdc4
5.61902e-171	0.495655	0.938	0.754	1.32435e-166	macrophage-like (mafb)	ccl35.1
1.18001e-167	0.817618	0.623	0.452	2.78116e-163	macrophage-like (mafb)	mafba
2.279e-162	0.502124	0.806	0.626	5.37137e-158	macrophage-like (mafb)	c1qa
1.59613e-158	0.533406	0.781	0.588	3.76191e-154	macrophage-like (mafb)	si:dkey-5n18.1
9.25408e-156	0.660023	0.751	0.598	2.18109e-151	macrophage-like (mafb)	vmp1
5.38783e-149	0.426172	0.9	0.785	1.26986e-144	macrophage-like (mafb)	tspan36
1.72255e-146	0.621306	0.653	0.474	4.05988e-142	macrophage-like (mafb)	mrc1b
6.87008e-141	0.411377	0.898	0.781	1.61921e-136	macrophage-like (mafb)	ctss2.2
3.18404e-137	0.606909	0.512	0.337	7.50446e-133	macrophage-like (mafb)	itgae.1
1.00348e-128	0.514228	0.989	0.926	2.3651e-124	macrophage-like (mafb)	CR318588.1
5.66297e-127	0.611102	0.351	0.196	1.33471e-122	macrophage-like (mafb)	arl4cb
1.54644e-123	0.50361	0.767	0.62	3.64481e-119	macrophage-like (mafb)	fgl2a
1.78119e-122	0.589833	0.665	0.532	4.19808e-118	macrophage-like (mafb)	txnipa
4.89962e-112	0.583721	0.657	0.535	1.15479e-107	macrophage-like (mafb)	chmp4ba
4.95476e-109	0.577352	0.378	0.229	1.16779e-104	macrophage-like (mafb)	arrdc3b
1.06565e-108	0.374015	0.648	0.442	2.51164e-104	macrophage-like (mafb)	selenop
2.52458e-99	0.434587	0.85	0.774	5.95018e-95	macrophage-like (mafb)	si:dkey-27i16.2
1.56354e-98	0.454387	0.657	0.498	3.68512e-94	macrophage-like (mafb)	cfp
7.68899e-96	0.51212	0.523	0.389	1.81222e-91	macrophage-like (mafb)	si:ch211-74m13.3
2.79305e-95	0.570801	0.518	0.372	6.58294e-91	macrophage-like (mafb)	nr4a3
2.35836e-89	0.560074	0.457	0.321	5.55841e-85	macrophage-like (mafb)	mlf1
4.30562e-82	0.569046	0.583	0.438	1.01479e-77	macrophage-like (mafb)	uchl1
1.11324e-81	0.481782	0.489	0.354	2.6238e-77	macrophage-like (mafb)	f11r.1
1.41003e-81	0.53958	0.486	0.369	3.32329e-77	macrophage-like (mafb)	sptlc2b
5.47e-79	0.38704	0.256	0.141	1.28922e-74	macrophage-like (mafb)	si:dkey-56f14.7
2.00267e-77	0.291584	0.885	0.822	4.7201e-73	macrophage-like (mafb)	sqstm1
5.47206e-77	0.349445	0.769	0.667	1.28971e-72	macrophage-like (mafb)	ctss2.1
2.49422e-76	0.373907	0.517	0.376	5.87862e-72	macrophage-like (mafb)	sftpbb
2.74126e-71	0.429556	0.231	0.126	6.46087e-67	macrophage-like (mafb)	si:ch211-165d12.4
1.33034e-70	0.407203	0.48	0.353	3.13547e-66	macrophage-like (mafb)	zgc:136870
1.49895e-69	0.356019	0.79	0.699	3.53289e-65	macrophage-like (mafb)	clic2
1.78388e-69	0.471138	0.479	0.348	4.20442e-65	macrophage-like (mafb)	zgc:103700
8.44808e-69	0.393781	0.724	0.64	1.99113e-64	macrophage-like (mafb)	slc30a1a
3.34197e-68	0.283614	0.996	0.988	7.87669e-64	macrophage-like (mafb)	hsp70l
3.98788e-68	0.281601	0.916	0.87	9.39904e-64	macrophage-like (mafb)	DNAJA4
2.47202e-66	0.303511	0.888	0.862	5.8263e-62	macrophage-like (mafb)	stip1
3.59504e-66	0.28748	0.839	0.782	8.47315e-62	macrophage-like (mafb)	arl6ip1
7.98626e-64	0.440241	0.525	0.407	1.88228e-59	macrophage-like (mafb)	si:ch211-204c21.1.1
2.34784e-62	0.302174	0.826	0.777	5.53363e-58	macrophage-like (mafb)	rps27.2
1.03734e-61	0.401848	0.581	0.488	2.4449e-57	macrophage-like (mafb)	plekho1b
3.76834e-61	0.415061	0.469	0.357	8.88159e-57	macrophage-like (mafb)	si:cabz01074946.1
5.20578e-61	0.300873	0.212	0.118	1.22695e-56	macrophage-like (mafb)	slc1a3a
7.60874e-61	0.519363	0.278	0.172	1.7933e-56	macrophage-like (mafb)	laptm4b
2.91516e-58	0.370643	0.387	0.273	6.87075e-54	macrophage-like (mafb)	prnprs3
1.24954e-56	0.403599	0.549	0.449	2.94503e-52	macrophage-like (mafb)	slc20a1b
1.66473e-54	0.367286	0.59	0.49	3.92361e-50	macrophage-like (mafb)	gm2a
6.92402e-54	0.341326	0.604	0.487	1.63192e-49	macrophage-like (mafb)	mpeg1.1
8.65496e-54	0.337734	0.668	0.588	2.03989e-49	macrophage-like (mafb)	ctsa
1.92751e-53	0.442637	0.391	0.287	4.54295e-49	macrophage-like (mafb)	ms4a17a.6
1.24151e-52	0.480991	0.439	0.348	2.92612e-48	macrophage-like (mafb)	slc22a21
5.82045e-52	0.391296	0.628	0.553	1.37182e-47	macrophage-like (mafb)	ptp4a2b
5.64052e-51	0.356001	0.611	0.539	1.32941e-46	macrophage-like (mafb)	SERP1
7.43262e-50	0.74551	0.22	0.134	1.75179e-45	macrophage-like (mafb)	mt2
7.64702e-50	0.301104	0.744	0.701	1.80233e-45	macrophage-like (mafb)	eef1db
2.53068e-48	0.422801	0.583	0.498	5.96456e-44	macrophage-like (mafb)	map1lc3b
4.14456e-48	0.278475	0.883	0.841	9.7683e-44	macrophage-like (mafb)	krt8
1.87871e-47	0.444452	0.587	0.518	4.42793e-43	macrophage-like (mafb)	si:dkey-112a7.4
2.27824e-46	0.302479	0.706	0.637	5.36958e-42	macrophage-like (mafb)	scpep1
2.91474e-46	0.42651	0.443	0.327	6.86974e-42	macrophage-like (mafb)	BX248082.1
5.69778e-45	0.372151	0.329	0.237	1.34291e-40	macrophage-like (mafb)	gng10
1.19618e-44	0.276997	0.825	0.801	2.81927e-40	macrophage-like (mafb)	erh
1.34243e-44	0.296375	0.171	0.097	3.16397e-40	macrophage-like (mafb)	sox9b
2.34263e-44	0.262576	0.592	0.484	5.52135e-40	macrophage-like (mafb)	slc7a7
3.08395e-44	0.342529	0.578	0.498	7.26856e-40	macrophage-like (mafb)	eif4ebp1
4.26783e-43	0.437463	0.508	0.42	1.00588e-38	macrophage-like (mafb)	bcl2l10
5.21237e-42	0.270301	0.882	0.836	1.2285e-37	macrophage-like (mafb)	hspbp1
8.51842e-42	0.328617	0.626	0.537	2.00771e-37	macrophage-like (mafb)	ppdpfb
1.16266e-39	0.317134	0.252	0.173	2.74028e-35	macrophage-like (mafb)	pdgfba
2.37307e-39	0.276289	0.258	0.175	5.59308e-35	macrophage-like (mafb)	si:ch73-237c6.1
5.61513e-39	0.332261	0.674	0.612	1.32343e-34	macrophage-like (mafb)	fkbp4
8.1453e-39	0.347895	0.273	0.19	1.91977e-34	macrophage-like (mafb)	entpd2a.1
5.78048e-38	0.297945	0.222	0.144	1.3624e-33	macrophage-like (mafb)	si:ch73-158p21.3
1.02327e-37	0.326757	0.541	0.467	2.41175e-33	macrophage-like (mafb)	trim33
1.41594e-37	0.308789	0.441	0.361	3.33722e-33	macrophage-like (mafb)	rnf128a
6.26901e-37	0.323175	0.838	0.817	1.47754e-32	macrophage-like (mafb)	hspe1
1.83445e-34	0.276049	0.507	0.418	4.32362e-30	macrophage-like (mafb)	f13a1b
4.77115e-34	0.378208	0.488	0.405	1.12451e-29	macrophage-like (mafb)	fosl1a
4.90299e-34	0.366387	0.378	0.294	1.15559e-29	macrophage-like (mafb)	pmp22b
5.74121e-34	0.393953	0.345	0.26	1.35315e-29	macrophage-like (mafb)	CR753876.1
1.74935e-33	0.326175	0.317	0.243	4.12304e-29	macrophage-like (mafb)	nrros
3.11546e-33	0.300289	0.505	0.434	7.34283e-29	macrophage-like (mafb)	cxcr3.2
6.44403e-33	0.365377	0.354	0.277	1.51879e-28	macrophage-like (mafb)	arrdc2
7.18831e-33	0.303442	0.42	0.336	1.69421e-28	macrophage-like (mafb)	bag3
2.92325e-32	0.306924	0.683	0.625	6.8898e-28	macrophage-like (mafb)	ahnak
3.87044e-31	0.376692	0.742	0.694	9.12223e-27	macrophage-like (mafb)	hspb1
1.26076e-30	0.296029	0.176	0.113	2.97148e-26	macrophage-like (mafb)	aste1a
3.74171e-30	0.269427	0.16	0.099	8.81884e-26	macrophage-like (mafb)	tnfrsf18
1.46157e-29	0.304449	0.439	0.367	3.44476e-25	macrophage-like (mafb)	CABZ01020840.1
4.8017e-29	0.401988	0.533	0.474	1.13171e-24	macrophage-like (mafb)	zfand5a
6.13348e-29	0.296485	0.405	0.334	1.4456e-24	macrophage-like (mafb)	csf2rb
8.30214e-29	0.286989	0.435	0.373	1.95673e-24	macrophage-like (mafb)	spty2d1
3.19081e-28	0.256944	0.639	0.591	7.52042e-24	macrophage-like (mafb)	edrf1
9.27036e-28	0.354365	0.401	0.333	2.18493e-23	macrophage-like (mafb)	odc1
1.9091e-27	0.271238	0.495	0.425	4.49956e-23	macrophage-like (mafb)	slc35f6
9.11677e-27	0.345593	0.3	0.239	2.14873e-22	macrophage-like (mafb)	csf1ra
3.20984e-26	0.299352	0.375	0.305	7.56526e-22	macrophage-like (mafb)	otulina.1
8.73781e-26	0.299508	0.318	0.254	2.05942e-21	macrophage-like (mafb)	cmklr1
9.52159e-26	0.306848	0.476	0.417	2.24414e-21	macrophage-like (mafb)	bach1b
2.16782e-25	0.265133	0.246	0.185	5.10933e-21	macrophage-like (mafb)	znrf2b
2.31011e-25	0.370123	0.486	0.43	5.44469e-21	macrophage-like (mafb)	klf6a
1.11885e-23	0.25285	0.427	0.364	2.63702e-19	macrophage-like (mafb)	xaf1
1.14805e-23	0.35859	0.516	0.456	2.70584e-19	macrophage-like (mafb)	nr4a1
1.93575e-23	0.307497	0.438	0.387	4.56236e-19	macrophage-like (mafb)	naga
3.74916e-23	0.272778	0.244	0.183	8.83639e-19	macrophage-like (mafb)	ptgis
5.45343e-23	0.271317	0.319	0.257	1.28532e-18	macrophage-like (mafb)	ivns1abpb
1.3952e-22	0.316494	0.356	0.298	3.28834e-18	macrophage-like (mafb)	lmnb1
1.5053e-22	0.319854	0.712	0.698	3.54785e-18	macrophage-like (mafb)	bzw1b
2.68873e-22	0.304247	0.322	0.258	6.33708e-18	macrophage-like (mafb)	cbx7a
8.83047e-20	0.264218	0.261	0.204	2.08125e-15	macrophage-like (mafb)	fosb
1.23016e-19	0.321536	0.522	0.479	2.89937e-15	macrophage-like (mafb)	zgc:101583
1.27767e-19	0.289485	0.289	0.233	3.01134e-15	macrophage-like (mafb)	si:ch211-165i18.2
1.86686e-19	0.293891	0.279	0.225	4.4e-15	macrophage-like (mafb)	CT583708.1
5.53406e-19	0.27207	0.379	0.331	1.30432e-14	macrophage-like (mafb)	spag1a
9.88565e-19	0.359382	0.275	0.214	2.32995e-14	macrophage-like (mafb)	si:ch211-131k2.3
1.21855e-17	0.2537	0.173	0.125	2.87201e-13	macrophage-like (mafb)	plaua
1.92303e-17	0.274779	0.637	0.603	4.53239e-13	macrophage-like (mafb)	fosl2
1.93457e-17	0.273127	0.482	0.435	4.5596e-13	macrophage-like (mafb)	il10ra
1.08695e-16	0.379917	0.277	0.225	2.56182e-12	macrophage-like (mafb)	histh1l
1.45852e-16	0.366292	0.618	0.607	3.43759e-12	macrophage-like (mafb)	dynll1
1.57047e-15	0.27233	0.73	0.713	3.70144e-11	macrophage-like (mafb)	chchd2
8.345e-15	0.272422	0.477	0.441	1.96683e-10	macrophage-like (mafb)	kdm6ba
1.03757e-14	0.297938	0.62	0.592	2.44544e-10	macrophage-like (mafb)	higd1a
4.558e-14	0.333646	0.231	0.188	1.07428e-09	macrophage-like (mafb)	fam46ba
3.20705e-13	0.25223	0.334	0.292	7.5587e-09	macrophage-like (mafb)	sh3bp5la
9.25517e-12	0.315647	0.452	0.408	2.18135e-07	macrophage-like (mafb)	CR318588.3
3.58784e-07	0.293086	0.273	0.252	0.00845619	macrophage-like (mafb)	rpl26
0	1.98836	0.583	0.159	0	macrophage-like (il1b)	lacc1
0	1.73808	0.355	0.113	0	macrophage-like (il1b)	csf3b
0	1.55895	0.625	0.268	0	macrophage-like (il1b)	cxcl8a
0	1.5203	0.548	0.227	0	macrophage-like (il1b)	il1b
0	1.51952	0.953	0.616	0	macrophage-like (il1b)	marcksl1b
0	1.48864	0.94	0.611	0	macrophage-like (il1b)	si:ch211-147m6.2
0	1.48204	0.927	0.588	0	macrophage-like (il1b)	si:ch211-147m6.1
0	1.43621	0.687	0.347	0	macrophage-like (il1b)	si:ch211-194m7.4
0	1.3097	0.561	0.214	0	macrophage-like (il1b)	ptgs2a
0	1.27983	0.561	0.176	0	macrophage-like (il1b)	si:ch73-248e21.1
0	1.20534	0.799	0.414	0	macrophage-like (il1b)	slc2a6
0	1.15716	0.475	0.121	0	macrophage-like (il1b)	snx10a
0	1.1351	0.805	0.5	0	macrophage-like (il1b)	mfap4
0	0.948479	0.449	0.167	0	macrophage-like (il1b)	si:dkey-29h14.10
0	0.926761	0.852	0.583	0	macrophage-like (il1b)	CR855311.1
0	0.90714	0.499	0.224	0	macrophage-like (il1b)	CABZ01088134.1
0	0.861648	0.972	0.842	0	macrophage-like (il1b)	lygl1
0	0.813252	0.848	0.571	0	macrophage-like (il1b)	ncf1
0	0.658096	0.971	0.846	0	macrophage-like (il1b)	atp6v0ca
0	0.563727	0.272	0.071	0	macrophage-like (il1b)	acod1
9.08666e-301	0.766424	0.961	0.771	2.14164e-296	macrophage-like (il1b)	sdc4
6.8394e-296	0.814394	0.604	0.329	1.61198e-291	macrophage-like (il1b)	pfkfb3
1.80802e-291	0.826417	0.766	0.52	4.26133e-287	macrophage-like (il1b)	rpz5
3.18605e-284	0.73761	0.902	0.739	7.5092e-280	macrophage-like (il1b)	nfkbiaa
9.1743e-276	0.751683	0.3	0.093	2.16229e-271	macrophage-like (il1b)	si:dkey-187j14.7
2.10027e-266	0.838228	0.624	0.371	4.95012e-262	macrophage-like (il1b)	tnip1
3.6455e-247	0.719918	0.63	0.371	8.59207e-243	macrophage-like (il1b)	relb
1.86682e-244	0.940991	0.525	0.267	4.39991e-240	macrophage-like (il1b)	FO704661.1
7.71229e-235	1.07048	0.474	0.229	1.81771e-230	macrophage-like (il1b)	zgc:173915
2.47333e-232	0.806948	0.938	0.756	5.82939e-228	macrophage-like (il1b)	ccl35.1
3.89796e-230	0.708345	0.35	0.142	9.18711e-226	macrophage-like (il1b)	cxcr3.3
7.35421e-221	1.20396	0.264	0.088	1.73331e-216	macrophage-like (il1b)	hamp
1.046e-216	0.531306	0.929	0.821	2.46532e-212	macrophage-like (il1b)	sdcbp2
2.02313e-214	0.585191	0.213	0.06	4.76831e-210	macrophage-like (il1b)	si:ch211-256a21.4
2.51285e-211	1.19251	0.212	0.06	5.92254e-207	macrophage-like (il1b)	cxcl11.1
1.1491e-209	0.651039	0.451	0.221	2.7083e-205	macrophage-like (il1b)	mid1ip1b
4.01306e-205	0.72948	0.556	0.313	9.45839e-201	macrophage-like (il1b)	tagapa
1.52089e-202	0.675594	0.537	0.307	3.5846e-198	macrophage-like (il1b)	bcl10
1.56815e-201	0.599945	0.407	0.196	3.69598e-197	macrophage-like (il1b)	card9
5.99244e-197	0.9058	0.215	0.066	1.41236e-192	macrophage-like (il1b)	tnfa
1.33279e-196	0.665126	0.818	0.611	3.14125e-192	macrophage-like (il1b)	fgl2a
4.00602e-195	1.19659	0.242	0.081	9.44179e-191	macrophage-like (il1b)	saa
2.71312e-193	0.717975	0.966	0.846	6.39456e-189	macrophage-like (il1b)	grn1
3.13562e-189	0.619305	0.764	0.577	7.39034e-185	macrophage-like (il1b)	cyba
6.74282e-183	0.52732	0.969	0.91	1.58922e-178	macrophage-like (il1b)	zgc:92066
1.88799e-176	0.672836	0.521	0.299	4.4498e-172	macrophage-like (il1b)	moxd1
2.31208e-172	0.620265	0.663	0.469	5.44935e-168	macrophage-like (il1b)	birc2
1.12777e-169	0.643254	0.614	0.401	2.65805e-165	macrophage-like (il1b)	si:ch211-153b23.7
9.27568e-169	0.583533	0.662	0.45	2.18619e-164	macrophage-like (il1b)	samsn1a
2.67444e-164	0.55333	0.85	0.688	6.3034e-160	macrophage-like (il1b)	clic2
9.38499e-164	0.971691	0.539	0.334	2.21195e-159	macrophage-like (il1b)	tppp
2.43825e-162	0.617734	0.684	0.479	5.74672e-158	macrophage-like (il1b)	map1lc3b
1.93461e-157	0.590285	0.478	0.277	4.55969e-153	macrophage-like (il1b)	gpr84
6.15952e-157	0.672909	0.522	0.308	1.45174e-152	macrophage-like (il1b)	pglyrp5
2.49707e-151	0.57306	0.641	0.439	5.88534e-147	macrophage-like (il1b)	atp6v1ba
1.76011e-146	0.635856	0.599	0.391	4.1484e-142	macrophage-like (il1b)	stoml3b
3.97953e-146	0.476146	0.772	0.548	9.37934e-142	macrophage-like (il1b)	marco
2.60523e-145	0.579401	0.799	0.653	6.14026e-141	macrophage-like (il1b)	nfkbiab
1.95332e-142	0.496226	0.198	0.07	4.60378e-138	macrophage-like (il1b)	slc6a9
2.41179e-142	0.819098	0.629	0.439	5.68434e-138	macrophage-like (il1b)	zgc:158343
4.08511e-140	0.484903	0.792	0.627	9.62819e-136	macrophage-like (il1b)	slc30a1a
1.57554e-139	0.416929	0.895	0.765	3.7134e-135	macrophage-like (il1b)	si:ch211-212k18.7
8.91003e-139	1.25824	0.623	0.423	2.1e-134	macrophage-like (il1b)	grn2
5.38078e-137	0.314582	0.112	0.026	1.2682e-132	macrophage-like (il1b)	mxf
2.21804e-136	0.36956	0.24	0.098	5.2277e-132	macrophage-like (il1b)	mcoln3a
2.53165e-134	0.62957	0.412	0.226	5.96684e-130	macrophage-like (il1b)	tnfb
2.57508e-133	0.420699	0.907	0.793	6.06922e-129	macrophage-like (il1b)	atp6v1g1
4.4932e-133	0.594963	0.642	0.472	1.059e-128	macrophage-like (il1b)	suclg1
6.7556e-131	0.569942	0.676	0.501	1.59223e-126	macrophage-like (il1b)	si:dkey-112a7.4
8.00524e-131	0.283931	0.131	0.036	1.88676e-126	macrophage-like (il1b)	mpeg1.2
1.56299e-126	0.49195	0.73	0.556	3.68382e-122	macrophage-like (il1b)	zgc:77486.1
2.51047e-125	0.527258	0.679	0.503	5.91693e-121	macrophage-like (il1b)	zgc:77650
7.62809e-124	0.366547	0.369	0.198	1.79786e-119	macrophage-like (il1b)	tlr5b
5.89408e-123	0.418647	0.915	0.816	1.38918e-118	macrophage-like (il1b)	sqstm1
8.94371e-123	0.499838	0.391	0.213	2.10794e-118	macrophage-like (il1b)	pim2
2.76549e-119	0.43841	0.394	0.226	6.51799e-115	macrophage-like (il1b)	clcn7
4.20136e-117	0.557384	0.591	0.418	9.90219e-113	macrophage-like (il1b)	kdm6ba
1.89126e-116	0.470759	0.398	0.233	4.45752e-112	macrophage-like (il1b)	il1fma
5.01218e-116	0.388157	0.24	0.107	1.18132e-111	macrophage-like (il1b)	neflb
7.7042e-116	0.335514	0.816	0.636	1.8158e-111	macrophage-like (il1b)	ctsz
7.42382e-115	0.372692	0.273	0.131	1.74972e-110	macrophage-like (il1b)	ano9a
8.92703e-114	0.459762	0.676	0.49	2.10401e-109	macrophage-like (il1b)	ctsh
1.13989e-113	0.458269	0.339	0.182	2.68662e-109	macrophage-like (il1b)	fes
1.57354e-112	0.483232	0.664	0.479	3.70868e-108	macrophage-like (il1b)	arl5c
3.94455e-112	0.308765	0.208	0.086	9.29691e-108	macrophage-like (il1b)	si:ch211-255g12.8
6.10054e-112	0.449498	0.261	0.123	1.43784e-107	macrophage-like (il1b)	plk3
9.33568e-112	0.416323	0.786	0.638	2.20033e-107	macrophage-like (il1b)	rnaseka
2.1131e-111	0.442961	0.752	0.601	4.98035e-107	macrophage-like (il1b)	atp6v1e1b
4.23813e-111	0.502594	0.32	0.169	9.98885e-107	macrophage-like (il1b)	tmem176l.4
4.29398e-109	0.435473	0.596	0.412	1.01205e-104	macrophage-like (il1b)	il10ra
4.41167e-107	0.436993	0.423	0.261	1.03979e-102	macrophage-like (il1b)	arl8ba
1.0626e-106	0.564362	0.479	0.313	2.50445e-102	macrophage-like (il1b)	maff
1.86247e-106	0.44351	0.663	0.474	4.38965e-102	macrophage-like (il1b)	pmaip1
2.80758e-105	0.500446	0.117	0.034	6.61719e-101	macrophage-like (il1b)	CR762483.1
4.19879e-105	0.640814	0.537	0.36	9.89613e-101	macrophage-like (il1b)	ccl34a.4
4.38318e-104	0.449667	0.677	0.507	1.03307e-99	macrophage-like (il1b)	ccng2
2.44192e-101	0.425982	0.502	0.333	5.75535e-97	macrophage-like (il1b)	ivns1abpa
1.03789e-100	0.451091	0.498	0.333	2.4462e-96	macrophage-like (il1b)	si:dkey-25e12.3
2.79664e-100	0.553802	0.132	0.044	6.59139e-96	macrophage-like (il1b)	mxc
2.17999e-98	0.394903	0.729	0.582	5.13801e-94	macrophage-like (il1b)	atp6ap2
2.14946e-96	0.393029	0.323	0.181	5.06605e-92	macrophage-like (il1b)	CR753886.1
2.89057e-96	0.437861	0.882	0.768	6.8128e-92	macrophage-like (il1b)	si:dkey-27i16.2
4.07556e-96	0.536647	0.542	0.383	9.60569e-92	macrophage-like (il1b)	pcyt2
5.8595e-94	0.437946	0.481	0.328	1.38103e-89	macrophage-like (il1b)	echdc2
6.29396e-94	0.39258	0.237	0.116	1.48342e-89	macrophage-like (il1b)	tnfrsf9b
1.23066e-93	0.373959	0.406	0.247	2.90055e-89	macrophage-like (il1b)	micall2b
2.91388e-92	0.361455	0.776	0.591	6.86772e-88	macrophage-like (il1b)	si:dkey-5n18.1
9.421e-92	0.426919	0.641	0.494	2.22043e-87	macrophage-like (il1b)	tcirg1b
2.54181e-90	0.310129	0.793	0.632	5.9908e-86	macrophage-like (il1b)	ctsc
8.335e-90	0.32402	0.918	0.782	1.96448e-85	macrophage-like (il1b)	tspan36
1.30561e-89	0.451722	0.331	0.189	3.0772e-85	macrophage-like (il1b)	slc7a11
7.71006e-89	0.330256	0.922	0.803	1.81718e-84	macrophage-like (il1b)	rasgef1ba
1.39709e-87	0.403616	0.624	0.48	3.2928e-83	macrophage-like (il1b)	nfkbie
2.48379e-87	0.50941	0.695	0.563	5.85405e-83	macrophage-like (il1b)	marcksl1a
6.36106e-87	0.490523	0.41	0.252	1.49924e-82	macrophage-like (il1b)	slc43a3b
3.36717e-86	0.471005	0.918	0.859	7.93608e-82	macrophage-like (il1b)	fth1a
6.72499e-86	0.332917	0.651	0.473	1.58501e-81	macrophage-like (il1b)	slc7a7
1.99669e-84	0.31921	0.951	0.904	4.70599e-80	macrophage-like (il1b)	hspa5
1.40598e-82	0.272259	0.967	0.917	3.31375e-78	macrophage-like (il1b)	gapdhs
3.80911e-81	0.357126	0.568	0.419	8.97769e-77	macrophage-like (il1b)	atp6ap1b
2.20096e-79	0.382454	0.405	0.254	5.18744e-75	macrophage-like (il1b)	BX120005.1
5.22658e-79	0.392139	0.672	0.53	1.23185e-74	macrophage-like (il1b)	ube2al
2.32129e-76	0.365314	0.383	0.249	5.47105e-72	macrophage-like (il1b)	dnajc5ab
5.03121e-76	0.318518	0.285	0.163	1.18581e-71	macrophage-like (il1b)	rab20
2.95874e-75	0.346902	0.253	0.138	6.97346e-71	macrophage-like (il1b)	nfkb2
4.60703e-74	0.32832	0.266	0.146	1.08583e-69	macrophage-like (il1b)	si:dkey-26c10.5
4.90924e-74	0.257667	0.913	0.756	1.15706e-69	macrophage-like (il1b)	c1qc
5.68666e-74	0.318587	0.292	0.17	1.34029e-69	macrophage-like (il1b)	snx10b
5.41953e-72	0.299104	0.289	0.168	1.27733e-67	macrophage-like (il1b)	CU019662.1
6.93791e-72	0.369936	0.491	0.348	1.6352e-67	macrophage-like (il1b)	si:dkey-206d17.12
9.64493e-72	0.27212	0.459	0.301	2.27321e-67	macrophage-like (il1b)	vcanb
1.53288e-71	0.349764	0.846	0.745	3.61284e-67	macrophage-like (il1b)	cycsb
1.54769e-71	0.253829	0.856	0.717	3.64775e-67	macrophage-like (il1b)	grna
2.8157e-70	0.383167	0.274	0.159	6.63633e-66	macrophage-like (il1b)	tmem120a
4.94681e-70	0.275019	0.252	0.139	1.16591e-65	macrophage-like (il1b)	SAMD8
5.07091e-70	0.334473	0.416	0.278	1.19516e-65	macrophage-like (il1b)	pi4k2a
5.50011e-70	0.392677	0.546	0.394	1.29632e-65	macrophage-like (il1b)	fosl1a
6.67026e-70	0.389528	0.376	0.248	1.57211e-65	macrophage-like (il1b)	ehd1a
1.12862e-67	0.329691	0.391	0.254	2.66005e-63	macrophage-like (il1b)	aif1l
1.36105e-67	0.311958	0.755	0.628	3.20786e-63	macrophage-like (il1b)	scpep1
8.2228e-67	0.635967	0.659	0.528	1.93803e-62	macrophage-like (il1b)	timp2b
1.24061e-66	0.28914	0.103	0.037	2.92399e-62	macrophage-like (il1b)	IL4I1
9.58005e-66	0.306886	0.908	0.831	2.25792e-61	macrophage-like (il1b)	hspbp1
1.16653e-65	0.265349	0.208	0.111	2.74939e-61	macrophage-like (il1b)	tfec
1.41951e-64	0.364428	0.525	0.395	3.34564e-60	macrophage-like (il1b)	cx32.2
3.03851e-64	0.306849	0.97	0.937	7.16146e-60	macrophage-like (il1b)	pnrc2
4.5039e-64	0.372556	0.669	0.52	1.06152e-59	macrophage-like (il1b)	txn
1.08599e-63	0.271399	0.223	0.123	2.55957e-59	macrophage-like (il1b)	kin
4.44832e-63	0.258293	0.907	0.78	1.04842e-58	macrophage-like (il1b)	ctss2.2
5.72228e-63	0.349485	0.675	0.542	1.34868e-58	macrophage-like (il1b)	anxa3b
3.07535e-62	0.272934	0.105	0.04	7.24829e-58	macrophage-like (il1b)	kctd12.1
9.59148e-62	0.341235	0.462	0.334	2.26061e-57	macrophage-like (il1b)	cybb
9.8553e-62	0.352492	0.399	0.268	2.3228e-57	macrophage-like (il1b)	arrdc2
2.75865e-61	0.397828	0.543	0.415	6.50187e-57	macrophage-like (il1b)	cfbl
9.68466e-61	0.344545	0.791	0.704	2.28258e-56	macrophage-like (il1b)	pkma
1.21247e-60	0.278154	0.779	0.631	2.85768e-56	macrophage-like (il1b)	pnp5a
1.37186e-60	0.253506	0.185	0.095	3.23333e-56	macrophage-like (il1b)	hpse
9.10271e-60	0.256299	0.25	0.143	2.14542e-55	macrophage-like (il1b)	si:ch211-284o19.8
4.80642e-59	0.320904	0.517	0.393	1.13283e-54	macrophage-like (il1b)	atp6v0b
3.21423e-58	0.258418	0.273	0.167	7.57561e-54	macrophage-like (il1b)	naxd
9.97086e-58	0.255746	0.227	0.128	2.35003e-53	macrophage-like (il1b)	dirc2
1.52427e-56	0.270994	0.231	0.134	3.59255e-52	macrophage-like (il1b)	CU469577.1
6.21652e-56	0.325731	0.375	0.259	1.46517e-51	macrophage-like (il1b)	atp6v1ab
2.49351e-55	0.309436	0.251	0.153	5.87696e-51	macrophage-like (il1b)	ubl3a
2.87125e-55	0.38636	0.488	0.368	6.76725e-51	macrophage-like (il1b)	tdh
3.23584e-55	0.268816	0.631	0.483	7.62655e-51	macrophage-like (il1b)	mpeg1.1
2.45974e-54	0.279983	0.407	0.288	5.79736e-50	macrophage-like (il1b)	sdr16c5b
2.7546e-54	0.420286	0.187	0.102	6.49233e-50	macrophage-like (il1b)	MFAP4 (1 of many).1
6.65518e-54	0.268245	0.736	0.624	1.56856e-49	macrophage-like (il1b)	gnai2a
3.30948e-52	0.277182	0.551	0.413	7.8001e-48	macrophage-like (il1b)	bcl2l10
1.60693e-51	0.251113	0.409	0.284	3.78736e-47	macrophage-like (il1b)	mmp14b
3.52785e-51	0.320082	0.595	0.485	8.31479e-47	macrophage-like (il1b)	lamtor5
9.1849e-51	0.285658	0.482	0.362	2.16479e-46	macrophage-like (il1b)	nck1b
2.37805e-49	0.297766	0.347	0.24	5.60482e-45	macrophage-like (il1b)	ell
3.70295e-49	0.28298	0.614	0.504	8.72747e-45	macrophage-like (il1b)	vcp
4.26912e-49	0.281514	0.456	0.34	1.00619e-44	macrophage-like (il1b)	grinab
9.60002e-49	0.265584	0.223	0.134	2.26263e-44	macrophage-like (il1b)	gid8b
4.38481e-47	0.30762	0.682	0.58	1.03346e-42	macrophage-like (il1b)	higd1a
9.15958e-47	0.364796	0.135	0.068	2.15882e-42	macrophage-like (il1b)	f3b
1.97242e-46	0.329497	0.36	0.259	4.6488e-42	macrophage-like (il1b)	gb:bc139872
4.33238e-46	0.254184	0.724	0.605	1.0211e-41	macrophage-like (il1b)	vmp1
1.0688e-45	0.269255	0.445	0.332	2.51905e-41	macrophage-like (il1b)	adgrg3
2.45369e-45	0.290734	0.29	0.193	5.7831e-41	macrophage-like (il1b)	ly75
5.04623e-44	0.265829	0.431	0.321	1.18935e-39	macrophage-like (il1b)	ier5
1.55386e-40	0.282438	0.169	0.098	3.66228e-36	macrophage-like (il1b)	afap1l1b
4.72255e-39	0.262265	0.214	0.134	1.11306e-34	macrophage-like (il1b)	sema4ab
7.44583e-39	0.32646	0.205	0.126	1.75491e-34	macrophage-like (il1b)	serpine1
4.06103e-38	0.291183	0.422	0.318	9.57144e-34	macrophage-like (il1b)	pde4ba
6.93108e-38	0.262509	0.502	0.395	1.63359e-33	macrophage-like (il1b)	pdia6
5.868e-36	0.352864	0.213	0.136	1.38303e-31	macrophage-like (il1b)	zgc:101699
1.0769e-34	0.516852	0.103	0.052	2.53815e-30	macrophage-like (il1b)	hbegfb
8.19602e-33	0.260118	0.507	0.411	1.93172e-28	macrophage-like (il1b)	bach1b
4.17186e-31	0.283168	0.238	0.164	9.83266e-27	macrophage-like (il1b)	suclg2
5.81935e-31	0.274774	0.19	0.122	1.37156e-26	macrophage-like (il1b)	tp53inp1
2.59247e-30	0.264336	0.551	0.446	6.11018e-26	macrophage-like (il1b)	uchl1
1.06507e-28	0.254586	0.103	0.056	2.51026e-24	macrophage-like (il1b)	rdh10b
7.1872e-28	0.259479	0.364	0.282	1.69395e-23	macrophage-like (il1b)	zgc:109934
2.34939e-19	0.35233	0.277	0.214	5.53727e-15	macrophage-like (il1b)	si:ch211-131k2.3
1.42714e-07	0.345765	0.151	0.122	0.00336364	macrophage-like (il1b)	dusp2
0	1.78148	0.783	0.269	0	macrophage-like (mmp13 / cxcl8b)	hp.1
0	1.74653	0.16	0.02	0	macrophage-like (mmp13 / cxcl8b)	mmp13a
0	1.38603	0.46	0.134	0	macrophage-like (mmp13 / cxcl8b)	BX649485.2
0	1.23239	0.681	0.305	0	macrophage-like (mmp13 / cxcl8b)	fabp3
0	1.23052	0.807	0.45	0	macrophage-like (mmp13 / cxcl8b)	si:dkey-102g19.3
0	1.06179	0.291	0.046	0	macrophage-like (mmp13 / cxcl8b)	cxcl8b.1
0	1.00011	0.622	0.265	0	macrophage-like (mmp13 / cxcl8b)	cdaa
0	0.937858	0.527	0.203	0	macrophage-like (mmp13 / cxcl8b)	si:ch73-343l4.8
0	0.922256	0.667	0.284	0	macrophage-like (mmp13 / cxcl8b)	moxd1
0	0.916787	0.835	0.611	0	macrophage-like (mmp13 / cxcl8b)	prdx5
0	0.890734	0.983	0.852	0	macrophage-like (mmp13 / cxcl8b)	s100a10b
0	0.87656	0.855	0.627	0	macrophage-like (mmp13 / cxcl8b)	nccrp1
0	0.836025	0.256	0.028	0	macrophage-like (mmp13 / cxcl8b)	f5
0	0.7054	0.974	0.915	0	macrophage-like (mmp13 / cxcl8b)	rpl3
0	0.620737	0.986	0.949	0	macrophage-like (mmp13 / cxcl8b)	rpl15
0	0.57247	0.985	0.958	0	macrophage-like (mmp13 / cxcl8b)	rpl10a
0	0.571826	0.317	0.069	0	macrophage-like (mmp13 / cxcl8b)	si:ch1073-303k11.2
0	0.563335	0.982	0.959	0	macrophage-like (mmp13 / cxcl8b)	rplp0
0	0.559238	0.995	0.976	0	macrophage-like (mmp13 / cxcl8b)	rplp2l
0	0.555647	0.989	0.959	0	macrophage-like (mmp13 / cxcl8b)	rps16
0	0.547613	0.997	0.976	0	macrophage-like (mmp13 / cxcl8b)	rps12
0	0.543244	0.982	0.927	0	macrophage-like (mmp13 / cxcl8b)	rpl23a
0	0.536381	0.995	0.99	0	macrophage-like (mmp13 / cxcl8b)	eef1a1l1
0	0.517687	0.986	0.96	0	macrophage-like (mmp13 / cxcl8b)	rps9
0	0.51407	0.992	0.979	0	macrophage-like (mmp13 / cxcl8b)	rpl19
0	0.510031	0.987	0.967	0	macrophage-like (mmp13 / cxcl8b)	rps5
0	0.507275	0.984	0.955	0	macrophage-like (mmp13 / cxcl8b)	rps11
0	0.505372	0.995	0.981	0	macrophage-like (mmp13 / cxcl8b)	rpl11
0	0.504626	0.99	0.971	0	macrophage-like (mmp13 / cxcl8b)	rpl18a
0	0.500685	0.991	0.964	0	macrophage-like (mmp13 / cxcl8b)	rps23
0	0.498056	0.297	0.071	0	macrophage-like (mmp13 / cxcl8b)	cfh
0	0.497959	0.998	0.994	0	macrophage-like (mmp13 / cxcl8b)	rplp1
0	0.493554	0.986	0.961	0	macrophage-like (mmp13 / cxcl8b)	rpsa
0	0.490635	0.994	0.972	0	macrophage-like (mmp13 / cxcl8b)	rps14
0	0.481135	0.987	0.961	0	macrophage-like (mmp13 / cxcl8b)	rps13
1.0979e-307	0.527434	0.981	0.949	2.58764e-303	macrophage-like (mmp13 / cxcl8b)	rpl7
5.33318e-307	0.497744	0.979	0.952	1.25698e-302	macrophage-like (mmp13 / cxcl8b)	rps8a
2.49985e-305	0.435656	0.994	0.984	5.89191e-301	macrophage-like (mmp13 / cxcl8b)	rps19
2.80706e-304	0.596397	0.963	0.866	6.61596e-300	macrophage-like (mmp13 / cxcl8b)	eef1g
2.38442e-303	0.792798	0.871	0.706	5.61985e-299	macrophage-like (mmp13 / cxcl8b)	aldoaa
2.32876e-302	0.465229	0.988	0.968	5.48864e-298	macrophage-like (mmp13 / cxcl8b)	rpl18
7.7929e-302	0.469077	0.991	0.975	1.83671e-297	macrophage-like (mmp13 / cxcl8b)	rpl10
3.26223e-300	0.454964	0.99	0.965	7.68875e-296	macrophage-like (mmp13 / cxcl8b)	rps24
6.41835e-299	0.75245	0.979	0.864	1.51274e-294	macrophage-like (mmp13 / cxcl8b)	icn
2.44195e-294	0.553978	0.975	0.932	5.75543e-290	macrophage-like (mmp13 / cxcl8b)	rps6
2.37418e-293	0.475227	0.991	0.972	5.5957e-289	macrophage-like (mmp13 / cxcl8b)	rps7
8.73959e-290	0.447511	0.993	0.968	2.05983e-285	macrophage-like (mmp13 / cxcl8b)	rpl27
4.68873e-289	0.831366	0.829	0.535	1.10509e-284	macrophage-like (mmp13 / cxcl8b)	anxa1a
6.35898e-289	0.495768	0.982	0.943	1.49875e-284	macrophage-like (mmp13 / cxcl8b)	rpl9
7.32083e-289	0.611891	0.916	0.799	1.72545e-284	macrophage-like (mmp13 / cxcl8b)	atp5mc3b
3.24157e-286	0.513384	0.991	0.957	7.64007e-282	macrophage-like (mmp13 / cxcl8b)	rpl17
3.64845e-283	0.513046	0.978	0.946	8.59902e-279	macrophage-like (mmp13 / cxcl8b)	rpl7a
1.60867e-282	0.414925	0.994	0.986	3.79149e-278	macrophage-like (mmp13 / cxcl8b)	rpl23
8.26904e-282	0.496204	0.972	0.924	1.94893e-277	macrophage-like (mmp13 / cxcl8b)	rps3
1.4283e-281	0.421407	0.992	0.972	3.36637e-277	macrophage-like (mmp13 / cxcl8b)	rps15
3.06004e-281	0.400356	0.999	0.996	7.21221e-277	macrophage-like (mmp13 / cxcl8b)	FO704736.1
1.62136e-280	0.464649	0.989	0.963	3.82138e-276	macrophage-like (mmp13 / cxcl8b)	rpl30
9.76968e-280	0.461439	0.979	0.935	2.30262e-275	macrophage-like (mmp13 / cxcl8b)	zgc:114188
1.5108e-279	0.501169	0.98	0.943	3.5608e-275	macrophage-like (mmp13 / cxcl8b)	rpl13a
3.39218e-279	0.69816	0.792	0.48	7.99503e-275	macrophage-like (mmp13 / cxcl8b)	anxa5b
8.47653e-279	0.488179	0.991	0.95	1.99783e-274	macrophage-like (mmp13 / cxcl8b)	rps26l
1.57902e-274	0.470044	0.984	0.958	3.7216e-270	macrophage-like (mmp13 / cxcl8b)	rpl8
1.90455e-274	0.495628	0.977	0.944	4.48884e-270	macrophage-like (mmp13 / cxcl8b)	rps3a
1.61998e-269	0.473154	0.974	0.936	3.81813e-265	macrophage-like (mmp13 / cxcl8b)	ybx1
4.15526e-263	0.317266	0.348	0.107	9.79353e-259	macrophage-like (mmp13 / cxcl8b)	scpp8
6.95994e-261	0.550988	0.51	0.223	1.64039e-256	macrophage-like (mmp13 / cxcl8b)	CT030188.1
1.43359e-258	0.49224	0.97	0.936	3.37883e-254	macrophage-like (mmp13 / cxcl8b)	rps4x
4.45393e-253	0.607118	0.904	0.699	1.04975e-248	macrophage-like (mmp13 / cxcl8b)	rpl22l1
9.7366e-249	0.331326	0.23	0.055	2.29482e-244	macrophage-like (mmp13 / cxcl8b)	selp
1.58376e-246	0.398192	0.983	0.978	3.73276e-242	macrophage-like (mmp13 / cxcl8b)	slc25a5
2.14797e-246	0.392922	0.264	0.073	5.06255e-242	macrophage-like (mmp13 / cxcl8b)	dhrs13a.1
1.03872e-243	0.76422	0.836	0.645	2.44815e-239	macrophage-like (mmp13 / cxcl8b)	eno1a
9.36706e-243	0.449033	0.977	0.956	2.20772e-238	macrophage-like (mmp13 / cxcl8b)	rpl13
1.10101e-242	0.697965	0.766	0.493	2.59496e-238	macrophage-like (mmp13 / cxcl8b)	prdx6
2.355e-238	0.453882	0.994	0.984	5.5505e-234	macrophage-like (mmp13 / cxcl8b)	rpl32
2.60053e-238	0.396083	0.991	0.975	6.12919e-234	macrophage-like (mmp13 / cxcl8b)	rpl24
5.43086e-238	0.641594	0.82	0.607	1.28e-233	macrophage-like (mmp13 / cxcl8b)	vdac2
1.36277e-237	0.498786	0.962	0.915	3.21191e-233	macrophage-like (mmp13 / cxcl8b)	rack1
3.1123e-237	0.873079	0.595	0.334	7.33538e-233	macrophage-like (mmp13 / cxcl8b)	CU499336.2
9.08812e-237	0.410329	0.986	0.97	2.14198e-232	macrophage-like (mmp13 / cxcl8b)	rps27a
1.18763e-233	0.598435	0.607	0.299	2.79911e-229	macrophage-like (mmp13 / cxcl8b)	BX908782.2
1.9679e-229	0.395869	0.262	0.075	4.63813e-225	macrophage-like (mmp13 / cxcl8b)	foxp4
4.88232e-227	0.387994	0.987	0.965	1.15071e-222	macrophage-like (mmp13 / cxcl8b)	rpl28
7.54523e-227	0.600779	0.543	0.271	1.77833e-222	macrophage-like (mmp13 / cxcl8b)	pgd
6.07683e-226	0.401842	0.987	0.966	1.43225e-221	macrophage-like (mmp13 / cxcl8b)	rpl21
1.03147e-225	0.421284	0.384	0.143	2.43106e-221	macrophage-like (mmp13 / cxcl8b)	thy1
3.28038e-225	0.734963	0.642	0.362	7.73152e-221	macrophage-like (mmp13 / cxcl8b)	lxn
3.86284e-223	0.733126	0.639	0.363	9.10434e-219	macrophage-like (mmp13 / cxcl8b)	hyou1
9.5688e-222	0.414486	0.996	0.981	2.25527e-217	macrophage-like (mmp13 / cxcl8b)	rpl36a
1.24025e-221	0.390431	0.278	0.083	2.92314e-217	macrophage-like (mmp13 / cxcl8b)	afap1l1b
1.06288e-218	0.944096	0.344	0.124	2.50511e-214	macrophage-like (mmp13 / cxcl8b)	BX649485.4
1.26353e-218	0.406355	0.997	0.978	2.97802e-214	macrophage-like (mmp13 / cxcl8b)	rpl35a
3.62206e-218	0.660995	0.855	0.624	8.53683e-214	macrophage-like (mmp13 / cxcl8b)	pnp5a
5.56851e-218	0.467885	0.993	0.967	1.31244e-213	macrophage-like (mmp13 / cxcl8b)	rpl34
7.45424e-217	0.698988	0.549	0.279	1.75689e-212	macrophage-like (mmp13 / cxcl8b)	pdia4
5.49406e-216	0.686897	0.772	0.546	1.2949e-211	macrophage-like (mmp13 / cxcl8b)	ssr3
5.67641e-215	0.369339	0.986	0.961	1.33787e-210	macrophage-like (mmp13 / cxcl8b)	faua
3.44948e-214	0.370283	0.261	0.077	8.13007e-210	macrophage-like (mmp13 / cxcl8b)	aldh8a1
1.81805e-211	0.486915	0.947	0.845	4.28495e-207	macrophage-like (mmp13 / cxcl8b)	rpl4
4.86231e-206	0.377909	0.991	0.974	1.146e-201	macrophage-like (mmp13 / cxcl8b)	rpl35
7.36896e-206	0.386178	0.989	0.984	1.73679e-201	macrophage-like (mmp13 / cxcl8b)	rps2
1.13268e-205	0.435623	0.983	0.945	2.66962e-201	macrophage-like (mmp13 / cxcl8b)	rps10
3.22889e-204	0.398856	1	0.991	7.61016e-200	macrophage-like (mmp13 / cxcl8b)	rps15a
2.64508e-203	0.629077	0.7	0.432	6.23419e-199	macrophage-like (mmp13 / cxcl8b)	ldhba
2.52583e-199	0.616169	0.85	0.63	5.95312e-195	macrophage-like (mmp13 / cxcl8b)	pdia3
7.17035e-199	0.443644	0.261	0.083	1.68998e-194	macrophage-like (mmp13 / cxcl8b)	dhrs9
7.90093e-199	0.345265	0.991	0.979	1.86217e-194	macrophage-like (mmp13 / cxcl8b)	rps27.1
4.1132e-198	0.736261	0.577	0.322	9.69441e-194	macrophage-like (mmp13 / cxcl8b)	npm1a
1.07055e-196	0.612328	0.736	0.491	2.52318e-192	macrophage-like (mmp13 / cxcl8b)	pgam1a
5.45134e-196	0.38676	0.999	0.989	1.28483e-191	macrophage-like (mmp13 / cxcl8b)	rpl39
1.32314e-195	0.596906	0.602	0.35	3.11851e-191	macrophage-like (mmp13 / cxcl8b)	gpia
1.43245e-194	0.761807	0.71	0.461	3.37614e-190	macrophage-like (mmp13 / cxcl8b)	gpx1a
7.01929e-194	0.527718	0.529	0.267	1.65438e-189	macrophage-like (mmp13 / cxcl8b)	plscr3b
1.03585e-193	0.603909	0.754	0.51	2.4414e-189	macrophage-like (mmp13 / cxcl8b)	ssr2
2.60381e-193	0.404715	0.979	0.945	6.13693e-189	macrophage-like (mmp13 / cxcl8b)	rps25
3.83987e-193	0.567782	0.849	0.687	9.05019e-189	macrophage-like (mmp13 / cxcl8b)	atp5f1b
6.47384e-193	0.33011	0.996	0.988	1.52582e-188	macrophage-like (mmp13 / cxcl8b)	nme2b.1
2.8902e-191	0.527901	0.917	0.79	6.81191e-187	macrophage-like (mmp13 / cxcl8b)	mibp2
3.76933e-189	0.480066	0.974	0.916	8.88392e-185	macrophage-like (mmp13 / cxcl8b)	uba52
2.44607e-187	0.515061	0.886	0.719	5.76515e-183	macrophage-like (mmp13 / cxcl8b)	COX5B
4.05736e-187	0.840865	0.423	0.191	9.5628e-183	macrophage-like (mmp13 / cxcl8b)	si:ch211-117m20.5
2.11466e-185	0.481784	0.917	0.808	4.98403e-181	macrophage-like (mmp13 / cxcl8b)	rpl5a
3.38136e-185	0.502548	0.947	0.85	7.96953e-181	macrophage-like (mmp13 / cxcl8b)	eef2b
1.91401e-180	0.268686	0.21	0.059	4.51113e-176	macrophage-like (mmp13 / cxcl8b)	atp1a3a
6.46889e-180	0.47225	0.934	0.794	1.52465e-175	macrophage-like (mmp13 / cxcl8b)	rpl5b
6.71032e-180	0.383662	0.998	0.985	1.58155e-175	macrophage-like (mmp13 / cxcl8b)	rpl37.1
1.14032e-179	0.487733	0.946	0.838	2.68761e-175	macrophage-like (mmp13 / cxcl8b)	cirbpb
5.12685e-179	0.355049	0.994	0.978	1.20835e-174	macrophage-like (mmp13 / cxcl8b)	rpl12
3.38149e-178	0.501239	0.411	0.181	7.96982e-174	macrophage-like (mmp13 / cxcl8b)	slc7a11
6.89212e-178	0.52216	0.838	0.657	1.6244e-173	macrophage-like (mmp13 / cxcl8b)	eif3m
8.84566e-178	0.529096	0.991	0.956	2.08483e-173	macrophage-like (mmp13 / cxcl8b)	ppiaa
2.89934e-177	0.478991	0.365	0.156	6.83345e-173	macrophage-like (mmp13 / cxcl8b)	phb
1.23943e-175	0.641525	0.597	0.348	2.92122e-171	macrophage-like (mmp13 / cxcl8b)	calr3b
2.47717e-174	0.363478	0.302	0.114	5.83844e-170	macrophage-like (mmp13 / cxcl8b)	ppa1b
5.35351e-174	0.412639	0.978	0.931	1.26177e-169	macrophage-like (mmp13 / cxcl8b)	rpl31
1.38518e-172	0.441366	0.941	0.879	3.26474e-168	macrophage-like (mmp13 / cxcl8b)	eef1b2
1.85796e-170	0.535926	0.625	0.361	4.37902e-166	macrophage-like (mmp13 / cxcl8b)	flna
2.27201e-169	0.433938	0.372	0.162	5.3549e-165	macrophage-like (mmp13 / cxcl8b)	lifrb
4.4523e-169	0.339011	1	0.999	1.04936e-164	macrophage-like (mmp13 / cxcl8b)	actb2
7.1515e-169	0.578779	0.723	0.465	1.68554e-164	macrophage-like (mmp13 / cxcl8b)	suclg1
9.18001e-168	0.411544	0.969	0.91	2.16364e-163	macrophage-like (mmp13 / cxcl8b)	ppiab
1.61544e-165	0.52041	0.837	0.678	3.80744e-161	macrophage-like (mmp13 / cxcl8b)	cox5aa
3.47117e-163	0.583339	0.746	0.535	8.1812e-159	macrophage-like (mmp13 / cxcl8b)	ssr4
2.16522e-162	0.476693	0.895	0.775	5.10321e-158	macrophage-like (mmp13 / cxcl8b)	cox6b2
5.75465e-160	0.384744	0.978	0.965	1.35631e-155	macrophage-like (mmp13 / cxcl8b)	tpt1
9.63371e-160	0.39289	0.371	0.164	2.27057e-155	macrophage-like (mmp13 / cxcl8b)	snu13b
1.0427e-159	0.396865	0.958	0.9	2.45754e-155	macrophage-like (mmp13 / cxcl8b)	naca
1.594e-159	0.81508	0.603	0.392	3.75689e-155	macrophage-like (mmp13 / cxcl8b)	ldha
7.71712e-159	0.429124	0.447	0.223	1.81885e-154	macrophage-like (mmp13 / cxcl8b)	adh5
6.44902e-158	0.564714	0.872	0.706	1.51997e-153	macrophage-like (mmp13 / cxcl8b)	hsp90b1
2.41415e-157	0.477185	0.654	0.412	5.6899e-153	macrophage-like (mmp13 / cxcl8b)	eif3ha
2.89967e-157	0.312111	0.992	0.981	6.83423e-153	macrophage-like (mmp13 / cxcl8b)	hsp90ab1
2.80803e-156	0.327847	0.986	0.965	6.61825e-152	macrophage-like (mmp13 / cxcl8b)	rpl22
5.2684e-156	0.531307	0.825	0.618	1.24171e-151	macrophage-like (mmp13 / cxcl8b)	dad1
4.70566e-155	0.310739	0.301	0.118	1.10908e-150	macrophage-like (mmp13 / cxcl8b)	ANPEP
2.62269e-153	0.395067	0.427	0.209	6.18142e-149	macrophage-like (mmp13 / cxcl8b)	c1qbp
3.93304e-153	0.45485	0.86	0.717	9.26977e-149	macrophage-like (mmp13 / cxcl8b)	slc25a3b
9.09938e-150	0.446423	0.96	0.796	2.14463e-145	macrophage-like (mmp13 / cxcl8b)	lgals2a
1.1527e-149	0.33926	0.975	0.926	2.71679e-145	macrophage-like (mmp13 / cxcl8b)	rps17
2.59892e-148	0.43853	0.506	0.276	6.1254e-144	macrophage-like (mmp13 / cxcl8b)	tktb
6.23115e-148	0.498051	0.826	0.635	1.46862e-143	macrophage-like (mmp13 / cxcl8b)	cox6a1
1.28939e-147	0.458026	0.813	0.582	3.03897e-143	macrophage-like (mmp13 / cxcl8b)	dbi
1.25022e-146	0.400057	0.997	0.978	2.94663e-142	macrophage-like (mmp13 / cxcl8b)	rpl36
1.69682e-146	0.518184	0.595	0.355	3.99923e-142	macrophage-like (mmp13 / cxcl8b)	tdh
3.47407e-146	0.451862	0.633	0.387	8.18804e-142	macrophage-like (mmp13 / cxcl8b)	snrpf
9.99932e-146	0.484391	0.786	0.581	2.35674e-141	macrophage-like (mmp13 / cxcl8b)	atp5fa1
2.96085e-145	0.418134	0.971	0.903	6.97843e-141	macrophage-like (mmp13 / cxcl8b)	rpl6
6.81107e-145	0.430474	0.382	0.181	1.6053e-140	macrophage-like (mmp13 / cxcl8b)	calr
5.03519e-144	0.53132	0.852	0.685	1.18674e-139	macrophage-like (mmp13 / cxcl8b)	cox7b
6.7781e-144	0.50437	0.673	0.452	1.59753e-139	macrophage-like (mmp13 / cxcl8b)	atp5po
9.49331e-144	0.729332	0.741	0.52	2.23748e-139	macrophage-like (mmp13 / cxcl8b)	timp2b
1.06825e-143	0.468843	0.753	0.52	2.51777e-139	macrophage-like (mmp13 / cxcl8b)	atp5f1d
2.99344e-141	0.547494	0.723	0.471	7.05523e-137	macrophage-like (mmp13 / cxcl8b)	mrc1b
9.1754e-141	0.648274	0.602	0.38	2.16255e-136	macrophage-like (mmp13 / cxcl8b)	manf
3.78602e-140	0.405777	0.969	0.917	8.92328e-136	macrophage-like (mmp13 / cxcl8b)	rpl14
1.55082e-139	0.429133	0.446	0.236	3.65512e-135	macrophage-like (mmp13 / cxcl8b)	c23h20orf24
3.11498e-135	0.473049	0.698	0.464	7.34171e-131	macrophage-like (mmp13 / cxcl8b)	atp5f1c
4.20354e-135	0.468718	0.353	0.167	9.90732e-131	macrophage-like (mmp13 / cxcl8b)	cnpy1
4.34732e-135	0.303358	0.269	0.108	1.02462e-130	macrophage-like (mmp13 / cxcl8b)	lrrc59
5.12362e-135	0.473914	0.721	0.52	1.20759e-130	macrophage-like (mmp13 / cxcl8b)	cct5
5.2066e-134	0.305331	0.996	0.983	1.22714e-129	macrophage-like (mmp13 / cxcl8b)	rps29
1.8273e-133	0.308927	0.997	0.98	4.30677e-129	macrophage-like (mmp13 / cxcl8b)	zgc:171772
2.23512e-132	0.373063	1	0.998	5.26796e-128	macrophage-like (mmp13 / cxcl8b)	RPL41
2.3339e-132	0.316445	0.34	0.156	5.50078e-128	macrophage-like (mmp13 / cxcl8b)	srprb
6.54867e-132	0.439202	0.736	0.523	1.54346e-127	macrophage-like (mmp13 / cxcl8b)	mdh2
8.7526e-132	0.49649	0.615	0.381	2.0629e-127	macrophage-like (mmp13 / cxcl8b)	pdia6
3.16661e-131	0.358147	0.392	0.194	7.46337e-127	macrophage-like (mmp13 / cxcl8b)	nop56
3.80413e-131	0.504119	0.962	0.92	8.96596e-127	macrophage-like (mmp13 / cxcl8b)	gapdhs
4.38289e-131	0.447581	0.735	0.517	1.033e-126	macrophage-like (mmp13 / cxcl8b)	tmem258
5.1127e-131	0.502432	0.446	0.241	1.20501e-126	macrophage-like (mmp13 / cxcl8b)	sdf2l1
4.28317e-130	0.448002	0.788	0.589	1.0095e-125	macrophage-like (mmp13 / cxcl8b)	ppib
5.3413e-129	0.392343	0.895	0.765	1.25889e-124	macrophage-like (mmp13 / cxcl8b)	cox4i1
3.82383e-128	0.374404	0.329	0.155	9.01239e-124	macrophage-like (mmp13 / cxcl8b)	aldh2.2
7.27158e-128	0.303605	0.318	0.142	1.71384e-123	macrophage-like (mmp13 / cxcl8b)	pa2g4a
4.12657e-125	0.380615	0.567	0.343	9.72591e-121	macrophage-like (mmp13 / cxcl8b)	eif3s6ip
7.80581e-125	0.391722	0.598	0.371	1.83975e-120	macrophage-like (mmp13 / cxcl8b)	tomm7
1.79329e-124	0.27448	0.259	0.107	4.2266e-120	macrophage-like (mmp13 / cxcl8b)	clpp
2.36979e-123	0.411922	0.983	0.932	5.58537e-119	macrophage-like (mmp13 / cxcl8b)	rps18
7.6965e-123	0.357599	0.31	0.137	1.81399e-118	macrophage-like (mmp13 / cxcl8b)	si:ch211-284o19.8
4.39319e-122	0.465242	0.55	0.336	1.03543e-117	macrophage-like (mmp13 / cxcl8b)	krtcap2
4.68961e-122	0.262713	0.196	0.069	1.10529e-117	macrophage-like (mmp13 / cxcl8b)	pdgfab
1.36769e-121	0.393079	0.911	0.789	3.22351e-117	macrophage-like (mmp13 / cxcl8b)	pabpc1a
2.04321e-120	0.310594	0.996	0.98	4.81563e-116	macrophage-like (mmp13 / cxcl8b)	rps21
5.89746e-119	0.320394	0.966	0.918	1.38997e-114	macrophage-like (mmp13 / cxcl8b)	rps26
9.00688e-119	0.387488	0.531	0.316	2.12283e-114	macrophage-like (mmp13 / cxcl8b)	fkbp2
1.37984e-118	0.305577	0.358	0.177	3.25216e-114	macrophage-like (mmp13 / cxcl8b)	mrpl36
3.41136e-116	0.397204	0.692	0.471	8.04025e-112	macrophage-like (mmp13 / cxcl8b)	sec61a1
3.58068e-116	0.360202	0.373	0.189	8.4393e-112	macrophage-like (mmp13 / cxcl8b)	dnajb11
4.83785e-116	0.368463	0.479	0.274	1.14023e-111	macrophage-like (mmp13 / cxcl8b)	mrps15
6.74861e-115	0.428692	0.7	0.493	1.59058e-110	macrophage-like (mmp13 / cxcl8b)	serp1
7.1785e-115	0.371092	0.562	0.346	1.6919e-110	macrophage-like (mmp13 / cxcl8b)	cox7a3
1.38385e-114	0.438611	0.784	0.603	3.26159e-110	macrophage-like (mmp13 / cxcl8b)	uqcrh
1.4457e-114	0.396407	0.25	0.105	3.40736e-110	macrophage-like (mmp13 / cxcl8b)	tgfbi
2.47039e-114	0.327553	0.943	0.871	5.82246e-110	macrophage-like (mmp13 / cxcl8b)	btf3
3.43498e-114	0.37532	0.889	0.776	8.0959e-110	macrophage-like (mmp13 / cxcl8b)	eif3f
4.96958e-114	0.610678	0.256	0.109	1.17128e-109	macrophage-like (mmp13 / cxcl8b)	ccl34b.8
8.8345e-114	0.391314	0.607	0.393	2.0822e-109	macrophage-like (mmp13 / cxcl8b)	eif3ba
9.5398e-114	0.420745	0.499	0.294	2.24844e-109	macrophage-like (mmp13 / cxcl8b)	snrpe
1.08401e-112	0.429935	0.811	0.665	2.55491e-108	macrophage-like (mmp13 / cxcl8b)	tpi1b
1.10747e-112	0.280144	0.272	0.119	2.61018e-108	macrophage-like (mmp13 / cxcl8b)	nop58
1.23254e-112	0.461674	0.663	0.456	2.90498e-108	macrophage-like (mmp13 / cxcl8b)	sgk1
1.74714e-112	0.441929	0.665	0.45	4.11783e-108	macrophage-like (mmp13 / cxcl8b)	calr3a
5.6911e-112	0.338485	0.388	0.202	1.34134e-107	macrophage-like (mmp13 / cxcl8b)	g6pd
6.12696e-112	0.294854	0.37	0.188	1.44406e-107	macrophage-like (mmp13 / cxcl8b)	illr4
7.38397e-112	0.39438	0.684	0.469	1.74033e-107	macrophage-like (mmp13 / cxcl8b)	ola1
1.16839e-111	0.378735	0.458	0.259	2.75378e-107	macrophage-like (mmp13 / cxcl8b)	rpn1
2.48034e-111	0.319384	0.414	0.222	5.8459e-107	macrophage-like (mmp13 / cxcl8b)	pbdc1
2.57304e-111	0.407436	0.602	0.393	6.06441e-107	macrophage-like (mmp13 / cxcl8b)	pomp
3.53216e-111	0.368664	0.486	0.283	8.32496e-107	macrophage-like (mmp13 / cxcl8b)	cmpk
4.16789e-111	0.335959	0.39	0.21	9.8233e-107	macrophage-like (mmp13 / cxcl8b)	got2b
8.08796e-111	0.334835	0.354	0.179	1.90625e-106	macrophage-like (mmp13 / cxcl8b)	dnajc3a
9.02712e-111	0.551523	0.26	0.118	2.1276e-106	macrophage-like (mmp13 / cxcl8b)	il4r.1.1
1.09519e-110	0.308042	0.328	0.16	2.58125e-106	macrophage-like (mmp13 / cxcl8b)	mrps18c
2.67837e-110	0.514236	0.703	0.511	6.31265e-106	macrophage-like (mmp13 / cxcl8b)	uqcrq
2.92561e-110	0.382915	0.884	0.745	6.89536e-106	macrophage-like (mmp13 / cxcl8b)	atp5l
8.75535e-110	0.283179	0.341	0.167	2.06355e-105	macrophage-like (mmp13 / cxcl8b)	pinx1
2.0882e-109	0.451455	0.728	0.535	4.92167e-105	macrophage-like (mmp13 / cxcl8b)	atp5mf
4.58306e-109	0.462679	0.739	0.548	1.08018e-104	macrophage-like (mmp13 / cxcl8b)	atp5mc1
5.4137e-109	0.350274	0.387	0.207	1.27596e-104	macrophage-like (mmp13 / cxcl8b)	tomm6
1.66625e-108	0.328337	0.996	0.975	3.92719e-104	macrophage-like (mmp13 / cxcl8b)	rps28
4.70271e-108	0.325486	0.484	0.278	1.10838e-103	macrophage-like (mmp13 / cxcl8b)	ddost
9.02049e-108	0.360414	0.49	0.285	2.12604e-103	macrophage-like (mmp13 / cxcl8b)	ostc
1.22947e-107	0.452907	0.803	0.642	2.89773e-103	macrophage-like (mmp13 / cxcl8b)	cox6c
1.73427e-107	0.369931	0.895	0.757	4.08749e-103	macrophage-like (mmp13 / cxcl8b)	serbp1a
2.79149e-107	0.438272	0.78	0.609	6.57926e-103	macrophage-like (mmp13 / cxcl8b)	sec61b
3.92109e-107	0.270124	0.993	0.953	9.24163e-103	macrophage-like (mmp13 / cxcl8b)	rpl38
1.42368e-106	0.276622	0.297	0.14	3.35548e-102	macrophage-like (mmp13 / cxcl8b)	mrpl12
1.98944e-106	0.397984	0.725	0.525	4.68891e-102	macrophage-like (mmp13 / cxcl8b)	eif3ea
3.28905e-106	0.391272	0.825	0.645	7.75197e-102	macrophage-like (mmp13 / cxcl8b)	eef1da
3.77216e-106	0.392059	0.793	0.609	8.8906e-102	macrophage-like (mmp13 / cxcl8b)	anxa4
1.79486e-105	0.345592	0.476	0.274	4.23031e-101	macrophage-like (mmp13 / cxcl8b)	snrpd1
2.27012e-105	0.425983	0.676	0.483	5.35044e-101	macrophage-like (mmp13 / cxcl8b)	cox7a2a
2.81343e-105	0.394311	0.785	0.606	6.63098e-101	macrophage-like (mmp13 / cxcl8b)	eno3
8.86875e-105	0.332985	0.424	0.235	2.09028e-100	macrophage-like (mmp13 / cxcl8b)	hypk
2.4911e-104	0.368649	0.439	0.25	5.87128e-100	macrophage-like (mmp13 / cxcl8b)	minos1
5.15736e-104	0.33231	0.518	0.314	1.21554e-99	macrophage-like (mmp13 / cxcl8b)	pfdn4
1.1177e-103	0.308671	0.424	0.231	2.63431e-99	macrophage-like (mmp13 / cxcl8b)	zfand6
2.23085e-103	0.328625	0.435	0.245	5.25788e-99	macrophage-like (mmp13 / cxcl8b)	parvg
2.9486e-103	0.420934	0.601	0.388	6.94956e-99	macrophage-like (mmp13 / cxcl8b)	cox6b1
4.32996e-103	0.353189	0.463	0.272	1.02053e-98	macrophage-like (mmp13 / cxcl8b)	ndufb5
5.58167e-103	0.260176	0.23	0.097	1.31554e-98	macrophage-like (mmp13 / cxcl8b)	ncln
7.85245e-103	0.281278	0.348	0.181	1.85074e-98	macrophage-like (mmp13 / cxcl8b)	sars
2.15232e-101	0.390413	0.706	0.508	5.0728e-97	macrophage-like (mmp13 / cxcl8b)	glo1
3.30469e-101	0.319221	0.318	0.159	7.78882e-97	macrophage-like (mmp13 / cxcl8b)	slc35b1
7.2178e-101	0.370449	0.518	0.314	1.70116e-96	macrophage-like (mmp13 / cxcl8b)	aldh9a1a.1
1.06915e-100	0.310669	0.414	0.227	2.51988e-96	macrophage-like (mmp13 / cxcl8b)	rsl1d1
1.38795e-100	0.369059	0.487	0.295	3.27127e-96	macrophage-like (mmp13 / cxcl8b)	snd1
2.49993e-100	0.413619	0.724	0.535	5.89208e-96	macrophage-like (mmp13 / cxcl8b)	pgk1
1.17353e-99	0.334166	0.894	0.777	2.7659e-95	macrophage-like (mmp13 / cxcl8b)	ndufa4l
1.97362e-99	0.325967	0.535	0.325	4.65163e-95	macrophage-like (mmp13 / cxcl8b)	snrpb
3.10913e-99	0.395225	0.755	0.583	7.3279e-95	macrophage-like (mmp13 / cxcl8b)	atp5pf
9.23833e-99	0.295751	0.753	0.544	2.17738e-94	macrophage-like (mmp13 / cxcl8b)	anxa2a
2.97095e-98	0.329551	0.879	0.761	7.00224e-94	macrophage-like (mmp13 / cxcl8b)	ran
2.03821e-97	0.348137	0.64	0.439	4.80387e-93	macrophage-like (mmp13 / cxcl8b)	eif3d
3.43088e-97	0.372355	0.512	0.308	8.08623e-93	macrophage-like (mmp13 / cxcl8b)	pde4ba
4.6312e-97	0.384829	0.702	0.512	1.09153e-92	macrophage-like (mmp13 / cxcl8b)	tmed2
7.58143e-97	0.405413	0.63	0.437	1.78687e-92	macrophage-like (mmp13 / cxcl8b)	ATP5MD
8.78928e-97	0.258899	0.812	0.622	2.07155e-92	macrophage-like (mmp13 / cxcl8b)	tmsb1
2.41905e-96	0.358374	0.836	0.697	5.70146e-92	macrophage-like (mmp13 / cxcl8b)	cox8a
2.85124e-95	0.366079	0.771	0.59	6.72009e-91	macrophage-like (mmp13 / cxcl8b)	atp5pb
3.68852e-95	0.326254	0.572	0.363	8.69348e-91	macrophage-like (mmp13 / cxcl8b)	nop53
5.18785e-95	0.294027	0.941	0.873	1.22272e-90	macrophage-like (mmp13 / cxcl8b)	zgc:56493
9.70347e-95	0.395028	0.71	0.512	2.28701e-90	macrophage-like (mmp13 / cxcl8b)	LO018013.1
5.4124e-94	0.261626	0.316	0.161	1.27565e-89	macrophage-like (mmp13 / cxcl8b)	acp1
1.47017e-93	0.328294	0.616	0.409	3.46503e-89	macrophage-like (mmp13 / cxcl8b)	eif3i
1.60012e-93	0.369121	0.822	0.633	3.77132e-89	macrophage-like (mmp13 / cxcl8b)	prdx2
2.61398e-93	0.399637	0.427	0.246	6.16089e-89	macrophage-like (mmp13 / cxcl8b)	CABZ01088134.1
5.86211e-93	0.329186	0.52	0.326	1.38164e-88	macrophage-like (mmp13 / cxcl8b)	cyc1
7.12264e-93	0.332231	0.537	0.341	1.67874e-88	macrophage-like (mmp13 / cxcl8b)	spcs1
9.71968e-93	0.275835	0.364	0.197	2.29083e-88	macrophage-like (mmp13 / cxcl8b)	ndufa10
1.35185e-92	0.299599	0.468	0.28	3.18617e-88	macrophage-like (mmp13 / cxcl8b)	ppifb
1.3728e-92	0.286192	0.357	0.193	3.23556e-88	macrophage-like (mmp13 / cxcl8b)	lgals3b
2.1898e-92	0.395706	0.666	0.478	5.16114e-88	macrophage-like (mmp13 / cxcl8b)	uqcr10
3.33855e-92	0.289919	0.441	0.258	7.86862e-88	macrophage-like (mmp13 / cxcl8b)	kars
6.53377e-92	0.315826	0.488	0.3	1.53995e-87	macrophage-like (mmp13 / cxcl8b)	naa10
7.52944e-92	0.284769	0.277	0.133	1.77461e-87	macrophage-like (mmp13 / cxcl8b)	si:dkey-23i12.5
3.30274e-91	0.317929	0.318	0.164	7.78423e-87	macrophage-like (mmp13 / cxcl8b)	pho
6.90836e-91	0.271433	0.409	0.234	1.62823e-86	macrophage-like (mmp13 / cxcl8b)	ufm1
2.04994e-90	0.267115	0.396	0.222	4.83151e-86	macrophage-like (mmp13 / cxcl8b)	sdhc
3.30225e-90	0.393561	0.667	0.475	7.78308e-86	macrophage-like (mmp13 / cxcl8b)	selenof
1.54591e-89	0.507677	0.633	0.468	3.64356e-85	macrophage-like (mmp13 / cxcl8b)	aldocb
1.88384e-89	0.348467	0.795	0.624	4.44003e-85	macrophage-like (mmp13 / cxcl8b)	atp5pd
1.05853e-88	0.334241	0.632	0.402	2.49486e-84	macrophage-like (mmp13 / cxcl8b)	f13a1b
6.36688e-88	0.341004	0.599	0.399	1.50061e-83	macrophage-like (mmp13 / cxcl8b)	psma8
7.19227e-88	0.288364	0.812	0.599	1.69515e-83	macrophage-like (mmp13 / cxcl8b)	CR855311.1
7.57721e-88	0.321724	0.982	0.924	1.78587e-83	macrophage-like (mmp13 / cxcl8b)	rpl29
7.83712e-88	0.31622	0.467	0.285	1.84713e-83	macrophage-like (mmp13 / cxcl8b)	ilf2
1.02195e-87	0.30613	0.451	0.269	2.40864e-83	macrophage-like (mmp13 / cxcl8b)	ost4
3.21299e-87	0.334799	0.372	0.211	7.5727e-83	macrophage-like (mmp13 / cxcl8b)	abcf1
4.64345e-87	0.343088	0.736	0.552	1.09441e-82	macrophage-like (mmp13 / cxcl8b)	cct4
4.94853e-87	0.398834	0.372	0.211	1.16632e-82	macrophage-like (mmp13 / cxcl8b)	BX936337.1
8.59369e-87	0.386603	0.782	0.609	2.02545e-82	macrophage-like (mmp13 / cxcl8b)	eif5a
3.22712e-86	0.31617	0.557	0.366	7.606e-82	macrophage-like (mmp13 / cxcl8b)	psma4
6.11314e-86	0.297643	0.416	0.244	1.44081e-81	macrophage-like (mmp13 / cxcl8b)	mrps36
6.28832e-86	0.381444	0.788	0.64	1.48209e-81	macrophage-like (mmp13 / cxcl8b)	khdrbs1a
9.5978e-86	0.289344	0.452	0.273	2.2621e-81	macrophage-like (mmp13 / cxcl8b)	spcs3
9.75581e-86	0.263218	0.399	0.228	2.29935e-81	macrophage-like (mmp13 / cxcl8b)	ddx39ab
3.34417e-85	0.3267	0.147	0.053	7.88187e-81	macrophage-like (mmp13 / cxcl8b)	c7b
3.86969e-85	0.384505	0.55	0.373	9.12047e-81	macrophage-like (mmp13 / cxcl8b)	tram1
3.97206e-85	0.340544	0.611	0.409	9.36174e-81	macrophage-like (mmp13 / cxcl8b)	cfbl
1.26588e-84	0.371888	0.969	0.931	2.98355e-80	macrophage-like (mmp13 / cxcl8b)	sec61g
5.23627e-84	0.350849	0.7	0.516	1.23414e-79	macrophage-like (mmp13 / cxcl8b)	CCT2
8.25993e-84	0.275162	0.464	0.282	1.94678e-79	macrophage-like (mmp13 / cxcl8b)	psma5
1.82218e-83	0.375696	0.649	0.468	4.29469e-79	macrophage-like (mmp13 / cxcl8b)	eif5
2.2696e-83	0.459937	0.111	0.034	5.34921e-79	macrophage-like (mmp13 / cxcl8b)	ifitm1
3.94216e-83	0.297535	0.471	0.292	9.29129e-79	macrophage-like (mmp13 / cxcl8b)	ndufa11
3.08197e-82	0.329178	0.656	0.467	7.2639e-78	macrophage-like (mmp13 / cxcl8b)	psma1
2.21233e-81	0.280708	0.521	0.329	5.21425e-77	macrophage-like (mmp13 / cxcl8b)	cybb
9.2173e-81	0.351178	0.667	0.489	2.17242e-76	macrophage-like (mmp13 / cxcl8b)	atp5if1b
1.1162e-80	0.368884	0.72	0.552	2.63076e-76	macrophage-like (mmp13 / cxcl8b)	chac1
1.26914e-80	0.282489	0.429	0.259	2.99124e-76	macrophage-like (mmp13 / cxcl8b)	ndufab1b
3.95293e-80	0.250518	0.418	0.249	9.31666e-76	macrophage-like (mmp13 / cxcl8b)	gspt1l
4.44667e-79	0.289652	0.535	0.345	1.04804e-74	macrophage-like (mmp13 / cxcl8b)	psma2
1.34289e-77	0.33894	0.501	0.327	3.16507e-73	macrophage-like (mmp13 / cxcl8b)	psmb3
1.98307e-77	0.275047	0.296	0.157	4.6739e-73	macrophage-like (mmp13 / cxcl8b)	suclg2
3.03848e-76	0.30188	0.628	0.434	7.16139e-72	macrophage-like (mmp13 / cxcl8b)	hdlbpa
6.50541e-76	0.289495	0.463	0.29	1.53326e-71	macrophage-like (mmp13 / cxcl8b)	smim15
9.53264e-76	0.279375	0.63	0.44	2.24675e-71	macrophage-like (mmp13 / cxcl8b)	eif3k
9.93709e-76	0.312218	0.762	0.577	2.34207e-71	macrophage-like (mmp13 / cxcl8b)	SMIM30
3.10912e-75	0.290229	0.759	0.579	7.32788e-71	macrophage-like (mmp13 / cxcl8b)	ponzr1
1.93282e-74	0.291377	0.526	0.342	4.55547e-70	macrophage-like (mmp13 / cxcl8b)	mif
4.36541e-74	0.270265	0.398	0.236	1.02888e-69	macrophage-like (mmp13 / cxcl8b)	slc2a3b
6.63087e-74	0.258724	0.976	0.886	1.56283e-69	macrophage-like (mmp13 / cxcl8b)	fcer1gl
2.49003e-73	0.252502	0.517	0.338	5.86876e-69	macrophage-like (mmp13 / cxcl8b)	ndufb4
3.236e-73	0.343818	0.768	0.638	7.62693e-69	macrophage-like (mmp13 / cxcl8b)	cox7c
3.88556e-73	0.31561	0.521	0.352	9.15788e-69	macrophage-like (mmp13 / cxcl8b)	eif2s2
3.96022e-72	0.409066	0.442	0.288	9.33384e-68	macrophage-like (mmp13 / cxcl8b)	tgm1l1
5.3949e-72	0.25284	0.975	0.949	1.27152e-67	macrophage-like (mmp13 / cxcl8b)	cfl1
1.03484e-71	0.295704	0.657	0.476	2.43902e-67	macrophage-like (mmp13 / cxcl8b)	eif2s3
3.26332e-71	0.294669	0.915	0.81	7.69132e-67	macrophage-like (mmp13 / cxcl8b)	cotl1
2.07259e-70	0.299002	0.934	0.806	4.88489e-66	macrophage-like (mmp13 / cxcl8b)	zgc:77517
6.66268e-70	0.285258	0.532	0.359	1.57033e-65	macrophage-like (mmp13 / cxcl8b)	cox17
3.83054e-69	0.287024	0.354	0.211	9.02821e-65	macrophage-like (mmp13 / cxcl8b)	hk1
9.88892e-69	0.252821	0.662	0.476	2.33072e-64	macrophage-like (mmp13 / cxcl8b)	eif3g
1.25208e-68	0.571557	0.514	0.345	2.95103e-64	macrophage-like (mmp13 / cxcl8b)	tppp
1.45782e-68	0.27013	0.603	0.418	3.43594e-64	macrophage-like (mmp13 / cxcl8b)	atp5mc3a
1.7391e-68	0.280194	0.558	0.385	4.09889e-64	macrophage-like (mmp13 / cxcl8b)	uqcrfs1
2.00946e-68	0.326449	0.648	0.492	4.73609e-64	macrophage-like (mmp13 / cxcl8b)	reep5
5.5342e-68	0.299614	0.69	0.519	1.30436e-63	macrophage-like (mmp13 / cxcl8b)	cct3
1.04245e-67	0.313085	0.701	0.538	2.45695e-63	macrophage-like (mmp13 / cxcl8b)	zgc:193541
2.97369e-66	0.301821	0.657	0.495	7.0087e-62	macrophage-like (mmp13 / cxcl8b)	abracl
6.57577e-66	0.260323	0.67	0.479	1.54984e-61	macrophage-like (mmp13 / cxcl8b)	eif5a2
1.14035e-65	0.255826	0.593	0.424	2.6877e-61	macrophage-like (mmp13 / cxcl8b)	antxr2a
1.15726e-65	0.302833	0.602	0.443	2.72754e-61	macrophage-like (mmp13 / cxcl8b)	arf5
3.10696e-65	0.291893	0.577	0.411	7.32278e-61	macrophage-like (mmp13 / cxcl8b)	gtpbp4
6.092e-65	0.322561	0.844	0.699	1.43582e-60	macrophage-like (mmp13 / cxcl8b)	pkma
3.96564e-64	0.258149	0.562	0.391	9.34662e-60	macrophage-like (mmp13 / cxcl8b)	rbm8a
5.59892e-63	0.252086	0.513	0.349	1.31961e-58	macrophage-like (mmp13 / cxcl8b)	hk2
7.34252e-63	0.289031	0.671	0.509	1.73056e-58	macrophage-like (mmp13 / cxcl8b)	ncl
1.0971e-62	0.302119	0.652	0.484	2.58577e-58	macrophage-like (mmp13 / cxcl8b)	gdi2
1.57572e-62	0.252661	0.655	0.477	3.7138e-58	macrophage-like (mmp13 / cxcl8b)	ndufb8
2.61093e-62	0.270071	0.583	0.406	6.15371e-58	macrophage-like (mmp13 / cxcl8b)	eif2s1b
1.28751e-61	0.265459	0.541	0.372	3.03453e-57	macrophage-like (mmp13 / cxcl8b)	psmb1
2.60953e-60	0.253822	0.52	0.355	6.15039e-56	macrophage-like (mmp13 / cxcl8b)	psmb2
2.29585e-59	0.27022	0.872	0.755	5.41109e-55	macrophage-like (mmp13 / cxcl8b)	rsl24d1
1.56533e-58	0.259173	0.705	0.526	3.68932e-54	macrophage-like (mmp13 / cxcl8b)	eif4a1b
2.27567e-56	0.299135	0.955	0.849	5.36353e-52	macrophage-like (mmp13 / cxcl8b)	lygl1
2.51788e-56	0.37773	0.677	0.524	5.93439e-52	macrophage-like (mmp13 / cxcl8b)	txn
4.23471e-56	0.282854	0.87	0.769	9.98078e-52	macrophage-like (mmp13 / cxcl8b)	cirbpa
3.87316e-55	0.270221	0.796	0.652	9.12865e-51	macrophage-like (mmp13 / cxcl8b)	cct7
2.01833e-48	0.251944	0.693	0.534	4.757e-44	macrophage-like (mmp13 / cxcl8b)	cct6a
1.87216e-39	0.254557	0.829	0.726	4.41248e-35	macrophage-like (mmp13 / cxcl8b)	msna
2.81207e-11	0.359746	0.208	0.159	6.62778e-07	macrophage-like (mmp13 / cxcl8b)	rn7sk
0	3.64317	0.541	0.158	0	macrophage-like (apoeb)	fabp11a
0	2.91451	0.327	0.057	0	macrophage-like (apoeb)	apoeb
0	2.41225	0.712	0.309	0	macrophage-like (apoeb)	cd9b
0	2.39723	0.761	0.262	0	macrophage-like (apoeb)	si:ch211-198c19.3
0	1.96729	0.844	0.479	0	macrophage-like (apoeb)	ctsla
0	1.87934	0.252	0.025	0	macrophage-like (apoeb)	g0s2
0	1.74647	0.644	0.254	0	macrophage-like (apoeb)	vat1
0	1.72313	0.914	0.589	0	macrophage-like (apoeb)	lgmn
0	1.71229	0.921	0.58	0	macrophage-like (apoeb)	NPC2 (1 of many)
0	1.7042	0.677	0.223	0	macrophage-like (apoeb)	slc43a2b
0	1.63955	0.656	0.24	0	macrophage-like (apoeb)	slc43a3b
0	1.63279	0.932	0.639	0	macrophage-like (apoeb)	ctsz
0	1.63181	0.702	0.29	0	macrophage-like (apoeb)	vcanb
0	1.60043	0.335	0.039	0	macrophage-like (apoeb)	gda
0	1.56348	0.967	0.737	0	macrophage-like (apoeb)	ctsd
0	1.43539	0.877	0.543	0	macrophage-like (apoeb)	zgc:174904
0	1.34059	0.431	0.058	0	macrophage-like (apoeb)	gpc1b
0	1.32516	0.722	0.372	0	macrophage-like (apoeb)	havcr1
0	1.1756	0.195	0.025	0	macrophage-like (apoeb)	lpl
0	1.01161	0.556	0.197	0	macrophage-like (apoeb)	sgpl1
0	0.956839	0.292	0.055	0	macrophage-like (apoeb)	pcbd1
0	0.675925	0.326	0.068	0	macrophage-like (apoeb)	lrp1ab
1.38472e-299	1.1965	0.774	0.471	3.26365e-295	macrophage-like (apoeb)	cndp2
5.11409e-297	1.37889	0.844	0.545	1.20534e-292	macrophage-like (apoeb)	anxa2a
3.75776e-293	1.03671	0.977	0.855	8.85665e-289	macrophage-like (apoeb)	atp6v0ca
1.17318e-289	1.18886	0.493	0.189	2.76506e-285	macrophage-like (apoeb)	lrpap1
1.65029e-288	0.821401	0.98	0.924	3.88958e-284	macrophage-like (apoeb)	cd63
4.07708e-283	1.27514	0.96	0.837	9.60926e-279	macrophage-like (apoeb)	psap
1.64258e-282	0.969439	0.442	0.148	3.87139e-278	macrophage-like (apoeb)	rtn3
1.07333e-274	0.577894	0.174	0.023	2.52973e-270	macrophage-like (apoeb)	si:ch211-264f5.6
8.86154e-274	0.527214	0.232	0.042	2.08858e-269	macrophage-like (apoeb)	si:dkeyp-66d1.7
5.7857e-272	0.360063	0.11	0.007	1.36363e-267	macrophage-like (apoeb)	pigrl2.3
3.82678e-271	1.1971	0.896	0.635	9.01934e-267	macrophage-like (apoeb)	ctsc
9.3247e-266	0.486258	0.209	0.035	2.19774e-261	macrophage-like (apoeb)	abcg2a
6.37552e-261	1.15498	0.707	0.375	1.50265e-256	macrophage-like (apoeb)	rnaset2
1.22098e-258	0.925303	0.868	0.642	2.87772e-254	macrophage-like (apoeb)	rnaseka
1.07466e-251	2.22067	0.649	0.35	2.53287e-247	macrophage-like (apoeb)	adam8a
3.3059e-250	1.10029	0.732	0.43	7.79167e-246	macrophage-like (apoeb)	lipf
1.61827e-249	1.37856	0.47	0.183	3.81411e-245	macrophage-like (apoeb)	lgals9l1
3.85098e-246	0.865375	0.47	0.177	9.07637e-242	macrophage-like (apoeb)	porb
2.63606e-241	1.04538	0.72	0.396	6.21293e-237	macrophage-like (apoeb)	stoml3b
1.15272e-240	0.7187	0.355	0.105	2.71685e-236	macrophage-like (apoeb)	mob1bb
3.834e-240	0.926702	0.539	0.224	9.03635e-236	macrophage-like (apoeb)	igf2b
2.0057e-234	0.629591	0.263	0.061	4.72723e-230	macrophage-like (apoeb)	illr1
1.72921e-232	0.917059	0.906	0.773	4.07558e-228	macrophage-like (apoeb)	npc2
3.03433e-231	0.6321	0.317	0.087	7.15161e-227	macrophage-like (apoeb)	tnika
1.87197e-230	0.853416	0.526	0.236	4.41205e-226	macrophage-like (apoeb)	snx9b
3.63749e-229	0.439805	0.111	0.01	8.57319e-225	macrophage-like (apoeb)	cabz01093075.1
2.50975e-228	1.29817	0.253	0.059	5.91523e-224	macrophage-like (apoeb)	CR293509.1
3.07297e-226	1.15571	0.677	0.414	7.24268e-222	macrophage-like (apoeb)	ywhaqa
3.73025e-224	1.00819	0.309	0.09	8.79183e-220	macrophage-like (apoeb)	si:ch211-9d9.8
9.10944e-220	0.957326	0.701	0.41	2.147e-215	macrophage-like (apoeb)	slc35f6
2.04823e-218	0.794899	0.921	0.779	4.82748e-214	macrophage-like (apoeb)	arl6ip1
7.52696e-214	1.07302	0.393	0.143	1.77403e-209	macrophage-like (apoeb)	plin2
2.58105e-212	0.837792	0.394	0.142	6.08328e-208	macrophage-like (apoeb)	abhd12
6.36837e-210	0.782961	0.925	0.773	1.50096e-205	macrophage-like (apoeb)	si:ch211-212k18.7
1.89739e-206	2.15109	0.192	0.038	4.47197e-202	macrophage-like (apoeb)	apoc1
1.08784e-205	1.98695	0.698	0.468	2.56393e-201	macrophage-like (apoeb)	ctsba
3.05593e-197	0.512349	0.254	0.066	7.20253e-193	macrophage-like (apoeb)	cd276
1.04078e-196	0.319623	0.16	0.027	2.453e-192	macrophage-like (apoeb)	tinagl1
2.56137e-190	0.784169	0.808	0.608	6.0369e-186	macrophage-like (apoeb)	atp6v1e1b
1.43997e-185	0.767123	0.507	0.231	3.39386e-181	macrophage-like (apoeb)	gsna
1.47776e-185	0.674863	0.404	0.152	3.48294e-181	macrophage-like (apoeb)	bhlhe41
2.13378e-184	0.602792	0.325	0.108	5.02911e-180	macrophage-like (apoeb)	hsd17b14
2.74084e-184	0.862662	0.605	0.342	6.4599e-180	macrophage-like (apoeb)	atp6v1d
7.8036e-184	0.753657	0.373	0.143	1.83923e-179	macrophage-like (apoeb)	pgrmc1
1.81834e-177	0.783429	0.469	0.202	4.28565e-173	macrophage-like (apoeb)	slc39a1
9.55686e-177	0.393718	0.226	0.058	2.25246e-172	macrophage-like (apoeb)	pawr
1.51434e-174	0.811129	0.812	0.635	3.56915e-170	macrophage-like (apoeb)	rap1b
1.51509e-174	0.407066	0.255	0.07	3.57092e-170	macrophage-like (apoeb)	mical3b
6.32025e-174	0.736033	0.893	0.725	1.48962e-169	macrophage-like (apoeb)	grna
2.42259e-173	0.352251	0.197	0.045	5.7098e-169	macrophage-like (apoeb)	kitlga
6.95587e-173	0.701631	0.402	0.166	1.63943e-168	macrophage-like (apoeb)	tmed5
7.40015e-173	0.342132	0.175	0.036	1.74414e-168	macrophage-like (apoeb)	sgk2b
6.04346e-171	0.255114	0.155	0.029	1.42438e-166	macrophage-like (apoeb)	CABZ01077124.1
8.89855e-170	0.809107	0.632	0.37	2.0973e-165	macrophage-like (apoeb)	cd99
3.22725e-168	0.291432	0.122	0.018	7.60631e-164	macrophage-like (apoeb)	si:dkey-33i11.1
3.66946e-167	0.8158	0.596	0.344	8.64855e-163	macrophage-like (apoeb)	mpp1
2.49514e-165	0.862724	0.74	0.494	5.8808e-161	macrophage-like (apoeb)	bri3
3.55858e-163	0.779684	0.739	0.496	8.38722e-159	macrophage-like (apoeb)	tcirg1b
2.79928e-162	0.818653	0.607	0.344	6.59762e-158	macrophage-like (apoeb)	abca1a
3.0188e-162	0.397607	0.182	0.042	7.115e-158	macrophage-like (apoeb)	tcf12
3.56216e-162	0.644181	0.323	0.114	8.39565e-158	macrophage-like (apoeb)	zgc:64065
2.14207e-161	0.646922	0.335	0.122	5.04864e-157	macrophage-like (apoeb)	spns1
4.52388e-160	0.759913	0.743	0.498	1.06623e-155	macrophage-like (apoeb)	ctsh
6.61056e-159	0.683635	0.486	0.241	1.55804e-154	macrophage-like (apoeb)	tspan31
3.28443e-155	0.626015	0.92	0.801	7.74106e-151	macrophage-like (apoeb)	atp6v1g1
3.56379e-155	0.574289	0.317	0.115	8.3995e-151	macrophage-like (apoeb)	dicp3.3.1
1.50997e-154	0.988385	0.852	0.668	3.55885e-150	macrophage-like (apoeb)	ctss2.1
3.58395e-153	0.631365	0.181	0.043	8.447e-149	macrophage-like (apoeb)	aldh1a2
1.77495e-152	0.529508	0.274	0.089	4.18338e-148	macrophage-like (apoeb)	mfsd12a
9.83464e-152	0.462078	0.281	0.093	2.31793e-147	macrophage-like (apoeb)	pqlc2
2.17339e-151	0.764642	0.673	0.411	5.12245e-147	macrophage-like (apoeb)	dnase2
2.66757e-149	0.296433	0.166	0.037	6.28721e-145	macrophage-like (apoeb)	si:ch211-217k17.11
1.65857e-147	0.541836	0.934	0.829	3.90908e-143	macrophage-like (apoeb)	sdcbp2
2.59189e-146	0.6283	0.44	0.206	6.10883e-142	macrophage-like (apoeb)	npc1
3.97626e-146	0.621876	0.469	0.227	9.37165e-142	macrophage-like (apoeb)	enpp1
4.47758e-146	0.916566	0.594	0.333	1.05532e-141	macrophage-like (apoeb)	ctsk
4.82642e-146	0.918337	0.496	0.261	1.13754e-141	macrophage-like (apoeb)	FP015862.2
8.85762e-146	0.570721	0.345	0.137	2.08765e-141	macrophage-like (apoeb)	atp6v1c1b
1.0823e-144	0.263531	0.144	0.029	2.55087e-140	macrophage-like (apoeb)	spsb1
2.49486e-142	0.424581	0.257	0.083	5.88013e-138	macrophage-like (apoeb)	mgat4a
5.34405e-142	0.739122	0.707	0.482	1.25954e-137	macrophage-like (apoeb)	slc7a7
6.75426e-142	0.34195	0.252	0.081	1.59191e-137	macrophage-like (apoeb)	itgb7
1.27506e-141	0.498001	0.323	0.121	3.0052e-137	macrophage-like (apoeb)	il21r.1
2.06548e-138	1.02783	0.416	0.201	4.86813e-134	macrophage-like (apoeb)	fn1a
2.23852e-138	0.542011	0.344	0.141	5.27596e-134	macrophage-like (apoeb)	ndfip1l
2.23856e-136	0.985578	0.951	0.861	5.27606e-132	macrophage-like (apoeb)	fth1a
1.42415e-135	0.670498	0.535	0.301	3.35658e-131	macrophage-like (apoeb)	atox1
2.84425e-134	0.6584	0.236	0.078	6.7036e-130	macrophage-like (apoeb)	bcam
1.92828e-133	0.722587	0.547	0.311	4.54475e-129	macrophage-like (apoeb)	slc3a2a
2.54048e-131	0.365001	0.231	0.072	5.98766e-127	macrophage-like (apoeb)	acvrl1
6.63038e-131	0.460468	0.252	0.084	1.56271e-126	macrophage-like (apoeb)	tmem104
8.6219e-131	0.63274	0.786	0.599	2.0321e-126	macrophage-like (apoeb)	adipor2
2.28663e-130	0.270123	0.177	0.046	5.38936e-126	macrophage-like (apoeb)	glb1
1.35521e-128	0.552372	0.295	0.112	3.1941e-124	macrophage-like (apoeb)	tmem144a
1.65491e-127	0.725197	0.806	0.618	3.90046e-123	macrophage-like (apoeb)	ahnak
3.71843e-127	0.502659	0.294	0.114	8.76398e-123	macrophage-like (apoeb)	cybrd1
5.65891e-126	0.279604	0.161	0.04	1.33375e-121	macrophage-like (apoeb)	rasa4
4.09679e-125	0.324607	0.187	0.053	9.65573e-121	macrophage-like (apoeb)	eno1b
6.54411e-125	0.519088	0.121	0.024	1.54238e-120	macrophage-like (apoeb)	cdkn1ca
9.51653e-125	0.714431	0.678	0.452	2.24295e-120	macrophage-like (apoeb)	atp6v1ba
4.51378e-124	0.629308	0.366	0.164	1.06385e-119	macrophage-like (apoeb)	si:zfos-741a10.3
8.04139e-123	0.821211	0.276	0.102	1.89527e-118	macrophage-like (apoeb)	tnfrsf9a
2.0212e-120	1.15449	0.664	0.44	4.76376e-116	macrophage-like (apoeb)	ifi30
2.13333e-120	0.650569	0.631	0.404	5.02805e-116	macrophage-like (apoeb)	wipf1b
6.81103e-120	0.584892	0.987	0.854	1.60529e-115	macrophage-like (apoeb)	grn1
7.31539e-120	0.672165	0.579	0.361	1.72417e-115	macrophage-like (apoeb)	atp6v0d1
7.38979e-119	0.606618	0.357	0.159	1.7417e-114	macrophage-like (apoeb)	lgals9l3
1.80105e-117	0.502485	0.948	0.791	4.24489e-113	macrophage-like (apoeb)	tspan36
3.89931e-117	0.614203	0.739	0.53	9.19029e-113	macrophage-like (apoeb)	fuca2
5.68534e-117	0.484985	0.281	0.111	1.33998e-112	macrophage-like (apoeb)	zgc:92161
5.92659e-117	0.372026	0.288	0.112	1.39684e-112	macrophage-like (apoeb)	mbnl2
3.37015e-113	0.491834	0.376	0.176	7.94311e-109	macrophage-like (apoeb)	dip2ba
5.19261e-113	0.358244	0.234	0.081	1.22385e-108	macrophage-like (apoeb)	robo4
1.59069e-112	0.769239	0.667	0.479	3.74909e-108	macrophage-like (apoeb)	capgb
5.64362e-112	0.666857	0.662	0.472	1.33015e-107	macrophage-like (apoeb)	rab8b
6.98158e-112	0.419456	0.215	0.072	1.64549e-107	macrophage-like (apoeb)	slc38a7
9.17376e-112	0.609551	0.614	0.401	2.16216e-107	macrophage-like (apoeb)	zgc:152830
1.4791e-109	0.462286	0.4	0.187	3.4861e-105	macrophage-like (apoeb)	zgc:165573
3.89587e-109	0.28181	0.172	0.05	9.18219e-105	macrophage-like (apoeb)	agpat3
6.44493e-109	0.482449	0.353	0.165	1.51901e-104	macrophage-like (apoeb)	ssuh2rs1
6.82111e-109	0.452518	0.244	0.091	1.60767e-104	macrophage-like (apoeb)	esyt2a
2.02985e-108	0.730899	0.648	0.471	4.78414e-104	macrophage-like (apoeb)	rab1ab
2.15733e-108	0.690167	0.515	0.301	5.08461e-104	macrophage-like (apoeb)	sept2
3.39919e-108	0.616298	0.595	0.403	8.01155e-104	macrophage-like (apoeb)	atp6v1h
4.63875e-108	0.308221	0.22	0.075	1.09331e-103	macrophage-like (apoeb)	spartb
9.3397e-108	0.541152	0.425	0.215	2.20127e-103	macrophage-like (apoeb)	plekhb2
2.11134e-107	0.645085	0.768	0.597	4.97622e-103	macrophage-like (apoeb)	pfn2
1.48533e-106	0.307591	0.234	0.085	3.50078e-102	macrophage-like (apoeb)	snx4
7.96484e-106	0.398219	0.163	0.047	1.87723e-101	macrophage-like (apoeb)	dicp2.1
8.96304e-106	0.500151	0.373	0.176	2.1125e-101	macrophage-like (apoeb)	zeb2a
5.0693e-105	0.608123	0.562	0.361	1.19478e-100	macrophage-like (apoeb)	zgc:110239
1.88299e-103	0.538803	0.543	0.326	4.43802e-99	macrophage-like (apoeb)	cpvl
3.97291e-103	0.470129	0.288	0.124	9.36374e-99	macrophage-like (apoeb)	calm2a
3.95479e-102	0.26677	0.185	0.058	9.32104e-98	macrophage-like (apoeb)	atp2b1b
2.65904e-101	0.275559	0.134	0.034	6.26709e-97	macrophage-like (apoeb)	galns
2.82167e-101	0.31776	0.167	0.05	6.6504e-97	macrophage-like (apoeb)	sb:cb1058
9.2497e-101	0.350999	0.113	0.026	2.18006e-96	macrophage-like (apoeb)	atic
1.05597e-100	0.256254	0.153	0.043	2.48881e-96	macrophage-like (apoeb)	reep3a
5.30353e-100	0.387706	0.338	0.153	1.24999e-95	macrophage-like (apoeb)	sh3pxd2b
7.07013e-100	0.332431	0.219	0.079	1.66636e-95	macrophage-like (apoeb)	gnsb
8.00831e-100	0.622356	0.567	0.357	1.88748e-95	macrophage-like (apoeb)	si:cabz01074946.1
1.05031e-99	0.461212	0.343	0.16	2.47548e-95	macrophage-like (apoeb)	rabac1
1.25869e-99	0.289867	0.179	0.057	2.9666e-95	macrophage-like (apoeb)	matk
1.50156e-99	0.455263	0.159	0.047	3.53904e-95	macrophage-like (apoeb)	clic4
2.69858e-98	0.509261	0.742	0.538	6.36029e-94	macrophage-like (apoeb)	asah1b
1.18628e-97	0.416713	0.183	0.061	2.79595e-93	macrophage-like (apoeb)	vkorc1l1
1.18778e-96	0.287057	0.188	0.063	2.79947e-92	macrophage-like (apoeb)	scube1
1.25986e-95	0.603605	0.747	0.592	2.96937e-91	macrophage-like (apoeb)	atp6ap2
3.92862e-95	0.456902	0.365	0.177	9.25937e-91	macrophage-like (apoeb)	atp7a
7.15414e-95	0.379327	0.242	0.095	1.68616e-90	macrophage-like (apoeb)	slc36a1
1.73714e-93	0.503406	0.294	0.131	4.09426e-89	macrophage-like (apoeb)	rac1a
1.79189e-93	0.57845	0.326	0.153	4.22331e-89	macrophage-like (apoeb)	pdk2b
2.03658e-93	0.3487	0.242	0.097	4.80002e-89	macrophage-like (apoeb)	gpd1c
3.91085e-93	0.549164	0.58	0.373	9.21748e-89	macrophage-like (apoeb)	pdcd6ip
6.49265e-93	0.403601	0.263	0.111	1.53025e-88	macrophage-like (apoeb)	znf827
7.13982e-93	0.626994	0.545	0.354	1.68278e-88	macrophage-like (apoeb)	sh3bgrl3
2.09984e-92	0.391271	0.307	0.141	4.9491e-88	macrophage-like (apoeb)	igf2r
3.2209e-92	0.663058	0.668	0.459	7.59135e-88	macrophage-like (apoeb)	selenop
5.49733e-92	0.535739	0.449	0.261	1.29566e-87	macrophage-like (apoeb)	atp6v1ab
1.85996e-91	0.494599	0.646	0.439	4.38375e-87	macrophage-like (apoeb)	aplp2
2.46475e-91	0.452009	0.312	0.143	5.80917e-87	macrophage-like (apoeb)	slc16a10
7.35912e-91	0.502255	0.784	0.627	1.73447e-86	macrophage-like (apoeb)	bsg
2.2505e-90	0.38477	0.292	0.131	5.3042e-86	macrophage-like (apoeb)	tex264a
2.95222e-90	0.541859	0.498	0.302	6.95808e-86	macrophage-like (apoeb)	CU855759.1
3.11079e-90	0.588204	0.513	0.325	7.33183e-86	macrophage-like (apoeb)	clta
6.2907e-90	0.403418	0.276	0.119	1.48265e-85	macrophage-like (apoeb)	dok2
9.473e-90	0.592287	0.619	0.426	2.23269e-85	macrophage-like (apoeb)	atp6ap1b
3.25024e-89	0.350504	0.195	0.071	7.66049e-85	macrophage-like (apoeb)	cyb5r1
4.93011e-89	0.422033	0.236	0.095	1.16198e-84	macrophage-like (apoeb)	snx11
8.19455e-89	1.17757	0.299	0.139	1.93137e-84	macrophage-like (apoeb)	BX649485.4
4.49925e-88	0.366568	0.224	0.088	1.06043e-83	macrophage-like (apoeb)	ppp2r1bb
4.78979e-88	0.507463	0.52	0.318	1.12891e-83	macrophage-like (apoeb)	fxyd1
1.05613e-86	0.570787	0.657	0.477	2.4892e-82	macrophage-like (apoeb)	dpp7
3.22055e-86	0.724584	0.596	0.417	7.59052e-82	macrophage-like (apoeb)	calm2a.1
8.74659e-86	0.497142	0.452	0.261	2.06148e-81	macrophage-like (apoeb)	wasf2
2.6898e-85	0.453765	0.307	0.144	6.3396e-81	macrophage-like (apoeb)	gnpda2
4.90426e-85	0.535344	0.501	0.29	1.15588e-80	macrophage-like (apoeb)	pmp22b
6.52772e-85	0.338659	0.306	0.142	1.53852e-80	macrophage-like (apoeb)	ostm1
4.05351e-84	0.792736	0.446	0.279	9.55371e-80	macrophage-like (apoeb)	plek
4.96889e-84	0.582837	0.698	0.543	1.17112e-79	macrophage-like (apoeb)	tuba8l4
5.10688e-84	0.443773	0.434	0.245	1.20364e-79	macrophage-like (apoeb)	slc31a1
5.95551e-84	0.521526	0.378	0.202	1.40366e-79	macrophage-like (apoeb)	rbm47
6.07524e-83	0.618543	0.437	0.253	1.43187e-78	macrophage-like (apoeb)	atp6v1aa
1.29536e-82	0.425207	0.431	0.237	3.05303e-78	macrophage-like (apoeb)	flvcr2b
2.02644e-82	0.526507	0.508	0.315	4.77612e-78	macrophage-like (apoeb)	npepl1
2.11481e-82	0.449992	0.278	0.126	4.9844e-78	macrophage-like (apoeb)	acsbg2
2.86548e-82	0.537103	0.873	0.783	6.75364e-78	macrophage-like (apoeb)	zgc:64051
1.33188e-81	0.317049	0.165	0.056	3.13912e-77	macrophage-like (apoeb)	zgc:158654
5.60524e-81	0.286754	0.185	0.067	1.3211e-76	macrophage-like (apoeb)	scarb1
1.39637e-80	0.487321	0.483	0.304	3.2911e-76	macrophage-like (apoeb)	gnpda1
1.56697e-80	0.369382	0.268	0.123	3.69318e-76	macrophage-like (apoeb)	CABZ01041494.1
3.68796e-80	0.33024	0.167	0.058	8.69214e-76	macrophage-like (apoeb)	lmna
4.5726e-80	0.60932	0.323	0.163	1.07772e-75	macrophage-like (apoeb)	slc7a8a
4.93869e-80	0.548702	0.803	0.721	1.164e-75	macrophage-like (apoeb)	zgc:153867
3.92007e-79	0.460313	0.43	0.248	9.2392e-75	macrophage-like (apoeb)	glb1l
3.99204e-79	0.505122	0.477	0.285	9.40885e-75	macrophage-like (apoeb)	npl
7.19834e-79	0.463816	0.467	0.282	1.69658e-74	macrophage-like (apoeb)	pdcd6
1.41866e-78	0.303566	0.248	0.108	3.34364e-74	macrophage-like (apoeb)	dtnbp1a
2.59611e-78	0.560026	0.687	0.525	6.11876e-74	macrophage-like (apoeb)	cd81a
3.84551e-78	0.573518	0.666	0.463	9.06348e-74	macrophage-like (apoeb)	mafba
1.55194e-77	0.270094	0.145	0.047	3.65778e-73	macrophage-like (apoeb)	abhd3
2.0802e-77	0.350989	0.303	0.149	4.90283e-73	macrophage-like (apoeb)	commd8
4.81734e-77	0.356705	0.322	0.159	1.1354e-72	macrophage-like (apoeb)	tsg101b
5.62024e-77	0.268929	0.167	0.058	1.32464e-72	macrophage-like (apoeb)	ngfrb
1.54327e-76	0.311711	0.316	0.154	3.63732e-72	macrophage-like (apoeb)	zgc:91909
3.68029e-76	0.357486	0.235	0.099	8.67409e-72	macrophage-like (apoeb)	zgc:64065.1
4.86139e-76	0.400466	0.246	0.108	1.14578e-71	macrophage-like (apoeb)	si:dkey-253i9.4
5.49884e-76	0.692618	0.615	0.453	1.29602e-71	macrophage-like (apoeb)	efhd2
8.83804e-76	0.629337	0.682	0.54	2.08304e-71	macrophage-like (apoeb)	tpm3
1.53628e-75	0.499365	0.688	0.55	3.62085e-71	macrophage-like (apoeb)	rab5c
1.18613e-74	0.453719	0.415	0.243	2.79558e-70	macrophage-like (apoeb)	ap2s1
2.08784e-74	0.447498	0.362	0.199	4.92083e-70	macrophage-like (apoeb)	vps35
2.36763e-74	0.272162	0.205	0.083	5.58028e-70	macrophage-like (apoeb)	kif13ba
2.45964e-74	0.50746	0.69	0.514	5.79713e-70	macrophage-like (apoeb)	prdx6
4.79605e-74	0.568211	0.596	0.44	1.13038e-69	macrophage-like (apoeb)	cst14a.2
9.0956e-74	0.309989	0.284	0.136	2.14374e-69	macrophage-like (apoeb)	paox1
9.52292e-74	0.56822	0.261	0.12	2.24446e-69	macrophage-like (apoeb)	plaua
2.19546e-73	0.298632	0.259	0.118	5.17448e-69	macrophage-like (apoeb)	me1
2.5117e-73	0.688828	0.957	0.94	5.91983e-69	macrophage-like (apoeb)	actb1
5.89709e-73	0.270063	0.13	0.041	1.38988e-68	macrophage-like (apoeb)	cpt1b
1.01805e-72	0.845529	0.677	0.54	2.39944e-68	macrophage-like (apoeb)	ppdpfb
2.53762e-72	0.364432	0.296	0.146	5.98093e-68	macrophage-like (apoeb)	macf1a
4.95387e-72	0.547717	0.552	0.367	1.16758e-67	macrophage-like (apoeb)	arf2a
3.18564e-71	0.399115	0.348	0.189	7.50824e-67	macrophage-like (apoeb)	tpp1
3.33036e-71	0.528648	0.479	0.308	7.84932e-67	macrophage-like (apoeb)	chmp2bb
9.62839e-71	0.691118	0.382	0.214	2.26932e-66	macrophage-like (apoeb)	zgc:123068
8.49522e-70	0.409437	0.438	0.265	2.00224e-65	macrophage-like (apoeb)	fam53b
9.01046e-70	0.443863	0.912	0.825	2.12368e-65	macrophage-like (apoeb)	sqstm1
9.45743e-69	0.4822	0.689	0.505	2.22902e-64	macrophage-like (apoeb)	anxa5b
2.87637e-68	0.271036	0.172	0.066	6.77932e-64	macrophage-like (apoeb)	cblb
4.08364e-68	0.590104	0.438	0.284	9.62473e-64	macrophage-like (apoeb)	EIF1B
4.23879e-68	0.432138	0.958	0.861	9.9904e-64	macrophage-like (apoeb)	s100a10b
7.88524e-68	0.423719	0.73	0.544	1.85847e-63	macrophage-like (apoeb)	rpz5
8.19816e-68	0.391199	0.199	0.082	1.93222e-63	macrophage-like (apoeb)	rgs5b
1.28924e-67	0.492189	0.821	0.718	3.03861e-63	macrophage-like (apoeb)	tagln2
2.43444e-67	0.508353	0.593	0.415	5.73774e-63	macrophage-like (apoeb)	abca1b
3.45521e-67	0.544304	0.661	0.501	8.14358e-63	macrophage-like (apoeb)	rcan1a
6.40167e-67	0.477571	0.598	0.447	1.50881e-62	macrophage-like (apoeb)	gpx4b
6.82061e-67	0.329673	0.273	0.133	1.60755e-62	macrophage-like (apoeb)	si:ch211-122f10.4
1.47679e-66	0.483696	0.445	0.275	3.48065e-62	macrophage-like (apoeb)	lamp2
3.64087e-66	0.370275	0.421	0.25	8.58116e-62	macrophage-like (apoeb)	trpv1
6.86709e-66	0.41785	0.617	0.451	1.6185e-61	macrophage-like (apoeb)	kctd5a
8.71973e-66	0.435145	0.553	0.362	2.05515e-61	macrophage-like (apoeb)	CABZ01020840.1
9.43489e-66	0.302732	0.136	0.046	2.22371e-61	macrophage-like (apoeb)	krt4
2.43177e-65	0.421149	0.354	0.2	5.73144e-61	macrophage-like (apoeb)	lims1
3.15505e-65	0.386357	0.397	0.232	7.43614e-61	macrophage-like (apoeb)	prss16
4.33687e-65	0.266092	0.142	0.05	1.02216e-60	macrophage-like (apoeb)	mrap2a
1.36443e-64	0.382196	0.357	0.201	3.21583e-60	macrophage-like (apoeb)	capn2a
1.42213e-64	0.416093	0.408	0.246	3.35182e-60	macrophage-like (apoeb)	atp6v1c1a
1.52944e-64	0.421277	0.75	0.587	3.60473e-60	macrophage-like (apoeb)	ctsa
2.32912e-64	0.346263	0.347	0.192	5.48951e-60	macrophage-like (apoeb)	atp6v1f
4.51765e-64	0.304041	0.271	0.133	1.06477e-59	macrophage-like (apoeb)	tmem199
5.25503e-64	0.281026	0.267	0.13	1.23856e-59	macrophage-like (apoeb)	zmiz1a
1.39883e-63	0.330857	0.313	0.163	3.2969e-59	macrophage-like (apoeb)	usp2a
2.54695e-63	0.520831	0.473	0.318	6.00291e-59	macrophage-like (apoeb)	ncf2
2.55269e-63	0.587323	0.588	0.434	6.01645e-59	macrophage-like (apoeb)	si:ch211-102c2.4
4.26492e-63	1.102	0.306	0.165	1.0052e-58	macrophage-like (apoeb)	BX649485.2
4.73463e-63	0.376389	0.296	0.156	1.11591e-58	macrophage-like (apoeb)	mlx
6.05479e-63	0.478806	0.463	0.289	1.42705e-58	macrophage-like (apoeb)	mmp14b
7.47996e-63	0.432167	0.526	0.353	1.76295e-58	macrophage-like (apoeb)	rab5aa
8.93934e-63	0.380212	0.418	0.254	2.10691e-58	macrophage-like (apoeb)	si:dkey-42i9.6
3.43292e-62	0.446943	0.653	0.474	8.09104e-58	macrophage-like (apoeb)	aldocb
1.07761e-61	0.54533	0.553	0.407	2.53981e-57	macrophage-like (apoeb)	arpc5b
1.5467e-61	0.26254	0.16	0.062	3.64542e-57	macrophage-like (apoeb)	slc29a1b
2.6422e-61	0.350661	0.32	0.171	6.2274e-57	macrophage-like (apoeb)	tspan37
2.69084e-60	0.452368	0.516	0.36	6.34204e-56	macrophage-like (apoeb)	psmb7
2.8885e-60	0.455607	0.72	0.608	6.80791e-56	macrophage-like (apoeb)	elovl1b
4.68349e-60	0.462268	0.16	0.063	1.10385e-55	macrophage-like (apoeb)	rgcc
7.93644e-60	0.322063	0.185	0.078	1.87054e-55	macrophage-like (apoeb)	fgd6
8.75634e-60	0.420771	0.767	0.637	2.06378e-55	macrophage-like (apoeb)	scpep1
2.31243e-59	0.271725	0.189	0.081	5.45017e-55	macrophage-like (apoeb)	atp6v0a1a
2.78217e-59	0.386662	0.812	0.656	6.55729e-55	macrophage-like (apoeb)	eno1a
2.93706e-59	0.44098	0.495	0.328	6.92236e-55	macrophage-like (apoeb)	cebpa
3.98765e-59	0.316734	0.357	0.201	9.39849e-55	macrophage-like (apoeb)	slc37a2
5.50908e-59	0.308065	0.292	0.157	1.29843e-54	macrophage-like (apoeb)	myh9b
8.40411e-59	0.384047	0.856	0.781	1.98077e-54	macrophage-like (apoeb)	rpl26.1
8.59582e-59	0.404076	0.795	0.708	2.02595e-54	macrophage-like (apoeb)	arpc3
9.87221e-59	0.367949	0.362	0.213	2.32678e-54	macrophage-like (apoeb)	snx17
9.97473e-59	0.500225	0.697	0.562	2.35094e-54	macrophage-like (apoeb)	atp5mc1
1.98301e-58	0.494199	0.681	0.514	4.67375e-54	macrophage-like (apoeb)	atf3
3.38527e-58	0.490906	0.542	0.383	7.97873e-54	macrophage-like (apoeb)	hexb
5.42239e-58	0.457654	0.363	0.215	1.278e-53	macrophage-like (apoeb)	rp2
5.53072e-58	0.29071	0.268	0.136	1.30354e-53	macrophage-like (apoeb)	sult1st1
5.74799e-58	0.462564	0.659	0.529	1.35474e-53	macrophage-like (apoeb)	atp1a1a.1
8.11559e-58	0.35153	0.329	0.184	1.91276e-53	macrophage-like (apoeb)	napab
9.01879e-58	0.271755	0.239	0.118	2.12564e-53	macrophage-like (apoeb)	me2
3.55029e-57	0.280513	0.229	0.11	8.36767e-53	macrophage-like (apoeb)	nudt5
6.65157e-57	0.367898	0.38	0.229	1.56771e-52	macrophage-like (apoeb)	atp6v1e1a
9.24264e-57	0.265855	0.179	0.077	2.1784e-52	macrophage-like (apoeb)	inppl1a
1.01807e-56	0.380765	0.454	0.293	2.39948e-52	macrophage-like (apoeb)	sdr16c5b
1.33239e-56	1.11803	0.109	0.036	3.14031e-52	macrophage-like (apoeb)	si:dkey-7i4.24
2.41496e-56	0.279101	0.304	0.164	5.69182e-52	macrophage-like (apoeb)	psen2
2.92909e-56	0.269248	0.32	0.177	6.90357e-52	macrophage-like (apoeb)	bloc1s2
3.85319e-56	0.292779	0.34	0.191	9.08159e-52	macrophage-like (apoeb)	ell2
4.3318e-56	0.282857	0.228	0.111	1.02096e-51	macrophage-like (apoeb)	jpt1b
5.54131e-56	0.327226	0.235	0.114	1.30603e-51	macrophage-like (apoeb)	rin2
1.06372e-55	0.346386	0.71	0.544	2.50707e-51	macrophage-like (apoeb)	gabarapa
1.07965e-55	0.302417	0.275	0.145	2.54463e-51	macrophage-like (apoeb)	tax1bp3
1.9e-55	0.356784	0.361	0.209	4.47811e-51	macrophage-like (apoeb)	arl4cb
2.62659e-55	0.437543	0.531	0.363	6.19061e-51	macrophage-like (apoeb)	scarb2a
3.94813e-55	0.45696	0.737	0.601	9.30534e-51	macrophage-like (apoeb)	dbi
5.08802e-55	0.291897	0.249	0.125	1.1992e-50	macrophage-like (apoeb)	hip1
7.03035e-55	0.370911	0.409	0.261	1.65698e-50	macrophage-like (apoeb)	pdcd10a
8.20253e-55	0.279902	0.242	0.121	1.93325e-50	macrophage-like (apoeb)	actr1
2.1449e-54	0.390297	0.509	0.345	5.05532e-50	macrophage-like (apoeb)	si:dkey-25e12.3
2.74301e-54	0.432945	0.238	0.116	6.46501e-50	macrophage-like (apoeb)	dusp2
3.21916e-54	0.380949	0.43	0.274	7.58724e-50	macrophage-like (apoeb)	ndfip2
3.30017e-54	0.258904	0.303	0.165	7.77816e-50	macrophage-like (apoeb)	pikfyve
4.6891e-54	0.272896	0.212	0.102	1.10517e-49	macrophage-like (apoeb)	psmd12
5.64294e-54	0.251194	0.224	0.11	1.32999e-49	macrophage-like (apoeb)	galk1
8.24587e-54	0.342066	0.261	0.137	1.94347e-49	macrophage-like (apoeb)	sept7a
1.3804e-53	0.380343	0.706	0.583	3.25346e-49	macrophage-like (apoeb)	lasp1
4.16218e-53	0.293824	0.208	0.099	9.80984e-49	macrophage-like (apoeb)	sept8a
4.73843e-53	0.415162	0.525	0.376	1.1168e-48	macrophage-like (apoeb)	itgae.2
5.10064e-53	0.303828	0.207	0.098	1.20217e-48	macrophage-like (apoeb)	nus1
2.31349e-52	0.378029	0.553	0.4	5.45267e-48	macrophage-like (apoeb)	atp6v0b
3.43902e-52	0.27422	0.269	0.143	8.10542e-48	macrophage-like (apoeb)	pora
4.03412e-52	0.39649	0.707	0.576	9.50802e-48	macrophage-like (apoeb)	canx
7.5914e-52	0.371503	0.357	0.21	1.78922e-47	macrophage-like (apoeb)	rin3
1.4843e-51	0.311623	0.293	0.164	3.49834e-47	macrophage-like (apoeb)	psmb5
1.50951e-51	0.41474	0.483	0.337	3.55776e-47	macrophage-like (apoeb)	snx3
1.78835e-51	0.259151	0.212	0.102	4.21496e-47	macrophage-like (apoeb)	aph1b
8.38058e-51	0.252691	0.27	0.143	1.97522e-46	macrophage-like (apoeb)	tmem9b
8.9789e-51	0.251652	0.3	0.165	2.11624e-46	macrophage-like (apoeb)	fuca1.1
1.04046e-50	0.372036	0.704	0.574	2.45225e-46	macrophage-like (apoeb)	zgc:77486.1
1.0903e-50	0.408093	0.429	0.283	2.56973e-46	macrophage-like (apoeb)	snx5
2.05358e-50	0.329355	0.363	0.218	4.84008e-46	macrophage-like (apoeb)	tmem189
2.66447e-50	0.408328	0.897	0.816	6.27989e-46	macrophage-like (apoeb)	zgc:77517
2.68583e-50	0.444301	0.519	0.359	6.33024e-46	macrophage-like (apoeb)	si:ch211-15b10.6
4.61739e-50	0.361199	0.912	0.842	1.08827e-45	macrophage-like (apoeb)	krt8
5.47808e-50	0.302541	0.315	0.179	1.29113e-45	macrophage-like (apoeb)	grapa
8.67974e-50	0.385251	0.325	0.192	2.04573e-45	macrophage-like (apoeb)	pfdn2
9.39172e-50	0.300555	0.248	0.131	2.21354e-45	macrophage-like (apoeb)	slc11a2
1.68055e-49	0.256617	0.263	0.138	3.96089e-45	macrophage-like (apoeb)	tpte
2.67589e-49	0.341921	0.965	0.922	6.30682e-45	macrophage-like (apoeb)	gapdhs
4.9255e-49	0.273688	0.19	0.09	1.16089e-44	macrophage-like (apoeb)	npepps
5.26187e-49	0.261462	0.24	0.123	1.24017e-44	macrophage-like (apoeb)	si:ch73-6l19.2
1.18712e-48	0.312959	0.285	0.162	2.79792e-44	macrophage-like (apoeb)	psmd1
2.34127e-48	0.343386	0.492	0.336	5.51813e-44	macrophage-like (apoeb)	fam129bb
2.5101e-48	0.32033	0.372	0.23	5.91606e-44	macrophage-like (apoeb)	washc2c
6.61188e-48	0.270995	0.134	0.054	1.55835e-43	macrophage-like (apoeb)	ctsf
7.65397e-48	0.314083	0.296	0.172	1.80396e-43	macrophage-like (apoeb)	snx1a
1.25515e-47	0.293306	0.279	0.152	2.95826e-43	macrophage-like (apoeb)	stam
1.26311e-47	0.4666	0.773	0.643	2.97702e-43	macrophage-like (apoeb)	cox7c
2.10014e-47	0.339252	0.379	0.241	4.94981e-43	macrophage-like (apoeb)	ap2a1
2.76968e-47	0.296008	0.437	0.285	6.52786e-43	macrophage-like (apoeb)	dynlt3
3.21213e-47	0.384222	0.268	0.15	7.57068e-43	macrophage-like (apoeb)	gmfb
5.5652e-47	0.378847	0.874	0.825	1.31166e-42	macrophage-like (apoeb)	myl12.1
7.34086e-47	0.310681	0.24	0.129	1.73017e-42	macrophage-like (apoeb)	si:ch211-114n24.6
1.07605e-46	0.399279	0.308	0.184	2.53614e-42	macrophage-like (apoeb)	pitpnaa
1.56224e-46	0.353542	0.753	0.652	3.68204e-42	macrophage-like (apoeb)	cox6a1
3.706e-46	0.317095	0.46	0.311	8.73468e-42	macrophage-like (apoeb)	rhoca
4.37529e-46	0.501438	0.511	0.364	1.03121e-41	macrophage-like (apoeb)	id1
9.89795e-46	0.354465	0.304	0.178	2.33285e-41	macrophage-like (apoeb)	itga5
2.29117e-45	0.38013	0.563	0.416	5.40005e-41	macrophage-like (apoeb)	plxnc1
2.30766e-45	0.376112	0.595	0.455	5.43893e-41	macrophage-like (apoeb)	chmp1b
3.10183e-45	0.322663	0.392	0.254	7.3107e-41	macrophage-like (apoeb)	lamtor2
4.29887e-45	0.297027	0.35	0.213	1.0132e-40	macrophage-like (apoeb)	dctn5
4.62131e-45	0.302368	0.261	0.144	1.0892e-40	macrophage-like (apoeb)	arl8a
1.12511e-44	0.252894	0.158	0.071	2.65177e-40	macrophage-like (apoeb)	gdap2
1.32842e-44	0.416444	0.585	0.437	3.13095e-40	macrophage-like (apoeb)	hif1ab
1.65474e-44	0.333888	0.458	0.312	3.90006e-40	macrophage-like (apoeb)	kctd12.2
2.90292e-44	0.337548	0.966	0.952	6.84189e-40	macrophage-like (apoeb)	cfl1
4.43195e-44	0.260917	0.332	0.199	1.04457e-39	macrophage-like (apoeb)	slka
1.29227e-43	0.419352	0.619	0.493	3.04575e-39	macrophage-like (apoeb)	eif5a2
1.46556e-43	0.398004	0.523	0.368	3.45417e-39	macrophage-like (apoeb)	ndrg1a
2.18753e-43	0.293454	0.301	0.176	5.15578e-39	macrophage-like (apoeb)	NDUFC1
4.41722e-43	0.36291	0.523	0.359	1.0411e-38	macrophage-like (apoeb)	mafbb
8.93483e-43	0.307189	0.362	0.23	2.10585e-38	macrophage-like (apoeb)	coro1ca
1.44937e-42	0.267261	0.216	0.113	3.41601e-38	macrophage-like (apoeb)	rbms1a
4.48809e-42	0.394733	0.347	0.219	1.0578e-37	macrophage-like (apoeb)	ctnnb1
1.09307e-41	0.28457	0.308	0.185	2.57625e-37	macrophage-like (apoeb)	ccdc47
2.05807e-41	0.455813	0.798	0.734	4.85065e-37	macrophage-like (apoeb)	msna
2.35811e-41	0.366982	0.819	0.747	5.55782e-37	macrophage-like (apoeb)	atp1b1a
3.26865e-41	0.305652	0.306	0.189	7.70388e-37	macrophage-like (apoeb)	psmd8
3.44524e-41	0.25798	0.242	0.132	8.12008e-37	macrophage-like (apoeb)	plod1a
4.52033e-41	0.377963	0.573	0.434	1.0654e-36	macrophage-like (apoeb)	PEPD
6.18445e-41	0.340719	0.434	0.296	1.45761e-36	macrophage-like (apoeb)	arpc1a
1.3162e-40	0.275406	0.308	0.183	3.10214e-36	macrophage-like (apoeb)	arl6ip5b
1.38466e-40	0.330532	0.501	0.35	3.2635e-36	macrophage-like (apoeb)	slc22a21
1.51391e-40	0.429426	0.338	0.215	3.56814e-36	macrophage-like (apoeb)	hopx
2.10736e-40	0.378192	0.527	0.392	4.96683e-36	macrophage-like (apoeb)	vma21
2.24877e-40	0.31919	0.206	0.108	5.30012e-36	macrophage-like (apoeb)	rln3a
7.90774e-40	0.481176	0.291	0.177	1.86377e-35	macrophage-like (apoeb)	pleca
1.07226e-39	0.284358	0.341	0.216	2.52721e-35	macrophage-like (apoeb)	copb2
1.55475e-39	0.322959	0.381	0.242	3.66439e-35	macrophage-like (apoeb)	arrdc3b
2.4605e-39	0.329435	0.458	0.322	5.79916e-35	macrophage-like (apoeb)	capns1b
2.53961e-39	0.35673	0.653	0.541	5.98561e-35	macrophage-like (apoeb)	arhgdia
2.55067e-39	0.313038	0.447	0.32	6.01167e-35	macrophage-like (apoeb)	rab10
2.71345e-39	0.446657	0.492	0.354	6.39532e-35	macrophage-like (apoeb)	p4hb
2.97262e-39	0.314602	0.181	0.09	7.00617e-35	macrophage-like (apoeb)	id2b
4.9461e-39	0.284052	0.825	0.757	1.16575e-34	macrophage-like (apoeb)	arpc2
5.30504e-39	0.254031	0.244	0.136	1.25035e-34	macrophage-like (apoeb)	plk3
1.34705e-38	0.252175	0.277	0.165	3.17485e-34	macrophage-like (apoeb)	psmd3
1.41631e-38	0.301657	0.422	0.286	3.33811e-34	macrophage-like (apoeb)	dynlrb1
1.63148e-38	0.331917	0.576	0.448	3.84523e-34	macrophage-like (apoeb)	hdlbpa
2.41255e-38	0.484518	0.482	0.363	5.68615e-34	macrophage-like (apoeb)	FP017217.1
2.50871e-38	0.334715	0.267	0.16	5.91278e-34	macrophage-like (apoeb)	si:dkey-32n7.4
5.65861e-38	0.303087	0.781	0.708	1.33368e-33	macrophage-like (apoeb)	ywhaba
5.77287e-38	0.267802	0.296	0.18	1.36061e-33	macrophage-like (apoeb)	wdr83os
6.77439e-38	0.340107	0.284	0.171	1.59666e-33	macrophage-like (apoeb)	si:dkey-188i13.11
6.77613e-38	0.28748	0.283	0.171	1.59707e-33	macrophage-like (apoeb)	psmc3
9.82892e-38	0.344984	0.409	0.282	2.31658e-33	macrophage-like (apoeb)	rab14
1.03965e-37	0.357129	0.52	0.394	2.45036e-33	macrophage-like (apoeb)	rab2a
1.2374e-37	0.365844	0.434	0.299	2.91643e-33	macrophage-like (apoeb)	rgs2
1.44174e-37	0.361453	0.453	0.32	3.39803e-33	macrophage-like (apoeb)	rab11a
1.53898e-37	0.349273	0.584	0.46	3.62722e-33	macrophage-like (apoeb)	rbx1
1.80922e-37	0.251399	0.352	0.224	4.26414e-33	macrophage-like (apoeb)	abcc5
1.85465e-37	0.320546	0.735	0.644	4.37122e-33	macrophage-like (apoeb)	zgc:162944
2.59713e-37	0.364273	0.36	0.238	6.12117e-33	macrophage-like (apoeb)	cs
3.31996e-37	0.388605	0.622	0.509	7.82482e-33	macrophage-like (apoeb)	ucp2
6.97547e-37	0.379683	0.629	0.546	1.64405e-32	macrophage-like (apoeb)	tln1
9.25358e-37	0.262299	0.243	0.138	2.18098e-32	macrophage-like (apoeb)	sema4ab
1.64721e-36	0.328885	0.603	0.482	3.88231e-32	macrophage-like (apoeb)	cst3
1.69787e-36	0.300096	0.268	0.161	4.00172e-32	macrophage-like (apoeb)	nsfl1c
1.81474e-36	0.291927	0.354	0.231	4.27716e-32	macrophage-like (apoeb)	kdelr2a
2.13107e-36	0.271083	0.884	0.838	5.02271e-32	macrophage-like (apoeb)	tubb4b
2.32239e-36	0.368517	0.528	0.401	5.47365e-32	macrophage-like (apoeb)	pdia6
2.42343e-36	0.317596	0.409	0.286	5.71178e-32	macrophage-like (apoeb)	ube2v1
3.49474e-36	0.363398	0.492	0.364	8.23675e-32	macrophage-like (apoeb)	mgst3b
3.66306e-36	0.265707	0.274	0.164	8.63346e-32	macrophage-like (apoeb)	tmem206
4.85097e-36	0.311826	0.435	0.306	1.14333e-31	macrophage-like (apoeb)	rnf213a
5.04453e-36	0.306326	0.584	0.432	1.18895e-31	macrophage-like (apoeb)	jun
5.15854e-36	0.306598	0.102	0.041	1.21582e-31	macrophage-like (apoeb)	zgc:172053
1.51832e-35	0.252013	0.426	0.297	3.57853e-31	macrophage-like (apoeb)	cltca
2.18358e-35	0.32681	0.338	0.218	5.14647e-31	macrophage-like (apoeb)	tfg
2.22118e-35	0.428762	0.228	0.131	5.23511e-31	macrophage-like (apoeb)	serpine1
2.56326e-35	0.343302	0.415	0.292	6.04134e-31	macrophage-like (apoeb)	m6pr
2.69548e-35	0.282889	0.389	0.26	6.35297e-31	macrophage-like (apoeb)	dnajc5ab
2.91126e-35	0.321242	0.676	0.546	6.86155e-31	macrophage-like (apoeb)	zgc:153317
3.63461e-35	0.260491	0.3	0.186	8.56641e-31	macrophage-like (apoeb)	dync1i2a
4.0765e-35	0.31736	0.503	0.359	9.6079e-31	macrophage-like (apoeb)	sik1
4.8155e-35	0.288713	0.382	0.257	1.13496e-30	macrophage-like (apoeb)	fis1
5.22963e-35	0.348352	0.272	0.164	1.23257e-30	macrophage-like (apoeb)	mcoln1a
5.53449e-35	0.297072	0.447	0.312	1.30443e-30	macrophage-like (apoeb)	laptm4a
5.89994e-35	0.339773	0.662	0.533	1.39056e-30	macrophage-like (apoeb)	txn
7.99163e-35	0.285522	0.34	0.217	1.88355e-30	macrophage-like (apoeb)	MDFIC
8.54306e-35	0.32572	0.595	0.501	2.01351e-30	macrophage-like (apoeb)	chmp5b
9.27905e-35	0.268002	0.331	0.213	2.18698e-30	macrophage-like (apoeb)	ptbp1a
1.09762e-34	0.277875	0.312	0.198	2.58697e-30	macrophage-like (apoeb)	hectd1
1.11245e-34	0.318558	0.918	0.881	2.62194e-30	macrophage-like (apoeb)	crip1
1.27031e-34	0.25656	0.393	0.264	2.994e-30	macrophage-like (apoeb)	gb:bc139872
1.79884e-34	0.354619	0.535	0.416	4.23969e-30	macrophage-like (apoeb)	psma8
2.2549e-34	0.299603	0.392	0.265	5.31458e-30	macrophage-like (apoeb)	aif1l
2.96283e-34	0.283331	0.38	0.258	6.98309e-30	macrophage-like (apoeb)	calm1a
2.97659e-34	0.276415	0.405	0.278	7.01552e-30	macrophage-like (apoeb)	nucb1
1.72337e-33	0.352414	0.624	0.506	4.06181e-29	macrophage-like (apoeb)	abracl
5.91886e-33	0.253416	0.443	0.317	1.39502e-28	macrophage-like (apoeb)	FERMT3 (1 of many)
2.44837e-32	0.287049	0.505	0.375	5.77055e-28	macrophage-like (apoeb)	skp1
3.0936e-32	0.39407	0.719	0.615	7.29129e-28	macrophage-like (apoeb)	vmp1
6.56202e-32	0.263774	0.519	0.385	1.5466e-27	macrophage-like (apoeb)	serinc2
6.76687e-32	0.29864	0.44	0.312	1.59488e-27	macrophage-like (apoeb)	adam10a
6.91519e-32	0.34067	0.458	0.34	1.62984e-27	macrophage-like (apoeb)	ndufa6
7.35712e-32	0.376507	0.789	0.722	1.734e-27	macrophage-like (apoeb)	hsp90b1
1.41465e-31	0.252806	0.45	0.325	3.33418e-27	macrophage-like (apoeb)	ostf1
1.70854e-31	0.486216	0.474	0.373	4.02686e-27	macrophage-like (apoeb)	calr3b
1.80837e-31	0.332591	0.497	0.385	4.26214e-27	macrophage-like (apoeb)	psmb1
1.86471e-31	0.296475	0.405	0.288	4.39493e-27	macrophage-like (apoeb)	cdv3
2.13354e-31	0.351109	0.413	0.299	5.02855e-27	macrophage-like (apoeb)	ube2na
2.29254e-31	0.277252	0.667	0.562	5.40329e-27	macrophage-like (apoeb)	gnb1b
2.47562e-31	0.27019	0.353	0.236	5.83479e-27	macrophage-like (apoeb)	rer1
3.25232e-31	0.284482	0.626	0.521	7.6654e-27	macrophage-like (apoeb)	gng5
5.28363e-31	0.275912	0.222	0.131	1.2453e-26	macrophage-like (apoeb)	ap1b1
6.46037e-31	0.252251	0.246	0.15	1.52265e-26	macrophage-like (apoeb)	ilf3b
6.87104e-31	0.25433	0.22	0.129	1.61944e-26	macrophage-like (apoeb)	tgfb1a
9.71213e-31	0.2775	0.335	0.223	2.28905e-26	macrophage-like (apoeb)	ilk
1.58352e-30	0.297699	0.573	0.463	3.73221e-26	macrophage-like (apoeb)	ap2m1b
1.78425e-30	0.355949	0.529	0.428	4.2053e-26	macrophage-like (apoeb)	hcls1
3.18502e-30	0.255286	0.454	0.329	7.50676e-26	macrophage-like (apoeb)	anxa11a
3.68e-30	0.253568	0.36	0.244	8.6734e-26	macrophage-like (apoeb)	tmem167a
4.13274e-30	0.286483	0.589	0.475	9.74046e-26	macrophage-like (apoeb)	calm3a
6.04258e-30	0.309085	0.6	0.491	1.42418e-25	macrophage-like (apoeb)	selenof
1.05717e-29	0.266155	0.394	0.279	2.49165e-25	macrophage-like (apoeb)	ppp2cb
2.00492e-29	0.317686	0.656	0.55	4.72539e-25	macrophage-like (apoeb)	zgc:193541
2.12518e-29	0.275664	0.245	0.148	5.00883e-25	macrophage-like (apoeb)	si:dkey-205h13.1
2.30668e-29	0.255241	0.552	0.429	5.43661e-25	macrophage-like (apoeb)	ndfip1
2.67371e-29	0.261617	0.528	0.406	6.30167e-25	macrophage-like (apoeb)	cx32.2
3.06133e-29	0.290727	0.251	0.155	7.21526e-25	macrophage-like (apoeb)	elavl1a
3.1223e-29	0.282201	0.578	0.459	7.35896e-25	macrophage-like (apoeb)	si:dkey-13i19.8
6.90967e-29	0.346822	0.201	0.118	1.62854e-24	macrophage-like (apoeb)	perp
7.63288e-29	0.303374	0.658	0.561	1.79899e-24	macrophage-like (apoeb)	ywhabl
1.04391e-28	0.316294	0.533	0.412	2.4604e-24	macrophage-like (apoeb)	arpc5a
1.189e-28	0.2763	0.445	0.328	2.80236e-24	macrophage-like (apoeb)	iqgap1
1.51402e-28	0.287256	0.454	0.345	3.56839e-24	macrophage-like (apoeb)	psma3
1.56787e-28	0.314849	0.574	0.452	3.69531e-24	macrophage-like (apoeb)	ATP5MD
2.44691e-28	0.258774	0.476	0.355	5.76713e-24	macrophage-like (apoeb)	atp2b2.1
3.39181e-28	0.293402	0.41	0.293	7.99416e-24	macrophage-like (apoeb)	atf6
5.8941e-28	0.288043	0.631	0.526	1.38918e-23	macrophage-like (apoeb)	ywhabb
1.11885e-27	0.254334	0.4	0.284	2.63703e-23	macrophage-like (apoeb)	etfb
1.16396e-27	0.255135	0.511	0.395	2.74333e-23	macrophage-like (apoeb)	mtdha
1.22347e-27	0.257242	0.434	0.314	2.88359e-23	macrophage-like (apoeb)	zgc:111986
1.58225e-27	0.287757	0.799	0.711	3.72921e-23	macrophage-like (apoeb)	pkma
1.76e-27	0.286812	0.114	0.055	4.14815e-23	macrophage-like (apoeb)	hbegfb
1.86631e-27	0.278272	0.539	0.434	4.39871e-23	macrophage-like (apoeb)	atp5mc3a
2.5616e-27	0.403548	0.473	0.368	6.03745e-23	macrophage-like (apoeb)	plecb
2.69933e-27	0.257794	0.463	0.341	6.36205e-23	macrophage-like (apoeb)	uba1
5.30046e-27	0.29475	0.642	0.529	1.24927e-22	macrophage-like (apoeb)	LO018013.1
9.68063e-27	0.255316	0.694	0.598	2.28163e-22	macrophage-like (apoeb)	fkbp1aa
1.1487e-26	0.288371	0.459	0.345	2.70738e-22	macrophage-like (apoeb)	creb3l3l
1.18553e-26	0.270652	0.597	0.481	2.79418e-22	macrophage-like (apoeb)	si:ch1073-392o20.2
3.78657e-26	0.257995	0.194	0.114	8.92457e-22	macrophage-like (apoeb)	trim71
5.00437e-26	0.265284	0.6	0.496	1.17948e-21	macrophage-like (apoeb)	capza1a
6.84443e-26	0.258977	0.329	0.223	1.61316e-21	macrophage-like (apoeb)	abcf1
8.02546e-26	0.28482	0.312	0.212	1.89152e-21	macrophage-like (apoeb)	lsm6
1.09107e-25	0.257311	0.254	0.165	2.57155e-21	macrophage-like (apoeb)	tuba8l2
1.14516e-25	0.258137	0.337	0.234	2.69904e-21	macrophage-like (apoeb)	ptp4a1
3.36497e-25	0.28412	0.607	0.513	7.93089e-21	macrophage-like (apoeb)	gnb1a
4.52304e-25	0.274855	0.446	0.337	1.06603e-20	macrophage-like (apoeb)	lamtor4
6.90981e-25	0.263267	0.452	0.342	1.62857e-20	macrophage-like (apoeb)	bloc1s6
7.45781e-25	0.287354	0.348	0.243	1.75773e-20	macrophage-like (apoeb)	dazap2
9.60041e-25	0.33518	0.122	0.063	2.26272e-20	macrophage-like (apoeb)	phlda2
1.12941e-24	0.273663	0.493	0.392	2.6619e-20	macrophage-like (apoeb)	sem1
1.46913e-24	0.310614	0.385	0.278	3.46259e-20	macrophage-like (apoeb)	gadd45ba
1.66167e-24	0.293008	0.558	0.465	3.9164e-20	macrophage-like (apoeb)	ndufb3
2.37574e-24	0.277492	0.298	0.205	5.59939e-20	macrophage-like (apoeb)	dnajb11
2.42066e-24	0.286787	0.51	0.398	5.70526e-20	macrophage-like (apoeb)	ywhaqb
4.73373e-24	0.252148	0.628	0.536	1.11569e-19	macrophage-like (apoeb)	arpc4
4.74367e-24	0.28617	0.409	0.299	1.11804e-19	macrophage-like (apoeb)	tgm1l1
1.12422e-23	0.281963	0.784	0.696	2.64967e-19	macrophage-like (apoeb)	atp5f1e
8.91359e-23	0.303545	0.398	0.302	2.10084e-18	macrophage-like (apoeb)	fermt3b
1.68383e-22	0.285883	0.305	0.211	3.96863e-18	macrophage-like (apoeb)	zgc:153911
1.987e-22	0.252575	0.678	0.579	4.68317e-18	macrophage-like (apoeb)	grb2b
2.45248e-22	0.26497	0.354	0.255	5.78025e-18	macrophage-like (apoeb)	cnih1
2.55519e-22	0.250904	0.44	0.338	6.02232e-18	macrophage-like (apoeb)	tbca
2.7085e-21	0.299383	0.531	0.415	6.38367e-17	macrophage-like (apoeb)	dusp1
1.10072e-20	0.517051	0.167	0.102	2.59429e-16	macrophage-like (apoeb)	saa
2.74715e-20	0.338542	0.339	0.245	6.47476e-16	macrophage-like (apoeb)	tcima
1.21573e-19	0.282633	0.486	0.392	2.86534e-15	macrophage-like (apoeb)	hyou1
5.27108e-19	0.348443	0.408	0.318	1.24234e-14	macrophage-like (apoeb)	ddit3
1.04165e-18	0.274038	0.58	0.496	2.45507e-14	macrophage-like (apoeb)	uqcr10
1.8568e-18	0.319916	0.194	0.127	4.37628e-14	macrophage-like (apoeb)	krt18
2.61467e-18	0.264135	0.725	0.638	6.16251e-14	macrophage-like (apoeb)	dad1
2.72987e-18	0.290119	0.522	0.432	6.43403e-14	macrophage-like (apoeb)	klf6a
5.36844e-18	0.317705	0.837	0.823	1.26529e-13	macrophage-like (apoeb)	cotl1
1.13732e-17	0.273888	0.154	0.096	2.68054e-13	macrophage-like (apoeb)	gadd45aa
1.37101e-17	0.280957	0.601	0.502	3.23133e-13	macrophage-like (apoeb)	ppt1
4.80925e-17	0.304284	0.635	0.548	1.13349e-12	macrophage-like (apoeb)	txnipa
1.29433e-16	0.287789	0.485	0.402	3.0506e-12	macrophage-like (apoeb)	ptpn6
1.35604e-16	0.526813	0.569	0.48	3.19605e-12	macrophage-like (apoeb)	lgals3bpb
1.38857e-15	0.260633	0.585	0.507	3.27272e-11	macrophage-like (apoeb)	itgb2
4.62288e-14	0.273312	0.421	0.347	1.08957e-09	macrophage-like (apoeb)	tpm4a
8.49735e-14	0.398829	0.297	0.226	2.00274e-09	macrophage-like (apoeb)	zgc:198419
3.01814e-13	0.309846	0.702	0.595	7.11344e-09	macrophage-like (apoeb)	CT027638.1
0	7.40496	0.637	0.015	0	neutrophils	lyz
0	5.78755	0.964	0.124	0	neutrophils	lect2l
0	5.03718	0.756	0.006	0	neutrophils	npsn
0	4.91233	0.738	0.062	0	neutrophils	mmp13a.1
0	3.76494	0.69	0.041	0	neutrophils	mmp9
0	3.66675	0.789	0.092	0	neutrophils	scpp8
0	3.58706	0.987	0.293	0	neutrophils	BX908782.2
0	3.50435	0.352	0.025	0	neutrophils	si:ch1073-67j19.1
0	3.35958	0.855	0.207	0	neutrophils	si:ch211-9d9.1
0	3.28442	0.723	0.002	0	neutrophils	mpx
0	3.01355	0.359	0.007	0	neutrophils	cpa5
0	2.88196	0.712	0.013	0	neutrophils	cfl1l
0	2.82057	0.55	0.199	0	neutrophils	si:ch211-117m20.5
0	2.57849	0.596	0.107	0	neutrophils	arg2
0	2.56866	0.54	0.124	0	neutrophils	plekhf1
0	2.42473	0.979	0.806	0	neutrophils	srgn
0	2.42154	0.702	0.178	0	neutrophils	scinlb
0	2.39278	0.681	0.148	0	neutrophils	il6r
0	2.36297	0.533	0.06	0	neutrophils	s1pr4
0	2.33669	0.682	0.163	0	neutrophils	ppdpfa
0	2.22779	0.659	0.233	0	neutrophils	CT030188.1
0	2.20493	0.607	0.183	0	neutrophils	illr4
0	2.20357	0.564	0.043	0	neutrophils	calm1b
0	2.20279	0.701	0.28	0	neutrophils	alox5ap
0	2.19567	0.536	0.067	0	neutrophils	zgc:77112
0	2.18299	0.549	0.132	0	neutrophils	si:ch211-284o19.8
0	2.16906	0.622	0.143	0	neutrophils	thy1
0	2.08892	0.234	0.003	0	neutrophils	si:ch1073-429i10.1
0	2.08464	0.921	0.728	0	neutrophils	selenow1
0	2.01882	0.462	0.051	0	neutrophils	si:ch73-54b5.2
0	2.00684	0.563	0.161	0	neutrophils	si:dkey-27h10.2
0	1.97173	0.39	0.035	0	neutrophils	si:dkey-19b23.14
0	1.89434	0.476	0.101	0	neutrophils	hbegfa
0	1.73207	0.916	0.637	0	neutrophils	pnp5a
0	1.7225	0.414	0.039	0	neutrophils	sult2st1
0	1.66647	0.375	0.01	0	neutrophils	zmp:0000000924
0	1.65852	0.578	0.2	0	neutrophils	hopx
0	1.61575	0.612	0.202	0	neutrophils	si:ch1073-443f11.2
0	1.594	0.582	0.112	0	neutrophils	cd7al
0	1.58858	0.494	0.132	0	neutrophils	vamp8
0	1.58258	0.414	0.032	0	neutrophils	chia.6.1
0	1.57587	0.385	0.001	0	neutrophils	cebp1
0	1.57298	0.463	0.123	0	neutrophils	cox6a2
0	1.49138	0.336	0.014	0	neutrophils	sat1a.1
0	1.47452	0.767	0.349	0	neutrophils	adam8a
0	1.38108	0.275	0.029	0	neutrophils	sms
0	1.37822	0.324	0.003	0	neutrophils	ponzr6
0	1.20904	0.317	0.032	0	neutrophils	si:ch211-105j21.9
0	1.13809	0.278	0.028	0	neutrophils	ca6
0	1.1107	0.232	0.023	0	neutrophils	si:dkey-238m4.4
0	1.08703	0.271	0.037	0	neutrophils	hsd3b7
0	1.05242	0.206	0	0	neutrophils	ch25hl2
0	1.0162	0.999	0.999	0	neutrophils	CR318588.4
0	1.0015	0.231	0.001	0	neutrophils	ctss1
0	0.903156	0.199	0.007	0	neutrophils	itln1
0	0.886181	0.218	0.002	0	neutrophils	ldlrap1a
0	0.882226	0.238	0.022	0	neutrophils	prkcda
0	0.859361	0.181	0.006	0	neutrophils	zmp:0000000937
0	0.840238	0.202	0.022	0	neutrophils	si:ch211-260e23.8
0	0.789347	0.119	0	0	neutrophils	abcc13
0	0.776733	0.187	0.008	0	neutrophils	f8
0	0.74013	0.19	0.001	0	neutrophils	hyal3
0	0.704468	0.183	0.007	0	neutrophils	camk1db
0	0.649851	0.156	0.003	0	neutrophils	hpgd
0	0.640059	0.138	0.002	0	neutrophils	mctp2b
0	0.5877	0.139	0.004	0	neutrophils	jakmip1
0	0.569342	0.132	0.002	0	neutrophils	ablim1a
0	0.554539	0.128	0.006	0	neutrophils	abcb9
0	0.524113	0.136	0.006	0	neutrophils	ppp1r14aa
0	0.518072	0.116	0.003	0	neutrophils	dennd3b
1.90423e-303	1.2774	0.343	0.077	4.48809e-299	neutrophils	si:ch211-193e13.5
2.60265e-291	0.835887	0.193	0.022	6.13418e-287	neutrophils	slc16a3
4.9486e-291	0.816479	0.229	0.033	1.16634e-286	neutrophils	myh11a
3.29049e-289	1.34053	0.384	0.102	7.75535e-285	neutrophils	atg16l1
2.45689e-288	1.32786	0.849	0.644	5.79065e-284	neutrophils	nccrp1
7.35424e-281	1.55909	0.676	0.347	1.73332e-276	neutrophils	CU499336.2
3.84123e-279	1.22161	0.976	0.964	9.05339e-275	neutrophils	dnajb1b
8.23607e-275	0.805017	0.222	0.033	1.94116e-270	neutrophils	tpst1
1.99617e-272	1.47995	0.498	0.186	4.70476e-268	neutrophils	si:ch73-248e21.7
6.82361e-271	1.48569	0.723	0.426	1.60826e-266	neutrophils	antxr2a
7.18059e-270	0.660218	0.17	0.019	1.69239e-265	neutrophils	triobpa
5.69856e-269	1.4606	0.583	0.261	1.34309e-264	neutrophils	si:ch211-66e2.3
8.31751e-268	1.49888	0.559	0.224	1.96035e-263	neutrophils	si:ch73-343l4.8
1.87047e-267	1.92818	0.801	0.509	4.40851e-263	neutrophils	atf3
4.12372e-265	0.769727	0.17	0.019	9.7192e-261	neutrophils	tnfsf18
4.81449e-262	0.720042	0.178	0.021	1.13473e-257	neutrophils	CT573383.1
1.22953e-260	1.63205	0.422	0.137	2.89789e-256	neutrophils	si:dkey-195m11.11
2.6531e-250	1.55155	0.718	0.469	6.2531e-246	neutrophils	myh9a
1.7567e-247	0.513437	0.137	0.012	4.14037e-243	neutrophils	il34
3.12371e-245	1.30014	0.69	0.372	7.36227e-241	neutrophils	si:ch211-222l21.1
4.63347e-243	1.19464	0.344	0.092	1.09206e-238	neutrophils	si:cabz01036022.1
1.4867e-231	1.27436	0.51	0.213	3.504e-227	neutrophils	ltb4r
1.20641e-230	1.24698	0.366	0.111	2.84338e-226	neutrophils	HACD4
1.98678e-221	0.977141	0.923	0.817	4.68265e-217	neutrophils	cotl1
7.66907e-209	0.770775	0.202	0.036	1.80752e-204	neutrophils	adam19b
1.09704e-206	0.927446	0.98	0.989	2.58562e-202	neutrophils	hsp90aa1.2
1.53834e-205	1.45843	0.669	0.39	3.62572e-201	neutrophils	gapdh
4.01411e-199	1.11605	0.176	0.028	9.46086e-195	neutrophils	sult5a1
1.40067e-196	1.61984	0.747	0.481	3.30124e-192	neutrophils	si:dkey-102g19.3
1.26195e-188	0.877296	0.989	0.971	2.9743e-184	neutrophils	pfn1
7.11383e-183	1.49396	0.572	0.335	1.67666e-178	neutrophils	si:ch211-136m16.8
6.17579e-182	0.885259	0.201	0.04	1.45557e-177	neutrophils	nme2b.2
3.38539e-181	1.24763	0.364	0.127	7.97903e-177	neutrophils	id3
4.5118e-181	0.94742	0.233	0.054	1.06339e-176	neutrophils	bik
1.7208e-180	1.75062	0.795	0.605	4.05576e-176	neutrophils	ncf1
2.44219e-180	1.1251	0.393	0.149	5.75599e-176	neutrophils	lpar5a
5.94103e-178	0.750829	0.953	0.941	1.40024e-173	neutrophils	rsrp1
6.55789e-176	1.10909	0.425	0.178	1.54563e-171	neutrophils	il16
1.89617e-175	0.387982	0.104	0.01	4.46909e-171	neutrophils	mmp25b
2.38481e-174	1.08442	0.369	0.139	5.62077e-170	neutrophils	plpp1a
3.08162e-171	0.866965	0.244	0.062	7.26307e-167	neutrophils	si:dkeyp-94b4.1
4.77834e-165	0.57039	0.142	0.022	1.12621e-160	neutrophils	si:cabz01007802.1
9.56657e-163	0.596212	0.152	0.025	2.25475e-158	neutrophils	dgkzb
1.78239e-162	1.25274	0.614	0.402	4.20091e-158	neutrophils	si:ch73-248e21.5
8.77042e-159	0.594553	0.139	0.022	2.0671e-154	neutrophils	si:ch73-170d6.3
5.96585e-158	0.671773	0.211	0.049	1.40609e-153	neutrophils	wipf1a
1.9045e-153	1.42261	0.743	0.536	4.48872e-149	neutrophils	timp2b
2.8148e-153	0.91447	0.266	0.08	6.63421e-149	neutrophils	zgc:175264
2.71489e-152	0.932303	0.272	0.084	6.39872e-148	neutrophils	spns3
3.11114e-147	0.800702	0.221	0.059	7.33265e-143	neutrophils	sema4aa
7.84399e-147	0.945952	0.266	0.082	1.84875e-142	neutrophils	klf2b
1.58224e-146	0.850204	0.266	0.083	3.72919e-142	neutrophils	vaspa
5.33918e-145	0.442266	0.106	0.014	1.25839e-140	neutrophils	ssuh2.3
8.46692e-143	0.898864	0.279	0.093	1.99557e-138	neutrophils	spice1
1.02953e-142	1.17765	0.413	0.189	2.4265e-138	neutrophils	lrrc15
4.16525e-140	0.619656	0.151	0.029	9.81708e-136	neutrophils	si:dkey-222f2.7
1.20938e-139	1.01623	0.715	0.585	2.85038e-135	neutrophils	lasp1
1.29037e-138	1.08822	0.655	0.497	3.04126e-134	neutrophils	mapre1a
7.65096e-138	0.596278	0.167	0.036	1.80325e-133	neutrophils	rhof
7.71541e-137	1.20177	0.482	0.276	1.81845e-132	neutrophils	lrrfip1a
2.63534e-134	1.05081	0.352	0.145	6.21124e-130	neutrophils	fam107b
3.00331e-131	1.33489	0.566	0.389	7.07851e-127	neutrophils	lta4h
4.99324e-127	1.07784	0.384	0.181	1.17686e-122	neutrophils	add3a
7.32942e-126	0.740218	0.209	0.059	1.72747e-121	neutrophils	si:ch211-8c17.2
8.43454e-126	1.1064	0.656	0.472	1.98794e-121	neutrophils	sgk1
3.2837e-121	0.617291	0.163	0.038	7.73935e-117	neutrophils	si:rp71-1g18.13
5.78944e-121	0.89466	0.211	0.063	1.36451e-116	neutrophils	raraa
1.47143e-120	0.80718	0.939	0.893	3.46802e-116	neutrophils	ubb
7.05792e-120	1.19449	0.476	0.275	1.66348e-115	neutrophils	si:ch211-264f5.2
9.93567e-117	1.14571	0.568	0.388	2.34174e-112	neutrophils	lxn
1.20207e-116	1.09109	0.654	0.505	2.83315e-112	neutrophils	sri
1.55452e-116	1.15993	0.537	0.331	3.66385e-112	neutrophils	odc1
2.31587e-116	0.579809	0.158	0.037	5.45828e-112	neutrophils	mical1
2.59887e-115	1.43421	0.404	0.213	6.12527e-111	neutrophils	tlr5b
2.95064e-114	0.949195	0.275	0.106	6.95435e-110	neutrophils	abhd2a
3.73858e-112	0.56054	0.144	0.032	8.81147e-108	neutrophils	si:dkeyp-110e4.6
1.91582e-111	0.81107	0.945	0.911	4.5154e-107	neutrophils	si:ch211-202a12.4
4.33051e-111	0.802414	0.906	0.842	1.02066e-106	neutrophils	mcl1b
8.35052e-108	0.571578	0.971	0.967	1.96813e-103	neutrophils	tpt1
6.92454e-107	0.791211	0.218	0.072	1.63204e-102	neutrophils	asah1a
5.35162e-105	0.672427	0.206	0.064	1.26132e-100	neutrophils	srd5a2a
2.75519e-104	0.786399	0.216	0.071	6.4937e-100	neutrophils	crfb17
2.90913e-102	1.05199	0.395	0.215	6.85652e-98	neutrophils	g6pd
1.56807e-101	0.86243	0.735	0.635	3.69578e-97	neutrophils	prdx5
3.50988e-100	0.680007	0.948	0.895	8.27243e-96	neutrophils	fcer1gl
3.2819e-99	1.10242	0.627	0.498	7.73512e-95	neutrophils	vsir
4.89114e-99	0.908115	0.704	0.623	1.15279e-94	neutrophils	xbp1
1.53121e-98	0.606684	0.144	0.036	3.60891e-94	neutrophils	pigrl4.2
5.79894e-97	0.415847	0.105	0.02	1.36675e-92	neutrophils	cd82b
7.71105e-96	0.956941	0.383	0.208	1.81742e-91	neutrophils	stk17b
4.29968e-94	0.761527	0.285	0.12	1.01339e-89	neutrophils	RASSF5
1.36129e-93	0.464267	0.996	0.995	3.20843e-89	neutrophils	CR383676.1
9.00306e-93	0.774906	0.266	0.108	2.12193e-88	neutrophils	mid1ip1l
5.25624e-92	0.87041	0.314	0.149	1.23884e-87	neutrophils	ptprr
9.96727e-92	0.759417	0.382	0.194	2.34918e-87	neutrophils	zgc:165573
3.22425e-91	1.49518	0.766	0.698	7.59924e-87	neutrophils	myl7
2.41687e-88	1.10561	0.525	0.361	5.69632e-84	neutrophils	rgs13
2.779e-88	0.908982	0.257	0.106	6.54982e-84	neutrophils	si:dkey-185m8.2
3.61519e-87	1.09472	0.748	0.641	8.52064e-83	neutrophils	tmsb1
5.09854e-86	0.899401	0.457	0.296	1.20167e-81	neutrophils	tktb
1.60117e-85	0.697205	0.78	0.734	3.7738e-81	neutrophils	rac2
1.81471e-83	1.04491	0.524	0.379	4.27709e-79	neutrophils	smox
2.38264e-81	0.362718	0.106	0.023	5.61565e-77	neutrophils	parm1
4.46423e-81	0.745873	0.269	0.121	1.05217e-76	neutrophils	si:ch73-208g10.1
1.20605e-80	0.7361	0.627	0.487	2.84254e-76	neutrophils	capgb
6.04504e-79	0.747687	0.231	0.096	1.42476e-74	neutrophils	si:ch211-203d1.3
2.20651e-78	0.783442	0.249	0.107	5.20052e-74	neutrophils	slc7a3a
8.3736e-77	0.693707	0.227	0.095	1.97357e-72	neutrophils	unm-sa1614
1.01656e-76	1.1341	0.279	0.133	2.39593e-72	neutrophils	ANPEP
1.42471e-76	1.01896	0.384	0.235	3.3579e-72	neutrophils	si:zfos-2326c3.2
6.8252e-76	0.428908	0.997	0.999	1.60863e-71	neutrophils	actb2
1.05052e-75	0.493361	0.89	0.837	2.47598e-71	neutrophils	arpc1b
1.36548e-75	0.645209	0.204	0.079	3.21831e-71	neutrophils	CR936321.1
2.78917e-75	0.656993	0.183	0.066	6.5738e-71	neutrophils	si:ch211-171h4.5
1.05858e-74	0.541793	0.18	0.064	2.49496e-70	neutrophils	pgm1
6.16195e-74	0.487592	0.861	0.828	1.45231e-69	neutrophils	myl12.1
1.34044e-72	1.41548	0.651	0.555	3.15929e-68	neutrophils	cmlc1
5.50747e-72	0.98414	0.826	0.824	1.29806e-67	neutrophils	NC-002333.17
1.87035e-70	0.554882	0.929	0.876	4.40823e-66	neutrophils	icn
5.72686e-68	1.10629	0.457	0.333	1.34976e-63	neutrophils	rab44
1.02685e-67	0.934099	0.435	0.292	2.42019e-63	neutrophils	mrps15
8.09948e-67	0.851444	0.285	0.148	1.90897e-62	neutrophils	pgp
1.52522e-66	1.08094	0.434	0.269	3.59479e-62	neutrophils	il1b
1.06694e-64	0.466294	0.94	0.988	2.51468e-60	neutrophils	hsp70.3
1.45802e-64	0.798819	0.317	0.177	3.43641e-60	neutrophils	si:dkey-172h23.2
3.63086e-64	0.778071	0.846	0.881	8.55757e-60	neutrophils	DNAJA4
4.72813e-64	0.565739	0.201	0.083	1.11437e-59	neutrophils	TPM1 (1 of many)
5.524e-63	0.773315	0.761	0.75	1.30195e-58	neutrophils	sat1a.2
5.8723e-63	0.911689	0.33	0.193	1.38404e-58	neutrophils	zgc:66427
2.94204e-61	0.875097	0.513	0.395	6.9341e-57	neutrophils	tsc22d3
7.55489e-61	0.478988	0.142	0.048	1.78061e-56	neutrophils	alox12
9.48901e-61	0.597107	0.758	0.737	2.23647e-56	neutrophils	arhgdig
9.65481e-61	1.36656	0.54	0.42	2.27554e-56	neutrophils	mb
1.73494e-60	0.733184	0.299	0.164	4.08909e-56	neutrophils	amd1
6.60514e-59	0.631604	0.151	0.055	1.55677e-54	neutrophils	hhla2a.1
3.54437e-58	0.699559	0.272	0.143	8.35373e-54	neutrophils	glulb
1.57322e-57	0.890286	0.29	0.156	3.70793e-53	neutrophils	prdx1
2.72145e-57	0.699701	0.268	0.141	6.41418e-53	neutrophils	tpd52l2b
5.16311e-57	0.839575	0.508	0.412	1.21689e-52	neutrophils	fybb
1.34755e-56	0.845036	0.483	0.389	3.17603e-52	neutrophils	skap2
1.02644e-55	0.685338	0.764	0.745	2.41922e-51	neutrophils	mknk2b
1.03784e-55	1.26083	0.162	0.063	2.44609e-51	neutrophils	cfd
7.64987e-54	0.54374	0.911	0.899	1.803e-49	neutrophils	cebpb
2.02646e-53	0.733782	0.382	0.259	4.77617e-49	neutrophils	rab11ba
2.41849e-53	0.708451	0.433	0.294	5.70013e-49	neutrophils	tuba8l
6.74117e-53	0.539166	0.911	0.882	1.58883e-48	neutrophils	crip1
8.30932e-53	0.963844	0.561	0.484	1.95842e-48	neutrophils	rhogb
4.26938e-50	0.6181	0.235	0.122	1.00625e-45	neutrophils	cmtm7
9.70008e-50	0.775957	0.338	0.214	2.28621e-45	neutrophils	CR855337.1
2.29355e-49	0.545675	0.188	0.085	5.40567e-45	neutrophils	serpine2
8.40411e-49	0.749435	0.379	0.249	1.98076e-44	neutrophils	slc2a3b
1.60364e-48	0.398011	0.998	0.998	3.77963e-44	neutrophils	tmsb4x
6.82666e-48	0.573217	0.618	0.548	1.60898e-43	neutrophils	tpm3
1.48599e-47	0.446864	0.166	0.071	3.50232e-43	neutrophils	fmo5
4.36506e-47	1.07331	0.415	0.3	1.0288e-42	neutrophils	tnnt2a
6.58518e-47	0.650048	0.21	0.103	1.55206e-42	neutrophils	si:ch211-9d9.8
7.39168e-47	0.331057	0.103	0.033	1.74214e-42	neutrophils	dennd2da
8.08353e-47	0.460048	0.139	0.054	1.90521e-42	neutrophils	CR848841.1
1.5216e-45	0.466638	0.135	0.053	3.58626e-41	neutrophils	susd1
1.66744e-45	0.722147	0.566	0.51	3.93e-41	neutrophils	reep5
3.44379e-45	0.578404	0.137	0.053	8.11668e-41	neutrophils	f5
3.86663e-45	0.533055	0.716	0.682	9.11327e-41	neutrophils	tpi1b
4.05076e-45	0.769606	0.52	0.448	9.54724e-41	neutrophils	wbp2nl
4.25121e-45	0.554549	0.19	0.092	1.00197e-40	neutrophils	cyp4f3
5.62697e-45	0.732415	0.324	0.21	1.32622e-40	neutrophils	pxk
1.91988e-44	0.872706	0.456	0.351	4.52496e-40	neutrophils	cyb5a
3.66184e-44	0.549386	0.723	0.702	8.6306e-40	neutrophils	ddx5
6.0918e-44	0.42405	0.136	0.054	1.43578e-39	neutrophils	actn1
7.16584e-44	0.59442	0.225	0.119	1.68892e-39	neutrophils	dub
8.76746e-44	0.718888	0.494	0.411	2.0664e-39	neutrophils	cnp
1.27946e-43	0.45874	0.851	0.818	3.01555e-39	neutrophils	ubc
2.40351e-43	0.522466	0.135	0.055	5.66483e-39	neutrophils	si:dkey-100n23.3
7.68772e-43	0.676322	0.29	0.181	1.81192e-38	neutrophils	rps6ka1
2.59948e-42	0.486705	0.133	0.054	6.12672e-38	neutrophils	SLC9A1
3.88733e-42	0.735226	0.561	0.508	9.16205e-38	neutrophils	brdt
8.40994e-42	0.729827	0.336	0.221	1.98214e-37	neutrophils	bida
8.70218e-41	0.305716	0.986	0.977	2.05102e-36	neutrophils	mcl1a
1.04184e-40	0.643891	0.237	0.136	2.4555e-36	neutrophils	csf3r
3.32678e-40	0.531468	0.133	0.055	7.84089e-36	neutrophils	si:ch211-53m15.1
4.22603e-40	0.913825	0.367	0.259	9.96034e-36	neutrophils	socs3a
1.30035e-39	0.457839	0.158	0.073	3.06479e-35	neutrophils	sybl1
4.28394e-38	0.949388	0.409	0.305	1.00968e-33	neutrophils	rgs2
5.63262e-38	0.434333	0.11	0.042	1.32755e-33	neutrophils	tlr5a
1.31099e-37	0.518992	0.921	0.968	3.08987e-33	neutrophils	hsp70.1
3.0966e-37	0.571826	0.128	0.053	7.29838e-33	neutrophils	inhbaa
4.78965e-37	0.738619	0.312	0.205	1.12887e-32	neutrophils	slc7a11
4.87167e-37	0.31768	0.11	0.043	1.1482e-32	neutrophils	elovl5
5.40187e-36	0.660183	0.269	0.17	1.27317e-31	neutrophils	rab11fip4b
5.76761e-36	0.659032	0.202	0.111	1.35937e-31	neutrophils	rln3a
3.99906e-35	0.690874	0.58	0.529	9.42539e-31	neutrophils	zgc:77650
4.60951e-35	0.653943	0.291	0.196	1.08642e-30	neutrophils	stim1a
6.43701e-35	0.394401	0.121	0.051	1.51714e-30	neutrophils	arhgef3l
1.89594e-34	0.714484	0.4	0.316	4.46853e-30	neutrophils	gsr
2.04034e-34	0.573782	0.223	0.129	4.80887e-30	neutrophils	slc38a5a
2.3266e-34	0.527625	0.147	0.07	5.48357e-30	neutrophils	pygb
2.99659e-34	0.527877	0.196	0.106	7.06266e-30	neutrophils	OSCP1
3.23268e-34	0.655749	0.492	0.439	7.6191e-30	neutrophils	gnai1
5.76922e-34	0.447966	0.751	0.745	1.35975e-29	neutrophils	coro1a
1.21519e-33	0.66681	0.281	0.186	2.86409e-29	neutrophils	yrk
1.82873e-33	0.368983	0.868	0.884	4.31012e-29	neutrophils	zgc:56493
3.9721e-33	0.400256	0.136	0.062	9.36185e-29	neutrophils	wasa
5.06007e-33	0.413808	0.141	0.067	1.19261e-28	neutrophils	rps6kb1b
1.38791e-32	0.33688	0.94	0.941	3.27118e-28	neutrophils	actb1
2.45175e-32	0.722809	0.231	0.144	5.77852e-28	neutrophils	si:dkey-24p1.7
1.98343e-31	0.40493	0.731	0.715	4.67475e-27	neutrophils	cox8a
2.70633e-31	0.466336	0.181	0.099	6.37855e-27	neutrophils	syne1b
4.59655e-31	0.511406	0.188	0.105	1.08336e-26	neutrophils	papss2b
1.80017e-30	0.385466	0.128	0.059	4.24283e-26	neutrophils	pxna
3.38101e-30	0.575971	0.56	0.529	7.96871e-26	neutrophils	gng5
1.06655e-29	0.351853	0.1	0.041	2.51375e-25	neutrophils	FQ976914.1
3.3313e-29	0.525025	0.988	0.99	7.85155e-25	neutrophils	hsp70l
4.81183e-29	0.361486	0.132	0.063	1.1341e-24	neutrophils	exoc6
5.12223e-29	0.503318	0.183	0.102	1.20726e-24	neutrophils	dhrs9
1.5994e-28	0.773484	0.481	0.434	3.76962e-24	neutrophils	cfbl
6.40194e-28	0.346311	0.112	0.051	1.50887e-23	neutrophils	mbnl1
6.48e-28	0.47465	0.566	0.464	1.52727e-23	neutrophils	zgc:158343
6.62205e-28	0.471923	0.139	0.069	1.56075e-23	neutrophils	klhl24b
1.04248e-27	0.603591	0.225	0.14	2.45703e-23	neutrophils	si:ch211-195b13.1
2.40676e-27	0.896764	0.423	0.349	5.6725e-23	neutrophils	tpm4a
2.91104e-27	0.604694	0.307	0.226	6.86103e-23	neutrophils	si:ch73-234b20.5
3.52865e-27	0.744689	0.384	0.309	8.31666e-23	neutrophils	cdaa
7.34452e-27	0.340315	0.101	0.044	1.73103e-22	neutrophils	fli1a
1.17357e-26	0.519981	0.534	0.507	2.766e-22	neutrophils	h3f3b.1
1.28204e-26	0.47651	0.175	0.096	3.02163e-22	neutrophils	gadd45aa
1.59899e-26	0.352795	0.117	0.056	3.76865e-22	neutrophils	lpcat2
2.19661e-26	0.380304	0.942	0.983	5.17718e-22	neutrophils	hsp70.2
2.22328e-26	0.545914	0.45	0.389	5.24004e-22	neutrophils	hmgb1a
1.24332e-25	0.7002	0.241	0.164	2.93038e-21	neutrophils	mlx
4.8068e-25	0.60867	0.329	0.256	1.13292e-20	neutrophils	zgc:158564
6.77707e-24	0.617754	0.202	0.128	1.59729e-19	neutrophils	adgre10
1.01629e-23	0.636724	0.319	0.254	2.3953e-19	neutrophils	cab39l1
1.16321e-23	0.369394	0.815	0.813	2.74157e-19	neutrophils	ptmaa
1.18402e-23	0.663678	0.248	0.172	2.79062e-19	neutrophils	gpr183a
1.20155e-23	0.729803	0.414	0.369	2.83194e-19	neutrophils	hk2
1.68954e-23	0.614144	0.479	0.448	3.98207e-19	neutrophils	hif1ab
4.43021e-23	0.483514	0.9	0.906	1.04416e-18	neutrophils	hbba1.1
1.10647e-22	0.520851	0.546	0.525	2.60783e-18	neutrophils	lcp1
1.22009e-22	0.734504	0.39	0.317	2.87564e-18	neutrophils	cited4b
2.04376e-22	0.501307	0.593	0.573	4.81693e-18	neutrophils	chac1
2.74133e-22	0.362983	0.117	0.059	6.46104e-18	neutrophils	CU571315.1
6.4855e-22	0.421907	0.651	0.655	1.52857e-17	neutrophils	si:dkey-177p2.6
1.77391e-21	0.42019	0.176	0.108	4.18094e-17	neutrophils	sephs2
1.94677e-21	0.485586	0.627	0.631	4.58834e-17	neutrophils	eno3
2.19596e-21	0.630423	0.499	0.485	5.17565e-17	neutrophils	wasb
3.40537e-21	0.401854	0.128	0.071	8.02611e-17	neutrophils	zmp:0000001082
6.83504e-21	0.420605	0.656	0.635	1.61095e-16	neutrophils	h2afx1
1.01533e-20	0.538278	0.408	0.361	2.39303e-16	neutrophils	cdc42
2.68395e-20	0.360523	0.114	0.06	6.3258e-16	neutrophils	agpat9l
4.33933e-20	0.330756	0.107	0.054	1.02274e-15	neutrophils	ikzf1
4.78173e-20	0.604149	0.37	0.326	1.12701e-15	neutrophils	ccdc88b
4.90714e-20	0.548907	0.16	0.096	1.15656e-15	neutrophils	ttn.2
1.69948e-19	0.486244	0.207	0.142	4.0055e-15	neutrophils	slc9a3r1a
4.44649e-19	0.390865	0.131	0.075	1.04799e-14	neutrophils	smap2
5.06378e-19	0.513811	0.271	0.207	1.19348e-14	neutrophils	tnfaip8l2a
1.16121e-18	0.584299	0.292	0.231	2.73685e-14	neutrophils	cwc15
1.46408e-18	0.349562	0.759	0.786	3.45068e-14	neutrophils	hbaa1
5.25772e-18	0.33997	0.107	0.057	1.23919e-13	neutrophils	tmc6b
5.55338e-18	0.396183	0.113	0.062	1.30888e-13	neutrophils	si:ch211-117l17.5
1.05633e-17	0.398236	0.149	0.093	2.48967e-13	neutrophils	pald1a
1.30521e-17	0.374495	0.658	0.594	3.07625e-13	neutrophils	zgc:158463
2.06627e-17	0.3443	0.131	0.076	4.86998e-13	neutrophils	atp1a3a
3.0273e-17	0.344126	0.112	0.062	7.13503e-13	neutrophils	si:dkey-34d22.5
4.23368e-17	0.490662	0.356	0.301	9.97835e-13	neutrophils	ets2
4.29967e-17	0.51912	0.303	0.249	1.01339e-12	neutrophils	fmnl1a
1.56404e-16	0.685929	0.223	0.162	3.68629e-12	neutrophils	rn7sk
1.60132e-16	0.672384	0.218	0.154	3.77415e-12	neutrophils	myh7l
2.02105e-16	0.439495	0.527	0.513	4.76342e-12	neutrophils	itgb2
2.36806e-16	0.351455	0.125	0.074	5.58127e-12	neutrophils	apmap
4.70732e-16	0.509463	0.219	0.16	1.10947e-11	neutrophils	tmem30ab
6.96572e-16	0.413628	0.754	0.77	1.64175e-11	neutrophils	hbba1
7.58831e-16	0.314222	0.739	0.765	1.78849e-11	neutrophils	arpc2
1.0853e-15	0.765905	0.178	0.12	2.55793e-11	neutrophils	acta1b
1.59617e-15	0.343078	0.107	0.061	3.76202e-11	neutrophils	agpat2
2.13725e-15	0.472019	0.428	0.412	5.03729e-11	neutrophils	mtpn
2.63929e-15	0.595499	0.202	0.151	6.22054e-11	neutrophils	rarga
6.12843e-15	0.295989	0.455	0.402	1.44441e-10	neutrophils	rnaset2
7.03155e-15	0.465468	0.347	0.306	1.65727e-10	neutrophils	pgd
8.89441e-15	0.279016	0.116	0.067	2.09632e-10	neutrophils	fam43a
2.08999e-14	0.645946	0.3	0.254	4.92591e-10	neutrophils	zfand6
2.17659e-14	0.36661	0.1	0.057	5.13e-10	neutrophils	map3k15
2.5394e-14	0.326597	0.7	0.717	5.98512e-10	neutrophils	arpc3
2.89297e-14	0.392593	0.143	0.093	6.81844e-10	neutrophils	ATP11B
3.02924e-14	0.450313	0.524	0.516	7.13961e-10	neutrophils	abracl
4.62733e-14	0.415154	0.16	0.108	1.09062e-09	neutrophils	hmha1a
5.69333e-14	0.432032	0.193	0.142	1.34186e-09	neutrophils	pdhb
6.35099e-14	0.309355	0.138	0.087	1.49686e-09	neutrophils	nfil3-6
7.92236e-14	0.392917	0.154	0.105	1.86722e-09	neutrophils	zyx
1.3997e-13	0.421761	0.155	0.106	3.29896e-09	neutrophils	chp1
1.97847e-13	0.432712	0.203	0.151	4.66305e-09	neutrophils	mapk11
2.23685e-13	0.505442	0.394	0.369	5.27203e-09	neutrophils	sh3bgrl
2.77479e-13	0.624246	0.175	0.122	6.5399e-09	neutrophils	tnnc1a
4.20703e-13	0.495492	0.215	0.165	9.91555e-09	neutrophils	gmds
4.88294e-13	0.419807	0.229	0.175	1.15086e-08	neutrophils	mkl1b
7.45915e-13	0.50698	0.144	0.097	1.75805e-08	neutrophils	CR383676.2
1.01007e-12	0.454419	0.883	0.906	2.38063e-08	neutrophils	si:ch211-5k11.8
1.27966e-12	0.618311	0.188	0.136	3.01603e-08	neutrophils	CR926459.1
1.38687e-12	0.419763	0.158	0.11	3.26871e-08	neutrophils	itm2cb
1.63659e-12	0.281471	0.113	0.069	3.85727e-08	neutrophils	zgc:194312
3.14341e-12	0.536404	0.292	0.239	7.40871e-08	neutrophils	pim2
3.98876e-12	0.458848	0.503	0.514	9.40112e-08	neutrophils	atp5if1b
4.47802e-12	0.394259	0.489	0.49	1.05542e-07	neutrophils	capza1b
8.52441e-12	0.4129	0.195	0.149	2.00912e-07	neutrophils	sptlc2a
8.67625e-12	0.557634	0.247	0.2	2.0449e-07	neutrophils	ndufa4
8.74993e-12	0.463353	0.366	0.321	2.06227e-07	neutrophils	btg2
2.76654e-11	0.423449	0.112	0.07	6.52045e-07	neutrophils	si:ch211-270g19.5
7.18813e-11	0.446407	0.173	0.13	1.69417e-06	neutrophils	nabp1a
7.6168e-11	0.4609	0.188	0.145	1.7952e-06	neutrophils	zgc:55558
8.17354e-11	0.389212	0.591	0.589	1.92642e-06	neutrophils	spi1b
8.32833e-11	0.401384	0.159	0.117	1.9629e-06	neutrophils	actn4
1.54403e-10	0.421577	0.188	0.147	3.63912e-06	neutrophils	sh3kbp1
2.08024e-10	0.341151	0.107	0.069	4.90292e-06	neutrophils	nfil3-5
2.22691e-10	0.606557	0.142	0.099	5.24861e-06	neutrophils	actc1a
2.8617e-10	0.404747	0.201	0.157	6.74474e-06	neutrophils	larp6a
3.29199e-10	0.469817	0.396	0.392	7.75888e-06	neutrophils	bcl2l1
3.69136e-10	0.341601	0.163	0.119	8.70015e-06	neutrophils	pde7a
3.93327e-10	0.494986	0.203	0.162	9.27033e-06	neutrophils	sult6b1
4.44188e-10	0.40921	0.154	0.114	1.04691e-05	neutrophils	unc13d
5.6867e-10	0.322082	0.533	0.545	1.3403e-05	neutrophils	arpc4
9.30237e-10	0.28117	0.117	0.078	2.19248e-05	neutrophils	zgc:92360
9.56867e-10	0.381204	0.182	0.142	2.25524e-05	neutrophils	myo1f
1.2158e-09	0.374021	0.135	0.097	2.86552e-05	neutrophils	grk6
1.40707e-09	0.487379	0.261	0.229	3.31631e-05	neutrophils	hk1
1.41264e-09	0.291491	0.634	0.682	3.32946e-05	neutrophils	itm2bb
1.49889e-09	0.378581	0.535	0.555	3.53273e-05	neutrophils	tln1
2.01918e-09	0.489676	0.248	0.211	4.759e-05	neutrophils	zgc:91976
3.06968e-09	0.394605	0.33	0.292	7.23492e-05	neutrophils	plek
4.06915e-09	0.253633	0.111	0.074	9.59058e-05	neutrophils	zgc:153733
4.33714e-09	0.392948	0.156	0.118	0.000102222	neutrophils	rgs14a
4.74372e-09	0.541472	0.186	0.144	0.000111805	neutrophils	tnni1b
6.1153e-09	0.473662	0.363	0.334	0.000144131	neutrophils	pde4ba
9.47888e-09	0.268873	0.107	0.072	0.000223408	neutrophils	fa2h
9.83882e-09	0.27733	0.102	0.067	0.000231891	neutrophils	mybpc3
1.59641e-08	0.478284	0.428	0.445	0.000376257	neutrophils	cnn2
1.95341e-08	0.378027	0.167	0.13	0.000460398	neutrophils	marveld1
2.11097e-08	0.401521	0.25	0.219	0.000497535	neutrophils	cd164
3.03326e-08	0.267109	0.13	0.095	0.000714909	neutrophils	btk
3.09175e-08	0.405297	0.306	0.267	0.000728696	neutrophils	cbx7a
3.21446e-08	0.477021	0.368	0.367	0.000757617	neutrophils	rca2.1
4.36278e-08	0.370914	0.103	0.071	0.00102826	neutrophils	ccr12b.1
5.74576e-08	0.295989	0.495	0.491	0.00135422	neutrophils	aldocb
6.04273e-08	0.419022	0.255	0.224	0.00142421	neutrophils	ifrd1
7.13234e-08	0.405039	0.317	0.296	0.00168102	neutrophils	syngr2a
1.51361e-07	0.394124	0.127	0.093	0.00356742	neutrophils	RF00017
2.52478e-07	0.288206	0.307	0.28	0.00595064	neutrophils	tubb2b
2.99596e-07	0.29337	0.1	0.069	0.00706119	neutrophils	CR381673.2
3.22689e-07	0.273378	0.1	0.07	0.00760547	neutrophils	zgc:171579
3.8729e-07	0.461624	0.37	0.375	0.00912803	neutrophils	chd2
4.7536e-07	0.312399	0.137	0.104	0.0112038	neutrophils	BX005340.1
5.62064e-07	0.37116	0.107	0.076	0.0132473	neutrophils	tnni4a
6.4291e-07	0.281286	0.725	0.793	0.0151527	neutrophils	pdcd4b
6.78622e-07	0.455115	0.16	0.128	0.0159944	neutrophils	BX548028.1
6.85935e-07	0.329929	0.146	0.113	0.0161668	neutrophils	si:dkey-83k24.5
7.54523e-07	0.336971	0.631	0.649	0.0177833	neutrophils	hbba2
1.114e-06	0.408452	0.326	0.322	0.026256	neutrophils	scamp2
1.97484e-06	0.465411	0.137	0.108	0.046545	neutrophils	afap1l1b
2.37434e-06	0.372529	0.123	0.095	0.0559608	neutrophils	adam28
2.4582e-06	0.358013	0.387	0.385	0.0579373	neutrophils	gpia
2.70422e-06	0.310526	0.137	0.108	0.0637358	neutrophils	rasgrp4
2.7967e-06	0.311708	0.13	0.1	0.0659154	neutrophils	aldh8a1
3.25997e-06	0.282315	0.706	0.77	0.0768341	neutrophils	oaz1a
3.66782e-06	0.267556	0.108	0.079	0.0864469	neutrophils	lbr
3.66965e-06	0.314623	0.109	0.083	0.0864899	neutrophils	MYO1G
5.4468e-06	0.300577	0.155	0.125	0.128376	neutrophils	mepce
6.09484e-06	0.372809	0.255	0.235	0.143649	neutrophils	fam49ba
6.57586e-06	0.274334	0.103	0.077	0.154987	neutrophils	selp
8.16587e-06	0.277024	0.113	0.087	0.192461	neutrophils	mapk3
9.46085e-06	0.436849	0.197	0.175	0.222983	neutrophils	hexim1
1.10857e-05	0.402149	0.176	0.151	0.261279	neutrophils	pik3cg
1.23511e-05	0.363433	0.17	0.143	0.291102	neutrophils	si:ch211-226m16.2
1.34157e-05	0.406228	0.22	0.192	0.316194	neutrophils	socs3b
1.45079e-05	0.437223	0.352	0.356	0.341936	neutrophils	cybb
2.11028e-05	0.251324	0.488	0.52	0.497372	neutrophils	actr2a
2.30569e-05	0.253107	0.104	0.079	0.543428	neutrophils	mgat5
2.70336e-05	0.318278	0.467	0.511	0.637155	neutrophils	mob1a
3.60178e-05	0.333027	0.443	0.472	0.848904	neutrophils	h3f3b.1.1
4.05049e-05	0.346536	0.15	0.126	0.954661	neutrophils	lrrc8da
4.16841e-05	0.40691	0.132	0.105	0.982452	neutrophils	nppa
4.40277e-05	0.307251	0.156	0.132	1	neutrophils	tprg1
6.44161e-05	0.328764	0.251	0.234	1	neutrophils	ip6k2a
7.27024e-05	0.285598	0.115	0.092	1	neutrophils	glipr2
7.78518e-05	0.43955	0.329	0.321	1	neutrophils	ppp1r10
7.91228e-05	0.256683	0.123	0.099	1	neutrophils	osbpl9
8.24895e-05	0.299014	0.324	0.31	1	neutrophils	fermt3b
9.81028e-05	0.250834	0.115	0.09	1	neutrophils	slc6a9
0.000102785	0.46605	0.303	0.301	1	neutrophils	si:ch211-213a13.1
0.000119516	0.346065	0.336	0.339	1	neutrophils	iqgap1
0.000144604	0.436531	0.153	0.127	1	neutrophils	tnnc1b
0.000210319	0.277616	0.138	0.117	1	neutrophils	impa1
0.000211326	0.287913	0.158	0.137	1	neutrophils	fryl
0.000248094	0.422767	0.314	0.316	1	neutrophils	grap2a
0.000270335	0.394237	0.103	0.081	1	neutrophils	nppb
0.000271622	0.351439	0.158	0.139	1	neutrophils	tnfaip8l2b
0.000282969	0.61593	0.342	0.358	1	neutrophils	ak1
0.000310657	0.532358	0.133	0.187	1	neutrophils	cd22
0.000328309	0.403225	0.273	0.269	1	neutrophils	ehd1a
0.000343905	0.344812	0.118	0.096	1	neutrophils	cox5b2
0.000534248	0.32071	0.42	0.417	1	neutrophils	hbaa2
0.000544189	0.384917	0.25	0.232	1	neutrophils	BX936337.1
0.000707609	0.45846	0.148	0.128	1	neutrophils	ckma
0.000764338	0.38318	0.305	0.309	1	neutrophils	plekho2
0.000796671	0.31063	0.328	0.337	1	neutrophils	ostf1
0.000825497	0.326443	0.331	0.352	1	neutrophils	prkab1b
0.000977932	0.340062	0.413	0.422	1	neutrophils	ldha
0.00101793	0.289611	0.365	0.384	1	neutrophils	cox17
0.00115159	0.292364	0.206	0.192	1	neutrophils	gnai2b
0.00153284	0.283224	0.425	0.443	1	neutrophils	pim1
0.00296104	0.345991	0.157	0.144	1	neutrophils	slc30a7
0.00310125	0.288101	0.337	0.342	1	neutrophils	slc38a2
0.00451139	0.299949	0.153	0.14	1	neutrophils	apbb1ip
0.00479829	0.372793	0.293	0.304	1	neutrophils	stat1a
0.00490253	0.253223	0.119	0.103	1	neutrophils	zgc:158852
0.00517404	0.317197	0.139	0.125	1	neutrophils	pi4k2b
0.00715155	0.30306	0.235	0.232	1	neutrophils	fam49bb
0.00802843	0.301623	0.114	0.098	1	neutrophils	cox7a1
0.00958756	0.331431	0.195	0.192	1	neutrophils	cap1
0.00967218	0.524695	0.609	0.683	1	neutrophils	nfkbiab
0	4.19683	0.904	0.048	0	dendritic cells	si:ch211-214p16.1
0	3.31549	0.782	0.023	0	dendritic cells	si:ch211-214p16.2
0	3.11902	0.845	0.091	0	dendritic cells	epdl1
0	2.76528	0.597	0.017	0	dendritic cells	CU459094.3
0	2.46386	0.853	0.333	0	dendritic cells	id2a
0	2.44231	0.752	0.083	0	dendritic cells	spock3
0	1.83592	0.811	0.377	0	dendritic cells	sftpbb
0	1.70203	0.515	0.002	0	dendritic cells	syngr3b
0	1.60096	0.682	0.254	0	dendritic cells	aif1l
0	1.45203	0.424	0.067	0	dendritic cells	BX004816.2
0	1.41394	0.592	0.115	0	dendritic cells	si:dkey-33i11.9
0	1.40902	0.342	0.048	0	dendritic cells	zdhhc18b
0	1.39389	0.386	0.063	0	dendritic cells	gstm.3
0	1.3146	0.581	0.132	0	dendritic cells	si:ch211-1a19.3
0	1.2713	0.939	0.835	0	dendritic cells	arpc1b
0	1.22863	0.375	0.004	0	dendritic cells	hepacam2
0	1.11493	0.316	0.019	0	dendritic cells	FP085399.2
0	1.10897	0.317	0.003	0	dendritic cells	CR385050.1
0	1.04603	0.311	0.023	0	dendritic cells	BX897691.1
0	0.768692	0.221	0.017	0	dendritic cells	si:dkey-148a17.5
0	0.67209	0.224	0.017	0	dendritic cells	si:ch211-198c19.1
0	0.661809	0.164	0.003	0	dendritic cells	si:dkey-78o7.3
0	0.605651	0.184	0.005	0	dendritic cells	si:dkey-102c8.3
0	0.588069	0.158	0.007	0	dendritic cells	ackr3b
0	0.520233	0.141	0.006	0	dendritic cells	si:ch211-145b13.6
0	0.430955	0.138	0.004	0	dendritic cells	skap1
0	0.298662	0.108	0.001	0	dendritic cells	zgc:101810
1.39786e-290	0.513848	0.143	0.009	3.29463e-286	dendritic cells	irs2b
3.48999e-288	0.47654	0.129	0.007	8.22555e-284	dendritic cells	chl1a
1.21411e-276	1.32396	0.964	0.752	2.86154e-272	dendritic cells	si:busm1-266f07.2
3.53894e-276	0.872913	0.311	0.053	8.34092e-272	dendritic cells	baxa
8.527e-241	1.6435	0.836	0.549	2.00973e-236	dendritic cells	anxa3b
5.78386e-209	0.921187	0.985	0.824	1.3632e-204	dendritic cells	cd74b
2.10998e-203	2.13279	0.52	0.196	4.97302e-199	dendritic cells	ccl35.2
7.38866e-201	1.20263	0.799	0.491	1.74143e-196	dendritic cells	mpeg1.1
4.29615e-200	0.365326	0.134	0.012	1.01256e-195	dendritic cells	cnksr1
2.69272e-197	0.332769	0.112	0.008	6.34646e-193	dendritic cells	neurl1aa
1.04596e-191	0.410803	0.14	0.015	2.46521e-187	dendritic cells	tmem97
3.42252e-186	0.659808	0.242	0.046	8.06655e-182	dendritic cells	arhgef15
5.47164e-186	0.940627	0.919	0.807	1.28961e-181	dendritic cells	ptmaa
2.92189e-178	0.82856	0.993	0.823	6.8866e-174	dendritic cells	cd74a
3.20976e-178	1.27674	0.963	0.777	7.56508e-174	dendritic cells	ccl35.1
1.43208e-176	0.565745	0.189	0.03	3.37526e-172	dendritic cells	desi2
7.20207e-169	1.41124	0.835	0.638	1.69746e-164	dendritic cells	tmsb1
1.51902e-167	0.423096	0.158	0.022	3.58017e-163	dendritic cells	parm1
2.10167e-164	0.374164	0.139	0.017	4.95343e-160	dendritic cells	ptpn18
8.84335e-162	0.321289	0.128	0.015	2.08429e-157	dendritic cells	smcr8b
3.11194e-150	0.688786	0.305	0.081	7.33453e-146	dendritic cells	s1pr4
3.50747e-150	0.925337	0.397	0.144	8.26676e-146	dendritic cells	si:ch211-1o7.3
1.2438e-143	0.744978	0.984	0.977	2.9315e-139	dendritic cells	mcl1a
8.03517e-143	1.01749	0.827	0.626	1.89381e-138	dendritic cells	h2afx1
2.3703e-141	0.671295	0.978	0.962	5.58655e-137	dendritic cells	b2m
1.21701e-135	0.806274	0.271	0.074	2.86837e-131	dendritic cells	cyb561a3a
2.15101e-133	0.80282	0.926	0.876	5.06972e-129	dendritic cells	DNAJA4
5.02514e-131	0.967641	0.366	0.136	1.18437e-126	dendritic cells	galnt7
1.46603e-129	0.523971	0.988	0.982	3.45528e-125	dendritic cells	hsp90ab1
1.13564e-126	0.826641	0.362	0.133	2.6766e-122	dendritic cells	tcea3
1.46443e-126	0.414516	0.142	0.023	3.45151e-122	dendritic cells	arhgap27l
6.27841e-116	0.921235	0.444	0.207	1.47976e-111	dendritic cells	plekhj1
6.7359e-116	0.470789	0.978	0.979	1.58758e-111	dendritic cells	slc25a5
1.14111e-113	0.631402	0.991	0.988	2.68947e-109	dendritic cells	hsp90aa1.2
1.74445e-109	0.57513	0.939	0.906	4.1115e-105	dendritic cells	naca
9.18008e-108	0.490844	0.987	0.98	2.16365e-103	dendritic cells	rpl12
2.50573e-107	0.731312	0.851	0.767	5.90575e-103	dendritic cells	rsl24d1
2.231e-105	0.971424	0.813	0.649	5.25825e-101	dendritic cells	cxcr4b
4.40045e-104	0.885575	0.631	0.381	1.03714e-99	dendritic cells	si:ch211-222l21.1
2.52023e-102	0.732812	0.142	0.028	5.93993e-98	dendritic cells	si:dkeyp-1h4.6
2.77077e-101	0.52369	0.184	0.045	6.53042e-97	dendritic cells	tiam1a
1.61254e-98	0.38667	0.154	0.033	3.80061e-94	dendritic cells	ECE2
4.69977e-97	0.747191	0.293	0.107	1.10769e-92	dendritic cells	si:dkey-185m8.2
8.16091e-97	0.424545	0.166	0.039	1.92344e-92	dendritic cells	mycla
1.57326e-96	0.460269	0.988	0.975	3.708e-92	dendritic cells	rpl35
4.40351e-96	1.38502	0.222	0.064	1.03786e-91	dendritic cells	cxcl11.6
6.47554e-95	0.585926	0.929	0.89	1.52622e-90	dendritic cells	hnrnpa0l.1
3.12415e-93	0.271811	0.12	0.022	7.36331e-89	dendritic cells	acp5a
3.20098e-87	0.796841	0.4	0.199	7.54439e-83	dendritic cells	irak3
8.04289e-87	0.913119	0.432	0.224	1.89563e-82	dendritic cells	rnd3a
1.19483e-86	1.24547	0.432	0.215	2.81609e-82	dendritic cells	mhc2dab
3.23326e-83	0.435291	0.164	0.043	7.62047e-79	dendritic cells	si:dkey-262k9.2
1.58438e-80	0.656292	0.352	0.158	3.73423e-76	dendritic cells	rnaset2l
4.26873e-80	0.623665	0.959	0.961	1.0061e-75	dendritic cells	ppiaa
5.68922e-78	0.415668	0.986	0.96	1.34089e-73	dendritic cells	rpl8
1.05223e-77	0.431299	0.991	0.988	2.48001e-73	dendritic cells	rplp2
2.37722e-77	0.949418	0.607	0.422	5.60287e-73	dendritic cells	dusp5
2.61118e-77	0.658103	0.295	0.124	6.15429e-73	dendritic cells	arhgef12b
1.87015e-75	0.435078	1	0.999	4.40776e-71	dendritic cells	actb2
2.24056e-74	0.370645	0.997	0.934	5.28078e-70	dendritic cells	CR318588.1
3.13619e-74	0.828348	0.573	0.36	7.39169e-70	dendritic cells	zgc:103700
1.04109e-73	0.446226	0.16	0.045	2.45375e-69	dendritic cells	gpx1b
7.18444e-73	0.910541	0.59	0.387	1.6933e-68	dendritic cells	nr4a3
9.31841e-73	0.675653	0.964	0.918	2.19626e-68	dendritic cells	zgc:92066
1.0758e-72	0.573359	0.287	0.122	2.53555e-68	dendritic cells	zgc:92789
1.51416e-72	0.266714	0.105	0.021	3.56872e-68	dendritic cells	map4k6
7.87646e-70	0.62443	0.331	0.148	1.8564e-65	dendritic cells	si:ch73-158p21.3
9.96375e-70	0.949855	0.483	0.288	2.34836e-65	dendritic cells	zgc:152863
1.53494e-69	0.317375	0.131	0.032	3.6177e-65	dendritic cells	slc8a4b
2.8502e-69	0.418807	0.993	0.985	6.71763e-65	dendritic cells	rpl32
5.36635e-69	0.594069	0.313	0.144	1.2648e-64	dendritic cells	sept12
1.00839e-64	0.380998	0.135	0.036	2.37668e-60	dendritic cells	ptgs2b
7.16852e-64	0.686183	0.469	0.269	1.68955e-59	dendritic cells	BX120005.1
9.44457e-64	0.509354	0.213	0.08	2.22599e-59	dendritic cells	csf1rb
1.38994e-63	0.451202	0.963	0.936	3.27596e-59	dendritic cells	rps6
2.06168e-63	0.520799	0.918	0.878	4.85916e-59	dendritic cells	mhc1zba
2.39486e-63	0.359387	0.988	0.977	5.64444e-59	dendritic cells	rpl24
4.25214e-63	0.790124	0.476	0.29	1.00219e-58	dendritic cells	sh3bp5la
1.80896e-62	0.480261	0.119	0.03	4.26353e-58	dendritic cells	CU207221.1
1.31374e-61	0.388305	0.988	0.982	3.09636e-57	dendritic cells	rps21
5.36012e-61	0.401213	0.18	0.061	1.26333e-56	dendritic cells	tcf7l1a
2.10953e-60	0.36465	0.182	0.063	4.97195e-56	dendritic cells	specc1
4.27512e-60	0.355571	0.976	0.964	1.0076e-55	dendritic cells	rpsa
5.15633e-60	0.38633	0.971	0.958	1.2153e-55	dendritic cells	rps11
5.79944e-59	0.493259	0.942	0.911	1.36687e-54	dendritic cells	rpl6
2.28405e-58	0.713286	0.398	0.225	5.38327e-54	dendritic cells	CT583708.1
3.98941e-58	0.480873	0.953	0.938	9.40265e-54	dendritic cells	rps18
5.72727e-58	0.353089	0.98	0.967	1.34986e-53	dendritic cells	rpl22
6.31776e-58	0.54599	0.846	0.78	1.48903e-53	dendritic cells	hbaa1
7.59404e-58	0.352142	0.166	0.055	1.78984e-53	dendritic cells	wipf1a
1.19266e-57	1.00456	0.337	0.184	2.81098e-53	dendritic cells	cd83
1.35824e-57	0.831354	0.787	0.726	3.20125e-53	dendritic cells	zfand2a
1.88175e-57	0.48573	0.221	0.089	4.43509e-53	dendritic cells	bcl2a
2.31597e-57	0.49067	0.86	0.81	5.4585e-53	dendritic cells	rpl5b
2.48643e-57	0.642251	0.671	0.502	5.86027e-53	dendritic cells	ckbb
2.54215e-56	0.319047	0.995	0.995	5.9916e-52	dendritic cells	CR383676.1
2.6298e-56	0.353248	0.989	0.984	6.19817e-52	dendritic cells	rps2
6.82945e-55	0.443641	0.945	0.91	1.60963e-50	dendritic cells	hspa4a
1.04905e-54	0.366282	0.177	0.062	2.4725e-50	dendritic cells	ckba
1.66284e-54	0.379508	0.149	0.048	3.91916e-50	dendritic cells	helb
2.0726e-54	0.460535	0.952	0.921	4.88492e-50	dendritic cells	rpl3
3.73399e-54	0.512711	0.152	0.05	8.80065e-50	dendritic cells	nr4a2b
8.0103e-54	0.27395	0.12	0.033	1.88795e-49	dendritic cells	si:ch211-157p22.10
9.67063e-54	0.425121	0.999	0.998	2.27927e-49	dendritic cells	tmsb4x
5.28382e-53	0.6602	0.689	0.598	1.24534e-48	dendritic cells	SMIM30
2.32727e-52	0.325065	0.108	0.029	5.48515e-48	dendritic cells	tlr3
5.77528e-52	0.294607	0.125	0.037	1.36118e-47	dendritic cells	pik3ap1
1.0304e-51	0.278822	0.11	0.03	2.42854e-47	dendritic cells	si:ch73-281k2.5
1.18357e-51	0.388853	0.988	0.98	2.78955e-47	dendritic cells	rpl36
3.12615e-51	0.33786	0.988	0.982	7.36802e-47	dendritic cells	zgc:171772
7.29917e-51	0.734428	0.575	0.455	1.72034e-46	dendritic cells	sod1
1.60136e-50	0.731604	0.395	0.248	3.77426e-46	dendritic cells	si:ch211-152p11.4
2.67029e-50	0.353611	0.114	0.032	6.2936e-46	dendritic cells	dnajb6b
4.01756e-50	0.400554	0.96	0.931	9.46899e-46	dendritic cells	rps17
6.33658e-49	0.353574	0.981	0.97	1.49347e-44	dendritic cells	rpl34
6.63103e-49	0.352581	0.967	0.955	1.56287e-44	dendritic cells	rps26l
7.71525e-49	0.33506	0.98	0.97	1.81841e-44	dendritic cells	rpl18
1.01612e-48	0.328686	0.13	0.041	2.39489e-44	dendritic cells	cdc14ab
7.9462e-48	0.352042	0.145	0.05	1.87284e-43	dendritic cells	cry1ba
1.26885e-47	0.320432	0.988	0.98	2.99055e-43	dendritic cells	rpl19
1.7384e-47	0.520197	0.782	0.707	4.09724e-43	dendritic cells	ccni
3.57811e-47	0.306998	0.987	0.98	8.43324e-43	dendritic cells	rps27.1
7.93372e-47	0.643698	0.223	0.099	1.8699e-42	dendritic cells	CU929676.1
9.04786e-47	0.63139	0.605	0.496	2.13249e-42	dendritic cells	eif3g
9.28498e-47	0.370119	0.919	0.878	2.18838e-42	dendritic cells	btf3
2.46884e-46	0.479036	0.295	0.151	5.8188e-42	dendritic cells	zgc:123107
3.03531e-46	0.359299	0.96	0.929	7.15392e-42	dendritic cells	rps3
3.19409e-46	0.508519	0.941	0.904	7.52814e-42	dendritic cells	hbba1.1
6.57568e-46	0.473515	0.843	0.785	1.54982e-41	dendritic cells	pdcd4b
6.6327e-46	0.555697	0.294	0.154	1.56326e-41	dendritic cells	abi3a
3.88369e-45	0.290089	0.988	0.972	9.15348e-41	dendritic cells	pfn1
2.21879e-44	0.670006	0.785	0.712	5.22947e-40	dendritic cells	chchd2
3.30804e-44	0.42655	0.196	0.084	7.79672e-40	dendritic cells	prkcq
4.16733e-44	0.3433	0.954	0.941	9.82198e-40	dendritic cells	rsrp1
6.49771e-44	0.604427	0.446	0.301	1.53144e-39	dendritic cells	plekho2
1.00062e-43	0.702102	0.79	0.697	2.35836e-39	dendritic cells	myl7
2.54206e-43	0.443575	0.218	0.099	5.99138e-39	dendritic cells	TAGAP
3.83629e-43	0.616798	0.508	0.385	9.04176e-39	dendritic cells	nop53
2.76439e-42	0.308853	0.115	0.036	6.51538e-38	dendritic cells	BX548046.2
3.16812e-42	0.612577	0.488	0.333	7.46695e-38	dendritic cells	maff
3.98887e-42	0.585141	0.256	0.132	9.40137e-38	dendritic cells	si:ch1073-385f13.3
1.14613e-41	0.344998	0.934	0.924	2.70132e-37	dendritic cells	rps26
1.66821e-41	0.368633	0.922	0.902	3.9318e-37	dendritic cells	b2ml
1.68772e-41	0.578151	0.257	0.133	3.9778e-37	dendritic cells	b3gnt5a
3.29338e-41	0.42591	0.212	0.096	7.76217e-37	dendritic cells	gng2
6.32391e-41	0.577732	0.516	0.384	1.49048e-36	dendritic cells	mapkapk2a
1.17737e-40	0.752877	0.466	0.335	2.77494e-36	dendritic cells	si:dkeyp-68b7.12
3.67029e-40	0.310429	0.985	0.978	8.65051e-36	dendritic cells	rps28
2.4333e-39	0.402824	0.188	0.082	5.73503e-35	dendritic cells	si:dkey-16l2.20
4.8713e-39	0.296069	0.979	0.968	1.14812e-34	dendritic cells	rpl21
8.54446e-39	0.31401	0.968	0.954	2.01384e-34	dendritic cells	rpl15
8.63739e-39	0.554248	0.476	0.334	2.03575e-34	dendritic cells	si:dkey-192g7.3
2.08652e-38	0.400626	0.174	0.073	4.91772e-34	dendritic cells	mknk2a
1.13028e-37	0.690138	0.9	0.884	2.66396e-33	dendritic cells	ccng1
1.65191e-37	1.19221	0.533	0.43	3.8934e-33	dendritic cells	bcl2l10
2.08909e-37	0.382619	0.154	0.062	4.92378e-33	dendritic cells	bmf2
6.16278e-37	0.590772	0.502	0.368	1.4525e-32	dendritic cells	zgc:136870
9.52363e-37	0.252976	0.1	0.031	2.24462e-32	dendritic cells	fxyd6l
1.50056e-36	0.439105	0.303	0.172	3.53667e-32	dendritic cells	mkl1b
3.80906e-36	0.439437	0.507	0.345	8.97757e-32	dendritic cells	tagapa
5.6082e-36	0.450519	0.806	0.759	1.3218e-31	dendritic cells	ahsa1b
1.62289e-35	0.596003	0.439	0.304	3.82498e-31	dendritic cells	fermt3b
2.23583e-34	0.426633	0.244	0.13	5.26962e-30	dendritic cells	oaz2a
2.25088e-34	0.469271	0.826	0.766	5.30511e-30	dendritic cells	hbba1
3.29568e-34	0.534075	0.832	0.769	7.76759e-30	dendritic cells	zgc:162730
1.69626e-33	0.259623	0.973	0.967	3.99793e-29	dendritic cells	tpt1
2.1495e-33	0.300798	0.944	0.943	5.06616e-29	dendritic cells	pnrc2
2.22358e-33	0.288004	0.146	0.062	5.24076e-29	dendritic cells	CU499330.1
2.28475e-33	0.372884	0.819	0.79	5.38494e-29	dendritic cells	eif3f
2.56202e-33	0.550682	0.571	0.481	6.03843e-29	dendritic cells	wasb
4.78013e-33	0.400451	0.787	0.736	1.12663e-28	dendritic cells	romo1
6.20976e-33	0.693525	0.402	0.291	1.46358e-28	dendritic cells	fcer1g
1.26139e-32	0.316429	0.171	0.079	2.97296e-28	dendritic cells	arhgap33
1.40227e-32	0.471656	0.924	0.904	3.30501e-28	dendritic cells	si:ch211-5k11.8
1.77191e-32	0.709326	0.655	0.556	4.17623e-28	dendritic cells	cmlc1
1.94983e-32	0.282201	0.973	0.954	4.59554e-28	dendritic cells	rps8a
3.0948e-32	0.363757	0.199	0.099	7.29412e-28	dendritic cells	wdr36
5.48067e-32	0.547798	0.18	0.087	1.29174e-27	dendritic cells	si:busm1-194e12.11
6.54144e-32	0.552366	0.858	0.843	1.54175e-27	dendritic cells	hspbp1
1.81425e-31	0.441159	0.306	0.183	4.27601e-27	dendritic cells	hist2h2l
8.29512e-31	0.675442	0.904	0.914	1.95508e-26	dendritic cells	si:ch211-202a12.4
8.50886e-31	0.329574	0.114	0.044	2.00545e-26	dendritic cells	CU984600.1
1.0627e-30	0.369241	0.811	0.75	2.50468e-26	dendritic cells	gabarapb
1.49006e-30	0.484278	0.314	0.189	3.51192e-26	dendritic cells	fam46ba
2.04138e-30	0.270967	0.176	0.081	4.81133e-26	dendritic cells	si:ch211-256a21.4
2.74858e-30	0.484445	0.346	0.222	6.47814e-26	dendritic cells	bida
1.90438e-29	0.524488	0.59	0.52	4.48843e-25	dendritic cells	nsa2
3.20346e-29	0.268955	0.993	0.984	7.55023e-25	dendritic cells	hsp70.3
7.99943e-29	0.469381	0.28	0.171	1.88539e-24	dendritic cells	rab11fip4b
8.57503e-29	0.552065	0.444	0.336	2.02105e-24	dendritic cells	slc38a2
1.34796e-28	0.310101	0.119	0.048	3.17702e-24	dendritic cells	usp39
1.41933e-28	0.394495	0.745	0.701	3.34522e-24	dendritic cells	ddx5
2.07664e-28	0.780486	0.336	0.224	4.89444e-24	dendritic cells	her9
2.38671e-28	0.250871	0.989	0.981	5.62523e-24	dendritic cells	hspa8
5.29234e-28	0.560755	0.363	0.255	1.24735e-23	dendritic cells	il1fma
1.30213e-27	0.38275	0.896	0.865	3.06899e-23	dendritic cells	stip1
1.53812e-27	0.428641	0.495	0.372	3.6252e-23	dendritic cells	si:dkeyp-27c8.2
2.2853e-27	0.408827	0.821	0.806	5.38623e-23	dendritic cells	mibp2
5.16474e-27	0.334919	0.215	0.118	1.21728e-22	dendritic cells	fgd4b
[truncated: 3,617 more rows]
