# Supplementary material for: In vivo single-cell RNA metabolic labeling resolves early transcriptional responders in the regenerating zebrafish heart
Source: Nat Commun. 2026 May 5;17:4073. doi: 10.1038/s41467-026-72781-2 (PMC13144409; doi:10.1038/s41467-026-72781-2)
Supplement: Supplementary file 10 — Supplementary Data 8 [file 41467_2026_72781_MOESM10_ESM.xlsx]

## Sheet: gep1
Significantly upregulated GO terms
term size … number of genes in GO term, query size … number of genes in query, intersection … number of genes intersecting between term and query, precision … intersection size / query size, recall… intersection size / term size
p_value	term_size	query_size	intersection_size	precision	recall	term_id	source	term_name
3.9839e-06	1069	86	44	0.511628	0.04116	GO:0050896	GO:BP	response to stimulus
9.34706e-06	812	86	37	0.430233	0.0455665	GO:0007165	GO:BP	signal transduction
8.50314e-05	921	86	38	0.44186	0.0412595	GO:0051716	GO:BP	cellular response to stimulus
8.644e-05	881	86	37	0.430233	0.0419977	GO:0023052	GO:BP	signaling
8.90991e-05	882	86	37	0.430233	0.0419501	GO:0007154	GO:BP	cell communication
0.00202742	294	86	18	0.209302	0.0612245	GO:0048583	GO:BP	regulation of response to stimulus
0.00797491	293	86	17	0.197674	0.0580205	GO:0007166	GO:BP	cell surface receptor signaling pathway
0.00848737	425	86	21	0.244186	0.0494118	GO:0048869	GO:BP	cellular developmental process
0.00848737	425	86	21	0.244186	0.0494118	GO:0030154	GO:BP	cell differentiation
0.0397017	26	86	5	0.0581395	0.192308	GO:0031347	GO:BP	regulation of defense response
1.11656e-05	854	84	31	0.369048	0.0362998	GO:0071944	GO:CC	cell periphery
0.000178798	764	84	27	0.321429	0.0353403	GO:0005886	GO:CC	plasma membrane
0.000202162	1716	84	44	0.52381	0.025641	GO:0016020	GO:CC	membrane
0.00329303	1577	84	39	0.464286	0.0247305	GO:0005737	GO:CC	cytoplasm
5.17079e-05	735	82	30	0.365854	0.0408163	GO:0005515	GO:MF	protein binding
0.000422861	200	82	14	0.170732	0.07	GO:0030234	GO:MF	enzyme regulator activity
0.00473432	315	82	16	0.195122	0.0507937	GO:0098772	GO:MF	molecular function regulator activity
0.00582266	129	82	10	0.121951	0.0775194	GO:0030695	GO:MF	GTPase regulator activity
0.00582266	129	82	10	0.121951	0.0775194	GO:0060589	GO:MF	nucleoside-triphosphatase regulator activity
0.0135938	89	82	8	0.097561	0.0898876	GO:0008047	GO:MF	enzyme activator activity
3.79689e-10	180	154	27	0.175325	0.15	HP:0001433	HP	Hepatosplenomegaly
5.22288e-08	308	154	32	0.207792	0.103896	HP:0002733	HP	Abnormal lymph node morphology
4.18619e-07	295	154	30	0.194805	0.101695	HP:0002716	HP	Lymphadenopathy
6.98813e-06	873	154	53	0.344156	0.0607102	HP:0100763	HP	Abnormality of the lymphatic system
0.000324629	704	154	43	0.279221	0.0610795	HP:0001743	HP	Abnormality of the spleen
0.00064218	46	154	10	0.0649351	0.217391	HP:0031691	HP	Severe viral infection
0.0020256	672	154	40	0.25974	0.0595238	HP:0025408	HP	Abnormal spleen morphology
0.00252596	79	154	12	0.0779221	0.151899	HP:0032169	HP	Severe infection
0.00309746	555	154	35	0.227273	0.0630631	HP:0001744	HP	Splenomegaly
0.00410057	717	154	41	0.266234	0.0571827	HP:0002240	HP	Hepatomegaly
0.00485479	185	154	18	0.116883	0.0972973	HP:0002514	HP	Cerebral calcification
0.00485479	185	154	18	0.116883	0.0972973	HP:0430048	HP	Intracranial calcification
0.00893989	174	154	17	0.11039	0.0977011	HP:0200036	HP	Skin nodule
0.00923301	767	154	42	0.272727	0.0547588	HP:0032251	HP	Abnormal immune system morphology
0.0202043	379	154	26	0.168831	0.0686016	HP:0005368	HP	Abnormality of humoral immunity
0.0218109	849	154	44	0.285714	0.0518257	HP:0003271	HP	Visceromegaly
0.0307018	21	154	6	0.038961	0.285714	HP:0006392	HP	Increased density of long bones
0.0430377	958	154	47	0.305195	0.0490605	HP:0001438	HP	Abnormal abdomen morphology
0.0491432	33	154	7	0.0454545	0.212121	HP:0011002	HP	Osteopetrosis
0.000775926	153	197	17	0.0862944	0.111111	KEGG:05168	KEGG	Herpes simplex virus 1 infection
0.001521	145	197	16	0.0812183	0.110345	KEGG:04142	KEGG	Lysosome
0.0209782	163	197	15	0.0761421	0.0920245	KEGG:04141	KEGG	Protein processing in endoplasmic reticulum
0.0308681	134	197	13	0.0659898	0.0970149	KEGG:04621	KEGG	NOD-like receptor signaling pathway
0.0328323	170	197	15	0.0761421	0.0882353	KEGG:04148	KEGG	Efferocytosis
8.79948e-05	12	83	6	0.0722892	0.5	REAC:R-DRE-3371497	REAC	HSP90 chaperone cycle for steroid hormone receptors (SHR) in the presence of ligand
0.00485005	322	83	23	0.277108	0.0714286	REAC:R-DRE-168249	REAC	Innate Immune System
0.00489813	1522	584	60	0.10274	0.0394218	TF:M00971	TF	Factor: Ets; motif: ACTTCCTS

## Sheet: gep2
Significantly upregulated GO terms
term size … number of genes in GO term, query size … number of genes in query, intersection … number of genes intersecting between term and query, precision … intersection size / query size, recall… intersection size / term size
query	significant	p_value	term_size	query_size	intersection_size	precision	recall	term_id	source	term_name	effective_domain_size	source_order	parents
query_1	TRUE	2.86213e-20	78	46	19	0.413043	0.24359	GO:0006412	GO:BP	translation	4637	2170	GO:0009059, GO:0010467, GO:0019538
query_1	TRUE	6.70221e-14	447	46	27	0.586957	0.0604027	GO:0019538	GO:BP	protein metabolic process	4637	5872	GO:0043170, GO:0044238
query_1	TRUE	0.0046465	5	46	3	0.0652174	0.6	GO:0002181	GO:BP	cytoplasmic translation	4637	729	GO:0006412
query_1	TRUE	0.0188568	20	46	4	0.0869565	0.2	GO:0042254	GO:BP	ribosome biogenesis	4637	10060	GO:0022613
query_1	TRUE	0.049635	2	46	2	0.0434783	1	GO:0042255	GO:BP	ribosome assembly	4637	10061	GO:0042254, GO:0140694
query_1	TRUE	1.15207e-20	12	54	11	0.203704	0.916667	GO:0022626	GO:CC	cytosolic ribosome	6103	835	GO:0005829, GO:0005840
query_1	TRUE	1.89277e-18	21	54	12	0.222222	0.571429	GO:0044391	GO:CC	ribosomal subunit	6103	2042	GO:0005840, GO:1990904
query_1	TRUE	1.80006e-16	10	54	9	0.166667	0.9	GO:0022625	GO:CC	cytosolic large ribosomal subunit	6103	834	GO:0015934, GO:0022626
query_1	TRUE	1.03003e-15	16	54	10	0.185185	0.625	GO:0015934	GO:CC	large ribosomal subunit	6103	689	GO:0044391
query_1	TRUE	2.0984e-05	1577	54	32	0.592593	0.0202917	GO:0005737	GO:CC	cytoplasm	6103	305	GO:0005622, GO:0110165
query_1	TRUE	2.23076e-05	211	54	12	0.222222	0.056872	GO:0005829	GO:CC	cytosol	6103	368	GO:0005737, GO:0110165
query_1	TRUE	0.00842673	2	54	2	0.037037	1	GO:0022627	GO:CC	cytosolic small ribosomal subunit	6103	836	GO:0015935, GO:0022626
query_1	TRUE	0.0251366	3	54	2	0.037037	0.666667	GO:0005791	GO:CC	rough endoplasmic reticulum	6103	344	GO:0005783
query_1	TRUE	0.0251366	3	54	2	0.037037	0.666667	GO:0015935	GO:CC	small ribosomal subunit	6103	690	GO:0044391
query_1	TRUE	0.0362112	957	54	19	0.351852	0.0198537	GO:1990904	GO:CC	ribonucleoprotein complex	6103	4007	GO:0032991
query_1	TRUE	0.0391893	153	54	7	0.12963	0.0457516	GO:0005783	GO:CC	endoplasmic reticulum	6103	336	GO:0005737, GO:0012505, GO:0043231
query_1	TRUE	0.000546781	4	45	3	0.0666667	0.75	GO:0019843	GO:MF	rRNA binding	5218	3491	GO:0003723
query_1	TRUE	7.97281e-25	28	191	22	0.115183	0.785714	HP:0031640	HP	Abnormal radial artery morphology	5626	11781	HP:0011004
query_1	TRUE	7.97281e-25	28	191	22	0.115183	0.785714	HP:0020118	HP	Radial artery aplasia	5626	9325	HP:0031640
query_1	TRUE	7.97281e-25	28	191	22	0.115183	0.785714	HP:0030270	HP	Elevated red cell adenosine deaminase activity	5626	10493	HP:4000209
query_1	TRUE	3.20768e-24	29	191	22	0.115183	0.758621	HP:0005532	HP	Macrocytic dyserythropoietic anemia	5626	3726	HP:0001972
query_1	TRUE	3.20768e-24	29	191	22	0.115183	0.758621	HP:4000209	HP	Abnormal erythrocyte adenosine deaminase activity	5626	17596	HP:0030272
query_1	TRUE	5.26005e-24	33	191	23	0.120419	0.69697	HP:0012133	HP	Erythroid hypoplasia	5626	8500	HP:0012131
query_1	TRUE	6.35121e-24	46	191	26	0.136126	0.565217	HP:0001895	HP	Normochromic anemia	5626	1369	HP:0010972
query_1	TRUE	7.59776e-22	38	191	23	0.120419	0.605263	HP:0002669	HP	Osteosarcoma	5626	1928	HP:0010622, HP:0100242
query_1	TRUE	9.73385e-22	34	191	22	0.115183	0.647059	HP:0012410	HP	Pure red cell aplasia	5626	8769	HP:0012131
query_1	TRUE	1.79864e-21	39	191	23	0.120419	0.589744	HP:0001227	HP	Abnormality of the thenar eminence	5626	934	HP:0001421
query_1	TRUE	1.68796e-19	40	191	22	0.115183	0.55	HP:0006758	HP	Malignant genitourinary tract tumor	5626	4402	HP:0007379
query_1	TRUE	3.53716e-19	41	191	22	0.115183	0.536585	HP:0040276	HP	Adenocarcinoma of the colon	5626	15332	HP:0040275, HP:0100273
query_1	TRUE	7.2133e-19	42	191	22	0.115183	0.52381	HP:0011904	HP	Persistence of hemoglobin F	5626	8272	HP:0011902
query_1	TRUE	1.33691e-18	54	191	24	0.125654	0.444444	HP:0030272	HP	Abnormal erythrocyte enzyme concentration or activity	5626	10495	HP:0001877, HP:0034684
query_1	TRUE	1.43431e-18	43	191	22	0.115183	0.511628	HP:0001896	HP	Reticulocytopenia	5626	1370	HP:0004312
query_1	TRUE	9.8508e-18	46	191	22	0.115183	0.478261	HP:0040275	HP	Adenocarcinoma of the large intestine	5626	15331	HP:0040273, HP:0100834
query_1	TRUE	4.61932e-17	61	191	24	0.125654	0.393443	HP:0012131	HP	Abnormal number of erythroid precursors	5626	8498	HP:0001877
query_1	TRUE	5.68179e-17	49	191	22	0.115183	0.44898	HP:0009944	HP	Partial duplication of thumb phalanx	5626	6390	HP:0009942, HP:0009999
query_1	TRUE	5.68179e-17	49	191	22	0.115183	0.44898	HP:0009999	HP	Partial duplication of the phalanx of hand	5626	6444	HP:0009997
query_1	TRUE	1.19078e-16	70	191	25	0.13089	0.357143	HP:0009942	HP	Duplication of thumb phalanx	5626	6388	HP:0009602, HP:0009997
query_1	TRUE	1.68254e-16	51	191	22	0.115183	0.431373	HP:0040273	HP	Adenocarcinoma of the intestines	5626	15329	HP:0002672
query_1	TRUE	2.74809e-16	65	191	24	0.125654	0.369231	HP:0001790	HP	Nonimmune hydrops fetalis	5626	1293	HP:0001789
query_1	TRUE	3.25648e-16	80	191	26	0.136126	0.325	HP:0001972	HP	Macrocytic anemia	5626	1432	HP:0010972
query_1	TRUE	4.19421e-16	66	191	24	0.125654	0.363636	HP:0000185	HP	Cleft soft palate	5626	159	HP:0000175, HP:0100736
query_1	TRUE	6.0351e-16	60	191	23	0.120419	0.383333	HP:0000912	HP	Sprengel anomaly	5626	709	HP:0000782
query_1	TRUE	1.31881e-15	84	191	26	0.136126	0.309524	HP:0004808	HP	Acute myeloid leukemia	5626	3277	HP:0002488
query_1	TRUE	2.56983e-15	86	191	26	0.136126	0.302326	HP:0001894	HP	Thrombocytosis	5626	1368	HP:0011873
query_1	TRUE	3.36785e-15	64	191	23	0.120419	0.359375	HP:0009777	HP	Absent thumb	5626	6248	HP:0009380, HP:0009601
query_1	TRUE	2.60176e-14	85	191	25	0.13089	0.294118	HP:0011902	HP	Abnormal hemoglobin	5626	8270	HP:0001877
query_1	TRUE	5.91133e-14	64	191	22	0.115183	0.34375	HP:0005518	HP	Increased mean corpuscular volume	5626	3715	HP:0025065
query_1	TRUE	7.07007e-14	72	191	23	0.120419	0.319444	HP:0001199	HP	Triphalangeal thumb	5626	922	HP:0009602
query_1	TRUE	3.82743e-13	143	191	30	0.157068	0.20979	HP:0008972	HP	Decreased activity of mitochondrial respiratory chain	5626	5569	HP:0011922
query_1	TRUE	6.8959e-13	125	191	28	0.146597	0.224	HP:0002863	HP	Myelodysplasia	5626	2063	HP:0004377
query_1	TRUE	7.19649e-13	79	191	23	0.120419	0.291139	HP:0001087	HP	Developmental glaucoma	5626	848	HP:0000501, HP:0007700
query_1	TRUE	8.59414e-13	147	191	30	0.157068	0.204082	HP:0011922	HP	Abnormal activity of mitochondrial respiratory chain	5626	8290	HP:0003287
query_1	TRUE	2.00015e-12	74	191	22	0.115183	0.297297	HP:0025065	HP	Abnormal mean corpuscular volume	5626	9553	HP:0001877
query_1	TRUE	2.53918e-12	92	191	24	0.125654	0.26087	HP:0004312	HP	Abnormal reticulocyte morphology	5626	3000	HP:0001877
query_1	TRUE	3.09989e-12	102	191	25	0.13089	0.245098	HP:0009380	HP	Finger aplasia	5626	5884	HP:0006265
query_1	TRUE	5.8827e-12	271	191	39	0.204188	0.143911	HP:0001254	HP	Lethargy	5626	949	HP:0000745
query_1	TRUE	1.29314e-11	89	191	23	0.120419	0.258427	HP:0100273	HP	Neoplasm of the colon	5626	15897	HP:0100834
query_1	TRUE	3.67229e-11	244	191	36	0.188482	0.147541	HP:0012103	HP	Abnormality of the mitochondrion	5626	8470	HP:0011017
query_1	TRUE	4.04145e-11	134	191	27	0.141361	0.201493	HP:0002488	HP	Acute leukemia	5626	1794	HP:0001909
query_1	TRUE	4.61349e-11	219	191	34	0.17801	0.155251	HP:0003287	HP	Abnormality of mitochondrial metabolism	5626	2367	HP:0012103
query_1	TRUE	8.49807e-11	87	191	22	0.115183	0.252874	HP:0006749	HP	Malignant gastrointestinal tract tumors	5626	4397	HP:0007378
query_1	TRUE	8.49807e-11	87	191	22	0.115183	0.252874	HP:0002672	HP	Gastrointestinal carcinoma	5626	1930	HP:0006749
query_1	TRUE	9.20788e-11	198	191	32	0.167539	0.161616	HP:0001909	HP	Leukemia	5626	1382	HP:0001881, HP:0004377
query_1	TRUE	2.46788e-10	218	191	33	0.172775	0.151376	HP:0010972	HP	Anemia of inadequate production	5626	7365	HP:0001903
query_1	TRUE	2.68731e-10	180	191	30	0.157068	0.166667	HP:0000980	HP	Pallor	5626	765	HP:0011121
query_1	TRUE	3.6981e-10	146	191	27	0.141361	0.184932	HP:0001421	HP	Abnormality of the musculature of the hand	5626	1060	HP:0001155, HP:0001446
query_1	TRUE	1.50252e-09	120	191	24	0.125654	0.2	HP:0010622	HP	Neoplasm of the skeletal system	5626	7038	HP:0011793, HP:0011842
query_1	TRUE	1.56043e-09	192	191	30	0.157068	0.15625	HP:0100242	HP	Sarcoma	5626	15866	HP:0011792
query_1	TRUE	2.17061e-09	308	191	38	0.198953	0.123377	HP:0001874	HP	Abnormality of neutrophils	5626	1350	HP:0001911
query_1	TRUE	2.28642e-09	145	191	26	0.136126	0.17931	HP:0000465	HP	Webbed neck	5626	351	HP:0025668
query_1	TRUE	3.51269e-09	344	191	40	0.209424	0.116279	HP:0004377	HP	Hematological neoplasm	5626	3054	HP:0001871, HP:0011793
query_1	TRUE	3.59354e-09	136	191	25	0.13089	0.183824	HP:0001789	HP	Hydrops fetalis	5626	1292	HP:0000969, HP:0034058
query_1	TRUE	3.59354e-09	136	191	25	0.13089	0.183824	HP:0009778	HP	Short thumb	5626	6249	HP:0009381, HP:0009601
query_1	TRUE	5.06248e-09	138	191	25	0.13089	0.181159	HP:0000519	HP	Developmental cataract	5626	396	HP:0000518, HP:0007700
query_1	TRUE	5.51643e-09	127	191	24	0.125654	0.188976	HP:0100834	HP	Neoplasm of the large intestine	5626	16417	HP:0002250, HP:0007378
query_1	TRUE	9.00243e-09	455	191	46	0.240838	0.101099	HP:0001941	HP	Acidosis	5626	1403	HP:0004360
query_1	TRUE	1.06265e-08	167	191	27	0.141361	0.161677	HP:0001882	HP	Leukopenia	5626	1358	HP:0011893
query_1	TRUE	1.28693e-08	358	191	40	0.209424	0.111732	HP:0001911	HP	Abnormal granulocyte morphology	5626	1383	HP:0010974
query_1	TRUE	2.79813e-08	161	191	26	0.136126	0.161491	HP:0009601	HP	Aplasia/Hypoplasia of the thumb	5626	6092	HP:0001172, HP:0006265
query_1	TRUE	3.23688e-08	162	191	26	0.136126	0.160494	HP:0000085	HP	Horseshoe kidney	5626	78	HP:0100542
query_1	TRUE	4.13969e-08	246	191	32	0.167539	0.130081	HP:0002151	HP	Increased circulating lactate concentration	5626	1573	HP:0001941
query_1	TRUE	4.80035e-08	495	191	47	0.246073	0.0949495	HP:0004360	HP	Abnormality of acid-base homeostasis	5626	3039	HP:0012337
query_1	TRUE	7.96084e-08	195	191	28	0.146597	0.14359	HP:0008551	HP	Microtia	5626	5376	HP:0008772
query_1	TRUE	7.96888e-08	396	191	41	0.21466	0.103535	HP:0010974	HP	Abnormal myeloid leukocyte morphology	5626	7366	HP:0001881
query_1	TRUE	2.34622e-07	190	191	27	0.141361	0.142105	HP:0003128	HP	Lactic acidosis	5626	2245	HP:0001941
query_1	TRUE	5.17412e-07	302	191	34	0.17801	0.112583	HP:0001518	HP	Small for gestational age	5626	1113	HP:0004325
query_1	TRUE	5.97278e-07	212	191	28	0.146597	0.132075	HP:0008772	HP	Aplasia/Hypoplasia of the external ear	5626	5488	HP:0000377, HP:0008771
query_1	TRUE	9.00597e-07	779	191	59	0.308901	0.0757381	HP:0001877	HP	Abnormal erythrocyte morphology	5626	1353	HP:0001871
query_1	TRUE	1.06274e-06	100	191	19	0.0994764	0.19	HP:0011923	HP	Decreased activity of mitochondrial complex I	5626	8291	HP:0008972
query_1	TRUE	1.13595e-06	344	191	36	0.188482	0.104651	HP:0007700	HP	Ocular anterior segment dysgenesis	5626	4898	HP:0004328
query_1	TRUE	1.43165e-06	220	191	28	0.146597	0.127273	HP:0008771	HP	Aplasia/Hypoplasia of the ear	5626	5487	HP:0031703
query_1	TRUE	3.28887e-06	228	191	28	0.146597	0.122807	HP:0009602	HP	Abnormality of thumb phalanx	5626	6093	HP:0001172
query_1	TRUE	4.74006e-06	247	191	29	0.151832	0.117409	HP:0001875	HP	Neutropenia	5626	1351	HP:0011991
query_1	TRUE	4.84197e-06	707	191	54	0.282723	0.0763791	HP:0001903	HP	Anemia	5626	1377	HP:0001877
query_1	TRUE	5.10669e-06	528	191	45	0.235602	0.0852273	HP:0011873	HP	Abnormal platelet count	5626	8241	HP:0011875
query_1	TRUE	5.74318e-06	175	191	24	0.125654	0.137143	HP:0001680	HP	Coarctation of aorta	5626	1216	HP:0001679
query_1	TRUE	6.12576e-06	531	191	45	0.235602	0.0847458	HP:0011875	HP	Abnormal platelet morphology	5626	8243	HP:0001872
query_1	TRUE	6.91282e-06	251	191	29	0.151832	0.115538	HP:0410030	HP	Cleft lip	5626	16673	HP:0000159
query_1	TRUE	1.00992e-05	408	191	38	0.198953	0.0931373	HP:0011792	HP	Neoplasm by histology	5626	8163	HP:0002664
query_1	TRUE	1.01688e-05	482	191	42	0.219895	0.0871369	HP:0001873	HP	Thrombocytopenia	5626	1349	HP:0011873
query_1	TRUE	1.09056e-05	702	191	53	0.277487	0.0754986	HP:0011017	HP	Abnormal cellular physiology	5626	7405	HP:0001939, HP:0025354
query_1	TRUE	1.75207e-05	130	191	20	0.104712	0.153846	HP:0030085	HP	Abnormal CSF lactate concentration	5626	10317	HP:0025454
query_1	TRUE	1.75207e-05	130	191	20	0.104712	0.153846	HP:0002490	HP	Increased CSF lactate	5626	1795	HP:0030085
query_1	TRUE	2.48158e-05	218	191	26	0.136126	0.119266	HP:0000782	HP	Abnormal scapula morphology	5626	608	HP:0000765
query_1	TRUE	2.64742e-05	266	191	29	0.151832	0.109023	HP:0011991	HP	Abnormal neutrophil count	5626	8358	HP:0001874, HP:0032309
query_1	TRUE	2.91845e-05	743	191	54	0.282723	0.0726783	HP:0025354	HP	Abnormal cellular phenotype	5626	9824	HP:0000118
query_1	TRUE	3.60151e-05	856	191	59	0.308901	0.0689252	HP:0034684	HP	Abnormal enzyme concentration or activity	5626	14750	HP:0001939
query_1	TRUE	4.04489e-05	271	191	29	0.151832	0.107011	HP:0007379	HP	Neoplasm of the genitourinary tract	5626	4699	HP:0000119, HP:0011793
query_1	TRUE	4.15287e-05	164	191	22	0.115183	0.134146	HP:0000294	HP	Low anterior hairline	5626	243	HP:0000599
query_1	TRUE	5.36372e-05	308	191	31	0.162304	0.100649	HP:0032309	HP	Abnormal granulocyte count	5626	12409	HP:0001911, HP:0011893
query_1	TRUE	5.81678e-05	1962	191	103	0.539267	0.0524975	HP:0012337	HP	Abnormal homeostasis	5626	8698	HP:0001939
query_1	TRUE	6.36628e-05	1723	191	94	0.492147	0.054556	HP:0001871	HP	Abnormality of blood and blood-forming tissues	5626	1347	HP:0000118
query_1	TRUE	6.6621e-05	573	191	45	0.235602	0.078534	HP:0001872	HP	Abnormality of thrombocytes	5626	1348	HP:0001871
query_1	TRUE	7.02644e-05	245	191	27	0.141361	0.110204	HP:0009142	HP	Duplication of bones involving the upper extremities	5626	5665	HP:0002817
query_1	TRUE	7.02644e-05	245	191	27	0.141361	0.110204	HP:0004275	HP	Duplication of hand bones	5626	2968	HP:0005922, HP:0009142
query_1	TRUE	0.000137451	411	191	36	0.188482	0.0875912	HP:0034930	HP	Digestive system neoplasm	5626	14995	HP:0011793, HP:0025031
query_1	TRUE	0.000177293	739	191	52	0.272251	0.0703654	HP:0010987	HP	Abnormal cellular immune system morphology	5626	7377	HP:0032251
query_1	TRUE	0.000177293	739	191	52	0.272251	0.0703654	HP:0001881	HP	Abnormal leukocyte morphology	5626	1357	HP:0001871, HP:0010987
query_1	TRUE	0.000192806	257	191	27	0.141361	0.105058	HP:0100542	HP	Abnormal localization of kidney	5626	16155	HP:0012210
query_1	TRUE	0.000235593	243	191	26	0.136126	0.106996	HP:0009997	HP	Duplication of phalanx of hand	5626	6442	HP:0004275, HP:0005918
query_1	TRUE	0.000306804	350	191	32	0.167539	0.0914286	HP:0007378	HP	Neoplasm of the gastrointestinal tract	5626	4698	HP:0011024, HP:0034930
query_1	TRUE	0.000454299	187	191	22	0.115183	0.117647	HP:0025454	HP	Abnormal CSF metabolite concentration	5626	9914	HP:0001939, HP:0002921
query_1	TRUE	0.000578868	22	191	8	0.0418848	0.363636	HP:0032653	HP	Elevated lactate:pyruvate ratio	5626	12740	HP:0004360
query_1	TRUE	0.000600485	767	191	52	0.272251	0.0677966	HP:0032251	HP	Abnormal immune system morphology	5626	12355	HP:0002715
query_1	TRUE	0.000864502	226	191	24	0.125654	0.106195	HP:0000104	HP	Renal agenesis	5626	92	HP:0008678
query_1	TRUE	0.00101243	1789	191	93	0.486911	0.0519843	HP:0004325	HP	Decreased body weight	5626	3009	HP:0004323
query_1	TRUE	0.00109477	3010	191	135	0.706806	0.0448505	HP:0001939	HP	Abnormality of metabolism/homeostasis	5626	1402	HP:0000118
query_1	TRUE	0.00131807	336	191	30	0.157068	0.0892857	HP:0001446	HP	Abnormality of the musculature of the upper limbs	5626	1075	HP:0002817, HP:0009127
query_1	TRUE	0.00291291	35	191	9	0.0471204	0.257143	HP:0012748	HP	Focal T2 hyperintense brainstem lesion	5626	9103	HP:0012747
query_1	TRUE	0.00345696	67	191	12	0.0628272	0.179104	HP:0025116	HP	Fetal distress	5626	9601	HP:0034059
query_1	TRUE	0.0037711	36	191	9	0.0471204	0.25	HP:0003542	HP	Increased circulating pyruvate concentration	5626	2534	HP:0010996
query_1	TRUE	0.00399401	595	191	42	0.219895	0.0705882	HP:0011893	HP	Abnormal leukocyte count	5626	8261	HP:0001881
query_1	TRUE	0.0054126	250	191	24	0.125654	0.096	HP:0000599	HP	Abnormality of the frontal hairline	5626	463	HP:0000290, HP:0009553
query_1	TRUE	0.00555089	498	191	37	0.193717	0.0742972	HP:0002250	HP	Abnormal large intestine morphology	5626	1653	HP:0002242
query_1	TRUE	0.00593779	419	191	33	0.172775	0.0787589	HP:0004354	HP	Abnormal circulating carboxylic acid concentration	5626	3034	HP:0430071
query_1	TRUE	0.00636184	306	191	27	0.141361	0.0882353	HP:0100736	HP	Abnormal soft palate morphology	5626	16330	HP:0000174
query_1	TRUE	0.00671646	502	191	37	0.193717	0.0737052	HP:0001965	HP	Abnormal scalp morphology	5626	1426	HP:0000234
query_1	TRUE	0.00695876	462	191	35	0.183246	0.0757576	HP:0100627	HP	Displacement of the urethral meatus	5626	16235	HP:0000795, HP:0032076
query_1	TRUE	0.00755949	484	191	36	0.188482	0.0743802	HP:0100037	HP	Abnormality of the scalp hair	5626	15663	HP:0001595, HP:0001965
query_1	TRUE	0.00767902	464	191	35	0.183246	0.075431	HP:0032076	HP	Abnormal male urethral meatus morphology	5626	12191	HP:0000036
query_1	TRUE	0.00768653	1116	191	64	0.335079	0.0573477	HP:0002664	HP	Neoplasm	5626	1923	HP:0000118
query_1	TRUE	0.00777072	39	191	9	0.0471204	0.230769	HP:0008316	HP	Abnormal mitochondria in muscle tissue	5626	5235	HP:0003287, HP:0011805
query_1	TRUE	0.0099941	351	191	29	0.151832	0.0826211	HP:0034058	HP	Abnormal fetal morphology	5626	14128	HP:0034057
query_1	TRUE	0.0116324	1534	191	80	0.418848	0.0521512	HP:0000252	HP	Microcephaly	5626	211	HP:0007364, HP:0040195
query_1	TRUE	0.0121178	88	191	13	0.0680628	0.147727	HP:0003800	HP	Muscle abnormality related to mitochondrial dysfunction	5626	2674	HP:0011804
query_1	TRUE	0.0144739	103	191	14	0.0732984	0.135922	HP:0001342	HP	Cerebral hemorrhage	5626	1011	HP:0002170
query_1	TRUE	0.0148888	339	191	28	0.146597	0.0825959	HP:0009553	HP	Abnormality of the hairline	5626	6047	HP:0011361, HP:0100037
query_1	TRUE	0.0149683	42	191	9	0.0471204	0.214286	HP:0007704	HP	Paroxysmal involuntary eye movements	5626	4900	HP:0012547
query_1	TRUE	0.0160195	1546	191	80	0.418848	0.0517464	HP:0040195	HP	Decreased head circumference	5626	15255	HP:0000240
query_1	TRUE	0.0182931	765	191	48	0.251309	0.0627451	HP:0000745	HP	Abnormal diminished volition	5626	580	HP:0025780
query_1	TRUE	0.0229284	2187	191	103	0.539267	0.0470965	HP:0011805	HP	Abnormal skeletal muscle morphology	5626	8176	HP:0003011
query_1	TRUE	0.0232907	3364	191	142	0.743455	0.0422117	HP:0003011	HP	Abnormality of the musculature	5626	2167	HP:0033127
query_1	TRUE	0.0250979	448	191	33	0.172775	0.0736607	HP:0000470	HP	Short neck	5626	355	HP:0003319, HP:0025668
query_1	TRUE	0.0272347	45	191	9	0.0471204	0.2	HP:0012747	HP	Abnormal brainstem MRI signal intensity	5626	9102	HP:0002363
query_1	TRUE	0.0294226	535	191	37	0.193717	0.0691589	HP:0000795	HP	Abnormality of the urethra	5626	616	HP:0010936
query_1	TRUE	0.0323653	433	191	32	0.167539	0.073903	HP:0000047	HP	Hypospadias	5626	43	HP:0100627
query_1	TRUE	0.0327009	6	191	4	0.0209424	0.666667	HP:0033074	HP	Steroid-responsive anemia	5626	13152	HP:0001903
query_1	TRUE	0.0353215	2943	191	128	0.670157	0.043493	HP:0001507	HP	Growth abnormality	5626	1108	HP:0000118
query_1	TRUE	0.0398602	71	191	11	0.0575916	0.15493	HP:0033108	HP	Abnormal circulating proteinogenic amino acid derivative concentration	5626	13186	HP:0003112
query_1	TRUE	0.0474111	19	191	6	0.0314136	0.315789	HP:0009711	HP	Retinal capillary hemangioma	5626	6188	HP:0001028, HP:0009594, HP:0010797
query_1	TRUE	0.0493093	60	191	10	0.052356	0.166667	HP:0000114	HP	Proximal tubulopathy	5626	100	HP:0000124
query_1	TRUE	4.55786e-80	104	312	79	0.253205	0.759615	KEGG:03010	KEGG	Ribosome	5762	208	KEGG:00000
query_1	TRUE	1.01769e-28	115	312	47	0.150641	0.408696	KEGG:00190	KEGG	Oxidative phosphorylation	5762	18	KEGG:00000
query_1	TRUE	8.61223e-14	45	312	21	0.0673077	0.466667	KEGG:03050	KEGG	Proteasome	5762	216	KEGG:00000
query_1	TRUE	1.21553e-05	65	312	16	0.0512821	0.246154	KEGG:03008	KEGG	Ribosome biogenesis in eukaryotes	5762	207	KEGG:00000
query_1	TRUE	0.000391226	122	312	20	0.0641026	0.163934	KEGG:04260	KEGG	Cardiac muscle contraction	5762	296	KEGG:00000
query_1	TRUE	0.00076623	36	312	10	0.0320513	0.277778	KEGG:00970	KEGG	Aminoacyl-tRNA biosynthesis	5762	153	KEGG:00000
query_1	TRUE	0.00188691	56	312	12	0.0384615	0.214286	KEGG:00010	KEGG	Glycolysis / Gluconeogenesis	5762	2	KEGG:00000
query_1	TRUE	0.00253695	26	312	8	0.025641	0.307692	KEGG:03060	KEGG	Protein export	5762	217	KEGG:00000
query_1	TRUE	0.00323784	163	312	22	0.0705128	0.134969	KEGG:04141	KEGG	Protein processing in endoplasmic reticulum	5762	278	KEGG:00000
query_1	TRUE	0.00869301	95	312	15	0.0480769	0.157895	KEGG:01200	KEGG	Carbon metabolism	5762	184	KEGG:00000
query_1	TRUE	0.019471	26	312	7	0.0224359	0.269231	KEGG:00020	KEGG	Citrate cycle (TCA cycle)	5762	3	KEGG:00000
query_1	TRUE	9.01913e-63	159	240	93	0.3875	0.584906	REAC:R-DRE-72766	REAC	Translation	2866	1306	REAC:R-DRE-392499
query_1	TRUE	1.7118e-58	91	240	70	0.291667	0.769231	REAC:R-DRE-156827	REAC	L13a-mediated translational silencing of Ceruloplasmin expression	2866	609	REAC:R-DRE-72613
query_1	TRUE	8.10544e-58	98	240	72	0.3	0.734694	REAC:R-DRE-72613	REAC	Eukaryotic Translation Initiation	2866	375	REAC:R-DRE-72766
query_1	TRUE	4.76251e-57	85	240	67	0.279167	0.788235	REAC:R-DRE-72689	REAC	Formation of a pool of free 40S subunits	2866	416	REAC:R-DRE-72737
query_1	TRUE	9.76163e-57	97	240	71	0.295833	0.731959	REAC:R-DRE-72737	REAC	Cap-dependent Translation Initiation	2866	178	REAC:R-DRE-72613
query_1	TRUE	4.62315e-52	82	240	63	0.2625	0.768293	REAC:R-DRE-975956	REAC	Nonsense Mediated Decay (NMD) independent of the Exon Junction Complex (EJC)	2866	765	REAC:R-DRE-927802
query_1	TRUE	6.62668e-50	80	240	61	0.254167	0.7625	REAC:R-DRE-1799339	REAC	SRP-dependent cotranslational protein targeting to membrane	2866	1073	REAC:R-DRE-72766
query_1	TRUE	5.05786e-47	98	240	65	0.270833	0.663265	REAC:R-DRE-927802	REAC	Nonsense-Mediated Decay (NMD)	2866	766	REAC:R-DRE-8953854
query_1	TRUE	5.05786e-47	98	240	65	0.270833	0.663265	REAC:R-DRE-975957	REAC	Nonsense Mediated Decay (NMD) enhanced by the Exon Junction Complex (EJC)	2866	764	REAC:R-DRE-927802
query_1	TRUE	2.91979e-45	224	240	93	0.3875	0.415179	REAC:R-DRE-8953854	REAC	Metabolism of RNA	2866	652	REAC:0000000
query_1	TRUE	6.22374e-28	45	240	35	0.145833	0.777778	REAC:R-DRE-72695	REAC	Formation of the ternary complex, and subsequently, the 43S complex	2866	422	REAC:R-DRE-72737
query_1	TRUE	2.60168e-27	639	240	130	0.541667	0.203443	REAC:R-DRE-392499	REAC	Metabolism of proteins	2866	665	REAC:0000000
query_1	TRUE	2.98894e-27	49	240	36	0.15	0.734694	REAC:R-DRE-72702	REAC	Ribosomal scanning and start codon recognition	2866	1055	REAC:R-DRE-72737
query_1	TRUE	9.42686e-15	100	240	38	0.158333	0.38	REAC:R-DRE-1428517	REAC	Aerobic respiration and respiratory electron transport	2866	61	REAC:R-DRE-1430728
query_1	TRUE	2.52805e-10	42	240	21	0.0875	0.5	REAC:R-DRE-4641258	REAC	Degradation of DVL	2866	288	REAC:R-DRE-201681
query_1	TRUE	4.57691e-10	43	240	21	0.0875	0.488372	REAC:R-DRE-450408	REAC	AUF1 (hnRNP D0) binds and destabilizes mRNA	2866	15	REAC:R-DRE-450531
query_1	TRUE	6.77774e-10	48	240	22	0.0916667	0.458333	REAC:R-DRE-450531	REAC	Regulation of mRNA stability by proteins that bind AU-rich elements	2866	1024	REAC:R-DRE-8953854
query_1	TRUE	8.11023e-10	44	240	21	0.0875	0.477273	REAC:R-DRE-5689603	REAC	UCH proteinases	2866	1333	REAC:R-DRE-5688426
query_1	TRUE	1.63042e-09	41	240	20	0.0833333	0.487805	REAC:R-DRE-69541	REAC	Stabilization of p53	2866	1170	REAC:R-DRE-69563
query_1	TRUE	1.63042e-09	41	240	20	0.0833333	0.487805	REAC:R-DRE-349425	REAC	Autodegradation of the E3 ubiquitin ligase COP1	2866	102	REAC:R-DRE-69541
query_1	TRUE	1.63042e-09	41	240	20	0.0833333	0.487805	REAC:R-DRE-75815	REAC	Ubiquitin-dependent degradation of Cyclin D	2866	1336	REAC:R-DRE-69242
query_1	TRUE	2.40054e-09	46	240	21	0.0875	0.456522	REAC:R-DRE-8854050	REAC	FBXL7 down-regulates AURKA during mitotic entry and in early mitosis	2866	381	REAC:R-DRE-69275
query_1	TRUE	2.8828e-09	42	240	20	0.0833333	0.47619	REAC:R-DRE-8852276	REAC	The role of GTSE1 in G2/M progression after G2 checkpoint	2866	1271	REAC:R-DRE-69275
query_1	TRUE	2.8828e-09	42	240	20	0.0833333	0.47619	REAC:R-DRE-4641257	REAC	Degradation of AXIN	2866	287	REAC:R-DRE-201681
query_1	TRUE	4.99158e-09	43	240	20	0.0833333	0.465116	REAC:R-DRE-8939236	REAC	RUNX1 regulates transcription of genes involved in differentiation of HSCs	2866	957	REAC:R-DRE-8878171
query_1	TRUE	4.99158e-09	43	240	20	0.0833333	0.465116	REAC:R-DRE-69239	REAC	Synthesis of DNA	2866	1184	REAC:R-DRE-69242, REAC:R-DRE-69306
query_1	TRUE	4.99158e-09	43	240	20	0.0833333	0.465116	REAC:R-DRE-69052	REAC	Switching of origins to a post-replicative state	2866	1176	REAC:R-DRE-69239
query_1	TRUE	4.99158e-09	43	240	20	0.0833333	0.465116	REAC:R-DRE-69017	REAC	CDK-mediated phosphorylation and removal of Cdc6	2866	158	REAC:R-DRE-69052
query_1	TRUE	6.61835e-09	48	240	21	0.0875	0.4375	REAC:R-DRE-5610785	REAC	GLI3 is processed to GLI3R by the proteasome	2866	452	REAC:R-DRE-5610787
query_1	TRUE	7.1341e-09	113	240	33	0.1375	0.292035	REAC:R-DRE-9711123	REAC	Cellular response to chemical stress	2866	201	REAC:R-DRE-2262752
query_1	TRUE	8.47538e-09	44	240	20	0.0833333	0.454545	REAC:R-DRE-9762114	REAC	GSK3B and BTRC:CUL1-mediated-degradation of NFE2L2	2866	460	REAC:R-DRE-9759194
query_1	TRUE	8.47538e-09	44	240	20	0.0833333	0.454545	REAC:R-DRE-8939902	REAC	Regulation of RUNX2 expression and activity	2866	996	REAC:R-DRE-8878166
query_1	TRUE	1.22044e-08	54	240	22	0.0916667	0.407407	REAC:R-DRE-382556	REAC	ABC-family proteins mediated transport	2866	4	REAC:R-DRE-382551
query_1	TRUE	1.41289e-08	45	240	20	0.0833333	0.444444	REAC:R-DRE-9759194	REAC	Nuclear events mediated by NFE2L2	2866	771	REAC:R-DRE-9755511
query_1	TRUE	1.41289e-08	45	240	20	0.0833333	0.444444	REAC:R-DRE-69615	REAC	G1/S DNA Damage Checkpoints	2866	440	REAC:R-DRE-69620
query_1	TRUE	1.41289e-08	45	240	20	0.0833333	0.444444	REAC:R-DRE-69580	REAC	p53-Dependent G1/S DNA damage checkpoint	2866	1381	REAC:R-DRE-69615
query_1	TRUE	1.41289e-08	45	240	20	0.0833333	0.444444	REAC:R-DRE-69563	REAC	p53-Dependent G1 DNA Damage Response	2866	1380	REAC:R-DRE-69580
query_1	TRUE	1.41289e-08	45	240	20	0.0833333	0.444444	REAC:R-DRE-69306	REAC	DNA Replication	2866	281	REAC:0000000
query_1	TRUE	1.76393e-08	41	240	19	0.0791667	0.463415	REAC:R-DRE-69002	REAC	DNA Replication Pre-Initiation	2866	282	REAC:R-DRE-69306
query_1	TRUE	1.76393e-08	41	240	19	0.0791667	0.463415	REAC:R-DRE-68867	REAC	Assembly of the pre-replicative complex	2866	98	REAC:R-DRE-69002
query_1	TRUE	2.0544e-08	37	240	18	0.075	0.486486	REAC:R-DRE-5610780	REAC	Degradation of GLI1 by the proteasome	2866	290	REAC:R-DRE-5610787
query_1	TRUE	2.31507e-08	46	240	20	0.0833333	0.434783	REAC:R-DRE-4608870	REAC	Asymmetric localization of PCP proteins	2866	100	REAC:R-DRE-4086400
query_1	TRUE	2.31507e-08	46	240	20	0.0833333	0.434783	REAC:R-DRE-8948751	REAC	Regulation of PTEN stability and activity	2866	994	REAC:R-DRE-6807070
query_1	TRUE	2.98295e-08	42	240	19	0.0791667	0.452381	REAC:R-DRE-8941858	REAC	Regulation of RUNX3 expression and activity	2866	997	REAC:R-DRE-8878159
query_1	TRUE	3.7322e-08	47	240	20	0.0833333	0.425532	REAC:R-DRE-5632684	REAC	Hedgehog 'on' state	2866	512	REAC:R-DRE-5358351
query_1	TRUE	6.21618e-08	39	240	18	0.075	0.461538	REAC:R-DRE-1169091	REAC	Activation of NF-kappaB in B cells	2866	33	REAC:R-DRE-1168372
query_1	TRUE	8.0666e-08	44	240	19	0.0791667	0.431818	REAC:R-DRE-8878159	REAC	Transcriptional regulation by RUNX3	2866	1301	REAC:R-DRE-212436
query_1	TRUE	9.27191e-08	49	240	20	0.0833333	0.408163	REAC:R-DRE-5358346	REAC	Hedgehog ligand biogenesis	2866	513	REAC:R-DRE-5358351
query_1	TRUE	9.27191e-08	49	240	20	0.0833333	0.408163	REAC:R-DRE-8878166	REAC	Transcriptional regulation by RUNX2	2866	1300	REAC:R-DRE-212436
query_1	TRUE	9.5571e-08	59	240	22	0.0916667	0.372881	REAC:R-DRE-4086400	REAC	PCP/CE pathway	2866	804	REAC:R-DRE-3858494
query_1	TRUE	9.5571e-08	59	240	22	0.0916667	0.372881	REAC:R-DRE-3858494	REAC	Beta-catenin independent WNT signaling	2866	119	REAC:R-DRE-195721
query_1	TRUE	1.04659e-07	40	240	18	0.075	0.45	REAC:R-DRE-1236978	REAC	Cross-presentation of soluble exogenous antigens (endosomes)	2866	255	REAC:R-DRE-1236975
query_1	TRUE	1.72762e-07	41	240	18	0.075	0.439024	REAC:R-DRE-1168372	REAC	Downstream signaling events of B Cell Receptor (BCR)	2866	317	REAC:R-DRE-983705
query_1	TRUE	2.16286e-07	56	240	21	0.0875	0.375	REAC:R-DRE-5610787	REAC	Hedgehog 'off' state	2866	511	REAC:R-DRE-5358351
query_1	TRUE	2.18039e-07	51	240	20	0.0833333	0.392157	REAC:R-DRE-69481	REAC	G2/M Checkpoints	2866	442	REAC:R-DRE-69620
query_1	TRUE	2.55381e-07	67	240	23	0.0958333	0.343284	REAC:R-DRE-611105	REAC	Respiratory electron transport	2866	1044	REAC:R-DRE-1428517
query_1	TRUE	2.79961e-07	42	240	18	0.075	0.428571	REAC:R-DRE-350562	REAC	Regulation of ornithine decarboxylase (ODC)	2866	1027	REAC:R-DRE-351202
query_1	TRUE	6.62081e-07	59	240	21	0.0875	0.355932	REAC:R-DRE-9755511	REAC	KEAP1-NFE2L2 pathway	2866	601	REAC:R-DRE-9711123
query_1	TRUE	6.98751e-07	44	240	18	0.075	0.409091	REAC:R-DRE-983705	REAC	Signaling by the B Cell Receptor (BCR)	2866	1157	REAC:R-DRE-1280218
query_1	TRUE	7.17793e-07	54	240	20	0.0833333	0.37037	REAC:R-DRE-6807070	REAC	PTEN Regulation	2866	823	REAC:R-DRE-1257604
query_1	TRUE	7.35048e-07	49	240	19	0.0791667	0.387755	REAC:R-DRE-1236975	REAC	Antigen processing-Cross presentation	2866	78	REAC:R-DRE-983169
query_1	TRUE	1.04456e-06	55	240	20	0.0833333	0.363636	REAC:R-DRE-5687128	REAC	MAPK6/MAPK4 signaling	2866	634	REAC:R-DRE-5683057
query_1	TRUE	1.09785e-06	50	240	19	0.0791667	0.38	REAC:R-DRE-187577	REAC	SCF(Skp2)-mediated degradation of p27/p21	2866	1059	REAC:R-DRE-69202, REAC:R-DRE-69656
query_1	TRUE	1.50471e-06	56	240	20	0.0833333	0.357143	REAC:R-DRE-69620	REAC	Cell Cycle Checkpoints	2866	191	REAC:R-DRE-1640170
query_1	TRUE	3.64756e-06	48	240	18	0.075	0.375	REAC:R-DRE-351202	REAC	Metabolism of polyamines	2866	663	REAC:R-DRE-71291
query_1	TRUE	4.88723e-06	65	240	21	0.0875	0.323077	REAC:R-DRE-453274	REAC	Mitotic G2-G2/M phases	2866	701	REAC:R-DRE-69278
query_1	TRUE	4.88723e-06	65	240	21	0.0875	0.323077	REAC:R-DRE-69275	REAC	G2/M Transition	2866	445	REAC:R-DRE-453274
query_1	TRUE	6.86709e-06	12	240	9	0.0375	0.75	REAC:R-DRE-163210	REAC	Formation of ATP by chemiosmotic coupling	2866	411	REAC:R-DRE-1428517
query_1	TRUE	6.86709e-06	12	240	9	0.0375	0.75	REAC:R-DRE-8949613	REAC	Cristae formation	2866	253	REAC:R-DRE-1592230
query_1	TRUE	6.89742e-06	55	240	19	0.0791667	0.345455	REAC:R-DRE-69202	REAC	Cyclin E associated events during G1/S transition	2866	260	REAC:R-DRE-69206
query_1	TRUE	9.66665e-06	56	240	19	0.0791667	0.339286	REAC:R-DRE-69656	REAC	Cyclin A:Cdk2-associated events at S phase entry	2866	258	REAC:R-DRE-69242
query_1	TRUE	1.50855e-05	63	240	20	0.0833333	0.31746	REAC:R-DRE-69242	REAC	S Phase	2866	1058	REAC:R-DRE-69278
query_1	TRUE	1.59687e-05	69	240	21	0.0875	0.304348	REAC:R-DRE-5358351	REAC	Signaling by Hedgehog	2866	1130	REAC:R-DRE-162582
query_1	TRUE	2.5018e-05	48	240	17	0.0708333	0.354167	REAC:R-DRE-5419276	REAC	Mitochondrial translation termination	2866	696	REAC:R-DRE-5368287
query_1	TRUE	3.42201e-05	60	240	19	0.0791667	0.316667	REAC:R-DRE-69206	REAC	G1/S Transition	2866	441	REAC:R-DRE-453279
query_1	TRUE	3.54727e-05	49	240	17	0.0708333	0.346939	REAC:R-DRE-5368287	REAC	Mitochondrial translation	2866	694	REAC:R-DRE-72766
query_1	TRUE	3.54727e-05	49	240	17	0.0708333	0.346939	REAC:R-DRE-5389840	REAC	Mitochondrial translation elongation	2866	695	REAC:R-DRE-5368287
query_1	TRUE	0.000116862	83	240	22	0.0916667	0.26506	REAC:R-DRE-201681	REAC	TCF dependent signaling in response to WNT	2866	1226	REAC:R-DRE-195721
query_1	TRUE	0.000140359	65	240	19	0.0791667	0.292308	REAC:R-DRE-453279	REAC	Mitotic G1 phase and G1/S transition	2866	700	REAC:R-DRE-69278
query_1	TRUE	0.000520597	17	240	9	0.0375	0.529412	REAC:R-DRE-1592230	REAC	Mitochondrial biogenesis	2866	688	REAC:R-DRE-1852241
query_1	TRUE	0.00065289	105	240	24	0.1	0.228571	REAC:R-DRE-195721	REAC	Signaling by WNT	2866	1156	REAC:R-DRE-162582
query_1	TRUE	0.00580193	96	240	21	0.0875	0.21875	REAC:R-DRE-5689880	REAC	Ub-specific processing proteases	2866	1334	REAC:R-DRE-5688426
query_1	TRUE	0.0214489	112	240	22	0.0916667	0.196429	REAC:R-DRE-1257604	REAC	PIP3 activates AKT signaling	2866	814	REAC:R-DRE-9006925
query_1	TRUE	0.0214489	112	240	22	0.0916667	0.196429	REAC:R-DRE-5688426	REAC	Deubiquitination	2866	299	REAC:R-DRE-597592
query_1	TRUE	0.0471302	256	240	38	0.158333	0.148438	REAC:R-DRE-8953897	REAC	Cellular responses to stimuli	2866	207	REAC:0000000
query_1	TRUE	0.0471302	256	240	38	0.158333	0.148438	REAC:R-DRE-2262752	REAC	Cellular responses to stress	2866	208	REAC:R-DRE-8953897
query_1	TRUE	1.12332e-05	6979	650	242	0.372308	0.0346755	TF:M00615	TF	Factor: c-Myc:Max; motif: NNNNNNNCACGTGNNNNNNN	24964	104	TF:M00000
query_1	TRUE	1.12332e-05	6979	650	242	0.372308	0.0346755	TF:M00615_1	TF	Factor: c-Myc:Max; motif: NNNNNNNCACGTGNNNNNNN; match class: 1	24964	105	TF:M00615
query_1	TRUE	1.91619e-05	6774	650	235	0.361538	0.0346915	TF:M00118_1	TF	Factor: c-Myc:Max; motif: NNACCACGTGGTNN; match class: 1	24964	101	TF:M00118
query_1	TRUE	1.91619e-05	6774	650	235	0.361538	0.0346915	TF:M00118	TF	Factor: c-Myc:Max; motif: NNACCACGTGGTNN	24964	100	TF:M00000
query_1	TRUE	2.10179e-05	5942	650	211	0.324615	0.0355099	TF:M07601	TF	Factor: C-Myc; motif: NGCCACGTGNN	24964	18	TF:M00000
query_1	TRUE	2.13469e-05	16976	650	500	0.769231	0.0294533	TF:M00097_1	TF	Factor: Pax-6; motif: NNNNTTCACGCWTGANTKNNN; match class: 1	24964	141	TF:M00097
query_1	TRUE	3.51459e-05	3236	650	129	0.198462	0.039864	TF:M01145_1	TF	Factor: c-Myc; motif: RACCACGTGCTC; match class: 1	24964	15	TF:M01145
query_1	TRUE	0.000202034	4269	650	157	0.241538	0.0367768	TF:M08868	TF	Factor: ARNTLIKE; motif: NNNSCACGTG	24964	2	TF:M00000
query_1	TRUE	0.000331626	22383	650	615	0.946154	0.0274762	TF:M00097	TF	Factor: Pax-6; motif: NNNNTTCACGCWTGANTKNNN	24964	140	TF:M00000
query_1	TRUE	0.000578526	3844	650	142	0.218462	0.0369407	TF:M07601_1	TF	Factor: C-Myc; motif: NGCCACGTGNN; match class: 1	24964	19	TF:M07601
query_1	TRUE	0.000708565	4329	650	156	0.24	0.036036	TF:M01154	TF	Factor: c-Myc; motif: KACCACGTGSYY	24964	16	TF:M00000
query_1	TRUE	0.00176167	5088	650	176	0.270769	0.0345912	TF:M01145	TF	Factor: c-Myc; motif: RACCACGTGCTC	24964	14	TF:M00000
query_1	TRUE	0.00930153	2692	650	101	0.155385	0.0375186	TF:M01154_1	TF	Factor: c-Myc; motif: KACCACGTGSYY; match class: 1	24964	17	TF:M01154
query_1	TRUE	0.017659	7818	650	246	0.378462	0.0314658	TF:M00119	TF	Factor: Max; motif: NNANCACGTGNTNN	24964	94	TF:M00000
query_1	TRUE	0.017659	7818	650	246	0.378462	0.0314658	TF:M00119_1	TF	Factor: Max; motif: NNANCACGTGNTNN; match class: 1	24964	95	TF:M00119
query_1	TRUE	0.0310334	1249	650	53	0.0815385	0.0424339	TF:M08869	TF	Factor: CLOCKBMAL; motif: NNNWCACGTGGN	24964	8	TF:M00000
query_1	TRUE	0.0378519	3847	650	132	0.203077	0.0343125	TF:M00799	TF	Factor: Myc; motif: CACGTGS	24964	108	TF:M00000
query_1	TRUE	6.05527e-55	62	140	57	0.407143	0.919355	WP:WP324	WP	Cytoplasmic ribosomal proteins	1387	33	WP:000000
query_1	TRUE	4.21744e-15	71	140	33	0.235714	0.464789	WP:WP1339	WP	Electron transport chain	1387	12	WP:000000
query_1	TRUE	5.32524e-08	43	140	19	0.135714	0.44186	WP:WP1335	WP	Oxidative phosphorylation	1387	8	WP:000000
query_1	TRUE	0.00548101	35	140	11	0.0785714	0.314286	WP:WP1356	WP	Glycolysis and gluconeogenesis	1387	17	WP:000000

## Sheet: gep3
Significantly upregulated GO terms
term size … number of genes in GO term, query size … number of genes in query, intersection … number of genes intersecting between term and query, precision … intersection size / query size, recall… intersection size / term size
query	significant	p_value	term_size	query_size	intersection_size	precision	recall	term_id	source	term_name	effective_domain_size	source_order	parents
query_1	TRUE	1.16801e-07	78	78	13	0.166667	0.166667	GO:0006412	GO:BP	translation	4637	2170	GO:0009059, GO:0010467, GO:0019538
query_1	TRUE	2.87804e-12	10	81	8	0.0987654	0.8	GO:0022625	GO:CC	cytosolic large ribosomal subunit	6103	834	GO:0015934, GO:0022626
query_1	TRUE	3.09879e-11	12	81	8	0.0987654	0.666667	GO:0022626	GO:CC	cytosolic ribosome	6103	835	GO:0005829, GO:0005840
query_1	TRUE	7.71917e-10	16	81	8	0.0987654	0.5	GO:0015934	GO:CC	large ribosomal subunit	6103	689	GO:0044391
query_1	TRUE	1.15689e-08	21	81	8	0.0987654	0.380952	GO:0044391	GO:CC	ribosomal subunit	6103	2042	GO:0005840, GO:1990904
query_1	TRUE	1.01527e-06	1577	81	45	0.555556	0.0285352	GO:0005737	GO:CC	cytoplasm	6103	305	GO:0005622, GO:0110165
query_1	TRUE	1.0488e-06	211	81	16	0.197531	0.0758294	GO:0005829	GO:CC	cytosol	6103	368	GO:0005737, GO:0110165
query_1	TRUE	0.0499523	3	81	2	0.0246914	0.666667	GO:0042611	GO:CC	MHC protein complex	6103	1777	GO:0098797
query_1	TRUE	1.61761e-19	28	115	17	0.147826	0.607143	HP:0020118	HP	Radial artery aplasia	5626	9325	HP:0031640
query_1	TRUE	1.61761e-19	28	115	17	0.147826	0.607143	HP:0031640	HP	Abnormal radial artery morphology	5626	11781	HP:0011004
query_1	TRUE	1.61761e-19	28	115	17	0.147826	0.607143	HP:0030270	HP	Elevated red cell adenosine deaminase activity	5626	10493	HP:4000209
query_1	TRUE	3.84464e-19	29	115	17	0.147826	0.586207	HP:4000209	HP	Abnormal erythrocyte adenosine deaminase activity	5626	17596	HP:0030272
query_1	TRUE	3.84464e-19	29	115	17	0.147826	0.586207	HP:0005532	HP	Macrocytic dyserythropoietic anemia	5626	3726	HP:0001972
query_1	TRUE	6.96406e-18	39	115	18	0.156522	0.461538	HP:0001227	HP	Abnormality of the thenar eminence	5626	934	HP:0001421
query_1	TRUE	7.28907e-18	46	115	19	0.165217	0.413043	HP:0001895	HP	Normochromic anemia	5626	1369	HP:0010972
query_1	TRUE	8.08667e-18	33	115	17	0.147826	0.515152	HP:0012133	HP	Erythroid hypoplasia	5626	8500	HP:0012131
query_1	TRUE	1.5906e-17	34	115	17	0.147826	0.5	HP:0012410	HP	Pure red cell aplasia	5626	8769	HP:0012131
query_1	TRUE	1.83516e-16	38	115	17	0.147826	0.447368	HP:0002669	HP	Osteosarcoma	5626	1928	HP:0010622, HP:0100242
query_1	TRUE	2.82469e-16	54	115	19	0.165217	0.351852	HP:0030272	HP	Abnormal erythrocyte enzyme concentration or activity	5626	10495	HP:0001877, HP:0034684
query_1	TRUE	5.47215e-16	40	115	17	0.147826	0.425	HP:0006758	HP	Malignant genitourinary tract tumor	5626	4402	HP:0007379
query_1	TRUE	9.19359e-16	41	115	17	0.147826	0.414634	HP:0040276	HP	Adenocarcinoma of the colon	5626	15332	HP:0040275, HP:0100273
query_1	TRUE	1.51897e-15	42	115	17	0.147826	0.404762	HP:0011904	HP	Persistence of hemoglobin F	5626	8272	HP:0011902
query_1	TRUE	2.47056e-15	43	115	17	0.147826	0.395349	HP:0001896	HP	Reticulocytopenia	5626	1370	HP:0004312
query_1	TRUE	9.7623e-15	46	115	17	0.147826	0.369565	HP:0040275	HP	Adenocarcinoma of the large intestine	5626	15331	HP:0040273, HP:0100834
query_1	TRUE	3.44905e-14	49	115	17	0.147826	0.346939	HP:0009944	HP	Partial duplication of thumb phalanx	5626	6390	HP:0009942, HP:0009999
query_1	TRUE	3.44905e-14	49	115	17	0.147826	0.346939	HP:0009999	HP	Partial duplication of the phalanx of hand	5626	6444	HP:0009997
query_1	TRUE	7.2922e-14	60	115	18	0.156522	0.3	HP:0000912	HP	Sprengel anomaly	5626	709	HP:0000782
query_1	TRUE	7.58124e-14	51	115	17	0.147826	0.333333	HP:0040273	HP	Adenocarcinoma of the intestines	5626	15329	HP:0002672
query_1	TRUE	2.91234e-13	86	115	20	0.173913	0.232558	HP:0001894	HP	Thrombocytosis	5626	1368	HP:0011873
query_1	TRUE	3.61371e-13	65	115	18	0.156522	0.276923	HP:0001790	HP	Nonimmune hydrops fetalis	5626	1293	HP:0001789
query_1	TRUE	4.88697e-13	66	115	18	0.156522	0.272727	HP:0000185	HP	Cleft soft palate	5626	159	HP:0000175, HP:0100736
query_1	TRUE	1.00442e-12	146	115	24	0.208696	0.164384	HP:0001421	HP	Abnormality of the musculature of the hand	5626	1060	HP:0001155, HP:0001446
query_1	TRUE	1.54866e-12	70	115	18	0.156522	0.257143	HP:0009942	HP	Duplication of thumb phalanx	5626	6388	HP:0009602, HP:0009997
query_1	TRUE	2.3312e-12	61	115	17	0.147826	0.278689	HP:0012131	HP	Abnormal number of erythroid precursors	5626	8498	HP:0001877
query_1	TRUE	5.69681e-12	64	115	17	0.147826	0.265625	HP:0009777	HP	Absent thumb	5626	6248	HP:0009380, HP:0009601
query_1	TRUE	5.69681e-12	64	115	17	0.147826	0.265625	HP:0005518	HP	Increased mean corpuscular volume	5626	3715	HP:0025065
query_1	TRUE	1.58238e-11	79	115	18	0.156522	0.227848	HP:0001087	HP	Developmental glaucoma	5626	848	HP:0000501, HP:0007700
query_1	TRUE	1.83498e-11	218	115	27	0.234783	0.123853	HP:0000782	HP	Abnormal scapula morphology	5626	608	HP:0000765
query_1	TRUE	4.89836e-11	72	115	17	0.147826	0.236111	HP:0001199	HP	Triphalangeal thumb	5626	922	HP:0009602
query_1	TRUE	8.01672e-11	74	115	17	0.147826	0.22973	HP:0025065	HP	Abnormal mean corpuscular volume	5626	9553	HP:0001877
query_1	TRUE	9.6791e-11	87	115	18	0.156522	0.206897	HP:0002672	HP	Gastrointestinal carcinoma	5626	1930	HP:0006749
query_1	TRUE	9.6791e-11	87	115	18	0.156522	0.206897	HP:0006749	HP	Malignant gastrointestinal tract tumors	5626	4397	HP:0007378
query_1	TRUE	2.71862e-10	92	115	18	0.156522	0.195652	HP:0004312	HP	Abnormal reticulocyte morphology	5626	3000	HP:0001877
query_1	TRUE	3.20646e-10	80	115	17	0.147826	0.2125	HP:0001972	HP	Macrocytic anemia	5626	1432	HP:0010972
query_1	TRUE	7.54833e-10	84	115	17	0.147826	0.202381	HP:0004808	HP	Acute myeloid leukemia	5626	3277	HP:0002488
query_1	TRUE	9.27852e-10	85	115	17	0.147826	0.2	HP:0011902	HP	Abnormal hemoglobin	5626	8270	HP:0001877
query_1	TRUE	1.45487e-09	164	115	22	0.191304	0.134146	HP:0000294	HP	Low anterior hairline	5626	243	HP:0000599
query_1	TRUE	1.77516e-09	102	115	18	0.156522	0.176471	HP:0009380	HP	Finger aplasia	5626	5884	HP:0006265
query_1	TRUE	2.05919e-09	89	115	17	0.147826	0.191011	HP:0100273	HP	Neoplasm of the colon	5626	15897	HP:0100834
query_1	TRUE	2.32631e-09	134	115	20	0.173913	0.149254	HP:0002488	HP	Acute leukemia	5626	1794	HP:0001909
query_1	TRUE	3.01196e-09	120	115	19	0.165217	0.158333	HP:0010622	HP	Neoplasm of the skeletal system	5626	7038	HP:0011793, HP:0011842
query_1	TRUE	3.32797e-09	336	115	30	0.26087	0.0892857	HP:0001446	HP	Abnormality of the musculature of the upper limbs	5626	1075	HP:0002817, HP:0009127
query_1	TRUE	9.05639e-09	198	115	23	0.2	0.116162	HP:0001909	HP	Leukemia	5626	1382	HP:0001881, HP:0004377
query_1	TRUE	8.40724e-08	127	115	18	0.156522	0.141732	HP:0100834	HP	Neoplasm of the large intestine	5626	16417	HP:0002250, HP:0007378
query_1	TRUE	9.49999e-08	145	115	19	0.165217	0.131034	HP:0000465	HP	Webbed neck	5626	351	HP:0025668
query_1	TRUE	1.497e-07	167	115	20	0.173913	0.11976	HP:0001882	HP	Leukopenia	5626	1358	HP:0011893
query_1	TRUE	1.52409e-07	865	115	46	0.4	0.0531792	HP:0000969	HP	Edema	5626	755	HP:0011032
query_1	TRUE	2.70691e-07	136	115	18	0.156522	0.132353	HP:0001789	HP	Hydrops fetalis	5626	1292	HP:0000969, HP:0034058
query_1	TRUE	3.4657e-07	138	115	18	0.156522	0.130435	HP:0000519	HP	Developmental cataract	5626	396	HP:0000518, HP:0007700
query_1	TRUE	3.53572e-07	175	115	20	0.173913	0.114286	HP:0001680	HP	Coarctation of aorta	5626	1216	HP:0001679
query_1	TRUE	4.5966e-07	218	115	22	0.191304	0.100917	HP:0010972	HP	Anemia of inadequate production	5626	7365	HP:0001903
query_1	TRUE	5.90546e-07	180	115	20	0.173913	0.111111	HP:0000980	HP	Pallor	5626	765	HP:0011121
query_1	TRUE	5.92763e-07	125	115	17	0.147826	0.136	HP:0002863	HP	Myelodysplasia	5626	2063	HP:0004377
query_1	TRUE	2.13408e-06	86	115	14	0.121739	0.162791	HP:0001727	HP	Thromboembolic stroke	5626	1253	HP:0001907
query_1	TRUE	2.27435e-06	136	115	17	0.147826	0.125	HP:0009778	HP	Short thumb	5626	6249	HP:0009381, HP:0009601
query_1	TRUE	2.4895e-06	195	115	20	0.173913	0.102564	HP:0008551	HP	Microtia	5626	5376	HP:0008772
query_1	TRUE	4.48673e-06	161	115	18	0.156522	0.111801	HP:0009601	HP	Aplasia/Hypoplasia of the thumb	5626	6092	HP:0001172, HP:0006265
query_1	TRUE	5.34858e-06	92	115	14	0.121739	0.152174	HP:0100578	HP	Lipoatrophy	5626	16189	HP:0009125
query_1	TRUE	5.7575e-06	962	115	46	0.4	0.047817	HP:0011032	HP	Abnormality of fluid regulation	5626	7420	HP:0012337
query_1	TRUE	6.38189e-06	250	115	22	0.191304	0.088	HP:0000599	HP	Abnormality of the frontal hairline	5626	463	HP:0000290, HP:0009553
query_1	TRUE	7.69998e-06	111	115	15	0.130435	0.135135	HP:0025169	HP	Left ventricular systolic dysfunction	5626	9652	HP:0005162
query_1	TRUE	8.69745e-06	1723	115	65	0.565217	0.0377249	HP:0001871	HP	Abnormality of blood and blood-forming tissues	5626	1347	HP:0000118
query_1	TRUE	1.08498e-05	212	115	20	0.173913	0.0943396	HP:0008772	HP	Aplasia/Hypoplasia of the external ear	5626	5488	HP:0000377, HP:0008771
query_1	TRUE	1.22765e-05	192	115	19	0.165217	0.0989583	HP:0100242	HP	Sarcoma	5626	15866	HP:0011792
query_1	TRUE	1.84976e-05	339	115	25	0.217391	0.0737463	HP:0009553	HP	Abnormality of the hairline	5626	6047	HP:0011361, HP:0100037
query_1	TRUE	1.94522e-05	448	115	29	0.252174	0.0647321	HP:0000470	HP	Short neck	5626	355	HP:0003319, HP:0025668
query_1	TRUE	2.03428e-05	266	115	22	0.191304	0.0827068	HP:0011991	HP	Abnormal neutrophil count	5626	8358	HP:0001874, HP:0032309
query_1	TRUE	2.06188e-05	220	115	20	0.173913	0.0909091	HP:0008771	HP	Aplasia/Hypoplasia of the ear	5626	5487	HP:0031703
query_1	TRUE	2.49196e-05	344	115	25	0.217391	0.0726744	HP:0004377	HP	Hematological neoplasm	5626	3054	HP:0001871, HP:0011793
query_1	TRUE	3.4133e-05	162	115	17	0.147826	0.104938	HP:0000085	HP	Horseshoe kidney	5626	78	HP:0100542
query_1	TRUE	6.25035e-05	531	115	31	0.269565	0.0583804	HP:0012378	HP	Fatigue	5626	8737	HP:0025142
query_1	TRUE	6.29797e-05	308	115	23	0.2	0.0746753	HP:0001874	HP	Abnormality of neutrophils	5626	1350	HP:0001911
query_1	TRUE	8.06022e-05	151	115	16	0.13913	0.10596	HP:0009125	HP	Lipodystrophy	5626	5651	HP:0009124
query_1	TRUE	8.93334e-05	832	115	40	0.347826	0.0480769	HP:0001713	HP	Abnormal cardiac ventricle morphology	5626	1245	HP:0001627
query_1	TRUE	9.95252e-05	396	115	26	0.226087	0.0656566	HP:0010974	HP	Abnormal myeloid leukocyte morphology	5626	7366	HP:0001881
query_1	TRUE	0.00010179	369	115	25	0.217391	0.0677507	HP:0011361	HP	Congenital abnormal hair pattern	5626	7738	HP:0010720
query_1	TRUE	0.000109759	426	115	27	0.234783	0.0633803	HP:0010720	HP	Abnormal hair pattern	5626	7127	HP:0001595
query_1	TRUE	0.000146946	247	115	20	0.173913	0.0809717	HP:0001875	HP	Neutropenia	5626	1351	HP:0011991
query_1	TRUE	0.000183795	21	115	7	0.0608696	0.333333	HP:0030682	HP	Left ventricular noncompaction	5626	10882	HP:0031192
query_1	TRUE	0.000183795	21	115	7	0.0608696	0.333333	HP:0031192	HP	Abnormal morphology of left ventricular trabeculae	5626	11348	HP:0030681
query_1	TRUE	0.000188934	496	115	29	0.252174	0.0584677	HP:0003319	HP	Abnormality of the cervical spine	5626	2387	HP:0000925
query_1	TRUE	0.000191962	251	115	20	0.173913	0.0796813	HP:0410030	HP	Cleft lip	5626	16673	HP:0000159
query_1	TRUE	0.000195888	121	115	14	0.121739	0.115702	HP:0001907	HP	Thromboembolism	5626	1380	HP:0001977
query_1	TRUE	0.000203998	228	115	19	0.165217	0.0833333	HP:0009602	HP	Abnormality of thumb phalanx	5626	6093	HP:0001172
query_1	TRUE	0.000221788	206	115	18	0.156522	0.0873786	HP:0001644	HP	Dilated cardiomyopathy	5626	1190	HP:0001638
query_1	TRUE	0.000248559	595	115	32	0.278261	0.0537815	HP:0011893	HP	Abnormal leukocyte count	5626	8261	HP:0001881
query_1	TRUE	0.000271353	14	115	6	0.0521739	0.428571	HP:0003715	HP	Myofibrillar myopathy	5626	2623	HP:0003198
query_1	TRUE	0.000288907	308	115	22	0.191304	0.0714286	HP:0032309	HP	Abnormal granulocyte count	5626	12409	HP:0001911, HP:0011893
query_1	TRUE	0.000374599	23	115	7	0.0608696	0.304348	HP:0030681	HP	Abnormal morphology of myocardial trabeculae	5626	10881	HP:0001637
query_1	TRUE	0.000717392	408	115	25	0.217391	0.0612745	HP:0011792	HP	Neoplasm by histology	5626	8163	HP:0002664
query_1	TRUE	0.000745587	177	115	16	0.13913	0.0903955	HP:0005162	HP	Abnormal left ventricular function	5626	3482	HP:0030872
query_1	TRUE	0.000759759	49	115	9	0.0782609	0.183673	HP:0003805	HP	Rimmed vacuoles	5626	2676	HP:0004303
query_1	TRUE	0.000898812	226	115	18	0.156522	0.079646	HP:0000104	HP	Renal agenesis	5626	92	HP:0008678
query_1	TRUE	0.000987419	358	115	23	0.2	0.0642458	HP:0001911	HP	Abnormal granulocyte morphology	5626	1383	HP:0010974
query_1	TRUE	0.00108293	769	115	36	0.313043	0.046814	HP:0009127	HP	Abnormality of the musculature of the limbs	5626	5653	HP:0011805, HP:0040064
query_1	TRUE	0.00122553	10	115	5	0.0434783	0.5	HP:0030198	HP	Fatigable weakness of distal limb muscles	5626	10426	HP:0030197
query_1	TRUE	0.00123152	573	115	30	0.26087	0.052356	HP:0001872	HP	Abnormality of thrombocytes	5626	1348	HP:0001871
query_1	TRUE	0.00148431	484	115	27	0.234783	0.0557851	HP:0100037	HP	Abnormality of the scalp hair	5626	15663	HP:0001595, HP:0001965
query_1	TRUE	0.00181147	124	115	13	0.113043	0.104839	HP:0012764	HP	Orthopnea	5626	9119	HP:0002094
query_1	TRUE	0.00210075	462	115	26	0.226087	0.0562771	HP:0100627	HP	Displacement of the urethral meatus	5626	16235	HP:0000795, HP:0032076
query_1	TRUE	0.00219595	433	115	25	0.217391	0.0577367	HP:0000047	HP	Hypospadias	5626	43	HP:0100627
query_1	TRUE	0.00221022	11	115	5	0.0434783	0.454545	HP:0003736	HP	Autophagic vacuoles	5626	2635	HP:0004303
query_1	TRUE	0.00228155	464	115	26	0.226087	0.0560345	HP:0032076	HP	Abnormal male urethral meatus morphology	5626	12191	HP:0000036
query_1	TRUE	0.00247691	528	115	28	0.243478	0.0530303	HP:0011873	HP	Abnormal platelet count	5626	8241	HP:0011875
query_1	TRUE	0.00261377	243	115	18	0.156522	0.0740741	HP:0009997	HP	Duplication of phalanx of hand	5626	6442	HP:0004275, HP:0005918
query_1	TRUE	0.00275251	351	115	22	0.191304	0.0626781	HP:0034058	HP	Abnormal fetal morphology	5626	14128	HP:0034057
query_1	TRUE	0.00277563	531	115	28	0.243478	0.0527307	HP:0011875	HP	Abnormal platelet morphology	5626	8243	HP:0001872
query_1	TRUE	0.00294419	245	115	18	0.156522	0.0734694	HP:0009142	HP	Duplication of bones involving the upper extremities	5626	5665	HP:0002817
query_1	TRUE	0.00294419	245	115	18	0.156522	0.0734694	HP:0004275	HP	Duplication of hand bones	5626	2968	HP:0005922, HP:0009142
query_1	TRUE	0.00298436	271	115	19	0.165217	0.0701107	HP:0007379	HP	Neoplasm of the genitourinary tract	5626	4699	HP:0000119, HP:0011793
query_1	TRUE	0.00304201	767	115	35	0.304348	0.0456323	HP:0032251	HP	Abnormal immune system morphology	5626	12355	HP:0002715
query_1	TRUE	0.00304356	502	115	27	0.234783	0.0537849	HP:0001965	HP	Abnormal scalp morphology	5626	1426	HP:0000234
query_1	TRUE	0.00316297	197	115	16	0.13913	0.0812183	HP:0030872	HP	Abnormal cardiac ventricular function	5626	11056	HP:0011025
query_1	TRUE	0.00375521	739	115	34	0.295652	0.0460081	HP:0001881	HP	Abnormal leukocyte morphology	5626	1357	HP:0001871, HP:0010987
query_1	TRUE	0.00375521	739	115	34	0.295652	0.0460081	HP:0010987	HP	Abnormal cellular immune system morphology	5626	7377	HP:0032251
query_1	TRUE	0.00388542	6	115	4	0.0347826	0.666667	HP:0033074	HP	Steroid-responsive anemia	5626	13152	HP:0001903
query_1	TRUE	0.00461293	179	115	15	0.130435	0.0837989	HP:0001695	HP	Cardiac arrest	5626	1228	HP:0011675
query_1	TRUE	0.00567288	159	115	14	0.121739	0.0880503	HP:0002875	HP	Exertional dyspnea	5626	2073	HP:0002094
query_1	TRUE	0.00818853	290	115	19	0.165217	0.0655172	HP:0009124	HP	Abnormal adipose tissue morphology	5626	5650	HP:0003549
query_1	TRUE	0.00860557	498	115	26	0.226087	0.0522088	HP:0002250	HP	Abnormal large intestine morphology	5626	1653	HP:0002242
query_1	TRUE	0.00863298	49	115	8	0.0695652	0.163265	HP:0100299	HP	Muscle fiber inclusion bodies	5626	15920	HP:0004303
query_1	TRUE	0.0123891	271	115	18	0.156522	0.0664207	HP:0001254	HP	Lethargy	5626	949	HP:0000745
query_1	TRUE	0.0125191	194	115	15	0.130435	0.0773196	HP:0001714	HP	Ventricular hypertrophy	5626	1246	HP:0001713
query_1	TRUE	0.013491	782	115	34	0.295652	0.0434783	HP:0000464	HP	Abnormality of the neck	5626	350	HP:0000152
query_1	TRUE	0.0147946	302	115	19	0.165217	0.0629139	HP:0001518	HP	Small for gestational age	5626	1113	HP:0004325
query_1	TRUE	0.0153008	482	115	25	0.217391	0.0518672	HP:0001873	HP	Thrombocytopenia	5626	1349	HP:0011873
query_1	TRUE	0.0155896	128	115	12	0.104348	0.09375	HP:0011450	HP	Unusual CNS infection	5626	7825	HP:0002011, HP:0032158
query_1	TRUE	0.0167324	250	115	17	0.147826	0.068	HP:0001977	HP	Abnormal thrombosis	5626	1437	HP:0001871
query_1	TRUE	0.0167406	453	115	24	0.208696	0.0529801	HP:0001679	HP	Abnormal aortic morphology	5626	1215	HP:0011004, HP:0030962
query_1	TRUE	0.0178885	306	115	19	0.165217	0.0620915	HP:0100736	HP	Abnormal soft palate morphology	5626	16330	HP:0000174
query_1	TRUE	0.0213702	40	115	7	0.0608696	0.175	HP:0100303	HP	Muscle fiber cytoplasmatic inclusion bodies	5626	15924	HP:0100299
query_1	TRUE	0.023131	133	115	12	0.104348	0.0902256	HP:0032158	HP	Unusual infection by anatomical site	5626	12266	HP:0032101
query_1	TRUE	0.0241175	257	115	17	0.147826	0.0661479	HP:0100542	HP	Abnormal localization of kidney	5626	16155	HP:0012210
query_1	TRUE	0.026658	563	115	27	0.234783	0.0479574	HP:0002094	HP	Dyspnea	5626	1536	HP:0002793
query_1	TRUE	0.027462	435	115	23	0.2	0.0528736	HP:0001172	HP	Abnormal thumb morphology	5626	908	HP:0001167
query_1	TRUE	0.0276053	57	115	8	0.0695652	0.140351	HP:0003327	HP	Axial muscle weakness	5626	2394	HP:0001324
query_1	TRUE	0.0297727	75	115	9	0.0782609	0.12	HP:0012664	HP	Reduced left ventricular ejection fraction	5626	9020	HP:0025169, HP:0034314
query_1	TRUE	0.0297727	75	115	9	0.0782609	0.12	HP:0034314	HP	Abnormal left ventricular ejection fraction	5626	14382	HP:0005162
query_1	TRUE	0.0314802	535	115	26	0.226087	0.0485981	HP:0000795	HP	Abnormality of the urethra	5626	616	HP:0010936
query_1	TRUE	0.0329593	707	115	31	0.269565	0.0438472	HP:0001903	HP	Anemia	5626	1377	HP:0001877
query_1	TRUE	0.0350034	350	115	20	0.173913	0.0571429	HP:0007378	HP	Neoplasm of the gastrointestinal tract	5626	4698	HP:0011024, HP:0034930
query_1	TRUE	0.0371627	1750	115	57	0.495652	0.0325714	HP:0001627	HP	Abnormal heart morphology	5626	1176	HP:0030680
query_1	TRUE	0.0396509	353	115	20	0.173913	0.0566572	HP:0003457	HP	EMG abnormality	5626	2484	HP:0011804
query_1	TRUE	0.0410669	30	115	6	0.0521739	0.2	HP:0002792	HP	Reduced vital capacity	5626	2014	HP:0030878
query_1	TRUE	0.0478059	45	115	7	0.0608696	0.155556	HP:0003797	HP	Limb-girdle muscle atrophy	5626	2671	HP:0003202, HP:0009127
query_1	TRUE	0.0487925	19	115	5	0.0434783	0.263158	HP:0002877	HP	Nocturnal hypoventilation	5626	2075	HP:0002791
query_1	TRUE	7.38324e-45	104	191	49	0.256545	0.471154	KEGG:03010	KEGG	Ribosome	5762	208	KEGG:00000
query_1	TRUE	0.00573385	35	191	7	0.0366492	0.2	KEGG:04672	KEGG	Intestinal immune network for IgA production	5762	344	KEGG:00000
query_1	TRUE	0.00699147	153	191	15	0.078534	0.0980392	KEGG:05168	KEGG	Herpes simplex virus 1 infection	5762	449	KEGG:00000
query_1	TRUE	0.0315546	122	191	12	0.0628272	0.0983607	KEGG:04260	KEGG	Cardiac muscle contraction	5762	296	KEGG:00000
query_1	TRUE	0.0426876	200	191	16	0.0837696	0.08	KEGG:04814	KEGG	Motor proteins	5762	366	KEGG:00000
query_1	TRUE	1.40212e-38	85	113	43	0.380531	0.505882	REAC:R-DRE-72689	REAC	Formation of a pool of free 40S subunits	2866	416	REAC:R-DRE-72737
query_1	TRUE	1.78493e-38	80	113	42	0.371681	0.525	REAC:R-DRE-1799339	REAC	SRP-dependent cotranslational protein targeting to membrane	2866	1073	REAC:R-DRE-72766
query_1	TRUE	7.22631e-38	82	113	42	0.371681	0.512195	REAC:R-DRE-975956	REAC	Nonsense Mediated Decay (NMD) independent of the Exon Junction Complex (EJC)	2866	765	REAC:R-DRE-927802
query_1	TRUE	6.55892e-37	91	113	43	0.380531	0.472527	REAC:R-DRE-156827	REAC	L13a-mediated translational silencing of Ceruloplasmin expression	2866	609	REAC:R-DRE-72613
query_1	TRUE	2.16052e-35	97	113	43	0.380531	0.443299	REAC:R-DRE-72737	REAC	Cap-dependent Translation Initiation	2866	178	REAC:R-DRE-72613
query_1	TRUE	3.75467e-35	98	113	43	0.380531	0.438776	REAC:R-DRE-975957	REAC	Nonsense Mediated Decay (NMD) enhanced by the Exon Junction Complex (EJC)	2866	764	REAC:R-DRE-927802
query_1	TRUE	3.75467e-35	98	113	43	0.380531	0.438776	REAC:R-DRE-72613	REAC	Eukaryotic Translation Initiation	2866	375	REAC:R-DRE-72766
query_1	TRUE	3.75467e-35	98	113	43	0.380531	0.438776	REAC:R-DRE-927802	REAC	Nonsense-Mediated Decay (NMD)	2866	766	REAC:R-DRE-8953854
query_1	TRUE	9.41e-25	159	113	43	0.380531	0.27044	REAC:R-DRE-72766	REAC	Translation	2866	1306	REAC:R-DRE-392499
query_1	TRUE	3.78474e-21	224	113	46	0.40708	0.205357	REAC:R-DRE-8953854	REAC	Metabolism of RNA	2866	652	REAC:0000000
query_1	TRUE	2.06571e-12	45	113	18	0.159292	0.4	REAC:R-DRE-72695	REAC	Formation of the ternary complex, and subsequently, the 43S complex	2866	422	REAC:R-DRE-72737
query_1	TRUE	1.22223e-11	49	113	18	0.159292	0.367347	REAC:R-DRE-72702	REAC	Ribosomal scanning and start codon recognition	2866	1055	REAC:R-DRE-72737
query_1	TRUE	5.62779e-08	639	113	55	0.486726	0.086072	REAC:R-DRE-392499	REAC	Metabolism of proteins	2866	665	REAC:0000000
query_1	TRUE	0.00163896	14	113	6	0.0530973	0.428571	REAC:R-DRE-380108	REAC	Chemokine receptors bind chemokines	2866	210	REAC:R-DRE-375276
query_1	TRUE	0.0076	1522	530	55	0.103774	0.0361367	TF:M00971	TF	Factor: Ets; motif: ACTTCCTS	24964	44	TF:M00000
query_1	TRUE	0.014768	5280	530	147	0.277358	0.0278409	TF:M03579	TF	Factor: PEA3; motif: AGGAAGT	24964	150	TF:M00000
query_1	TRUE	0.014768	5280	530	147	0.277358	0.0278409	TF:M07382	TF	Factor: Fli-1; motif: MGGAAGT	24964	46	TF:M00000
query_1	TRUE	0.031155	2146	530	69	0.130189	0.0321528	TF:M00655_1	TF	Factor: PEA3; motif: ACWTCCK; match class: 1	24964	149	TF:M00655
query_1	TRUE	2.70481e-44	62	77	43	0.558442	0.693548	WP:WP324	WP	Cytoplasmic ribosomal proteins	1387	33	WP:000000

## Sheet: gep4
Significantly upregulated GO terms
term size … number of genes in GO term, query size … number of genes in query, intersection … number of genes intersecting between term and query, precision … intersection size / query size, recall… intersection size / term size
query	significant	p_value	term_size	query_size	intersection_size	precision	recall	term_id	source	term_name	effective_domain_size	source_order	parents
query_1	TRUE	1.14783e-07	36	59	9	0.152542	0.25	GO:0033993	GO:BP	response to lipid	4637	8371	GO:0042221
query_1	TRUE	8.74875e-07	20	59	7	0.118644	0.35	GO:0032496	GO:BP	response to lipopolysaccharide	4637	7607	GO:0002237, GO:0033993, GO:1901700
query_1	TRUE	8.74875e-07	20	59	7	0.118644	0.35	GO:0002237	GO:BP	response to molecule of bacterial origin	4637	770	GO:0009617, GO:0043207
query_1	TRUE	5.77078e-06	202	59	15	0.254237	0.0742574	GO:0042221	GO:BP	response to chemical	4637	10049	GO:0050896
query_1	TRUE	6.30051e-06	173	59	14	0.237288	0.0809249	GO:0009605	GO:BP	response to external stimulus	4637	3533	GO:0050896
query_1	TRUE	1.84927e-05	18	59	6	0.101695	0.333333	GO:0071216	GO:BP	cellular response to biotic stimulus	4637	16478	GO:0009607, GO:0051716
query_1	TRUE	1.84927e-05	18	59	6	0.101695	0.333333	GO:0071222	GO:BP	cellular response to lipopolysaccharide	4637	16484	GO:0032496, GO:0071219, GO:0071396, GO:1901701
query_1	TRUE	1.84927e-05	18	59	6	0.101695	0.333333	GO:0071219	GO:BP	cellular response to molecule of bacterial origin	4637	16481	GO:0002237, GO:0071216
query_1	TRUE	4.99873e-05	69	59	9	0.152542	0.130435	GO:1901700	GO:BP	response to oxygen-containing compound	4637	21653	GO:0042221
query_1	TRUE	6.0966e-05	1069	59	32	0.542373	0.0299345	GO:0050896	GO:BP	response to stimulus	4637	13339	GO:0008150
query_1	TRUE	9.82242e-05	37	59	7	0.118644	0.189189	GO:0009617	GO:BP	response to bacterium	4637	3543	GO:0051707
query_1	TRUE	0.000102126	98	59	10	0.169492	0.102041	GO:0044419	GO:BP	biological process involved in interspecies interaction between organisms	4637	10998	GO:0008150
query_1	TRUE	0.000102126	98	59	10	0.169492	0.102041	GO:0009607	GO:BP	response to biotic stimulus	4637	3535	GO:0050896
query_1	TRUE	0.000102126	98	59	10	0.169492	0.102041	GO:0051707	GO:BP	response to other organism	4637	13904	GO:0043207, GO:0044419
query_1	TRUE	0.000102126	98	59	10	0.169492	0.102041	GO:0043207	GO:BP	response to external biotic stimulus	4637	10576	GO:0009605, GO:0009607
query_1	TRUE	0.000167849	130	59	11	0.186441	0.0846154	GO:0006955	GO:BP	immune response	4637	2586	GO:0002376, GO:0050896
query_1	TRUE	0.000424585	29	59	6	0.101695	0.206897	GO:0071396	GO:BP	cellular response to lipid	4637	16648	GO:0033993, GO:0070887
query_1	TRUE	0.00403425	215	59	12	0.20339	0.055814	GO:0002376	GO:BP	immune system process	4637	906	GO:0008150
query_1	TRUE	0.00420435	25	59	5	0.0847458	0.2	GO:0048863	GO:BP	stem cell differentiation	4637	13106	GO:0030154
query_1	TRUE	0.00745002	812	59	24	0.40678	0.0295567	GO:0007165	GO:BP	signal transduction	4637	2729	GO:0007154, GO:0009987, GO:0023052, GO:0050794, GO:0051716
query_1	TRUE	0.0193963	293	59	13	0.220339	0.0443686	GO:0007166	GO:BP	cell surface receptor signaling pathway	4637	2730	GO:0007165
query_1	TRUE	0.0204178	921	59	25	0.423729	0.0271444	GO:0051716	GO:BP	cellular response to stimulus	4637	13909	GO:0009987, GO:0050896
query_1	TRUE	0.0216951	18	59	4	0.0677966	0.222222	GO:0014070	GO:BP	response to organic cyclic compound	4637	4635	GO:0042221
query_1	TRUE	0.0226258	7	59	3	0.0508475	0.428571	GO:0034219	GO:BP	carbohydrate transmembrane transport	4637	8507	GO:0008643, GO:0055085
query_1	TRUE	0.0298046	881	59	24	0.40678	0.0272418	GO:0023052	GO:BP	signaling	4637	6640	GO:0050789
query_1	TRUE	0.0303719	882	59	24	0.40678	0.0272109	GO:0007154	GO:BP	cell communication	4637	2718	GO:0009987
query_1	TRUE	0.0358737	8	59	3	0.0508475	0.375	GO:0008643	GO:BP	carbohydrate transport	4637	3221	GO:0006810
query_1	TRUE	0.0362153	61	59	6	0.101695	0.0983607	GO:1901701	GO:BP	cellular response to oxygen-containing compound	4637	21654	GO:0070887, GO:1901700
query_1	TRUE	0.0422048	90	59	7	0.118644	0.0777778	GO:0002682	GO:BP	regulation of immune system process	4637	1200	GO:0002376, GO:0050789
query_1	TRUE	8.15817e-05	1716	62	36	0.580645	0.020979	GO:0016020	GO:CC	membrane	6103	700	GO:0110165
query_1	TRUE	0.0125073	1577	62	30	0.483871	0.0190235	GO:0005737	GO:CC	cytoplasm	6103	305	GO:0005622, GO:0110165
query_1	TRUE	0.000446738	315	55	14	0.254545	0.0444444	GO:0098772	GO:MF	molecular function regulator activity	5218	8575	GO:0003674
query_1	TRUE	0.00332488	6	55	3	0.0545455	0.5	GO:0015144	GO:MF	carbohydrate transmembrane transporter activity	5218	2321	GO:0022857
query_1	TRUE	0.00542489	200	55	10	0.181818	0.05	GO:0030234	GO:MF	enzyme regulator activity	5218	3631	GO:0098772
query_1	TRUE	0.0498601	3	55	2	0.0363636	0.666667	GO:0055056	GO:MF	D-glucose transmembrane transporter activity	5218	7784	GO:0015149
query_1	TRUE	1.41902e-08	739	146	51	0.349315	0.0690122	HP:0001881	HP	Abnormal leukocyte morphology	5626	1357	HP:0001871, HP:0010987
query_1	TRUE	1.41902e-08	739	146	51	0.349315	0.0690122	HP:0010987	HP	Abnormal cellular immune system morphology	5626	7377	HP:0032251
query_1	TRUE	1.60594e-08	767	146	52	0.356164	0.0677966	HP:0032251	HP	Abnormal immune system morphology	5626	12355	HP:0002715
query_1	TRUE	5.38582e-08	308	146	31	0.212329	0.100649	HP:0002733	HP	Abnormal lymph node morphology	5626	1978	HP:0100763
query_1	TRUE	9.18918e-08	295	146	30	0.205479	0.101695	HP:0002716	HP	Lymphadenopathy	5626	1962	HP:0002733
query_1	TRUE	1.09311e-06	194	146	23	0.157534	0.118557	HP:0000988	HP	Skin rash	5626	768	HP:0011123
query_1	TRUE	1.74107e-06	707	146	46	0.315068	0.0650636	HP:0001903	HP	Anemia	5626	1377	HP:0001877
query_1	TRUE	2.20035e-06	873	146	52	0.356164	0.0595647	HP:0100763	HP	Abnormality of the lymphatic system	5626	16354	HP:0002597, HP:0002715
query_1	TRUE	3.08983e-06	299	146	28	0.191781	0.0936455	HP:0004332	HP	Abnormal lymphocyte morphology	5626	3016	HP:0001881
query_1	TRUE	3.60709e-06	595	146	41	0.280822	0.0689076	HP:0011893	HP	Abnormal leukocyte count	5626	8261	HP:0001881
query_1	TRUE	3.65377e-06	1723	146	79	0.541096	0.0458503	HP:0001871	HP	Abnormality of blood and blood-forming tissues	5626	1347	HP:0000118
query_1	TRUE	1.43874e-05	279	146	26	0.178082	0.09319	HP:0040088	HP	Abnormal lymphocyte count	5626	15161	HP:0004332, HP:0011893
query_1	TRUE	1.45045e-05	34	146	10	0.0684932	0.294118	HP:0007417	HP	Discoid lupus rash	5626	4726	HP:0000988
query_1	TRUE	2.03882e-05	555	146	38	0.260274	0.0684685	HP:0001744	HP	Splenomegaly	5626	1265	HP:0003271, HP:0025408
query_1	TRUE	4.11904e-05	779	146	46	0.315068	0.0590501	HP:0001877	HP	Abnormal erythrocyte morphology	5626	1353	HP:0001871
query_1	TRUE	4.43782e-05	473	146	34	0.232877	0.0718816	HP:0001945	HP	Fever	5626	1407	HP:0004370
query_1	TRUE	0.000120708	618	146	39	0.267123	0.0631068	HP:0004370	HP	Abnormality of temperature regulation	5626	3047	HP:0012337
query_1	TRUE	0.000138047	92	146	14	0.0958904	0.152174	HP:0002754	HP	Osteomyelitis	5626	1993	HP:0011843, HP:0012649
query_1	TRUE	0.00021198	11	146	6	0.0410959	0.545455	HP:0011993	HP	Impaired neutrophil bactericidal activity	5626	8360	HP:0011990
query_1	TRUE	0.000271168	559	146	36	0.246575	0.0644007	HP:0011123	HP	Inflammatory abnormality of the skin	5626	7509	HP:0011122, HP:0012649
query_1	TRUE	0.000410168	7	146	5	0.0342466	0.714286	HP:0003203	HP	Impaired oxidative burst	5626	2300	HP:0011993
query_1	TRUE	0.000586413	849	146	46	0.315068	0.0541814	HP:0003271	HP	Visceromegaly	5626	2355	HP:0001438
query_1	TRUE	0.000806659	4	146	4	0.0273973	1	HP:0002741	HP	Recurrent Serratia marcescens infections	5626	1982	HP:0005420
query_1	TRUE	0.000806659	4	146	4	0.0273973	1	HP:0002740	HP	Recurrent E. coli infections	5626	1981	HP:0005420
query_1	TRUE	0.00113666	672	146	39	0.267123	0.0580357	HP:0025408	HP	Abnormal spleen morphology	5626	9874	HP:0001743
query_1	TRUE	0.00136082	704	146	40	0.273973	0.0568182	HP:0001743	HP	Abnormality of the spleen	5626	1264	HP:0002012, HP:0100763
query_1	TRUE	0.00166481	96	146	13	0.0890411	0.135417	HP:0003565	HP	Elevated erythrocyte sedimentation rate	5626	2552	HP:0025021, HP:0033331
query_1	TRUE	0.00211787	634	146	37	0.253425	0.0583596	HP:0011122	HP	Abnormality of skin physiology	5626	7508	HP:0000951
query_1	TRUE	0.00211975	98	146	13	0.0890411	0.132653	HP:0025021	HP	Abnormal erythrocyte sedimentation rate	5626	9513	HP:0001939
query_1	TRUE	0.00235931	9	146	5	0.0342466	0.555556	HP:0100523	HP	Liver abscess	5626	16136	HP:0025615, HP:0410042
query_1	TRUE	0.00257762	133	146	15	0.10274	0.112782	HP:0032158	HP	Unusual infection by anatomical site	5626	12266	HP:0032101
query_1	TRUE	0.00305719	252	146	21	0.143836	0.0833333	HP:0002829	HP	Arthralgia	5626	2037	HP:0012531
query_1	TRUE	0.00312288	958	146	48	0.328767	0.0501044	HP:0001438	HP	Abnormal abdomen morphology	5626	1069	HP:0025031
query_1	TRUE	0.0039518	5	146	4	0.0273973	0.8	HP:0004358	HP	Abnormality of superoxide metabolism	5626	3037	HP:0012379
query_1	TRUE	0.0039518	5	146	4	0.0273973	0.8	HP:0002723	HP	Absence of bactericidal oxidative respiratory burst in phagocytes	5626	1969	HP:0010977
query_1	TRUE	0.0039518	5	146	4	0.0273973	0.8	HP:0010977	HP	Abnormal phagocytosis	5626	7369	HP:0010978
query_1	TRUE	0.0039518	5	146	4	0.0273973	0.8	HP:0003206	HP	Decreased activity of NADPH oxidase	5626	2303	HP:0004358
query_1	TRUE	0.00424001	195	146	18	0.123288	0.0923077	HP:0001878	HP	Hemolytic anemia	5626	1354	HP:0011895
query_1	TRUE	0.00456616	196	146	18	0.123288	0.0918367	HP:0011895	HP	Anemia due to reduced life span of red cells	5626	8263	HP:0001903
query_1	TRUE	0.00468505	89	146	12	0.0821918	0.134831	HP:0025615	HP	Abscess	5626	10062	HP:0032251
query_1	TRUE	0.00651723	379	146	26	0.178082	0.0686016	HP:0005368	HP	Abnormality of humoral immunity	5626	3636	HP:0010978
query_1	TRUE	0.00853567	128	146	14	0.0958904	0.109375	HP:0011450	HP	Unusual CNS infection	5626	7825	HP:0002011, HP:0032158
query_1	TRUE	0.0108364	113	146	13	0.0890411	0.115044	HP:0031446	HP	Erosion of oral mucosa	5626	11594	HP:0011830
query_1	TRUE	0.0134704	419	146	27	0.184932	0.0644391	HP:0011830	HP	Abnormal oral mucosa morphology	5626	8200	HP:0000163
query_1	TRUE	0.0139213	12	146	5	0.0342466	0.416667	HP:0005224	HP	Rectal abscess	5626	3529	HP:0002034, HP:0025615
query_1	TRUE	0.0144987	2050	146	79	0.541096	0.0385366	HP:0010978	HP	Abnormality of immune system physiology	5626	7370	HP:0002715
query_1	TRUE	0.0146096	396	146	26	0.178082	0.0656566	HP:0010974	HP	Abnormal myeloid leukocyte morphology	5626	7366	HP:0001881
query_1	TRUE	0.0146525	20	146	6	0.0410959	0.3	HP:0011990	HP	Abnormality of neutrophil physiology	5626	8357	HP:0001874
query_1	TRUE	0.017345	528	146	31	0.212329	0.0587121	HP:0011873	HP	Abnormal platelet count	5626	8241	HP:0011875
query_1	TRUE	0.0194753	531	146	31	0.212329	0.0583804	HP:0011875	HP	Abnormal platelet morphology	5626	8243	HP:0001872
query_1	TRUE	0.0231566	1478	146	62	0.424658	0.0419486	HP:0012647	HP	Abnormal inflammatory response	5626	9003	HP:0010978
query_1	TRUE	0.0231566	1478	146	62	0.424658	0.0419486	HP:0012649	HP	Increased inflammatory response	5626	9005	HP:0012647
query_1	TRUE	0.0242666	358	146	24	0.164384	0.0670391	HP:0001911	HP	Abnormal granulocyte morphology	5626	1383	HP:0010974
query_1	TRUE	0.0247988	2411	146	88	0.60274	0.0364994	HP:0002715	HP	Abnormality of the immune system	5626	1961	HP:0000118
query_1	TRUE	0.0263084	88	146	11	0.0753425	0.125	HP:0000155	HP	Oral ulcer	5626	136	HP:0031446
query_1	TRUE	0.0327096	90	146	11	0.0753425	0.122222	HP:0001287	HP	Meningitis	5626	974	HP:0011450
query_1	TRUE	0.0340822	573	146	32	0.219178	0.0558464	HP:0001872	HP	Abnormality of thrombocytes	5626	1348	HP:0001871
query_1	TRUE	0.0364077	1234	146	54	0.369863	0.0437601	HP:0032101	HP	Unusual infection	5626	12213	HP:0010978
query_1	TRUE	0.0390558	717	146	37	0.253425	0.0516039	HP:0002240	HP	Hepatomegaly	5626	1644	HP:0003271, HP:0410042
query_1	TRUE	0.0395833	146	146	14	0.0958904	0.0958904	HP:0100806	HP	Sepsis	5626	16391	HP:0010978
query_1	TRUE	0.0466929	24	146	6	0.0410959	0.25	HP:0011897	HP	Neutrophilia	5626	8265	HP:0011991
query_1	TRUE	0.0466929	24	146	6	0.0410959	0.25	HP:0002840	HP	Lymphadenitis	5626	2046	HP:0002733, HP:0012649
query_1	TRUE	0.0495554	15	146	5	0.0342466	0.333333	HP:0002742	HP	Recurrent Klebsiella infections	5626	1983	HP:0005420
query_1	TRUE	2.28001e-27	45	225	28	0.124444	0.622222	KEGG:03050	KEGG	Proteasome	5762	216	KEGG:00000
query_1	TRUE	3.29358e-05	273	225	29	0.128889	0.106227	KEGG:05132	KEGG	Salmonella infection	5762	429	KEGG:00000
query_1	TRUE	5.83892e-05	99	225	16	0.0711111	0.161616	KEGG:04625	KEGG	C-type lectin receptor signaling pathway	5762	330	KEGG:00000
query_1	TRUE	0.000198107	134	225	18	0.08	0.134328	KEGG:04621	KEGG	NOD-like receptor signaling pathway	5762	326	KEGG:00000
query_1	TRUE	0.000245688	136	225	18	0.08	0.132353	KEGG:04145	KEGG	Phagosome	5762	281	KEGG:00000
query_1	TRUE	0.000442793	115	225	16	0.0711111	0.13913	KEGG:00190	KEGG	Oxidative phosphorylation	5762	18	KEGG:00000
query_1	TRUE	0.00129585	86	225	13	0.0577778	0.151163	KEGG:04620	KEGG	Toll-like receptor signaling pathway	5762	325	KEGG:00000
query_1	TRUE	0.00302774	46	225	9	0.04	0.195652	KEGG:04216	KEGG	Ferroptosis	5762	293	KEGG:00000
query_1	TRUE	2.7157e-21	39	132	24	0.181818	0.615385	REAC:R-DRE-1169091	REAC	Activation of NF-kappaB in B cells	2866	33	REAC:R-DRE-1168372
query_1	TRUE	1.51963e-20	41	132	24	0.181818	0.585366	REAC:R-DRE-1168372	REAC	Downstream signaling events of B Cell Receptor (BCR)	2866	317	REAC:R-DRE-983705
query_1	TRUE	1.77931e-20	37	132	23	0.174242	0.621622	REAC:R-DRE-5610780	REAC	Degradation of GLI1 by the proteasome	2866	290	REAC:R-DRE-5610787
query_1	TRUE	7.44713e-20	43	132	24	0.181818	0.55814	REAC:R-DRE-450408	REAC	AUF1 (hnRNP D0) binds and destabilizes mRNA	2866	15	REAC:R-DRE-450531
query_1	TRUE	9.48488e-20	48	132	25	0.189394	0.520833	REAC:R-DRE-351202	REAC	Metabolism of polyamines	2866	663	REAC:R-DRE-71291
query_1	TRUE	1.57828e-19	44	132	24	0.181818	0.545455	REAC:R-DRE-5689603	REAC	UCH proteinases	2866	1333	REAC:R-DRE-5688426
query_1	TRUE	1.57828e-19	44	132	24	0.181818	0.545455	REAC:R-DRE-983705	REAC	Signaling by the B Cell Receptor (BCR)	2866	1157	REAC:R-DRE-1280218
query_1	TRUE	1.86591e-19	49	132	25	0.189394	0.510204	REAC:R-DRE-1236975	REAC	Antigen processing-Cross presentation	2866	78	REAC:R-DRE-983169
query_1	TRUE	2.30954e-19	40	132	23	0.174242	0.575	REAC:R-DRE-1236978	REAC	Cross-presentation of soluble exogenous antigens (endosomes)	2866	255	REAC:R-DRE-1236975
query_1	TRUE	5.06643e-19	41	132	23	0.174242	0.560976	REAC:R-DRE-75815	REAC	Ubiquitin-dependent degradation of Cyclin D	2866	1336	REAC:R-DRE-69242
query_1	TRUE	5.06643e-19	41	132	23	0.174242	0.560976	REAC:R-DRE-349425	REAC	Autodegradation of the E3 ubiquitin ligase COP1	2866	102	REAC:R-DRE-69541
query_1	TRUE	5.06643e-19	41	132	23	0.174242	0.560976	REAC:R-DRE-69541	REAC	Stabilization of p53	2866	1170	REAC:R-DRE-69563
query_1	TRUE	6.56217e-19	46	132	24	0.181818	0.521739	REAC:R-DRE-4608870	REAC	Asymmetric localization of PCP proteins	2866	100	REAC:R-DRE-4086400
query_1	TRUE	7.34066e-19	539	132	72	0.545455	0.133581	REAC:R-DRE-168256	REAC	Immune System	2866	539	REAC:0000000
query_1	TRUE	1.0786e-18	42	132	23	0.174242	0.547619	REAC:R-DRE-350562	REAC	Regulation of ornithine decarboxylase (ODC)	2866	1027	REAC:R-DRE-351202
query_1	TRUE	1.0786e-18	42	132	23	0.174242	0.547619	REAC:R-DRE-4641257	REAC	Degradation of AXIN	2866	287	REAC:R-DRE-201681
query_1	TRUE	1.0786e-18	42	132	23	0.174242	0.547619	REAC:R-DRE-4641258	REAC	Degradation of DVL	2866	288	REAC:R-DRE-201681
query_1	TRUE	1.0786e-18	42	132	23	0.174242	0.547619	REAC:R-DRE-8852276	REAC	The role of GTSE1 in G2/M progression after G2 checkpoint	2866	1271	REAC:R-DRE-69275
query_1	TRUE	2.23335e-18	43	132	23	0.174242	0.534884	REAC:R-DRE-69052	REAC	Switching of origins to a post-replicative state	2866	1176	REAC:R-DRE-69239
query_1	TRUE	2.23335e-18	43	132	23	0.174242	0.534884	REAC:R-DRE-8939236	REAC	RUNX1 regulates transcription of genes involved in differentiation of HSCs	2866	957	REAC:R-DRE-8878171
query_1	TRUE	2.23335e-18	43	132	23	0.174242	0.534884	REAC:R-DRE-69239	REAC	Synthesis of DNA	2866	1184	REAC:R-DRE-69242, REAC:R-DRE-69306
query_1	TRUE	2.23335e-18	43	132	23	0.174242	0.534884	REAC:R-DRE-69017	REAC	CDK-mediated phosphorylation and removal of Cdc6	2866	158	REAC:R-DRE-69052
query_1	TRUE	2.48865e-18	48	132	24	0.181818	0.5	REAC:R-DRE-450531	REAC	Regulation of mRNA stability by proteins that bind AU-rich elements	2866	1024	REAC:R-DRE-8953854
query_1	TRUE	3.18024e-18	59	132	26	0.19697	0.440678	REAC:R-DRE-9755511	REAC	KEAP1-NFE2L2 pathway	2866	601	REAC:R-DRE-9711123
query_1	TRUE	4.69862e-18	49	132	24	0.181818	0.489796	REAC:R-DRE-5358346	REAC	Hedgehog ligand biogenesis	2866	513	REAC:R-DRE-5358351
query_1	TRUE	8.8773e-18	45	132	23	0.174242	0.511111	REAC:R-DRE-69563	REAC	p53-Dependent G1 DNA Damage Response	2866	1380	REAC:R-DRE-69580
query_1	TRUE	8.8773e-18	45	132	23	0.174242	0.511111	REAC:R-DRE-69306	REAC	DNA Replication	2866	281	REAC:0000000
query_1	TRUE	8.8773e-18	45	132	23	0.174242	0.511111	REAC:R-DRE-69615	REAC	G1/S DNA Damage Checkpoints	2866	440	REAC:R-DRE-69620
query_1	TRUE	8.8773e-18	45	132	23	0.174242	0.511111	REAC:R-DRE-69580	REAC	p53-Dependent G1/S DNA damage checkpoint	2866	1381	REAC:R-DRE-69615
query_1	TRUE	8.8773e-18	45	132	23	0.174242	0.511111	REAC:R-DRE-9759194	REAC	Nuclear events mediated by NFE2L2	2866	771	REAC:R-DRE-9755511
query_1	TRUE	1.51955e-17	41	132	22	0.166667	0.536585	REAC:R-DRE-68867	REAC	Assembly of the pre-replicative complex	2866	98	REAC:R-DRE-69002
query_1	TRUE	1.51955e-17	41	132	22	0.166667	0.536585	REAC:R-DRE-69002	REAC	DNA Replication Pre-Initiation	2866	282	REAC:R-DRE-69306
query_1	TRUE	1.70984e-17	46	132	23	0.174242	0.5	REAC:R-DRE-8948751	REAC	Regulation of PTEN stability and activity	2866	994	REAC:R-DRE-6807070
query_1	TRUE	1.70984e-17	46	132	23	0.174242	0.5	REAC:R-DRE-8854050	REAC	FBXL7 down-regulates AURKA during mitotic entry and in early mitosis	2866	381	REAC:R-DRE-69275
query_1	TRUE	3.07241e-17	42	132	22	0.166667	0.52381	REAC:R-DRE-8941858	REAC	Regulation of RUNX3 expression and activity	2866	997	REAC:R-DRE-8878159
query_1	TRUE	5.96235e-17	48	132	23	0.174242	0.479167	REAC:R-DRE-5610785	REAC	GLI3 is processed to GLI3R by the proteasome	2866	452	REAC:R-DRE-5610787
query_1	TRUE	6.16371e-17	59	132	25	0.189394	0.423729	REAC:R-DRE-3858494	REAC	Beta-catenin independent WNT signaling	2866	119	REAC:R-DRE-195721
query_1	TRUE	6.16371e-17	59	132	25	0.189394	0.423729	REAC:R-DRE-4086400	REAC	PCP/CE pathway	2866	804	REAC:R-DRE-3858494
query_1	TRUE	8.64681e-17	54	132	24	0.181818	0.444444	REAC:R-DRE-6807070	REAC	PTEN Regulation	2866	823	REAC:R-DRE-1257604
query_1	TRUE	8.64681e-17	54	132	24	0.181818	0.444444	REAC:R-DRE-382556	REAC	ABC-family proteins mediated transport	2866	4	REAC:R-DRE-382551
query_1	TRUE	1.16637e-16	44	132	22	0.166667	0.5	REAC:R-DRE-8878159	REAC	Transcriptional regulation by RUNX3	2866	1301	REAC:R-DRE-212436
query_1	TRUE	1.16637e-16	44	132	22	0.166667	0.5	REAC:R-DRE-8939902	REAC	Regulation of RUNX2 expression and activity	2866	996	REAC:R-DRE-8878166
query_1	TRUE	1.16637e-16	44	132	22	0.166667	0.5	REAC:R-DRE-9762114	REAC	GSK3B and BTRC:CUL1-mediated-degradation of NFE2L2	2866	460	REAC:R-DRE-9759194
query_1	TRUE	1.47768e-16	55	132	24	0.181818	0.436364	REAC:R-DRE-5687128	REAC	MAPK6/MAPK4 signaling	2866	634	REAC:R-DRE-5683057
query_1	TRUE	3.38484e-16	51	132	23	0.174242	0.45098	REAC:R-DRE-69481	REAC	G2/M Checkpoints	2866	442	REAC:R-DRE-69620
query_1	TRUE	5.34944e-16	113	132	32	0.242424	0.283186	REAC:R-DRE-9711123	REAC	Cellular response to chemical stress	2866	201	REAC:R-DRE-2262752
query_1	TRUE	7.33848e-16	47	132	22	0.166667	0.468085	REAC:R-DRE-5632684	REAC	Hedgehog 'on' state	2866	512	REAC:R-DRE-5358351
query_1	TRUE	1.07177e-15	322	132	52	0.393939	0.161491	REAC:R-DRE-168249	REAC	Innate Immune System	2866	548	REAC:R-DRE-168256
query_1	TRUE	2.27897e-15	49	132	22	0.166667	0.44898	REAC:R-DRE-8878166	REAC	Transcriptional regulation by RUNX2	2866	1300	REAC:R-DRE-212436
query_1	TRUE	3.91797e-15	50	132	22	0.166667	0.44	REAC:R-DRE-187577	REAC	SCF(Skp2)-mediated degradation of p27/p21	2866	1059	REAC:R-DRE-69202, REAC:R-DRE-69656
query_1	TRUE	4.51086e-15	56	132	23	0.174242	0.410714	REAC:R-DRE-5610787	REAC	Hedgehog 'off' state	2866	511	REAC:R-DRE-5358351
query_1	TRUE	4.51086e-15	56	132	23	0.174242	0.410714	REAC:R-DRE-69620	REAC	Cell Cycle Checkpoints	2866	191	REAC:R-DRE-1640170
query_1	TRUE	4.74905e-14	55	132	22	0.166667	0.4	REAC:R-DRE-69202	REAC	Cyclin E associated events during G1/S transition	2866	260	REAC:R-DRE-69206
query_1	TRUE	7.53009e-14	56	132	22	0.166667	0.392857	REAC:R-DRE-69656	REAC	Cyclin A:Cdk2-associated events at S phase entry	2866	258	REAC:R-DRE-69242
query_1	TRUE	8.09238e-14	69	132	24	0.181818	0.347826	REAC:R-DRE-5358351	REAC	Signaling by Hedgehog	2866	1130	REAC:R-DRE-162582
query_1	TRUE	1.02741e-13	63	132	23	0.174242	0.365079	REAC:R-DRE-69242	REAC	S Phase	2866	1058	REAC:R-DRE-69278
query_1	TRUE	2.30106e-13	65	132	23	0.174242	0.353846	REAC:R-DRE-69275	REAC	G2/M Transition	2866	445	REAC:R-DRE-453274
query_1	TRUE	2.30106e-13	65	132	23	0.174242	0.353846	REAC:R-DRE-453274	REAC	Mitotic G2-G2/M phases	2866	701	REAC:R-DRE-69278
query_1	TRUE	3.84244e-13	112	132	29	0.219697	0.258929	REAC:R-DRE-1257604	REAC	PIP3 activates AKT signaling	2866	814	REAC:R-DRE-9006925
query_1	TRUE	4.27212e-13	60	132	22	0.166667	0.366667	REAC:R-DRE-69206	REAC	G1/S Transition	2866	441	REAC:R-DRE-453279
query_1	TRUE	5.42791e-13	256	132	43	0.325758	0.167969	REAC:R-DRE-8953897	REAC	Cellular responses to stimuli	2866	207	REAC:0000000
query_1	TRUE	5.42791e-13	256	132	43	0.325758	0.167969	REAC:R-DRE-2262752	REAC	Cellular responses to stress	2866	208	REAC:R-DRE-8953897
query_1	TRUE	3.03e-12	65	132	22	0.166667	0.338462	REAC:R-DRE-453279	REAC	Mitotic G1 phase and G1/S transition	2866	700	REAC:R-DRE-69278
query_1	TRUE	3.59158e-12	121	132	29	0.219697	0.239669	REAC:R-DRE-9006925	REAC	Intracellular signaling by second messengers	2866	590	REAC:R-DRE-162582
query_1	TRUE	9.4938e-12	83	132	24	0.181818	0.289157	REAC:R-DRE-201681	REAC	TCF dependent signaling in response to WNT	2866	1226	REAC:R-DRE-195721
query_1	TRUE	2.25531e-10	112	132	26	0.19697	0.232143	REAC:R-DRE-5688426	REAC	Deubiquitination	2866	299	REAC:R-DRE-597592
query_1	TRUE	3.30446e-10	96	132	24	0.181818	0.25	REAC:R-DRE-5689880	REAC	Ub-specific processing proteases	2866	1334	REAC:R-DRE-5688426
query_1	TRUE	3.53512e-10	105	132	25	0.189394	0.238095	REAC:R-DRE-195721	REAC	Signaling by WNT	2866	1156	REAC:R-DRE-162582
query_1	TRUE	8.31962e-10	118	132	26	0.19697	0.220339	REAC:R-DRE-5683057	REAC	MAPK family signaling cascades	2866	629	REAC:R-DRE-162582
query_1	TRUE	6.08127e-09	128	132	26	0.19697	0.203125	REAC:R-DRE-983168	REAC	Antigen processing: Ubiquitination & Proteasome degradation	2866	79	REAC:R-DRE-983169
query_1	TRUE	6.80573e-09	149	132	28	0.212121	0.187919	REAC:R-DRE-983169	REAC	Class I MHC mediated antigen processing & presentation	2866	226	REAC:R-DRE-1280218
query_1	TRUE	1.04289e-08	121	132	25	0.189394	0.206612	REAC:R-DRE-8951664	REAC	Neddylation	2866	735	REAC:R-DRE-597592
query_1	TRUE	4.45161e-08	256	132	36	0.272727	0.140625	REAC:R-DRE-382551	REAC	Transport of small molecules	2866	1323	REAC:0000000
query_1	TRUE	5.43068e-08	130	132	25	0.189394	0.192308	REAC:R-DRE-71291	REAC	Metabolism of amino acids and derivatives	2866	654	REAC:R-DRE-1430728
query_1	TRUE	6.63478e-08	121	132	24	0.181818	0.198347	REAC:R-DRE-8878171	REAC	Transcriptional regulation by RUNX1	2866	1299	REAC:R-DRE-212436
query_1	TRUE	1.03167e-07	201	132	31	0.234848	0.154229	REAC:R-DRE-1280218	REAC	Adaptive Immune System	2866	51	REAC:R-DRE-168256
query_1	TRUE	2.14407e-07	219	132	32	0.242424	0.146119	REAC:R-DRE-6798695	REAC	Neutrophil degranulation	2866	758	REAC:R-DRE-168249
query_1	TRUE	6.92967e-07	818	132	69	0.522727	0.0843521	REAC:R-DRE-162582	REAC	Signal Transduction	2866	1114	REAC:0000000
query_1	TRUE	2.74851e-06	282	132	35	0.265152	0.124113	REAC:R-DRE-212436	REAC	Generic Transcription Pathway	2866	470	REAC:R-DRE-73857
query_1	TRUE	1.77465e-05	158	132	24	0.181818	0.151899	REAC:R-DRE-69278	REAC	Cell Cycle, Mitotic	2866	192	REAC:R-DRE-1640170
query_1	TRUE	2.90765e-05	162	132	24	0.181818	0.148148	REAC:R-DRE-1640170	REAC	Cell Cycle	2866	190	REAC:0000000
query_1	TRUE	3.04644e-05	309	132	35	0.265152	0.113269	REAC:R-DRE-73857	REAC	RNA Polymerase II Transcription	2866	947	REAC:R-DRE-74160
query_1	TRUE	6.32292e-05	318	132	35	0.265152	0.110063	REAC:R-DRE-74160	REAC	Gene expression (Transcription)	2866	468	REAC:0000000
query_1	TRUE	9.32065e-05	18	132	8	0.0606061	0.444444	REAC:R-DRE-1222556	REAC	ROS and RNS production in phagocytes	2866	955	REAC:R-DRE-168249
query_1	TRUE	0.00109601	224	132	26	0.19697	0.116071	REAC:R-DRE-8953854	REAC	Metabolism of RNA	2866	652	REAC:0000000
query_1	TRUE	0.0132901	17	132	6	0.0454545	0.352941	REAC:R-DRE-3299685	REAC	Detoxification of Reactive Oxygen Species	2866	298	REAC:R-DRE-9711123
query_1	TRUE	0.0269904	19	132	6	0.0454545	0.315789	REAC:R-DRE-2029482	REAC	Regulation of actin dynamics for phagocytic cup formation	2866	1009	REAC:R-DRE-2029480
query_1	TRUE	0.0371123	20	132	6	0.0454545	0.3	REAC:R-DRE-9639288	REAC	Amino acids regulate mTORC1	2866	72	REAC:R-DRE-9711097
query_1	TRUE	0.0371123	20	132	6	0.0454545	0.3	REAC:R-DRE-9711097	REAC	Cellular response to starvation	2866	205	REAC:R-DRE-2262752
query_1	TRUE	2.51136e-06	5280	575	177	0.307826	0.0335227	TF:M03579	TF	Factor: PEA3; motif: AGGAAGT	24964	150	TF:M00000
query_1	TRUE	2.51136e-06	5280	575	177	0.307826	0.0335227	TF:M07382	TF	Factor: Fli-1; motif: MGGAAGT	24964	46	TF:M00000
query_1	TRUE	8.72819e-06	715	575	41	0.0713043	0.0573427	TF:M03579_1	TF	Factor: PEA3; motif: AGGAAGT; match class: 1	24964	151	TF:M03579
query_1	TRUE	8.72819e-06	715	575	41	0.0713043	0.0573427	TF:M07382_1	TF	Factor: Fli-1; motif: MGGAAGT; match class: 1	24964	47	TF:M07382
query_1	TRUE	0.00010713	1522	575	65	0.113043	0.042707	TF:M00971	TF	Factor: Ets; motif: ACTTCCTS	24964	44	TF:M00000
query_1	TRUE	0.00193022	2146	575	79	0.137391	0.0368127	TF:M00655_1	TF	Factor: PEA3; motif: ACWTCCK; match class: 1	24964	149	TF:M00655
query_1	TRUE	0.00683475	9320	575	259	0.450435	0.0277897	TF:M00655	TF	Factor: PEA3; motif: ACWTCCK	24964	148	TF:M00000
query_1	TRUE	0.0195562	2230	575	77	0.133913	0.0345291	TF:M08881	TF	Factor: ETSLIKE; motif: NACTTCCTNN	24964	40	TF:M00000
query_1	TRUE	0.00059893	35	72	9	0.125	0.257143	WP:WP1356	WP	Glycolysis and gluconeogenesis	1387	17	WP:000000

## Sheet: gep5
Significantly upregulated GO terms
term size … number of genes in GO term, query size … number of genes in query, intersection … number of genes intersecting between term and query, precision … intersection size / query size, recall… intersection size / term size
query	significant	p_value	term_size	query_size	intersection_size	precision	recall	term_id	source	term_name	effective_domain_size	source_order	parents
query_1	TRUE	0.0311638	17	67	4	0.0597015	0.235294	GO:0006909	GO:BP	phagocytosis	4637	2559	GO:0006897
query_1	TRUE	3.69749e-06	1716	73	43	0.589041	0.0250583	GO:0016020	GO:CC	membrane	6103	700	GO:0110165
query_1	TRUE	0.000506492	1577	73	37	0.506849	0.0234623	GO:0005737	GO:CC	cytoplasm	6103	305	GO:0005622, GO:0110165
query_1	TRUE	0.0015217	93	73	8	0.109589	0.0860215	GO:0005768	GO:CC	endosome	6103	324	GO:0012505, GO:0031410
query_1	TRUE	0.00276507	15	73	4	0.0547945	0.266667	GO:0055037	GO:CC	recycling endosome	6103	2199	GO:0005768
query_1	TRUE	0.0344563	410	73	14	0.191781	0.0341463	GO:0012505	GO:CC	endomembrane system	6103	667	GO:0110165
query_1	TRUE	0.000453996	18	152	7	0.0460526	0.388889	HP:0010729	HP	Cherry red spot of the macula	5626	7135	HP:0000630
query_1	TRUE	0.00257517	180	152	18	0.118421	0.1	HP:0001433	HP	Hepatosplenomegaly	5626	1065	HP:0001744, HP:0002240
query_1	TRUE	0.00288514	15	152	6	0.0394737	0.4	HP:0003651	HP	Foam cells	5626	2590	HP:0002621
query_1	TRUE	0.00501786	5	152	4	0.0263158	0.8	HP:0003640	HP	CNS foam cells	5626	2581	HP:0003651
query_1	TRUE	0.00616846	555	152	34	0.223684	0.0612613	HP:0001744	HP	Splenomegaly	5626	1265	HP:0003271, HP:0025408
query_1	TRUE	0.00720809	717	152	40	0.263158	0.055788	HP:0002240	HP	Hepatomegaly	5626	1644	HP:0003271, HP:0410042
query_1	TRUE	0.0343969	965	152	47	0.309211	0.0487047	HP:0410042	HP	Abnormal liver morphology	5626	16678	HP:0001392
query_1	TRUE	0.0386878	3	152	3	0.0197368	1	HP:0025392	HP	Nodular pattern on pulmonary HRCT	5626	9858	HP:0025389
query_1	TRUE	0.0499671	480	152	29	0.190789	0.0604167	HP:0001268	HP	Mental deterioration	5626	960	HP:0100543
query_1	TRUE	4.19054e-16	145	172	30	0.174419	0.206897	KEGG:04142	KEGG	Lysosome	5762	279	KEGG:00000
query_1	TRUE	0.000118365	136	172	16	0.0930233	0.117647	KEGG:04145	KEGG	Phagosome	5762	281	KEGG:00000
query_1	TRUE	0.0193693	46	172	7	0.0406977	0.152174	KEGG:04216	KEGG	Ferroptosis	5762	293	KEGG:00000
query_1	TRUE	0.0355649	82	172	9	0.0523256	0.109756	KEGG:03320	KEGG	PPAR signaling pathway	5762	236	KEGG:00000
query_1	TRUE	0.000214937	219	87	21	0.241379	0.0958904	REAC:R-DRE-6798695	REAC	Neutrophil degranulation	2866	758	REAC:R-DRE-168249
query_1	TRUE	0.000249294	322	87	26	0.298851	0.0807453	REAC:R-DRE-168249	REAC	Innate Immune System	2866	548	REAC:R-DRE-168256
query_1	TRUE	0.00121329	35	87	8	0.091954	0.228571	REAC:R-DRE-917937	REAC	Iron uptake and transport	2866	598	REAC:R-DRE-382551
query_1	TRUE	0.0278189	18	87	5	0.0574713	0.277778	REAC:R-DRE-77387	REAC	Insulin receptor recycling	2866	554	REAC:R-DRE-74752
query_1	TRUE	0.0278189	18	87	5	0.0574713	0.277778	REAC:R-DRE-1222556	REAC	ROS and RNS production in phagocytes	2866	955	REAC:R-DRE-168249
query_1	TRUE	0.00422667	2692	516	85	0.164729	0.031575	TF:M01154_1	TF	Factor: c-Myc; motif: KACCACGTGSYY; match class: 1	24964	17	TF:M01154
query_1	TRUE	0.0309419	7818	516	198	0.383721	0.0253262	TF:M00119_1	TF	Factor: Max; motif: NNANCACGTGNTNN; match class: 1	24964	95	TF:M00119
query_1	TRUE	0.0309419	7818	516	198	0.383721	0.0253262	TF:M00119	TF	Factor: Max; motif: NNANCACGTGNTNN	24964	94	TF:M00000
query_1	TRUE	0.0488543	2815	516	83	0.160853	0.0294849	TF:M01651	TF	Factor: P53; motif: RGRCATGYCYRGRCATGYYY	24964	124	TF:M00000

## Sheet: gep6
Significantly upregulated GO terms
term size … number of genes in GO term, query size … number of genes in query, intersection … number of genes intersecting between term and query, precision … intersection size / query size, recall… intersection size / term size
query	significant	p_value	term_size	query_size	intersection_size	precision	recall	term_id	source	term_name	effective_domain_size	source_order	parents
query_1	TRUE	2.20753e-12	1716	73	52	0.712329	0.030303	GO:0016020	GO:CC	membrane	6103	700	GO:0110165
query_1	TRUE	4.93365e-07	288	73	18	0.246575	0.0625	GO:0031090	GO:CC	organelle membrane	6103	1021	GO:0016020, GO:0043227
query_1	TRUE	2.21872e-05	410	73	19	0.260274	0.0463415	GO:0012505	GO:CC	endomembrane system	6103	667	GO:0110165
query_1	TRUE	0.000450461	167	73	11	0.150685	0.0658683	GO:0098588	GO:CC	bounding membrane of organelle	6103	3157	GO:0031090
query_1	TRUE	0.00138993	153	73	10	0.136986	0.0653595	GO:0005783	GO:CC	endoplasmic reticulum	6103	336	GO:0005737, GO:0012505, GO:0043231
query_1	TRUE	0.0015217	93	73	8	0.109589	0.0860215	GO:0005768	GO:CC	endosome	6103	324	GO:0012505, GO:0031410
query_1	TRUE	0.00429318	1577	73	35	0.479452	0.022194	GO:0005737	GO:CC	cytoplasm	6103	305	GO:0005622, GO:0110165
query_1	TRUE	0.00729338	85	73	7	0.0958904	0.0823529	GO:0012506	GO:CC	vesicle membrane	6103	668	GO:0031090, GO:0031982
query_1	TRUE	0.00729338	85	73	7	0.0958904	0.0823529	GO:0030659	GO:CC	cytoplasmic vesicle membrane	6103	925	GO:0012506, GO:0031410
query_1	TRUE	0.017112	43	73	5	0.0684932	0.116279	GO:0010008	GO:CC	endosome membrane	6103	646	GO:0005768, GO:0030659, GO:0098588
query_1	TRUE	0.018475	764	73	21	0.287671	0.0274869	GO:0005886	GO:CC	plasma membrane	6103	410	GO:0016020, GO:0071944
query_1	TRUE	0.0317389	854	73	22	0.30137	0.0257611	GO:0071944	GO:CC	cell periphery	6103	2735	GO:0110165
query_1	TRUE	0.0367552	78	73	6	0.0821918	0.0769231	GO:0005789	GO:CC	endoplasmic reticulum membrane	6103	342	GO:0031090, GO:0042175, GO:0098827
query_1	TRUE	0.0367552	78	73	6	0.0821918	0.0769231	GO:0042175	GO:CC	nuclear outer membrane-endoplasmic reticulum membrane network	6103	1746	GO:0012505, GO:0016020
query_1	TRUE	0.0394034	79	73	6	0.0821918	0.0759494	GO:0098827	GO:CC	endoplasmic reticulum subcompartment	6103	3210	GO:0005783, GO:0031984
query_1	TRUE	0.0497059	70	65	6	0.0923077	0.0857143	GO:0005543	GO:MF	phospholipid binding	5218	1490	GO:0008289
query_1	TRUE	9.42753e-05	767	201	56	0.278607	0.0730117	HP:0032251	HP	Abnormal immune system morphology	5626	12355	HP:0002715
query_1	TRUE	0.000124451	965	201	65	0.323383	0.0673575	HP:0410042	HP	Abnormal liver morphology	5626	16678	HP:0001392
query_1	TRUE	0.00260987	717	201	50	0.248756	0.069735	HP:0002240	HP	Hepatomegaly	5626	1644	HP:0003271, HP:0410042
query_1	TRUE	0.00271516	739	201	51	0.253731	0.0690122	HP:0010987	HP	Abnormal cellular immune system morphology	5626	7377	HP:0032251
query_1	TRUE	0.00271516	739	201	51	0.253731	0.0690122	HP:0001881	HP	Abnormal leukocyte morphology	5626	1357	HP:0001871, HP:0010987
query_1	TRUE	0.0141923	15	201	6	0.0298507	0.4	HP:0025201	HP	Abnormal circulating apolipoprotein concentration	5626	9677	HP:0010876
query_1	TRUE	0.0220354	16	201	6	0.0298507	0.375	HP:0010836	HP	Abnormal circulating copper concentration	5626	7238	HP:0011030
query_1	TRUE	0.026552	24	201	7	0.0348259	0.291667	HP:0002361	HP	Psychomotor deterioration	5626	1724	HP:0001268
query_1	TRUE	0.0332873	849	201	53	0.263682	0.0624264	HP:0003271	HP	Visceromegaly	5626	2355	HP:0001438
query_1	TRUE	0.0351897	299	201	26	0.129353	0.0869565	HP:0004332	HP	Abnormal lymphocyte morphology	5626	3016	HP:0001881
query_1	TRUE	0.0412973	11	201	5	0.0248756	0.454545	HP:0007552	HP	Abnormal subcutaneous fat tissue distribution	5626	4819	HP:0001001
query_1	TRUE	0.0431333	6	201	4	0.0199005	0.666667	HP:0004333	HP	Bone-marrow foam cells	5626	3017	HP:0003651, HP:0004311
query_1	TRUE	0.0431333	6	201	4	0.0199005	0.666667	HP:0025244	HP	Subretinal pigment epithelium hemorrhage	5626	9720	HP:0000573
query_1	TRUE	3.39091e-17	45	286	23	0.0804196	0.511111	KEGG:03050	KEGG	Proteasome	5762	216	KEGG:00000
query_1	TRUE	1.46784e-15	115	286	33	0.115385	0.286957	KEGG:00190	KEGG	Oxidative phosphorylation	5762	18	KEGG:00000
query_1	TRUE	2.56994e-12	145	286	33	0.115385	0.227586	KEGG:04142	KEGG	Lysosome	5762	279	KEGG:00000
query_1	TRUE	5.56035e-10	136	286	29	0.101399	0.213235	KEGG:04145	KEGG	Phagosome	5762	281	KEGG:00000
query_1	TRUE	4.12595e-07	268	286	37	0.129371	0.13806	KEGG:04144	KEGG	Endocytosis	5762	280	KEGG:00000
query_1	TRUE	0.00131647	245	286	28	0.0979021	0.114286	KEGG:04810	KEGG	Regulation of actin cytoskeleton	5762	365	KEGG:00000
query_1	TRUE	0.00247063	163	286	21	0.0734266	0.128834	KEGG:04141	KEGG	Protein processing in endoplasmic reticulum	5762	278	KEGG:00000
query_1	TRUE	0.00274373	54	286	11	0.0384615	0.203704	KEGG:00520	KEGG	Amino sugar and nucleotide sugar metabolism	5762	69	KEGG:00000
query_1	TRUE	0.00368693	273	286	29	0.101399	0.106227	KEGG:05132	KEGG	Salmonella infection	5762	429	KEGG:00000
query_1	TRUE	0.0150346	198	286	22	0.0769231	0.111111	KEGG:04530	KEGG	Tight junction	5762	317	KEGG:00000
query_1	TRUE	0.0162033	122	286	16	0.0559441	0.131148	KEGG:04260	KEGG	Cardiac muscle contraction	5762	296	KEGG:00000
query_1	TRUE	0.049751	19	6	4	0.666667	0.210526	MIRNA:dre-miR-1	MIRNA	dre-miR-1	87	5	MIRNA:000000
query_1	TRUE	8.50422e-17	539	175	83	0.474286	0.153989	REAC:R-DRE-168256	REAC	Immune System	2866	539	REAC:0000000
query_1	TRUE	3.49777e-14	322	175	59	0.337143	0.18323	REAC:R-DRE-168249	REAC	Innate Immune System	2866	548	REAC:R-DRE-168256
query_1	TRUE	5.57983e-11	46	175	20	0.114286	0.434783	REAC:R-DRE-8854050	REAC	FBXL7 down-regulates AURKA during mitotic entry and in early mitosis	2866	381	REAC:R-DRE-69275
query_1	TRUE	8.40799e-11	37	175	18	0.102857	0.486486	REAC:R-DRE-5610780	REAC	Degradation of GLI1 by the proteasome	2866	290	REAC:R-DRE-5610787
query_1	TRUE	9.48456e-11	42	175	19	0.108571	0.452381	REAC:R-DRE-4641258	REAC	Degradation of DVL	2866	288	REAC:R-DRE-201681
query_1	TRUE	1.48034e-10	59	175	22	0.125714	0.372881	REAC:R-DRE-4086400	REAC	PCP/CE pathway	2866	804	REAC:R-DRE-3858494
query_1	TRUE	1.48034e-10	59	175	22	0.125714	0.372881	REAC:R-DRE-3858494	REAC	Beta-catenin independent WNT signaling	2866	119	REAC:R-DRE-195721
query_1	TRUE	1.49596e-10	48	175	20	0.114286	0.416667	REAC:R-DRE-5610785	REAC	GLI3 is processed to GLI3R by the proteasome	2866	452	REAC:R-DRE-5610787
query_1	TRUE	2.66404e-10	39	175	18	0.102857	0.461538	REAC:R-DRE-1169091	REAC	Activation of NF-kappaB in B cells	2866	33	REAC:R-DRE-1168372
query_1	TRUE	2.68623e-10	44	175	19	0.108571	0.431818	REAC:R-DRE-8939902	REAC	Regulation of RUNX2 expression and activity	2866	996	REAC:R-DRE-8878166
query_1	TRUE	2.68623e-10	44	175	19	0.108571	0.431818	REAC:R-DRE-9762114	REAC	GSK3B and BTRC:CUL1-mediated-degradation of NFE2L2	2866	460	REAC:R-DRE-9759194
query_1	TRUE	4.4061e-10	45	175	19	0.108571	0.422222	REAC:R-DRE-9759194	REAC	Nuclear events mediated by NFE2L2	2866	771	REAC:R-DRE-9755511
query_1	TRUE	4.53657e-10	56	175	21	0.12	0.375	REAC:R-DRE-5610787	REAC	Hedgehog 'off' state	2866	511	REAC:R-DRE-5358351
query_1	TRUE	4.58985e-10	40	175	18	0.102857	0.45	REAC:R-DRE-1236978	REAC	Cross-presentation of soluble exogenous antigens (endosomes)	2866	255	REAC:R-DRE-1236975
query_1	TRUE	7.753e-10	41	175	18	0.102857	0.439024	REAC:R-DRE-349425	REAC	Autodegradation of the E3 ubiquitin ligase COP1	2866	102	REAC:R-DRE-69541
query_1	TRUE	7.753e-10	41	175	18	0.102857	0.439024	REAC:R-DRE-69541	REAC	Stabilization of p53	2866	1170	REAC:R-DRE-69563
query_1	TRUE	7.753e-10	41	175	18	0.102857	0.439024	REAC:R-DRE-1168372	REAC	Downstream signaling events of B Cell Receptor (BCR)	2866	317	REAC:R-DRE-983705
query_1	TRUE	7.753e-10	41	175	18	0.102857	0.439024	REAC:R-DRE-75815	REAC	Ubiquitin-dependent degradation of Cyclin D	2866	1336	REAC:R-DRE-69242
query_1	TRUE	1.28564e-09	42	175	18	0.102857	0.428571	REAC:R-DRE-350562	REAC	Regulation of ornithine decarboxylase (ODC)	2866	1027	REAC:R-DRE-351202
query_1	TRUE	1.28564e-09	42	175	18	0.102857	0.428571	REAC:R-DRE-8941858	REAC	Regulation of RUNX3 expression and activity	2866	997	REAC:R-DRE-8878159
query_1	TRUE	1.28564e-09	42	175	18	0.102857	0.428571	REAC:R-DRE-8852276	REAC	The role of GTSE1 in G2/M progression after G2 checkpoint	2866	1271	REAC:R-DRE-69275
query_1	TRUE	1.28564e-09	42	175	18	0.102857	0.428571	REAC:R-DRE-4641257	REAC	Degradation of AXIN	2866	287	REAC:R-DRE-201681
query_1	TRUE	1.4566e-09	65	175	22	0.125714	0.338462	REAC:R-DRE-453274	REAC	Mitotic G2-G2/M phases	2866	701	REAC:R-DRE-69278
query_1	TRUE	1.4566e-09	65	175	22	0.125714	0.338462	REAC:R-DRE-69275	REAC	G2/M Transition	2866	445	REAC:R-DRE-453274
query_1	TRUE	1.77509e-09	48	175	19	0.108571	0.395833	REAC:R-DRE-450531	REAC	Regulation of mRNA stability by proteins that bind AU-rich elements	2866	1024	REAC:R-DRE-8953854
query_1	TRUE	2.09535e-09	43	175	18	0.102857	0.418605	REAC:R-DRE-69052	REAC	Switching of origins to a post-replicative state	2866	1176	REAC:R-DRE-69239
query_1	TRUE	2.09535e-09	43	175	18	0.102857	0.418605	REAC:R-DRE-69239	REAC	Synthesis of DNA	2866	1184	REAC:R-DRE-69242, REAC:R-DRE-69306
query_1	TRUE	2.09535e-09	43	175	18	0.102857	0.418605	REAC:R-DRE-450408	REAC	AUF1 (hnRNP D0) binds and destabilizes mRNA	2866	15	REAC:R-DRE-450531
query_1	TRUE	2.09535e-09	43	175	18	0.102857	0.418605	REAC:R-DRE-69017	REAC	CDK-mediated phosphorylation and removal of Cdc6	2866	158	REAC:R-DRE-69052
query_1	TRUE	2.09535e-09	43	175	18	0.102857	0.418605	REAC:R-DRE-8939236	REAC	RUNX1 regulates transcription of genes involved in differentiation of HSCs	2866	957	REAC:R-DRE-8878171
query_1	TRUE	2.74759e-09	49	175	19	0.108571	0.387755	REAC:R-DRE-5358346	REAC	Hedgehog ligand biogenesis	2866	513	REAC:R-DRE-5358351
query_1	TRUE	2.74759e-09	49	175	19	0.108571	0.387755	REAC:R-DRE-1236975	REAC	Antigen processing-Cross presentation	2866	78	REAC:R-DRE-983169
query_1	TRUE	2.74759e-09	49	175	19	0.108571	0.387755	REAC:R-DRE-8878166	REAC	Transcriptional regulation by RUNX2	2866	1300	REAC:R-DRE-212436
query_1	TRUE	3.10202e-09	55	175	20	0.114286	0.363636	REAC:R-DRE-5687128	REAC	MAPK6/MAPK4 signaling	2866	634	REAC:R-DRE-5683057
query_1	TRUE	3.36e-09	44	175	18	0.102857	0.409091	REAC:R-DRE-5689603	REAC	UCH proteinases	2866	1333	REAC:R-DRE-5688426
query_1	TRUE	3.36e-09	44	175	18	0.102857	0.409091	REAC:R-DRE-8878159	REAC	Transcriptional regulation by RUNX3	2866	1301	REAC:R-DRE-212436
query_1	TRUE	3.36e-09	44	175	18	0.102857	0.409091	REAC:R-DRE-983705	REAC	Signaling by the B Cell Receptor (BCR)	2866	1157	REAC:R-DRE-1280218
query_1	TRUE	5.30627e-09	45	175	18	0.102857	0.4	REAC:R-DRE-69580	REAC	p53-Dependent G1/S DNA damage checkpoint	2866	1381	REAC:R-DRE-69615
query_1	TRUE	5.30627e-09	45	175	18	0.102857	0.4	REAC:R-DRE-69563	REAC	p53-Dependent G1 DNA Damage Response	2866	1380	REAC:R-DRE-69580
query_1	TRUE	5.30627e-09	45	175	18	0.102857	0.4	REAC:R-DRE-69615	REAC	G1/S DNA Damage Checkpoints	2866	440	REAC:R-DRE-69620
query_1	TRUE	5.30627e-09	45	175	18	0.102857	0.4	REAC:R-DRE-69306	REAC	DNA Replication	2866	281	REAC:0000000
query_1	TRUE	5.70276e-09	69	175	22	0.125714	0.318841	REAC:R-DRE-5358351	REAC	Signaling by Hedgehog	2866	1130	REAC:R-DRE-162582
query_1	TRUE	8.26011e-09	46	175	18	0.102857	0.391304	REAC:R-DRE-4608870	REAC	Asymmetric localization of PCP proteins	2866	100	REAC:R-DRE-4086400
query_1	TRUE	8.26011e-09	46	175	18	0.102857	0.391304	REAC:R-DRE-8948751	REAC	Regulation of PTEN stability and activity	2866	994	REAC:R-DRE-6807070
query_1	TRUE	9.90007e-09	41	175	17	0.0971429	0.414634	REAC:R-DRE-68867	REAC	Assembly of the pre-replicative complex	2866	98	REAC:R-DRE-69002
query_1	TRUE	9.90007e-09	41	175	17	0.0971429	0.414634	REAC:R-DRE-69002	REAC	DNA Replication Pre-Initiation	2866	282	REAC:R-DRE-69306
query_1	TRUE	1.24497e-08	201	175	38	0.217143	0.189055	REAC:R-DRE-1280218	REAC	Adaptive Immune System	2866	51	REAC:R-DRE-168256
query_1	TRUE	1.26385e-08	65	175	21	0.12	0.323077	REAC:R-DRE-453279	REAC	Mitotic G1 phase and G1/S transition	2866	700	REAC:R-DRE-69278
query_1	TRUE	1.26847e-08	47	175	18	0.102857	0.382979	REAC:R-DRE-5632684	REAC	Hedgehog 'on' state	2866	512	REAC:R-DRE-5358351
query_1	TRUE	1.3849e-08	59	175	20	0.114286	0.338983	REAC:R-DRE-9755511	REAC	KEAP1-NFE2L2 pathway	2866	601	REAC:R-DRE-9711123
query_1	TRUE	1.92304e-08	48	175	18	0.102857	0.375	REAC:R-DRE-351202	REAC	Metabolism of polyamines	2866	663	REAC:R-DRE-71291
query_1	TRUE	1.96878e-08	60	175	20	0.114286	0.333333	REAC:R-DRE-69206	REAC	G1/S Transition	2866	441	REAC:R-DRE-453279
query_1	TRUE	2.04553e-08	54	175	19	0.108571	0.351852	REAC:R-DRE-6807070	REAC	PTEN Regulation	2866	823	REAC:R-DRE-1257604
query_1	TRUE	4.26394e-08	50	175	18	0.102857	0.36	REAC:R-DRE-187577	REAC	SCF(Skp2)-mediated degradation of p27/p21	2866	1059	REAC:R-DRE-69202, REAC:R-DRE-69656
query_1	TRUE	4.48504e-08	219	175	39	0.222857	0.178082	REAC:R-DRE-6798695	REAC	Neutrophil degranulation	2866	758	REAC:R-DRE-168249
query_1	TRUE	4.53593e-08	105	175	26	0.148571	0.247619	REAC:R-DRE-195721	REAC	Signaling by WNT	2866	1156	REAC:R-DRE-162582
query_1	TRUE	6.24375e-08	51	175	18	0.102857	0.352941	REAC:R-DRE-69481	REAC	G2/M Checkpoints	2866	442	REAC:R-DRE-69620
query_1	TRUE	1.84495e-07	54	175	18	0.102857	0.333333	REAC:R-DRE-382556	REAC	ABC-family proteins mediated transport	2866	4	REAC:R-DRE-382551
query_1	TRUE	2.59842e-07	55	175	18	0.102857	0.327273	REAC:R-DRE-69202	REAC	Cyclin E associated events during G1/S transition	2866	260	REAC:R-DRE-69206
query_1	TRUE	2.60025e-07	113	175	26	0.148571	0.230088	REAC:R-DRE-9711123	REAC	Cellular response to chemical stress	2866	201	REAC:R-DRE-2262752
query_1	TRUE	3.62807e-07	56	175	18	0.102857	0.321429	REAC:R-DRE-69620	REAC	Cell Cycle Checkpoints	2866	191	REAC:R-DRE-1640170
query_1	TRUE	3.62807e-07	56	175	18	0.102857	0.321429	REAC:R-DRE-69656	REAC	Cyclin A:Cdk2-associated events at S phase entry	2866	258	REAC:R-DRE-69242
query_1	TRUE	4.20622e-07	63	175	19	0.108571	0.301587	REAC:R-DRE-69242	REAC	S Phase	2866	1058	REAC:R-DRE-69278
query_1	TRUE	1.10945e-06	112	175	25	0.142857	0.223214	REAC:R-DRE-1257604	REAC	PIP3 activates AKT signaling	2866	814	REAC:R-DRE-9006925
query_1	TRUE	1.9445e-06	83	175	21	0.12	0.253012	REAC:R-DRE-201681	REAC	TCF dependent signaling in response to WNT	2866	1226	REAC:R-DRE-195721
query_1	TRUE	5.15683e-06	256	175	39	0.222857	0.152344	REAC:R-DRE-382551	REAC	Transport of small molecules	2866	1323	REAC:0000000
query_1	TRUE	5.98374e-06	121	175	25	0.142857	0.206612	REAC:R-DRE-9006925	REAC	Intracellular signaling by second messengers	2866	590	REAC:R-DRE-162582
query_1	TRUE	7.05616e-06	34	175	13	0.0742857	0.382353	REAC:R-DRE-2682334	REAC	EPH-Ephrin signaling	2866	336	REAC:R-DRE-422475
query_1	TRUE	1.69227e-05	256	175	38	0.217143	0.148438	REAC:R-DRE-8953897	REAC	Cellular responses to stimuli	2866	207	REAC:0000000
query_1	TRUE	1.69227e-05	256	175	38	0.217143	0.148438	REAC:R-DRE-2262752	REAC	Cellular responses to stress	2866	208	REAC:R-DRE-8953897
query_1	TRUE	1.96452e-05	128	175	25	0.142857	0.195312	REAC:R-DRE-983168	REAC	Antigen processing: Ubiquitination & Proteasome degradation	2866	79	REAC:R-DRE-983169
query_1	TRUE	2.6911e-05	121	175	24	0.137143	0.198347	REAC:R-DRE-8951664	REAC	Neddylation	2866	735	REAC:R-DRE-597592
query_1	TRUE	2.94319e-05	149	175	27	0.154286	0.181208	REAC:R-DRE-983169	REAC	Class I MHC mediated antigen processing & presentation	2866	226	REAC:R-DRE-1280218
query_1	TRUE	3.40902e-05	17	175	9	0.0514286	0.529412	REAC:R-DRE-5663213	REAC	RHO GTPases Activate WASPs and WAVEs	2866	925	REAC:R-DRE-195258
query_1	TRUE	6.46225e-05	18	175	9	0.0514286	0.5	REAC:R-DRE-1222556	REAC	ROS and RNS production in phagocytes	2866	955	REAC:R-DRE-168249
query_1	TRUE	0.000116377	19	175	9	0.0514286	0.473684	REAC:R-DRE-2029482	REAC	Regulation of actin dynamics for phagocytic cup formation	2866	1009	REAC:R-DRE-2029480
query_1	TRUE	0.00020056	20	175	9	0.0514286	0.45	REAC:R-DRE-3928662	REAC	EPHB-mediated forward signaling	2866	339	REAC:R-DRE-2682334
query_1	TRUE	0.000533652	22	175	9	0.0514286	0.409091	REAC:R-DRE-2029480	REAC	Fcgamma receptor (FCGR) dependent phagocytosis	2866	409	REAC:R-DRE-168249
query_1	TRUE	0.000635882	55	175	14	0.08	0.254545	REAC:R-DRE-422475	REAC	Axon guidance	2866	104	REAC:R-DRE-9675108
query_1	TRUE	0.000635882	55	175	14	0.08	0.254545	REAC:R-DRE-9675108	REAC	Nervous system development	2866	748	REAC:R-DRE-1266738
query_1	TRUE	0.000947244	18	175	8	0.0457143	0.444444	REAC:R-DRE-77387	REAC	Insulin receptor recycling	2866	554	REAC:R-DRE-74752
query_1	TRUE	0.00114502	118	175	21	0.12	0.177966	REAC:R-DRE-5683057	REAC	MAPK family signaling cascades	2866	629	REAC:R-DRE-162582
query_1	TRUE	0.00245214	20	175	8	0.0457143	0.4	REAC:R-DRE-9711097	REAC	Cellular response to starvation	2866	205	REAC:R-DRE-2262752
query_1	TRUE	0.00245214	20	175	8	0.0457143	0.4	REAC:R-DRE-9639288	REAC	Amino acids regulate mTORC1	2866	72	REAC:R-DRE-9711097
query_1	TRUE	0.00268332	96	175	18	0.102857	0.1875	REAC:R-DRE-5689880	REAC	Ub-specific processing proteases	2866	1334	REAC:R-DRE-5688426
query_1	TRUE	0.00406944	158	175	24	0.137143	0.151899	REAC:R-DRE-69278	REAC	Cell Cycle, Mitotic	2866	192	REAC:R-DRE-1640170
query_1	TRUE	0.00626878	162	175	24	0.137143	0.148148	REAC:R-DRE-1640170	REAC	Cell Cycle	2866	190	REAC:0000000
query_1	TRUE	0.00686749	84	175	16	0.0914286	0.190476	REAC:R-DRE-1266738	REAC	Developmental Biology	2866	300	REAC:0000000
query_1	TRUE	0.016814	19	175	7	0.04	0.368421	REAC:R-DRE-917977	REAC	Transferrin endocytosis and recycling	2866	1305	REAC:R-DRE-917937
query_1	TRUE	0.0221271	26	175	8	0.0457143	0.307692	REAC:R-DRE-74752	REAC	Signaling by Insulin receptor	2866	1132	REAC:R-DRE-9006934
query_1	TRUE	0.0233535	112	175	18	0.102857	0.160714	REAC:R-DRE-5688426	REAC	Deubiquitination	2866	299	REAC:R-DRE-597592
query_1	TRUE	0.0349525	10	175	5	0.0285714	0.5	REAC:R-DRE-5663220	REAC	RHO GTPases Activate Formins	2866	921	REAC:R-DRE-195258
query_1	TRUE	0.037835	35	175	9	0.0514286	0.257143	REAC:R-DRE-917937	REAC	Iron uptake and transport	2866	598	REAC:R-DRE-382551
query_1	TRUE	0.000257796	715	679	42	0.0618557	0.0587413	TF:M07382_1	TF	Factor: Fli-1; motif: MGGAAGT; match class: 1	24964	47	TF:M07382
query_1	TRUE	0.000257796	715	679	42	0.0618557	0.0587413	TF:M03579_1	TF	Factor: PEA3; motif: AGGAAGT; match class: 1	24964	151	TF:M03579
query_1	TRUE	0.00219756	5280	679	188	0.276878	0.0356061	TF:M07382	TF	Factor: Fli-1; motif: MGGAAGT	24964	46	TF:M00000
query_1	TRUE	0.00219756	5280	679	188	0.276878	0.0356061	TF:M03579	TF	Factor: PEA3; motif: AGGAAGT	24964	150	TF:M00000
query_1	TRUE	0.00270999	2494	679	101	0.148748	0.0404972	TF:M00771	TF	Factor: Ets; motif: ANNCACTTCCTG	24964	42	TF:M00000
query_1	TRUE	0.00513727	5088	679	180	0.265096	0.0353774	TF:M01145	TF	Factor: c-Myc; motif: RACCACGTGCTC	24964	14	TF:M00000
query_1	TRUE	0.00896208	3236	679	122	0.179676	0.0377009	TF:M01145_1	TF	Factor: c-Myc; motif: RACCACGTGCTC; match class: 1	24964	15	TF:M01145
query_1	TRUE	0.0114034	4329	679	155	0.228277	0.035805	TF:M01154	TF	Factor: c-Myc; motif: KACCACGTGSYY	24964	16	TF:M00000
query_1	TRUE	0.0240798	6774	679	225	0.33137	0.0332152	TF:M00118	TF	Factor: c-Myc:Max; motif: NNACCACGTGGTNN	24964	100	TF:M00000
query_1	TRUE	0.0240798	6774	679	225	0.33137	0.0332152	TF:M00118_1	TF	Factor: c-Myc:Max; motif: NNACCACGTGGTNN; match class: 1	24964	101	TF:M00118
query_1	TRUE	0.0312716	5942	679	200	0.294551	0.0336587	TF:M07601	TF	Factor: C-Myc; motif: NGCCACGTGNN	24964	18	TF:M00000
query_1	TRUE	2.73109e-06	71	72	16	0.222222	0.225352	WP:WP1339	WP	Electron transport chain	1387	12	WP:000000
query_1	TRUE	0.0181112	43	72	8	0.111111	0.186047	WP:WP1335	WP	Oxidative phosphorylation	1387	8	WP:000000

## Sheet: gep7
Significantly upregulated GO terms
term size … number of genes in GO term, query size … number of genes in query, intersection … number of genes intersecting between term and query, precision … intersection size / query size, recall… intersection size / term size
query	significant	p_value	term_size	query_size	intersection_size	precision	recall	term_id	source	term_name	effective_domain_size	source_order	parents
query_1	TRUE	3.98592e-08	1716	82	50	0.609756	0.0291375	GO:0016020	GO:CC	membrane	6103	700	GO:0110165
query_1	TRUE	0.0310587	764	82	22	0.268293	0.0287958	GO:0005886	GO:CC	plasma membrane	6103	410	GO:0016020, GO:0071944
query_1	TRUE	0.0430732	152	69	9	0.130435	0.0592105	GO:0008092	GO:MF	cytoskeletal protein binding	5218	1524	GO:0005515
query_1	TRUE	1.94584e-06	42	126	11	0.0873016	0.261905	HP:0011876	HP	Abnormal platelet volume	5626	8244	HP:0011875
query_1	TRUE	6.74919e-06	1723	126	70	0.555556	0.0406268	HP:0001871	HP	Abnormality of blood and blood-forming tissues	5626	1347	HP:0000118
query_1	TRUE	4.62104e-05	473	126	31	0.246032	0.0655391	HP:0001945	HP	Fever	5626	1407	HP:0004370
query_1	TRUE	0.000130331	90	126	13	0.103175	0.144444	HP:0001287	HP	Meningitis	5626	974	HP:0011450
query_1	TRUE	0.000173367	767	126	40	0.31746	0.0521512	HP:0032251	HP	Abnormal immune system morphology	5626	12355	HP:0002715
query_1	TRUE	0.000194725	739	126	39	0.309524	0.052774	HP:0010987	HP	Abnormal cellular immune system morphology	5626	7377	HP:0032251
query_1	TRUE	0.000194725	739	126	39	0.309524	0.052774	HP:0001881	HP	Abnormal leukocyte morphology	5626	1357	HP:0001871, HP:0010987
query_1	TRUE	0.000215649	128	126	15	0.119048	0.117188	HP:0011450	HP	Unusual CNS infection	5626	7825	HP:0002011, HP:0032158
query_1	TRUE	0.000252548	209	126	19	0.150794	0.0909091	HP:0002239	HP	Gastrointestinal hemorrhage	5626	1643	HP:0011029, HP:0012719
query_1	TRUE	0.000342067	573	126	33	0.261905	0.0575916	HP:0001872	HP	Abnormality of thrombocytes	5626	1348	HP:0001871
query_1	TRUE	0.000360419	133	126	15	0.119048	0.112782	HP:0032158	HP	Unusual infection by anatomical site	5626	12266	HP:0032101
query_1	TRUE	0.000583028	528	126	31	0.246032	0.0587121	HP:0011873	HP	Abnormal platelet count	5626	8241	HP:0011875
query_1	TRUE	0.000588235	138	126	15	0.119048	0.108696	HP:0000421	HP	Epistaxis	5626	325	HP:0000366, HP:0001892
query_1	TRUE	0.000661997	531	126	31	0.246032	0.0583804	HP:0011875	HP	Abnormal platelet morphology	5626	8243	HP:0001872
query_1	TRUE	0.000831056	595	126	33	0.261905	0.0554622	HP:0011893	HP	Abnormal leukocyte count	5626	8261	HP:0001881
query_1	TRUE	0.00123135	146	126	15	0.119048	0.10274	HP:0100806	HP	Sepsis	5626	16391	HP:0010978
query_1	TRUE	0.00167565	308	126	22	0.174603	0.0714286	HP:0002733	HP	Abnormal lymph node morphology	5626	1978	HP:0100763
query_1	TRUE	0.00222338	195	126	17	0.134921	0.0871795	HP:0001878	HP	Hemolytic anemia	5626	1354	HP:0011895
query_1	TRUE	0.00238906	196	126	17	0.134921	0.0867347	HP:0011895	HP	Anemia due to reduced life span of red cells	5626	8263	HP:0001903
query_1	TRUE	0.0055793	873	126	40	0.31746	0.045819	HP:0100763	HP	Abnormality of the lymphatic system	5626	16354	HP:0002597, HP:0002715
query_1	TRUE	0.0059918	618	126	32	0.253968	0.0517799	HP:0004370	HP	Abnormality of temperature regulation	5626	3047	HP:0012337
query_1	TRUE	0.00620823	6	126	4	0.031746	0.666667	HP:0032438	HP	Platelet anisocytosis	5626	12532	HP:0011875
query_1	TRUE	0.00697847	284	126	20	0.15873	0.0704225	HP:0002721	HP	Immunodeficiency	5626	1967	HP:0010978
query_1	TRUE	0.00992236	482	126	27	0.214286	0.0560166	HP:0001873	HP	Thrombocytopenia	5626	1349	HP:0011873
query_1	TRUE	0.010825	76	126	10	0.0793651	0.131579	HP:0025085	HP	Bloody diarrhea	5626	9572	HP:0002014
query_1	TRUE	0.0110243	219	126	17	0.134921	0.0776256	HP:0025323	HP	Abnormal arterial physiology	5626	9793	HP:0030163
query_1	TRUE	0.0112409	33	126	7	0.0555556	0.212121	HP:0011877	HP	Increased mean platelet volume	5626	8245	HP:0011876
query_1	TRUE	0.0142347	7	126	4	0.031746	0.571429	HP:0040184	HP	Oral bleeding	5626	15245	HP:0031815
query_1	TRUE	0.0189046	559	126	29	0.230159	0.0518784	HP:0011123	HP	Inflammatory abnormality of the skin	5626	7509	HP:0011122, HP:0012649
query_1	TRUE	0.0203992	279	126	19	0.150794	0.0681004	HP:0040088	HP	Abnormal lymphocyte count	5626	15161	HP:0004332, HP:0011893
query_1	TRUE	0.027976	8	126	4	0.031746	0.5	HP:0005537	HP	Decreased mean platelet volume	5626	3729	HP:0011876
query_1	TRUE	0.0299009	367	126	22	0.174603	0.0599455	HP:0031409	HP	Abnormal lymphocyte physiology	5626	11558	HP:0011017, HP:0033796
query_1	TRUE	0.0299009	367	126	22	0.174603	0.0599455	HP:0033796	HP	Abnormal leukocyte physiology	5626	13868	HP:0001871, HP:0010978
query_1	TRUE	0.0312609	396	126	23	0.18254	0.0580808	HP:0010974	HP	Abnormal myeloid leukocyte morphology	5626	7366	HP:0001881
query_1	TRUE	0.0361935	39	126	7	0.0555556	0.179487	HP:0002573	HP	Hematochezia	5626	1851	HP:0002239, HP:0025085
query_1	TRUE	0.0381163	707	126	33	0.261905	0.0466761	HP:0001903	HP	Anemia	5626	1377	HP:0001877
query_1	TRUE	0.0450731	295	126	19	0.150794	0.0644068	HP:0002716	HP	Lymphadenopathy	5626	1962	HP:0002733
query_1	TRUE	0.0494929	379	126	22	0.174603	0.0580475	HP:0005368	HP	Abnormality of humoral immunity	5626	3636	HP:0010978
query_1	TRUE	0.00269773	245	163	19	0.116564	0.077551	KEGG:04810	KEGG	Regulation of actin cytoskeleton	5762	365	KEGG:00000
query_1	TRUE	0.0221241	198	163	15	0.0920245	0.0757576	KEGG:04261	KEGG	Adrenergic signaling in cardiomyocytes	5762	297	KEGG:00000
query_1	TRUE	0.0246268	200	163	15	0.0920245	0.075	KEGG:04814	KEGG	Motor proteins	5762	366	KEGG:00000
query_1	TRUE	0.000396161	322	89	26	0.292135	0.0807453	REAC:R-DRE-168249	REAC	Innate Immune System	2866	548	REAC:R-DRE-168256
query_1	TRUE	0.0299735	10	89	4	0.0449438	0.4	REAC:R-DRE-5663220	REAC	RHO GTPases Activate Formins	2866	921	REAC:R-DRE-195258
query_1	TRUE	2.70557e-12	5280	520	184	0.353846	0.0348485	TF:M03579	TF	Factor: PEA3; motif: AGGAAGT	24964	150	TF:M00000
query_1	TRUE	2.70557e-12	5280	520	184	0.353846	0.0348485	TF:M07382	TF	Factor: Fli-1; motif: MGGAAGT	24964	46	TF:M00000
query_1	TRUE	3.01379e-10	2146	520	94	0.180769	0.0438024	TF:M00655_1	TF	Factor: PEA3; motif: ACWTCCK; match class: 1	24964	149	TF:M00655
query_1	TRUE	3.16535e-08	9320	520	263	0.505769	0.0282189	TF:M00655	TF	Factor: PEA3; motif: ACWTCCK	24964	148	TF:M00000
query_1	TRUE	5.29088e-08	715	520	43	0.0826923	0.0601399	TF:M03579_1	TF	Factor: PEA3; motif: AGGAAGT; match class: 1	24964	151	TF:M03579
query_1	TRUE	5.29088e-08	715	520	43	0.0826923	0.0601399	TF:M07382_1	TF	Factor: Fli-1; motif: MGGAAGT; match class: 1	24964	47	TF:M07382
query_1	TRUE	9.66192e-05	2230	520	80	0.153846	0.0358744	TF:M08881	TF	Factor: ETSLIKE; motif: NACTTCCTNN	24964	40	TF:M00000
query_1	TRUE	0.000331052	2494	520	85	0.163462	0.0340818	TF:M00771	TF	Factor: Ets; motif: ANNCACTTCCTG	24964	42	TF:M00000
query_1	TRUE	0.00119655	1522	520	57	0.109615	0.0374507	TF:M00971	TF	Factor: Ets; motif: ACTTCCTS	24964	44	TF:M00000
query_1	TRUE	0.019228	35	53	6	0.113208	0.171429	WP:WP1376	WP	IL 4 signaling pathway	1387	21	WP:000000

## Sheet: gep8
Significantly upregulated GO terms
term size … number of genes in GO term, query size … number of genes in query, intersection … number of genes intersecting between term and query, precision … intersection size / query size, recall… intersection size / term size
query	significant	p_value	term_size	query_size	intersection_size	precision	recall	term_id	source	term_name	effective_domain_size	source_order	parents
query_1	TRUE	4.04865e-13	144	56	19	0.339286	0.131944	GO:0007049	GO:BP	cell cycle	4637	2649	GO:0009987
query_1	TRUE	1.07688e-11	23	56	10	0.178571	0.434783	GO:0006260	GO:BP	DNA replication	4637	2077	GO:0006259
query_1	TRUE	2.21988e-10	86	56	14	0.25	0.162791	GO:0006259	GO:BP	DNA metabolic process	4637	2076	GO:0090304
query_1	TRUE	4.13308e-10	72	56	13	0.232143	0.180556	GO:0006974	GO:BP	DNA damage response	4637	2601	GO:0033554
query_1	TRUE	7.95642e-10	94	56	14	0.25	0.148936	GO:0022402	GO:BP	cell cycle process	4637	6593	GO:0007049, GO:0009987
query_1	TRUE	8.28674e-09	111	56	14	0.25	0.126126	GO:0033554	GO:BP	cellular response to stress	4637	8286	GO:0006950, GO:0051716
query_1	TRUE	9.99984e-08	16	56	7	0.125	0.4375	GO:0006261	GO:BP	DNA-templated DNA replication	4637	2078	GO:0006260
query_1	TRUE	1.41545e-06	13	56	6	0.107143	0.461538	GO:1903046	GO:BP	meiotic cell cycle process	4637	22726	GO:0022402, GO:0022414, GO:0051321
query_1	TRUE	2.16595e-06	265	56	17	0.303571	0.0641509	GO:0006950	GO:BP	response to stress	4637	2582	GO:0050896
query_1	TRUE	2.45412e-06	14	56	6	0.107143	0.428571	GO:0051321	GO:BP	meiotic cell cycle	4637	13648	GO:0007049, GO:0019953, GO:0022414
query_1	TRUE	3.08338e-06	53	56	9	0.160714	0.169811	GO:0006281	GO:BP	DNA repair	4637	2095	GO:0006259, GO:0006974
query_1	TRUE	3.66608e-06	54	56	9	0.160714	0.166667	GO:0051276	GO:BP	chromosome organization	4637	13613	GO:0006996
query_1	TRUE	3.86418e-06	25	56	7	0.125	0.28	GO:0000280	GO:BP	nuclear division	4637	78	GO:0048285
query_1	TRUE	7.00688e-06	27	56	7	0.125	0.259259	GO:0048285	GO:BP	organelle fission	4637	12627	GO:0006996
query_1	TRUE	1.9241e-05	10	56	5	0.0892857	0.5	GO:0140013	GO:BP	meiotic nuclear division	4637	19632	GO:0000280, GO:1903046
query_1	TRUE	2.9957e-05	20	56	6	0.107143	0.3	GO:0006302	GO:BP	double-strand break repair	4637	2109	GO:0006281
query_1	TRUE	3.52982e-05	5	56	4	0.0714286	0.8	GO:0031297	GO:BP	replication fork processing	4637	7119	GO:0045005
query_1	TRUE	3.52982e-05	5	56	4	0.0714286	0.8	GO:0045005	GO:BP	DNA-templated DNA replication maintenance of fidelity	4637	11223	GO:0006259, GO:0006261
query_1	TRUE	9.55878e-05	13	56	5	0.0892857	0.384615	GO:0000075	GO:BP	cell cycle checkpoint signaling	4637	26	GO:0035556, GO:1901988
query_1	TRUE	0.00010023	24	56	6	0.107143	0.25	GO:1901987	GO:BP	regulation of cell cycle phase transition	4637	21920	GO:0010564, GO:0044770
query_1	TRUE	0.000214369	27	56	6	0.107143	0.222222	GO:0044770	GO:BP	cell cycle phase transition	4637	11146	GO:0022402
query_1	TRUE	0.000214369	27	56	6	0.107143	0.222222	GO:0006310	GO:BP	DNA recombination	4637	2115	GO:0006259
query_1	TRUE	0.000218967	15	56	5	0.0892857	0.333333	GO:1901988	GO:BP	negative regulation of cell cycle phase transition	4637	21921	GO:0010948, GO:0044770, GO:1901987
query_1	TRUE	0.000394143	377	56	17	0.303571	0.0450928	GO:0006996	GO:BP	organelle organization	4637	2611	GO:0016043
query_1	TRUE	0.00044297	17	56	5	0.0892857	0.294118	GO:0010948	GO:BP	negative regulation of cell cycle process	4637	4526	GO:0010564, GO:0022402, GO:0045786
query_1	TRUE	0.000480987	8	56	4	0.0714286	0.5	GO:0031570	GO:BP	DNA integrity checkpoint signaling	4637	7220	GO:0000075
query_1	TRUE	0.000480987	8	56	4	0.0714286	0.5	GO:0007093	GO:BP	mitotic cell cycle checkpoint signaling	4637	2676	GO:0000075, GO:0045930, GO:1903047
query_1	TRUE	0.000480987	8	56	4	0.0714286	0.5	GO:0042770	GO:BP	signal transduction in response to DNA damage	4637	10355	GO:0006974, GO:0035556
query_1	TRUE	0.000626456	32	56	6	0.107143	0.1875	GO:0007059	GO:BP	chromosome segregation	4637	2658	GO:0022402
query_1	TRUE	0.000858009	9	56	4	0.0714286	0.444444	GO:0007127	GO:BP	meiosis I	4637	2698	GO:0061982, GO:0140013
query_1	TRUE	0.000912617	34	56	6	0.107143	0.176471	GO:0019953	GO:BP	sexual reproduction	4637	6073	GO:0022414
query_1	TRUE	0.00119304	104	56	9	0.160714	0.0865385	GO:0006915	GO:BP	apoptotic process	4637	2564	GO:0012501
query_1	TRUE	0.00140402	21	56	5	0.0892857	0.238095	GO:0098813	GO:BP	nuclear chromosome segregation	4637	18900	GO:0007059
query_1	TRUE	0.00141719	10	56	4	0.0714286	0.4	GO:0061982	GO:BP	meiosis I cell cycle process	4637	15766	GO:1903046
query_1	TRUE	0.00151423	107	56	9	0.160714	0.0841121	GO:0012501	GO:BP	programmed cell death	4637	4572	GO:0008219
query_1	TRUE	0.00151423	107	56	9	0.160714	0.0841121	GO:0008219	GO:BP	cell death	4637	3146	GO:0009987
query_1	TRUE	0.00180496	38	56	6	0.107143	0.157895	GO:0022414	GO:BP	reproductive process	4637	6605	GO:0008150
query_1	TRUE	0.00247001	4	56	3	0.0535714	0.75	GO:0044773	GO:BP	mitotic DNA damage checkpoint signaling	4637	11149	GO:0000077, GO:0044774
query_1	TRUE	0.00247001	4	56	3	0.0535714	0.75	GO:0044774	GO:BP	mitotic DNA integrity checkpoint signaling	4637	11150	GO:0007093, GO:0031570
query_1	TRUE	0.00285896	41	56	6	0.107143	0.146341	GO:1903047	GO:BP	mitotic cell cycle process	4637	22727	GO:0000278, GO:0022402
query_1	TRUE	0.0033046	42	56	6	0.107143	0.142857	GO:0010564	GO:BP	regulation of cell cycle process	4637	4217	GO:0022402, GO:0051726
query_1	TRUE	0.0035333	25	56	5	0.0892857	0.2	GO:0045786	GO:BP	negative regulation of cell cycle	4637	11618	GO:0007049, GO:0048523, GO:0051726
query_1	TRUE	0.00472705	67	56	7	0.125	0.104478	GO:0000278	GO:BP	mitotic cell cycle	4637	76	GO:0007049
query_1	TRUE	0.00612207	5	56	3	0.0535714	0.6	GO:0007131	GO:BP	reciprocal meiotic recombination	4637	2702	GO:0007127, GO:0140527, GO:1903046
query_1	TRUE	0.00612207	5	56	3	0.0535714	0.6	GO:0140527	GO:BP	reciprocal homologous recombination	4637	19808	GO:0035825
query_1	TRUE	0.00612207	5	56	3	0.0535714	0.6	GO:0035825	GO:BP	homologous recombination	4637	9273	GO:0006310
query_1	TRUE	0.0116364	16	56	4	0.0714286	0.25	GO:0045930	GO:BP	negative regulation of mitotic cell cycle	4637	11724	GO:0000278, GO:0007346, GO:0045786
query_1	TRUE	0.0121392	6	56	3	0.0535714	0.5	GO:0000077	GO:BP	DNA damage checkpoint signaling	4637	28	GO:0031570, GO:0042770
query_1	TRUE	0.0121392	6	56	3	0.0535714	0.5	GO:0045132	GO:BP	meiotic chromosome segregation	4637	11292	GO:0098813, GO:0140013, GO:1903046
query_1	TRUE	0.0192155	18	56	4	0.0714286	0.222222	GO:0097193	GO:BP	intrinsic apoptotic signaling pathway	4637	18537	GO:0035556, GO:0097190
query_1	TRUE	0.0210616	7	56	3	0.0535714	0.428571	GO:0032392	GO:BP	DNA geometric change	4637	7543	GO:0071103
query_1	TRUE	0.0210616	7	56	3	0.0535714	0.428571	GO:0032508	GO:BP	DNA duplex unwinding	4637	7615	GO:0032392
query_1	TRUE	0.0496859	9	56	3	0.0535714	0.333333	GO:0072331	GO:BP	signal transduction by p53 class mediator	4637	17354	GO:0035556
query_1	TRUE	0.0496859	9	56	3	0.0535714	0.333333	GO:0071103	GO:BP	DNA conformation change	4637	16453	GO:0051276
query_1	TRUE	2.12749e-07	1748	61	40	0.655738	0.0228833	GO:0005634	GO:CC	nucleus	6103	239	GO:0043231
query_1	TRUE	6.1532e-07	16	61	6	0.0983607	0.375	GO:0000793	GO:CC	condensed chromosome	6103	93	GO:0005694
query_1	TRUE	5.34444e-06	2310	61	44	0.721311	0.0190476	GO:0043231	GO:CC	intracellular membrane-bounded organelle	6103	1849	GO:0043227, GO:0043229
query_1	TRUE	9.73432e-06	139	61	11	0.180328	0.0791367	GO:0005694	GO:CC	chromosome	6103	280	GO:0043232
query_1	TRUE	1.25083e-05	2368	61	44	0.721311	0.0185811	GO:0043227	GO:CC	membrane-bounded organelle	6103	1845	GO:0043226
query_1	TRUE	0.000294825	3763	61	54	0.885246	0.0143503	GO:0043229	GO:CC	intracellular organelle	6103	1847	GO:0005622, GO:0043226
query_1	TRUE	0.000302956	11	61	4	0.0655738	0.363636	GO:0000776	GO:CC	kinetochore	6103	84	GO:0000779, GO:0043232, GO:0099080
query_1	TRUE	0.000302956	11	61	4	0.0655738	0.363636	GO:0000779	GO:CC	condensed chromosome, centromeric region	6103	85	GO:0000775, GO:0000793
query_1	TRUE	0.00041205	25	61	5	0.0819672	0.2	GO:0098687	GO:CC	chromosomal region	6103	3186	GO:0005694, GO:0110165
query_1	TRUE	0.00051787	3812	61	54	0.885246	0.0141658	GO:0043226	GO:CC	organelle	6103	1844	GO:0110165
query_1	TRUE	0.00197783	4361	61	57	0.934426	0.0130704	GO:0005622	GO:CC	intracellular anatomical structure	6103	233	GO:0110165
query_1	TRUE	0.004158	20	61	4	0.0655738	0.2	GO:0000775	GO:CC	chromosome, centromeric region	6103	83	GO:0098687
query_1	TRUE	0.0105225	2	61	2	0.0327869	1	GO:0000444	GO:CC	MIS12/MIND type complex	6103	77	GO:0000940
query_1	TRUE	0.0105225	2	61	2	0.0327869	1	GO:0022627	GO:CC	cytosolic small ribosomal subunit	6103	836	GO:0015935, GO:0022626
query_1	TRUE	0.0105225	2	61	2	0.0327869	1	GO:0000940	GO:CC	outer kinetochore	6103	130	GO:0000776, GO:0032991
query_1	TRUE	0.0209922	12	61	3	0.0491803	0.25	GO:0022626	GO:CC	cytosolic ribosome	6103	835	GO:0005829, GO:0005840
query_1	TRUE	0.031364	3	61	2	0.0327869	0.666667	GO:0005791	GO:CC	rough endoplasmic reticulum	6103	344	GO:0005783
query_1	TRUE	0.031364	3	61	2	0.0327869	0.666667	GO:0015935	GO:CC	small ribosomal subunit	6103	690	GO:0044391
query_1	TRUE	0.000180959	20	51	5	0.0980392	0.25	GO:0008094	GO:MF	ATP-dependent activity, acting on DNA	5218	1526	GO:0140097, GO:0140657
query_1	TRUE	0.000293741	39	51	6	0.117647	0.153846	GO:0140097	GO:MF	catalytic activity, acting on DNA	5218	9315	GO:0140640
query_1	TRUE	0.00045587	93	51	8	0.156863	0.0860215	GO:0140640	GO:MF	catalytic activity, acting on a nucleic acid	5218	9462	GO:0003824
query_1	TRUE	0.00239787	116	51	8	0.156863	0.0689655	GO:0140657	GO:MF	ATP-dependent activity	5218	9465	GO:0003674
query_1	TRUE	0.00850044	8	51	3	0.0588235	0.375	GO:0004520	GO:MF	DNA endonuclease activity	5218	836	GO:0004519, GO:0004536
query_1	TRUE	0.00850044	8	51	3	0.0588235	0.375	GO:0004536	GO:MF	DNA nuclease activity	5218	851	GO:0004518, GO:0140097
query_1	TRUE	0.0133005	24	51	4	0.0784314	0.166667	GO:0004386	GO:MF	helicase activity	5218	730	GO:0140640, GO:0140657
query_1	TRUE	0.017965	10	51	3	0.0588235	0.3	GO:0003697	GO:MF	single-stranded DNA binding	5218	335	GO:0003677
query_1	TRUE	0.0188048	409	51	13	0.254902	0.0317848	GO:0035639	GO:MF	purine ribonucleoside triphosphate binding	5218	4888	GO:0043168, GO:1901265, GO:1901363
query_1	TRUE	0.0202667	412	51	13	0.254902	0.0315534	GO:0032555	GO:MF	purine ribonucleotide binding	5218	4222	GO:0017076, GO:0032553
query_1	TRUE	0.0207755	413	51	13	0.254902	0.031477	GO:0032553	GO:MF	ribonucleotide binding	5218	4220	GO:0000166, GO:0097367
query_1	TRUE	0.0240681	419	51	13	0.254902	0.0310263	GO:0017076	GO:MF	purine nucleotide binding	5218	3083	GO:0000166
query_1	TRUE	0.0368136	437	51	13	0.254902	0.0297483	GO:0000166	GO:MF	nucleotide binding	5218	31	GO:1901265, GO:1901363
query_1	TRUE	0.0368136	437	51	13	0.254902	0.0297483	GO:1901265	GO:MF	nucleoside phosphate binding	5218	9865	GO:0097159
query_1	TRUE	0.037564	500	51	14	0.27451	0.028	GO:0016787	GO:MF	hydrolase activity	5218	2930	GO:0003824
query_1	TRUE	0.0451332	446	51	13	0.254902	0.029148	GO:0097367	GO:MF	carbohydrate derivative binding	5218	8493	GO:0005488
query_1	TRUE	0.0498678	3	51	2	0.0392157	0.666667	GO:0017116	GO:MF	single-stranded DNA helicase activity	5218	3100	GO:0003678
query_1	TRUE	5.59093e-11	344	194	43	0.221649	0.125	HP:0004377	HP	Hematological neoplasm	5626	3054	HP:0001871, HP:0011793
query_1	TRUE	2.05331e-09	120	194	24	0.123711	0.2	HP:0010622	HP	Neoplasm of the skeletal system	5626	7038	HP:0011793, HP:0011842
query_1	TRUE	5.23515e-09	125	194	24	0.123711	0.192	HP:0002863	HP	Myelodysplasia	5626	2063	HP:0004377
query_1	TRUE	3.92595e-08	64	194	17	0.0876289	0.265625	HP:0009777	HP	Absent thumb	5626	6248	HP:0009380, HP:0009601
query_1	TRUE	5.64877e-08	41	194	14	0.0721649	0.341463	HP:0040276	HP	Adenocarcinoma of the colon	5626	15332	HP:0040275, HP:0100273
query_1	TRUE	1.24768e-07	51	194	15	0.0773196	0.294118	HP:0040273	HP	Adenocarcinoma of the intestines	5626	15329	HP:0002672
query_1	TRUE	1.45187e-07	615	194	53	0.273196	0.0861789	HP:0010460	HP	Abnormality of the female genitalia	5626	6890	HP:0012243
query_1	TRUE	1.60323e-07	89	194	19	0.0979381	0.213483	HP:0100273	HP	Neoplasm of the colon	5626	15897	HP:0100834
query_1	TRUE	1.62955e-07	198	194	28	0.14433	0.141414	HP:0001909	HP	Leukemia	5626	1382	HP:0001881, HP:0004377
query_1	TRUE	2.33071e-07	136	194	23	0.118557	0.169118	HP:0009778	HP	Short thumb	5626	6249	HP:0009381, HP:0009601
query_1	TRUE	2.3477e-07	161	194	25	0.128866	0.15528	HP:0009601	HP	Aplasia/Hypoplasia of the thumb	5626	6092	HP:0001172, HP:0006265
query_1	TRUE	2.40963e-07	682	194	56	0.28866	0.0821114	HP:0001511	HP	Intrauterine growth retardation	5626	1111	HP:0001510
query_1	TRUE	3.30269e-07	46	194	14	0.0721649	0.304348	HP:0040275	HP	Adenocarcinoma of the large intestine	5626	15331	HP:0040273, HP:0100834
query_1	TRUE	5.98178e-07	40	194	13	0.0670103	0.325	HP:0006758	HP	Malignant genitourinary tract tumor	5626	4402	HP:0007379
query_1	TRUE	1.49227e-06	1534	194	92	0.474227	0.0599739	HP:0000252	HP	Microcephaly	5626	211	HP:0007364, HP:0040195
query_1	TRUE	1.84367e-06	739	194	57	0.293814	0.0771313	HP:0001881	HP	Abnormal leukocyte morphology	5626	1357	HP:0001871, HP:0010987
query_1	TRUE	1.84367e-06	739	194	57	0.293814	0.0771313	HP:0010987	HP	Abnormal cellular immune system morphology	5626	7377	HP:0032251
query_1	TRUE	1.99544e-06	220	194	28	0.14433	0.127273	HP:0008771	HP	Aplasia/Hypoplasia of the ear	5626	5487	HP:0031703
query_1	TRUE	2.19447e-06	763	194	58	0.298969	0.0760157	HP:0000036	HP	Abnormal penis morphology	5626	34	HP:0000032
query_1	TRUE	2.32353e-06	1546	194	92	0.474227	0.0595084	HP:0040195	HP	Decreased head circumference	5626	15255	HP:0000240
query_1	TRUE	3.36817e-06	94	194	18	0.0927835	0.191489	HP:0002575	HP	Tracheoesophageal fistula	5626	1853	HP:0002031, HP:0002778
query_1	TRUE	4.0234e-06	212	194	27	0.139175	0.127358	HP:0008772	HP	Aplasia/Hypoplasia of the external ear	5626	5488	HP:0000377, HP:0008771
query_1	TRUE	4.28298e-06	38	194	12	0.0618557	0.315789	HP:0002669	HP	Osteosarcoma	5626	1928	HP:0010622, HP:0100242
query_1	TRUE	6.62881e-06	134	194	21	0.108247	0.156716	HP:0002488	HP	Acute leukemia	5626	1794	HP:0001909
query_1	TRUE	6.63496e-06	1550	194	91	0.469072	0.0587097	HP:0004322	HP	Short stature	5626	3006	HP:0000002, HP:0001510
query_1	TRUE	7.00253e-06	87	194	17	0.0876289	0.195402	HP:0002672	HP	Gastrointestinal carcinoma	5626	1930	HP:0006749
query_1	TRUE	7.00253e-06	87	194	17	0.0876289	0.195402	HP:0006749	HP	Malignant gastrointestinal tract tumors	5626	4397	HP:0007378
query_1	TRUE	7.68876e-06	767	194	57	0.293814	0.0743155	HP:0032251	HP	Abnormal immune system morphology	5626	12355	HP:0002715
query_1	TRUE	1.00958e-05	89	194	17	0.0876289	0.191011	HP:0002894	HP	Neoplasm of the pancreas	5626	2087	HP:0001732, HP:0034930
query_1	TRUE	1.26782e-05	535	194	45	0.231959	0.0841121	HP:0000795	HP	Abnormality of the urethra	5626	616	HP:0010936
query_1	TRUE	1.32894e-05	102	194	18	0.0927835	0.176471	HP:0009380	HP	Finger aplasia	5626	5884	HP:0006265
query_1	TRUE	1.45806e-05	195	194	25	0.128866	0.128205	HP:0008551	HP	Microtia	5626	5376	HP:0008772
query_1	TRUE	1.46464e-05	127	194	20	0.103093	0.15748	HP:0100834	HP	Neoplasm of the large intestine	5626	16417	HP:0002250, HP:0007378
query_1	TRUE	1.47162e-05	462	194	41	0.21134	0.0887446	HP:0100627	HP	Displacement of the urethral meatus	5626	16235	HP:0000795, HP:0032076
query_1	TRUE	1.67135e-05	464	194	41	0.21134	0.0883621	HP:0032076	HP	Abnormal male urethral meatus morphology	5626	12191	HP:0000036
query_1	TRUE	1.9054e-05	702	194	53	0.273196	0.0754986	HP:0011017	HP	Abnormal cellular physiology	5626	7405	HP:0001939, HP:0025354
query_1	TRUE	2.08474e-05	43	194	12	0.0618557	0.27907	HP:0001896	HP	Reticulocytopenia	5626	1370	HP:0004312
query_1	TRUE	2.38706e-05	72	194	15	0.0773196	0.208333	HP:0001199	HP	Triphalangeal thumb	5626	922	HP:0009602
query_1	TRUE	2.48604e-05	28	194	10	0.0515464	0.357143	HP:0031640	HP	Abnormal radial artery morphology	5626	11781	HP:0011004
query_1	TRUE	2.48604e-05	28	194	10	0.0515464	0.357143	HP:0030270	HP	Elevated red cell adenosine deaminase activity	5626	10493	HP:4000209
query_1	TRUE	2.48604e-05	28	194	10	0.0515464	0.357143	HP:0020118	HP	Radial artery aplasia	5626	9325	HP:0031640
query_1	TRUE	2.61871e-05	186	194	24	0.123711	0.129032	HP:0002778	HP	Abnormal tracheal morphology	5626	2003	HP:0005607
query_1	TRUE	3.01829e-05	84	194	16	0.0824742	0.190476	HP:0004808	HP	Acute myeloid leukemia	5626	3277	HP:0002488
query_1	TRUE	3.68167e-05	29	194	10	0.0515464	0.344828	HP:4000209	HP	Abnormal erythrocyte adenosine deaminase activity	5626	17596	HP:0030272
query_1	TRUE	3.68167e-05	29	194	10	0.0515464	0.344828	HP:0005532	HP	Macrocytic dyserythropoietic anemia	5626	3726	HP:0001972
query_1	TRUE	3.8111e-05	64	194	14	0.0721649	0.21875	HP:0005518	HP	Increased mean corpuscular volume	5626	3715	HP:0025065
query_1	TRUE	4.44043e-05	518	194	43	0.221649	0.0830116	HP:0000008	HP	Abnormal morphology of female internal genitalia	5626	7	HP:0000812, HP:0010460
query_1	TRUE	5.08462e-05	743	194	54	0.278351	0.0726783	HP:0025354	HP	Abnormal cellular phenotype	5626	9824	HP:0000118
query_1	TRUE	5.22163e-05	1818	194	99	0.510309	0.0544554	HP:0007364	HP	Aplasia/Hypoplasia of the cerebrum	5626	4685	HP:0002060, HP:0002977
query_1	TRUE	6.79555e-05	1517	194	87	0.448454	0.05735	HP:0012243	HP	Abnormal reproductive system morphology	5626	8607	HP:0000078
query_1	TRUE	7.5366e-05	308	194	31	0.159794	0.100649	HP:0001874	HP	Abnormality of neutrophils	5626	1350	HP:0001911
query_1	TRUE	7.67008e-05	39	194	11	0.056701	0.282051	HP:0001227	HP	Abnormality of the thenar eminence	5626	934	HP:0001421
query_1	TRUE	9.54627e-05	1864	194	100	0.515464	0.0536481	HP:0000240	HP	Abnormality of skull size	5626	203	HP:0000929
query_1	TRUE	0.000104524	49	194	12	0.0618557	0.244898	HP:0009944	HP	Partial duplication of thumb phalanx	5626	6390	HP:0009942, HP:0009999
query_1	TRUE	0.000104524	49	194	12	0.0618557	0.244898	HP:0009999	HP	Partial duplication of the phalanx of hand	5626	6444	HP:0009997
query_1	TRUE	0.000117543	595	194	46	0.237113	0.0773109	HP:0011893	HP	Abnormal leukocyte count	5626	8261	HP:0001881
query_1	TRUE	0.00012823	70	194	14	0.0721649	0.2	HP:0009942	HP	Duplication of thumb phalanx	5626	6388	HP:0009602, HP:0009997
query_1	TRUE	0.000136091	41	194	11	0.056701	0.268293	HP:0005374	HP	Cellular immunodeficiency	5626	3639	HP:0002721
query_1	TRUE	0.000150793	33	194	10	0.0515464	0.30303	HP:0012133	HP	Erythroid hypoplasia	5626	8500	HP:0012131
query_1	TRUE	0.000185929	604	194	46	0.237113	0.0761589	HP:0000812	HP	Abnormal internal genitalia	5626	629	HP:0012243
query_1	TRUE	0.000206935	9	194	6	0.0309278	0.666667	HP:0011267	HP	Microtia, third degree	5626	7647	HP:0008551
query_1	TRUE	0.000207276	34	194	10	0.0515464	0.294118	HP:0012410	HP	Pure red cell aplasia	5626	8769	HP:0012131
query_1	TRUE	0.000222226	358	194	33	0.170103	0.0921788	HP:0001911	HP	Abnormal granulocyte morphology	5626	1383	HP:0010974
query_1	TRUE	0.000231923	306	194	30	0.154639	0.0980392	HP:0100736	HP	Abnormal soft palate morphology	5626	16330	HP:0000174
query_1	TRUE	0.000258614	257	194	27	0.139175	0.105058	HP:0100542	HP	Abnormal localization of kidney	5626	16155	HP:0012210
query_1	TRUE	0.000263533	20	194	8	0.0412371	0.4	HP:0025125	HP	White lesion of the oral mucosa	5626	9608	HP:0011830
query_1	TRUE	0.000263533	20	194	8	0.0412371	0.4	HP:0002745	HP	Oral leukoplakia	5626	1985	HP:0025125
query_1	TRUE	0.000267913	74	194	14	0.0721649	0.189189	HP:0025065	HP	Abnormal mean corpuscular volume	5626	9553	HP:0001877
query_1	TRUE	0.000276857	2117	194	108	0.556701	0.0510156	HP:0001510	HP	Growth delay	5626	1110	HP:0001507
query_1	TRUE	0.000314881	64	194	13	0.0670103	0.203125	HP:0000413	HP	Atresia of the external auditory canal	5626	318	HP:0000372
query_1	TRUE	0.000333891	54	194	12	0.0618557	0.222222	HP:0030272	HP	Abnormal erythrocyte enzyme concentration or activity	5626	10495	HP:0001877, HP:0034684
query_1	TRUE	0.000349671	167	194	21	0.108247	0.125749	HP:0001882	HP	Leukopenia	5626	1358	HP:0011893
query_1	TRUE	0.000414309	55	194	12	0.0618557	0.218182	HP:0003220	HP	Abnormality of chromosome stability	5626	2316	HP:0011017
query_1	TRUE	0.000571283	1687	194	91	0.469072	0.0539419	HP:0000002	HP	Abnormality of body height	5626	2	HP:0001507
query_1	TRUE	0.000587344	373	194	33	0.170103	0.0884718	HP:0008678	HP	Renal hypoplasia/aplasia	5626	5431	HP:0012210
query_1	TRUE	0.000621245	411	194	35	0.180412	0.0851582	HP:0034930	HP	Digestive system neoplasm	5626	14995	HP:0011793, HP:0025031
query_1	TRUE	0.000919101	192	194	22	0.113402	0.114583	HP:0100242	HP	Sarcoma	5626	15866	HP:0011792
query_1	TRUE	0.000938088	23	194	8	0.0412371	0.347826	HP:0200037	HP	Skin vesicle	5626	16567	HP:0011355
query_1	TRUE	0.00107379	498	194	39	0.201031	0.0783133	HP:0002250	HP	Abnormal large intestine morphology	5626	1653	HP:0002242
query_1	TRUE	0.00133289	72	194	13	0.0670103	0.180556	HP:0003002	HP	Breast carcinoma	5626	2161	HP:0100013
query_1	TRUE	0.00134079	1875	194	97	0.5	0.0517333	HP:0000078	HP	Abnormality of the genital system	5626	73	HP:0000119
query_1	TRUE	0.00135084	1286	194	74	0.381443	0.0575428	HP:0010461	HP	Abnormality of the male genitalia	5626	6891	HP:0012243
query_1	TRUE	0.00136587	24	194	8	0.0412371	0.333333	HP:0006443	HP	Patellar aplasia	5626	4196	HP:0006498
query_1	TRUE	0.00137139	61	194	12	0.0618557	0.196721	HP:0008661	HP	Urethral stenosis	5626	5419	HP:0000796
query_1	TRUE	0.00182753	42	194	10	0.0515464	0.238095	HP:0011904	HP	Persistence of hemoglobin F	5626	8272	HP:0011902
query_1	TRUE	0.00201669	942	194	59	0.304124	0.0626327	HP:0000347	HP	Micrognathia	5626	276	HP:0009118
query_1	TRUE	0.00216861	944	194	59	0.304124	0.0625	HP:0009118	HP	Aplasia/Hypoplasia of the mandible	5626	5644	HP:0000277, HP:0009116
query_1	TRUE	0.00216868	433	194	35	0.180412	0.0808314	HP:0000047	HP	Hypospadias	5626	43	HP:0100627
query_1	TRUE	0.00232704	396	194	33	0.170103	0.0833333	HP:0010974	HP	Abnormal myeloid leukocyte morphology	5626	7366	HP:0001881
query_1	TRUE	0.00250538	1281	194	73	0.376289	0.0569867	HP:0000811	HP	Abnormal external genitalia morphology	5626	628	HP:0012243
query_1	TRUE	0.00254718	2397	194	115	0.592784	0.0479766	HP:0002060	HP	Abnormal cerebral morphology	5626	1505	HP:0100547
query_1	TRUE	0.00280866	65	194	12	0.0618557	0.184615	HP:0001790	HP	Nonimmune hydrops fetalis	5626	1293	HP:0001789
query_1	TRUE	0.00299572	953	194	59	0.304124	0.0619098	HP:0009116	HP	Aplasia/Hypoplasia involving bones of the skull	5626	5642	HP:0000929, HP:0009122
query_1	TRUE	0.00323148	2181	194	107	0.551546	0.0490601	HP:0002977	HP	Aplasia/Hypoplasia involving the central nervous system	5626	2146	HP:0002011
query_1	TRUE	0.0033303	66	194	12	0.0618557	0.181818	HP:0000185	HP	Cleft soft palate	5626	159	HP:0000175, HP:0100736
query_1	TRUE	0.00370305	2943	194	133	0.685567	0.045192	HP:0001507	HP	Growth abnormality	5626	1108	HP:0000118
query_1	TRUE	0.00401099	79	194	13	0.0670103	0.164557	HP:0001087	HP	Developmental glaucoma	5626	848	HP:0000501, HP:0007700
query_1	TRUE	0.00422937	350	194	30	0.154639	0.0857143	HP:0007378	HP	Neoplasm of the gastrointestinal tract	5626	4698	HP:0011024, HP:0034930
query_1	TRUE	0.00448818	46	194	10	0.0515464	0.217391	HP:0001895	HP	Normochromic anemia	5626	1369	HP:0010972
query_1	TRUE	0.004646	80	194	13	0.0670103	0.1625	HP:0001972	HP	Macrocytic anemia	5626	1432	HP:0010972
query_1	TRUE	0.00489834	57	194	11	0.056701	0.192982	HP:0010526	HP	Dysgraphia	5626	6953	HP:0002167
query_1	TRUE	0.00587897	2431	194	115	0.592784	0.0473056	HP:0100547	HP	Abnormal forebrain morphology	5626	16160	HP:0012443
query_1	TRUE	0.00639864	14	194	6	0.0309278	0.428571	HP:0009892	HP	Anotia	5626	6340	HP:0008772
query_1	TRUE	0.00691054	3280	194	143	0.737113	0.0435976	HP:0002011	HP	Morphological central nervous system abnormality	5626	1465	HP:0012639
query_1	TRUE	0.00720144	96	194	14	0.0721649	0.145833	HP:0100013	HP	Neoplasm of the breast	5626	15640	HP:0011793, HP:0031093
query_1	TRUE	0.00736824	979	194	59	0.304124	0.0602656	HP:0010936	HP	Abnormality of the lower urinary tract	5626	7332	HP:0000079
query_1	TRUE	0.00768974	269	194	25	0.128866	0.0929368	HP:0007400	HP	Irregular hyperpigmentation	5626	4713	HP:0000953
query_1	TRUE	0.00853172	39	194	9	0.0463918	0.230769	HP:0006498	HP	Aplasia/Hypoplasia of the patella	5626	4233	HP:0003045, HP:0006493
query_1	TRUE	0.00878736	271	194	25	0.128866	0.0922509	HP:0007379	HP	Neoplasm of the genitourinary tract	5626	4699	HP:0000119, HP:0011793
query_1	TRUE	0.00964189	1789	194	91	0.469072	0.0508664	HP:0004325	HP	Decreased body weight	5626	3009	HP:0004323
query_1	TRUE	0.00972802	1082	194	63	0.324742	0.0582255	HP:0000357	HP	Abnormal location of ears	5626	281	HP:0000377
query_1	TRUE	0.0113494	1063	194	62	0.319588	0.0583255	HP:0009122	HP	Aplasia/hypoplasia affecting bones of the axial skeleton	5626	5648	HP:0009115, HP:0009121
query_1	TRUE	0.0132545	614	194	42	0.216495	0.0684039	HP:0001631	HP	Atrial septal defect	5626	1178	HP:0005120, HP:0011994
query_1	TRUE	0.014153	243	194	23	0.118557	0.0946502	HP:0002024	HP	Malabsorption	5626	1476	HP:0025032
query_1	TRUE	0.0155002	76	194	12	0.0618557	0.157895	HP:0005528	HP	Bone marrow hypocellularity	5626	3724	HP:0012145
query_1	TRUE	0.0163689	162	194	18	0.0927835	0.111111	HP:0000085	HP	Horseshoe kidney	5626	78	HP:0100542
query_1	TRUE	0.0165792	228	194	22	0.113402	0.0964912	HP:0009602	HP	Abnormality of thumb phalanx	5626	6093	HP:0001172
query_1	TRUE	0.017234	414	194	32	0.164948	0.0772947	HP:0006265	HP	Aplasia/Hypoplasia of fingers	5626	4090	HP:0001167, HP:0005927
query_1	TRUE	0.0177924	229	194	22	0.113402	0.0960699	HP:0001034	HP	Hypermelanotic macule	5626	805	HP:0007400, HP:0012733
query_1	TRUE	0.0199112	624	194	42	0.216495	0.0673077	HP:0011994	HP	Abnormal atrial septum morphology	5626	8361	HP:0001671
query_1	TRUE	0.0204395	779	194	49	0.252577	0.0629012	HP:0001877	HP	Abnormal erythrocyte morphology	5626	1353	HP:0001871
query_1	TRUE	0.0212325	249	194	23	0.118557	0.0923695	HP:0004313	HP	Decreased circulating antibody concentration	5626	3001	HP:0010701
query_1	TRUE	0.0239575	3055	194	134	0.690722	0.0438625	HP:0012443	HP	Abnormal brain morphology	5626	8802	HP:0002011
query_1	TRUE	0.0243763	1234	194	68	0.350515	0.0551053	HP:0000032	HP	Abnormal male external genitalia morphology	5626	30	HP:0000811, HP:0010461
query_1	TRUE	0.0248528	482	194	35	0.180412	0.0726141	HP:0001873	HP	Thrombocytopenia	5626	1349	HP:0011873
query_1	TRUE	0.0265297	1723	194	87	0.448454	0.0504933	HP:0001871	HP	Abnormality of blood and blood-forming tissues	5626	1347	HP:0000118
query_1	TRUE	0.0266679	80	194	12	0.0618557	0.15	HP:0000796	HP	Urethral obstruction	5626	617	HP:0000795
query_1	TRUE	0.0297525	366	194	29	0.149485	0.079235	HP:0009381	HP	Short finger	5626	5885	HP:0006265, HP:0011927
query_1	TRUE	0.0325003	109	194	14	0.0721649	0.12844	HP:0000372	HP	Abnormal auditory canal morphology	5626	293	HP:0000356
query_1	TRUE	0.0337947	26	194	7	0.0360825	0.269231	HP:0011364	HP	White hair	5626	7741	HP:0011358
query_1	TRUE	0.0341496	57	194	10	0.0515464	0.175439	HP:0000498	HP	Blepharitis	5626	380	HP:0000492, HP:0100533
query_1	TRUE	0.0363176	188	194	19	0.0979381	0.101064	HP:0012732	HP	Anorectal anomaly	5626	9087	HP:0012718
query_1	TRUE	0.0365618	3386	194	144	0.742268	0.0425281	HP:0012639	HP	Abnormal nervous system morphology	5626	8995	HP:0000707
query_1	TRUE	0.0369652	1374	194	73	0.376289	0.0531295	HP:0009115	HP	Aplasia/hypoplasia involving the skeleton	5626	5641	HP:0011842
query_1	TRUE	0.0372748	819	194	50	0.257732	0.0610501	HP:0009815	HP	Aplasia/hypoplasia of the extremities	5626	6284	HP:0009115, HP:0040064
query_1	TRUE	0.0474731	435	194	32	0.164948	0.0735632	HP:0001172	HP	Abnormal thumb morphology	5626	908	HP:0001167
query_1	TRUE	0.0476728	175	194	18	0.0927835	0.102857	HP:0001680	HP	Coarctation of aorta	5626	1216	HP:0001679
query_1	TRUE	6.49313e-29	30	289	26	0.0899654	0.866667	KEGG:03030	KEGG	DNA replication	5762	214	KEGG:00000
query_1	TRUE	2.19038e-16	153	289	39	0.134948	0.254902	KEGG:04110	KEGG	Cell cycle	5762	264	KEGG:00000
query_1	TRUE	2.53207e-13	16	289	13	0.0449827	0.8125	KEGG:03430	KEGG	Mismatch repair	5762	239	KEGG:00000
query_1	TRUE	5.29322e-12	40	289	18	0.0622837	0.45	KEGG:03410	KEGG	Base excision repair	5762	237	KEGG:00000
query_1	TRUE	1.86472e-10	104	289	26	0.0899654	0.25	KEGG:03010	KEGG	Ribosome	5762	208	KEGG:00000
query_1	TRUE	5.15823e-09	32	289	14	0.0484429	0.4375	KEGG:03440	KEGG	Homologous recombination	5762	240	KEGG:00000
query_1	TRUE	9.74283e-09	45	289	16	0.0553633	0.355556	KEGG:03050	KEGG	Proteasome	5762	216	KEGG:00000
query_1	TRUE	2.351e-08	118	289	25	0.0865052	0.211864	KEGG:03040	KEGG	Spliceosome	5762	215	KEGG:00000
query_1	TRUE	2.07325e-07	47	289	15	0.0519031	0.319149	KEGG:03420	KEGG	Nucleotide excision repair	5762	238	KEGG:00000
query_1	TRUE	1.25195e-06	85	289	19	0.0657439	0.223529	KEGG:03013	KEGG	Nucleocytoplasmic transport	5762	209	KEGG:00000
query_1	TRUE	1.66921e-05	55	289	14	0.0484429	0.254545	KEGG:00240	KEGG	Pyrimidine metabolism	5762	24	KEGG:00000
query_1	TRUE	4.27634e-05	115	289	20	0.0692042	0.173913	KEGG:00190	KEGG	Oxidative phosphorylation	5762	18	KEGG:00000
query_1	TRUE	0.000151011	33	289	10	0.0346021	0.30303	KEGG:03460	KEGG	Fanconi anemia pathway	5762	242	KEGG:00000
query_1	TRUE	0.000413902	90	289	16	0.0553633	0.177778	KEGG:01232	KEGG	Nucleotide metabolism	5762	189	KEGG:00000
query_1	TRUE	0.0174778	65	289	11	0.0380623	0.169231	KEGG:03008	KEGG	Ribosome biogenesis in eukaryotes	5762	207	KEGG:00000
query_1	TRUE	4.42395e-23	224	150	55	0.366667	0.245536	REAC:R-DRE-8953854	REAC	Metabolism of RNA	2866	652	REAC:0000000
query_1	TRUE	3.86932e-14	162	150	38	0.253333	0.234568	REAC:R-DRE-1640170	REAC	Cell Cycle	2866	190	REAC:0000000
query_1	TRUE	1.08277e-13	56	150	23	0.153333	0.410714	REAC:R-DRE-69620	REAC	Cell Cycle Checkpoints	2866	191	REAC:R-DRE-1640170
query_1	TRUE	2.15714e-12	51	150	21	0.14	0.411765	REAC:R-DRE-69481	REAC	G2/M Checkpoints	2866	442	REAC:R-DRE-69620
query_1	TRUE	5.19605e-12	158	150	35	0.233333	0.221519	REAC:R-DRE-69278	REAC	Cell Cycle, Mitotic	2866	192	REAC:R-DRE-1640170
query_1	TRUE	2.58328e-11	45	150	19	0.126667	0.422222	REAC:R-DRE-69306	REAC	DNA Replication	2866	281	REAC:0000000
query_1	TRUE	1.44734e-10	43	150	18	0.12	0.418605	REAC:R-DRE-69017	REAC	CDK-mediated phosphorylation and removal of Cdc6	2866	158	REAC:R-DRE-69052
query_1	TRUE	1.44734e-10	43	150	18	0.12	0.418605	REAC:R-DRE-69239	REAC	Synthesis of DNA	2866	1184	REAC:R-DRE-69242, REAC:R-DRE-69306
query_1	TRUE	1.44734e-10	43	150	18	0.12	0.418605	REAC:R-DRE-69052	REAC	Switching of origins to a post-replicative state	2866	1176	REAC:R-DRE-69239
query_1	TRUE	2.34127e-10	44	150	18	0.12	0.409091	REAC:R-DRE-5689603	REAC	UCH proteinases	2866	1333	REAC:R-DRE-5688426
query_1	TRUE	3.04709e-10	63	150	21	0.14	0.333333	REAC:R-DRE-69242	REAC	S Phase	2866	1058	REAC:R-DRE-69278
query_1	TRUE	3.7299e-10	45	150	18	0.12	0.4	REAC:R-DRE-69615	REAC	G1/S DNA Damage Checkpoints	2866	440	REAC:R-DRE-69620
query_1	TRUE	3.7299e-10	45	150	18	0.12	0.4	REAC:R-DRE-69580	REAC	p53-Dependent G1/S DNA damage checkpoint	2866	1381	REAC:R-DRE-69615
query_1	TRUE	3.7299e-10	45	150	18	0.12	0.4	REAC:R-DRE-69563	REAC	p53-Dependent G1 DNA Damage Response	2866	1380	REAC:R-DRE-69580
query_1	TRUE	1.29201e-09	42	150	17	0.113333	0.404762	REAC:R-DRE-8852276	REAC	The role of GTSE1 in G2/M progression after G2 checkpoint	2866	1271	REAC:R-DRE-69275
query_1	TRUE	1.65961e-09	37	150	16	0.106667	0.432432	REAC:R-DRE-5610780	REAC	Degradation of GLI1 by the proteasome	2866	290	REAC:R-DRE-5610787
query_1	TRUE	3.13111e-09	50	150	18	0.12	0.36	REAC:R-DRE-187577	REAC	SCF(Skp2)-mediated degradation of p27/p21	2866	1059	REAC:R-DRE-69202, REAC:R-DRE-69656
query_1	TRUE	4.43865e-09	39	150	16	0.106667	0.410256	REAC:R-DRE-1169091	REAC	Activation of NF-kappaB in B cells	2866	33	REAC:R-DRE-1168372
query_1	TRUE	5.92646e-09	65	150	20	0.133333	0.307692	REAC:R-DRE-453274	REAC	Mitotic G2-G2/M phases	2866	701	REAC:R-DRE-69278
query_1	TRUE	5.92646e-09	65	150	20	0.133333	0.307692	REAC:R-DRE-69275	REAC	G2/M Transition	2866	445	REAC:R-DRE-453274
query_1	TRUE	7.06918e-09	40	150	16	0.106667	0.4	REAC:R-DRE-1236978	REAC	Cross-presentation of soluble exogenous antigens (endosomes)	2866	255	REAC:R-DRE-1236975
query_1	TRUE	1.10785e-08	41	150	16	0.106667	0.390244	REAC:R-DRE-349425	REAC	Autodegradation of the E3 ubiquitin ligase COP1	2866	102	REAC:R-DRE-69541
query_1	TRUE	1.10785e-08	41	150	16	0.106667	0.390244	REAC:R-DRE-69002	REAC	DNA Replication Pre-Initiation	2866	282	REAC:R-DRE-69306
query_1	TRUE	1.10785e-08	41	150	16	0.106667	0.390244	REAC:R-DRE-68867	REAC	Assembly of the pre-replicative complex	2866	98	REAC:R-DRE-69002
query_1	TRUE	1.10785e-08	41	150	16	0.106667	0.390244	REAC:R-DRE-75815	REAC	Ubiquitin-dependent degradation of Cyclin D	2866	1336	REAC:R-DRE-69242
query_1	TRUE	1.10785e-08	41	150	16	0.106667	0.390244	REAC:R-DRE-1168372	REAC	Downstream signaling events of B Cell Receptor (BCR)	2866	317	REAC:R-DRE-983705
query_1	TRUE	1.10785e-08	41	150	16	0.106667	0.390244	REAC:R-DRE-69541	REAC	Stabilization of p53	2866	1170	REAC:R-DRE-69563
query_1	TRUE	1.6407e-08	48	150	17	0.113333	0.354167	REAC:R-DRE-450531	REAC	Regulation of mRNA stability by proteins that bind AU-rich elements	2866	1024	REAC:R-DRE-8953854
query_1	TRUE	1.71009e-08	42	150	16	0.106667	0.380952	REAC:R-DRE-350562	REAC	Regulation of ornithine decarboxylase (ODC)	2866	1027	REAC:R-DRE-351202
query_1	TRUE	1.71009e-08	42	150	16	0.106667	0.380952	REAC:R-DRE-4641257	REAC	Degradation of AXIN	2866	287	REAC:R-DRE-201681
query_1	TRUE	1.71009e-08	42	150	16	0.106667	0.380952	REAC:R-DRE-4641258	REAC	Degradation of DVL	2866	288	REAC:R-DRE-201681
query_1	TRUE	1.9933e-08	55	150	18	0.12	0.327273	REAC:R-DRE-69202	REAC	Cyclin E associated events during G1/S transition	2866	260	REAC:R-DRE-69206
query_1	TRUE	2.60246e-08	43	150	16	0.106667	0.372093	REAC:R-DRE-450408	REAC	AUF1 (hnRNP D0) binds and destabilizes mRNA	2866	15	REAC:R-DRE-450531
query_1	TRUE	2.60246e-08	43	150	16	0.106667	0.372093	REAC:R-DRE-8939236	REAC	RUNX1 regulates transcription of genes involved in differentiation of HSCs	2866	957	REAC:R-DRE-8878171
query_1	TRUE	2.80759e-08	56	150	18	0.12	0.321429	REAC:R-DRE-69656	REAC	Cyclin A:Cdk2-associated events at S phase entry	2866	258	REAC:R-DRE-69242
query_1	TRUE	3.90784e-08	44	150	16	0.106667	0.363636	REAC:R-DRE-983705	REAC	Signaling by the B Cell Receptor (BCR)	2866	1157	REAC:R-DRE-1280218
query_1	TRUE	5.20552e-08	80	150	21	0.14	0.2625	REAC:R-DRE-1799339	REAC	SRP-dependent cotranslational protein targeting to membrane	2866	1073	REAC:R-DRE-72766
query_1	TRUE	5.30327e-08	65	150	19	0.126667	0.292308	REAC:R-DRE-453279	REAC	Mitotic G1 phase and G1/S transition	2866	700	REAC:R-DRE-69278
query_1	TRUE	7.79817e-08	98	150	23	0.153333	0.234694	REAC:R-DRE-975957	REAC	Nonsense Mediated Decay (NMD) enhanced by the Exon Junction Complex (EJC)	2866	764	REAC:R-DRE-927802
query_1	TRUE	7.79817e-08	98	150	23	0.153333	0.234694	REAC:R-DRE-927802	REAC	Nonsense-Mediated Decay (NMD)	2866	766	REAC:R-DRE-8953854
query_1	TRUE	8.48973e-08	46	150	16	0.106667	0.347826	REAC:R-DRE-8854050	REAC	FBXL7 down-regulates AURKA during mitotic entry and in early mitosis	2866	381	REAC:R-DRE-69275
query_1	TRUE	8.48973e-08	46	150	16	0.106667	0.347826	REAC:R-DRE-8948751	REAC	Regulation of PTEN stability and activity	2866	994	REAC:R-DRE-6807070
query_1	TRUE	8.48973e-08	46	150	16	0.106667	0.347826	REAC:R-DRE-4608870	REAC	Asymmetric localization of PCP proteins	2866	100	REAC:R-DRE-4086400
query_1	TRUE	8.63593e-08	82	150	21	0.14	0.256098	REAC:R-DRE-975956	REAC	Nonsense Mediated Decay (NMD) independent of the Exon Junction Complex (EJC)	2866	765	REAC:R-DRE-927802
query_1	TRUE	1.02063e-07	60	150	18	0.12	0.3	REAC:R-DRE-69206	REAC	G1/S Transition	2866	441	REAC:R-DRE-453279
query_1	TRUE	1.76285e-07	48	150	16	0.106667	0.333333	REAC:R-DRE-5610785	REAC	GLI3 is processed to GLI3R by the proteasome	2866	452	REAC:R-DRE-5610787
query_1	TRUE	1.76285e-07	48	150	16	0.106667	0.333333	REAC:R-DRE-351202	REAC	Metabolism of polyamines	2866	663	REAC:R-DRE-71291
query_1	TRUE	1.78929e-07	85	150	21	0.14	0.247059	REAC:R-DRE-72689	REAC	Formation of a pool of free 40S subunits	2866	416	REAC:R-DRE-72737
query_1	TRUE	1.92035e-07	55	150	17	0.113333	0.309091	REAC:R-DRE-5687128	REAC	MAPK6/MAPK4 signaling	2866	634	REAC:R-DRE-5683057
query_1	TRUE	2.03772e-07	42	150	15	0.1	0.357143	REAC:R-DRE-8941858	REAC	Regulation of RUNX3 expression and activity	2866	997	REAC:R-DRE-8878159
query_1	TRUE	2.50116e-07	49	150	16	0.106667	0.326531	REAC:R-DRE-5358346	REAC	Hedgehog ligand biogenesis	2866	513	REAC:R-DRE-5358351
query_1	TRUE	2.50116e-07	49	150	16	0.106667	0.326531	REAC:R-DRE-1236975	REAC	Antigen processing-Cross presentation	2866	78	REAC:R-DRE-983169
query_1	TRUE	4.33432e-07	44	150	15	0.1	0.340909	REAC:R-DRE-9762114	REAC	GSK3B and BTRC:CUL1-mediated-degradation of NFE2L2	2866	460	REAC:R-DRE-9759194
query_1	TRUE	4.33432e-07	44	150	15	0.1	0.340909	REAC:R-DRE-8939902	REAC	Regulation of RUNX2 expression and activity	2866	996	REAC:R-DRE-8878166
query_1	TRUE	4.33432e-07	44	150	15	0.1	0.340909	REAC:R-DRE-8878159	REAC	Transcriptional regulation by RUNX3	2866	1301	REAC:R-DRE-212436
query_1	TRUE	6.21176e-07	45	150	15	0.1	0.333333	REAC:R-DRE-9759194	REAC	Nuclear events mediated by NFE2L2	2866	771	REAC:R-DRE-9755511
query_1	TRUE	6.94658e-07	91	150	21	0.14	0.230769	REAC:R-DRE-156827	REAC	L13a-mediated translational silencing of Ceruloplasmin expression	2866	609	REAC:R-DRE-72613
query_1	TRUE	1.23583e-06	47	150	15	0.1	0.319149	REAC:R-DRE-5632684	REAC	Hedgehog 'on' state	2866	512	REAC:R-DRE-5358351
query_1	TRUE	1.25515e-06	54	150	16	0.106667	0.296296	REAC:R-DRE-6807070	REAC	PTEN Regulation	2866	823	REAC:R-DRE-1257604
query_1	TRUE	1.25515e-06	54	150	16	0.106667	0.296296	REAC:R-DRE-382556	REAC	ABC-family proteins mediated transport	2866	4	REAC:R-DRE-382551
query_1	TRUE	2.26241e-06	56	150	16	0.106667	0.285714	REAC:R-DRE-5610787	REAC	Hedgehog 'off' state	2866	511	REAC:R-DRE-5358351
query_1	TRUE	2.36478e-06	49	150	15	0.1	0.306122	REAC:R-DRE-8878166	REAC	Transcriptional regulation by RUNX2	2866	1300	REAC:R-DRE-212436
query_1	TRUE	2.397e-06	97	150	21	0.14	0.216495	REAC:R-DRE-72737	REAC	Cap-dependent Translation Initiation	2866	178	REAC:R-DRE-72613
query_1	TRUE	2.9164e-06	98	150	21	0.14	0.214286	REAC:R-DRE-72613	REAC	Eukaryotic Translation Initiation	2866	375	REAC:R-DRE-72766
query_1	TRUE	4.49779e-06	12	150	8	0.0533333	0.666667	REAC:R-DRE-8949613	REAC	Cristae formation	2866	253	REAC:R-DRE-1592230
query_1	TRUE	4.49779e-06	12	150	8	0.0533333	0.666667	REAC:R-DRE-163210	REAC	Formation of ATP by chemiosmotic coupling	2866	411	REAC:R-DRE-1428517
query_1	TRUE	5.19854e-06	59	150	16	0.106667	0.271186	REAC:R-DRE-3858494	REAC	Beta-catenin independent WNT signaling	2866	119	REAC:R-DRE-195721
query_1	TRUE	5.19854e-06	59	150	16	0.106667	0.271186	REAC:R-DRE-9755511	REAC	KEAP1-NFE2L2 pathway	2866	601	REAC:R-DRE-9711123
query_1	TRUE	5.19854e-06	59	150	16	0.106667	0.271186	REAC:R-DRE-4086400	REAC	PCP/CE pathway	2866	804	REAC:R-DRE-3858494
query_1	TRUE	8.44489e-06	318	150	40	0.266667	0.125786	REAC:R-DRE-74160	REAC	Gene expression (Transcription)	2866	468	REAC:0000000
query_1	TRUE	1.02596e-05	282	150	37	0.246667	0.131206	REAC:R-DRE-212436	REAC	Generic Transcription Pathway	2866	470	REAC:R-DRE-73857
query_1	TRUE	2.09094e-05	42	150	13	0.0866667	0.309524	REAC:R-DRE-15869	REAC	Metabolism of nucleotides	2866	662	REAC:R-DRE-1430728
query_1	TRUE	3.84423e-05	309	150	38	0.253333	0.122977	REAC:R-DRE-73857	REAC	RNA Polymerase II Transcription	2866	947	REAC:R-DRE-74160
query_1	TRUE	4.09586e-05	113	150	21	0.14	0.185841	REAC:R-DRE-9711123	REAC	Cellular response to chemical stress	2866	201	REAC:R-DRE-2262752
query_1	TRUE	5.74662e-05	69	150	16	0.106667	0.231884	REAC:R-DRE-5358351	REAC	Signaling by Hedgehog	2866	1130	REAC:R-DRE-162582
query_1	TRUE	0.000137937	121	150	21	0.14	0.173554	REAC:R-DRE-8878171	REAC	Transcriptional regulation by RUNX1	2866	1299	REAC:R-DRE-212436
query_1	TRUE	0.000160424	83	150	17	0.113333	0.204819	REAC:R-DRE-201681	REAC	TCF dependent signaling in response to WNT	2866	1226	REAC:R-DRE-195721
query_1	TRUE	0.000176304	17	150	8	0.0533333	0.470588	REAC:R-DRE-1592230	REAC	Mitochondrial biogenesis	2866	688	REAC:R-DRE-1852241
query_1	TRUE	0.000292042	159	150	24	0.16	0.150943	REAC:R-DRE-72766	REAC	Translation	2866	1306	REAC:R-DRE-392499
query_1	TRUE	0.000502805	71	150	15	0.1	0.211268	REAC:R-DRE-72163	REAC	mRNA Splicing - Major Pathway	2866	1375	REAC:R-DRE-72172
query_1	TRUE	0.000502805	71	150	15	0.1	0.211268	REAC:R-DRE-72172	REAC	mRNA Splicing	2866	1374	REAC:R-DRE-72203
query_1	TRUE	0.000502805	71	150	15	0.1	0.211268	REAC:R-DRE-72203	REAC	Processing of Capped Intron-Containing Pre-mRNA	2866	879	REAC:R-DRE-8953854
query_1	TRUE	0.000717518	112	150	19	0.126667	0.169643	REAC:R-DRE-5688426	REAC	Deubiquitination	2866	299	REAC:R-DRE-597592
query_1	TRUE	0.00129557	639	150	57	0.38	0.0892019	REAC:R-DRE-392499	REAC	Metabolism of proteins	2866	665	REAC:0000000
query_1	TRUE	0.00135587	96	150	17	0.113333	0.177083	REAC:R-DRE-5689880	REAC	Ub-specific processing proteases	2866	1334	REAC:R-DRE-5688426
query_1	TRUE	0.00166542	16	150	7	0.0466667	0.4375	REAC:R-DRE-499943	REAC	Interconversion of nucleotide di- and triphosphates	2866	562	REAC:R-DRE-15869
query_1	TRUE	0.00185162	130	150	20	0.133333	0.153846	REAC:R-DRE-71291	REAC	Metabolism of amino acids and derivatives	2866	654	REAC:R-DRE-1430728
query_1	TRUE	0.00472749	105	150	17	0.113333	0.161905	REAC:R-DRE-195721	REAC	Signaling by WNT	2866	1156	REAC:R-DRE-162582
query_1	TRUE	0.00878241	121	150	18	0.12	0.14876	REAC:R-DRE-8951664	REAC	Neddylation	2866	735	REAC:R-DRE-597592
query_1	TRUE	0.00995202	60	150	12	0.08	0.2	REAC:R-DRE-73894	REAC	DNA Repair	2866	280	REAC:0000000
query_1	TRUE	0.0137441	28	150	8	0.0533333	0.285714	REAC:R-DRE-1852241	REAC	Organelle biogenesis and maintenance	2866	792	REAC:0000000
query_1	TRUE	0.0212329	256	150	28	0.186667	0.109375	REAC:R-DRE-2262752	REAC	Cellular responses to stress	2866	208	REAC:R-DRE-8953897
query_1	TRUE	0.0212329	256	150	28	0.186667	0.109375	REAC:R-DRE-8953897	REAC	Cellular responses to stimuli	2866	207	REAC:0000000
query_1	TRUE	0.0222394	118	150	17	0.113333	0.144068	REAC:R-DRE-5683057	REAC	MAPK family signaling cascades	2866	629	REAC:R-DRE-162582
query_1	TRUE	0.0230731	6	150	4	0.0266667	0.666667	REAC:R-DRE-6804116	REAC	TP53 Regulates Transcription of Genes Involved in G1 Cell Cycle Arrest	2866	1247	REAC:R-DRE-6791312
query_1	TRUE	0.0325598	3	150	3	0.02	1	REAC:R-DRE-5358565	REAC	Mismatch repair (MMR) directed by MSH2:MSH6 (MutSalpha)	2866	684	REAC:R-DRE-5358508
query_1	TRUE	0.0325598	3	150	3	0.02	1	REAC:R-DRE-5358508	REAC	Mismatch Repair	2866	683	REAC:R-DRE-73894
query_1	TRUE	0.0400448	112	150	16	0.106667	0.142857	REAC:R-DRE-1257604	REAC	PIP3 activates AKT signaling	2866	814	REAC:R-DRE-9006925
query_1	TRUE	0.0468948	25	150	7	0.0466667	0.28	REAC:R-DRE-6791312	REAC	TP53 Regulates Transcription of Cell Cycle Genes	2866	1243	REAC:R-DRE-3700989
query_1	TRUE	2.71679e-10	3236	663	150	0.226244	0.0463535	TF:M01145_1	TF	Factor: c-Myc; motif: RACCACGTGCTC; match class: 1	24964	15	TF:M01145
query_1	TRUE	2.93716e-09	5942	663	232	0.349925	0.0390441	TF:M07601	TF	Factor: C-Myc; motif: NGCCACGTGNN	24964	18	TF:M00000
query_1	TRUE	7.866e-09	6979	663	261	0.393665	0.0373979	TF:M00615	TF	Factor: c-Myc:Max; motif: NNNNNNNCACGTGNNNNNNN	24964	104	TF:M00000
query_1	TRUE	7.866e-09	6979	663	261	0.393665	0.0373979	TF:M00615_1	TF	Factor: c-Myc:Max; motif: NNNNNNNCACGTGNNNNNNN; match class: 1	24964	105	TF:M00615
query_1	TRUE	7.98287e-09	3844	663	165	0.248869	0.042924	TF:M07601_1	TF	Factor: C-Myc; motif: NGCCACGTGNN; match class: 1	24964	19	TF:M07601
query_1	TRUE	1.14816e-07	4329	663	176	0.26546	0.040656	TF:M01154	TF	Factor: c-Myc; motif: KACCACGTGSYY	24964	16	TF:M00000
query_1	TRUE	3.81251e-07	4269	663	172	0.259427	0.0402905	TF:M08868	TF	Factor: ARNTLIKE; motif: NNNSCACGTG	24964	2	TF:M00000
query_1	TRUE	5.67477e-07	3847	663	158	0.238311	0.041071	TF:M00799	TF	Factor: Myc; motif: CACGTGS	24964	108	TF:M00000
query_1	TRUE	2.07683e-06	6774	663	244	0.368024	0.0360201	TF:M00118	TF	Factor: c-Myc:Max; motif: NNACCACGTGGTNN	24964	100	TF:M00000
query_1	TRUE	2.07683e-06	6774	663	244	0.368024	0.0360201	TF:M00118_1	TF	Factor: c-Myc:Max; motif: NNACCACGTGGTNN; match class: 1	24964	101	TF:M00118
query_1	TRUE	2.09434e-06	5088	663	194	0.292609	0.0381289	TF:M01145	TF	Factor: c-Myc; motif: RACCACGTGCTC	24964	14	TF:M00000
query_1	TRUE	5.14909e-06	7818	663	272	0.410256	0.0347915	TF:M00119_1	TF	Factor: Max; motif: NNANCACGTGNTNN; match class: 1	24964	95	TF:M00119
query_1	TRUE	5.14909e-06	7818	663	272	0.410256	0.0347915	TF:M00119	TF	Factor: Max; motif: NNANCACGTGNTNN	24964	94	TF:M00000
query_1	TRUE	7.89388e-06	1249	663	66	0.0995475	0.0528423	TF:M08869	TF	Factor: CLOCKBMAL; motif: NNNWCACGTGGN	24964	8	TF:M00000
query_1	TRUE	1.56523e-05	2692	663	115	0.173454	0.0427192	TF:M01154_1	TF	Factor: c-Myc; motif: KACCACGTGSYY; match class: 1	24964	17	TF:M01154
query_1	TRUE	0.000209233	5792	663	205	0.309201	0.0353936	TF:M00123	TF	Factor: c-Myc:Max; motif: NANCACGTGNNW	24964	102	TF:M00000
query_1	TRUE	0.000337812	22383	663	627	0.945701	0.0280123	TF:M00097	TF	Factor: Pax-6; motif: NNNNTTCACGCWTGANTKNNN	24964	140	TF:M00000
query_1	TRUE	0.000370751	16976	663	503	0.758673	0.0296301	TF:M00097_1	TF	Factor: Pax-6; motif: NNNNTTCACGCWTGANTKNNN; match class: 1	24964	141	TF:M00097
query_1	TRUE	0.00253081	1423	663	64	0.0965309	0.0449754	TF:M00123_1	TF	Factor: c-Myc:Max; motif: NANCACGTGNNW; match class: 1	24964	103	TF:M00123
query_1	TRUE	0.00816324	1601	663	68	0.102564	0.0424735	TF:M08868_1	TF	Factor: ARNTLIKE; motif: NNNSCACGTG; match class: 1	24964	3	TF:M08868
query_1	TRUE	0.0152	12312	663	373	0.562594	0.0302956	TF:M01261	TF	Factor: HNF3A; motif: RWGTAAACAN	24964	62	TF:M00000
query_1	TRUE	0.032254	4806	663	163	0.245852	0.0339159	TF:M03867	TF	Factor: c-Myc; motif: CACGTGGC	24964	20	TF:M00000
query_1	TRUE	0.0329501	1256	663	54	0.081448	0.0429936	TF:M00799_1	TF	Factor: Myc; motif: CACGTGS; match class: 1	24964	109	TF:M00799
query_1	TRUE	0.0428008	4049	663	140	0.211161	0.0345764	TF:M01261_1	TF	Factor: HNF3A; motif: RWGTAAACAN; match class: 1	24964	63	TF:M01261
query_1	TRUE	1.21486e-29	33	118	30	0.254237	0.909091	WP:WP451	WP	DNA replication	1387	41	WP:000000
query_1	TRUE	7.28014e-10	50	118	21	0.177966	0.42	WP:WP445	WP	G1 to S cell cycle control	1387	40	WP:000000
query_1	TRUE	9.33313e-08	68	118	22	0.186441	0.323529	WP:WP1393	WP	Cell cycle	1387	27	WP:000000
query_1	TRUE	3.1415e-06	62	118	19	0.161017	0.306452	WP:WP324	WP	Cytoplasmic ribosomal proteins	1387	33	WP:000000
query_1	TRUE	0.000257243	95	118	21	0.177966	0.221053	WP:WP467	WP	mRNA processing	1387	42	WP:000000
query_1	TRUE	0.00797022	71	118	15	0.127119	0.211268	WP:WP1339	WP	Electron transport chain	1387	12	WP:000000
query_1	TRUE	0.0331701	43	118	10	0.0847458	0.232558	WP:WP1335	WP	Oxidative phosphorylation	1387	8	WP:000000

## Sheet: gep9
Significantly upregulated GO terms
term size … number of genes in GO term, query size … number of genes in query, intersection … number of genes intersecting between term and query, precision … intersection size / query size, recall… intersection size / term size
query	significant	p_value	term_size	query_size	intersection_size	precision	recall	term_id	source	term_name	effective_domain_size	source_order	parents
query_1	TRUE	0.00409636	1716	73	37	0.506849	0.0215618	GO:0016020	GO:CC	membrane	6103	700	GO:0110165
query_1	TRUE	0.0133597	65	73	6	0.0821918	0.0923077	GO:0015629	GO:CC	actin cytoskeleton	6103	687	GO:0005856
query_1	TRUE	0.0294663	1577	73	33	0.452055	0.0209258	GO:0005737	GO:CC	cytoplasm	6103	305	GO:0005622, GO:0110165
query_1	TRUE	0.0498961	3	73	2	0.0273973	0.666667	GO:0030677	GO:CC	ribonuclease P complex	6103	939	GO:1902555, GO:1990904
query_1	TRUE	0.0495118	114	60	7	0.116667	0.0614035	GO:0044877	GO:MF	protein-containing complex binding	5218	5554	GO:0005488
query_1	TRUE	4.95828e-05	102	141	15	0.106383	0.147059	HP:0011124	HP	Abnormal epidermal morphology	5626	7510	HP:0011121
query_1	TRUE	0.0123145	54	141	9	0.0638298	0.166667	HP:0025092	HP	Epidermal acanthosis	5626	9578	HP:0011124
query_1	TRUE	0.0195431	57	141	9	0.0638298	0.157895	HP:0040189	HP	Scaling skin	5626	15250	HP:0011124
query_1	TRUE	0.0201691	13	141	5	0.035461	0.384615	HP:0032215	HP	Disseminated cutaneous warts	5626	12320	HP:0200043
query_1	TRUE	0.0201691	13	141	5	0.035461	0.384615	HP:0033004	HP	Palmar warts	5626	13083	HP:0040211
query_1	TRUE	0.0307438	14	141	5	0.035461	0.357143	HP:0033005	HP	Plantar warts	5626	13084	HP:0100872
query_1	TRUE	2.89989e-06	56	138	11	0.0797101	0.196429	KEGG:00010	KEGG	Glycolysis / Gluconeogenesis	5762	2	KEGG:00000
query_1	TRUE	0.000441976	45	138	8	0.057971	0.177778	KEGG:03050	KEGG	Proteasome	5762	216	KEGG:00000
query_1	TRUE	0.0095324	68	138	8	0.057971	0.117647	KEGG:01230	KEGG	Biosynthesis of amino acids	5762	188	KEGG:00000
query_1	TRUE	0.0200515	95	138	9	0.0652174	0.0947368	KEGG:01200	KEGG	Carbon metabolism	5762	184	KEGG:00000
query_1	TRUE	0.00128578	219	67	17	0.253731	0.0776256	REAC:R-DRE-6798695	REAC	Neutrophil degranulation	2866	758	REAC:R-DRE-168249
query_1	TRUE	0.00131616	322	67	21	0.313433	0.0652174	REAC:R-DRE-168249	REAC	Innate Immune System	2866	548	REAC:R-DRE-168256
query_1	TRUE	0.0189734	539	67	26	0.38806	0.0482375	REAC:R-DRE-168256	REAC	Immune System	2866	539	REAC:0000000
query_1	TRUE	0.0487063	113	67	10	0.149254	0.0884956	REAC:R-DRE-9711123	REAC	Cellular response to chemical stress	2866	201	REAC:R-DRE-2262752
query_1	TRUE	0.0335042	715	436	26	0.059633	0.0363636	TF:M07382_1	TF	Factor: Fli-1; motif: MGGAAGT; match class: 1	24964	47	TF:M07382
query_1	TRUE	0.0335042	715	436	26	0.059633	0.0363636	TF:M03579_1	TF	Factor: PEA3; motif: AGGAAGT; match class: 1	24964	151	TF:M03579
query_1	TRUE	9.82539e-05	35	45	8	0.177778	0.228571	WP:WP1356	WP	Glycolysis and gluconeogenesis	1387	17	WP:000000

## Sheet: gep10
Significantly upregulated GO terms
term size … number of genes in GO term, query size … number of genes in query, intersection … number of genes intersecting between term and query, precision … intersection size / query size, recall… intersection size / term size
query	significant	p_value	term_size	query_size	intersection_size	precision	recall	term_id	source	term_name	effective_domain_size	source_order	parents
query_1	TRUE	0.0268043	800	44	19	0.431818	0.02375	GO:0032501	GO:BP	multicellular organismal process	4637	7611	GO:0008150
query_1	TRUE	0.038867	854	47	16	0.340426	0.0187354	GO:0071944	GO:CC	cell periphery	6103	2735	GO:0110165
query_1	TRUE	0.0130345	1111	38	19	0.5	0.0171017	GO:0043167	GO:MF	ion binding	5218	5248	GO:0036094
query_1	TRUE	0.0179352	1136	38	19	0.5	0.0167254	GO:0036094	GO:MF	small molecule binding	5218	4932	GO:0005488
query_1	TRUE	1.06484e-11	12	87	9	0.103448	0.75	HP:0001073	HP	Cigarette-paper scars	5626	838	HP:0001075
query_1	TRUE	1.49249e-11	40	87	13	0.149425	0.325	HP:0001075	HP	Atrophic scars	5626	840	HP:0000987, HP:0004334
query_1	TRUE	1.26812e-07	26	87	9	0.103448	0.346154	HP:0000703	HP	Dentinogenesis imperfecta	5626	545	HP:0010299, HP:3000050
query_1	TRUE	1.87839e-07	27	87	9	0.103448	0.333333	HP:0010299	HP	Abnormal dentin morphology	5626	6733	HP:0011061
query_1	TRUE	2.38257e-07	80	87	13	0.149425	0.1625	HP:0000987	HP	Atypical scarring of skin	5626	767	HP:0011355, HP:0100699
query_1	TRUE	4.75757e-07	8	87	6	0.0689655	0.75	HP:0025019	HP	Arterial rupture	5626	9511	HP:0025323
query_1	TRUE	5.35061e-07	54	87	11	0.126437	0.203704	HP:0000977	HP	Soft skin	5626	762	HP:0010647
query_1	TRUE	1.13928e-06	109	87	14	0.16092	0.12844	HP:0100699	HP	Scarring	5626	16297	HP:0003549
query_1	TRUE	7.07722e-06	6	87	5	0.0574713	0.833333	HP:0030095	HP	Reduced muscle collagen VI	5626	10327	HP:0030089
query_1	TRUE	7.07722e-06	6	87	5	0.0574713	0.833333	HP:0012497	HP	Reduced maximal expiratory pressure	5626	8854	HP:0004347
query_1	TRUE	7.07722e-06	6	87	5	0.0574713	0.833333	HP:0010176	HP	Curved toe phalanx	5626	6617	HP:0010161
query_1	TRUE	9.7722e-06	128	87	14	0.16092	0.109375	HP:0004334	HP	Dermal atrophy	5626	3018	HP:0008065
query_1	TRUE	1.39474e-05	56	87	10	0.114943	0.178571	HP:0006094	HP	Finger joint hypermobility	5626	3999	HP:0001167, HP:0006256, HP:0430046
query_1	TRUE	2.44692e-05	7	87	5	0.0574713	0.714286	HP:0000993	HP	Molluscoid pseudotumors	5626	772	HP:0011355
query_1	TRUE	2.44692e-05	7	87	5	0.0574713	0.714286	HP:0006149	HP	Increased laxity of fingers	5626	4025	HP:0006094
query_1	TRUE	2.7995e-05	77	87	11	0.126437	0.142857	HP:0430046	HP	Small joint hypermobilty	5626	16993	HP:0001382
query_1	TRUE	3.31703e-05	61	87	10	0.114943	0.163934	HP:0006256	HP	Abnormality of hand joint mobility	5626	4084	HP:0001155, HP:0011729
query_1	TRUE	3.52553e-05	1065	87	39	0.448276	0.0366197	HP:0000765	HP	Abnormal thorax morphology	5626	595	HP:0009121
query_1	TRUE	4.67952e-05	34	87	8	0.091954	0.235294	HP:0004586	HP	Biconcave vertebral bodies	5626	3172	HP:0003312
query_1	TRUE	6.44583e-05	8	87	5	0.0574713	0.625	HP:0025509	HP	Piezogenic pedal papules	5626	9965	HP:0200034
query_1	TRUE	7.12795e-05	84	87	11	0.126437	0.130952	HP:0002812	HP	Coxa vara	5626	2023	HP:0003367
query_1	TRUE	8.08791e-05	4	87	4	0.045977	1	HP:0025014	HP	Subcutaneous spheroids	5626	9506	HP:0001482
query_1	TRUE	8.08791e-05	4	87	4	0.045977	1	HP:0030009	HP	Cervical insufficiency	5626	10244	HP:0012888
query_1	TRUE	8.81517e-05	128	87	13	0.149425	0.101562	HP:0000592	HP	Blue sclerae	5626	458	HP:0000591
query_1	TRUE	9.58226e-05	37	87	8	0.091954	0.216216	HP:0000015	HP	Bladder diverticulum	5626	14	HP:0025487
query_1	TRUE	0.000123194	16	87	6	0.0689655	0.375	HP:0003179	HP	Protrusio acetabuli	5626	2282	HP:0003170
query_1	TRUE	0.000163838	403	87	22	0.252874	0.0545906	HP:0000940	HP	Abnormal diaphysis morphology	5626	733	HP:0002813, HP:0011314
query_1	TRUE	0.000192182	244	87	17	0.195402	0.0696721	HP:0008065	HP	Aplasia/Hypoplasia of the skin	5626	5092	HP:0011355
query_1	TRUE	0.000209956	721	87	30	0.344828	0.0416089	HP:0002644	HP	Abnormal pelvic girdle bone morphology	5626	1909	HP:0011844
query_1	TRUE	0.000283058	10	87	5	0.0574713	0.5	HP:0006243	HP	Phalangeal dislocation	5626	4077	HP:0001373, HP:0005918
query_1	TRUE	0.000283058	10	87	5	0.0574713	0.5	HP:0005072	HP	Wrist hypermobility	5626	3436	HP:0430046
query_1	TRUE	0.0003721	170	87	14	0.16092	0.0823529	HP:0000591	HP	Abnormal sclera morphology	5626	457	HP:0012372
query_1	TRUE	0.000399619	5	87	4	0.045977	0.8	HP:0003023	HP	Bowing of limbs due to multiple fractures	5626	2175	HP:0002659
query_1	TRUE	0.000399619	5	87	4	0.045977	0.8	HP:0004872	HP	Incisional hernia	5626	3318	HP:0004299
query_1	TRUE	0.000402133	19	87	6	0.0689655	0.315789	HP:0001027	HP	Soft, doughy skin	5626	798	HP:0000977
query_1	TRUE	0.000402133	19	87	6	0.0689655	0.315789	HP:0003834	HP	Shoulder dislocation	5626	2689	HP:0003043, HP:0030310
query_1	TRUE	0.000402133	19	87	6	0.0689655	0.315789	HP:0005474	HP	Decreased calvarial ossification	5626	3691	HP:0002683, HP:0004331
query_1	TRUE	0.000422106	146	87	13	0.149425	0.0890411	HP:0001634	HP	Mitral valve prolapse	5626	1180	HP:0001633
query_1	TRUE	0.000523312	62	87	9	0.103448	0.145161	HP:0009763	HP	Limb pain	5626	6236	HP:0011843, HP:0012531
query_1	TRUE	0.00060419	82	87	10	0.114943	0.121951	HP:0002616	HP	Aortic root aneurysm	5626	1886	HP:0012727
query_1	TRUE	0.000638765	364	87	20	0.229885	0.0549451	HP:0006487	HP	Bowing of the long bones	5626	4223	HP:0000940
query_1	TRUE	0.000784546	21	87	6	0.0689655	0.285714	HP:0009113	HP	Diaphragmatic weakness	5626	5640	HP:0001324
query_1	TRUE	0.000815558	48	87	8	0.091954	0.166667	HP:0004331	HP	Decreased skull ossification	5626	3015	HP:0002703, HP:0011849
query_1	TRUE	0.00111267	648	87	27	0.310345	0.0416667	HP:0001382	HP	Joint hypermobility	5626	1034	HP:0011729
query_1	TRUE	0.00113922	159	87	13	0.149425	0.081761	HP:0003498	HP	Disproportionate short stature	5626	2511	HP:0004322
query_1	TRUE	0.0011847	6	87	4	0.045977	0.666667	HP:0000139	HP	Uterine prolapse	5626	121	HP:0031105, HP:0100823
query_1	TRUE	0.00125087	278	87	17	0.195402	0.0611511	HP:0002659	HP	Increased susceptibility to fractures	5626	1920	HP:0011843
query_1	TRUE	0.00132527	51	87	8	0.091954	0.156863	HP:0002953	HP	Vertebral compression fracture	5626	2132	HP:0003468
query_1	TRUE	0.00146077	314	87	18	0.206897	0.0573248	HP:0002827	HP	Hip dislocation	5626	2035	HP:0001384, HP:0030311
query_1	TRUE	0.00158764	459	87	22	0.252874	0.0479303	HP:0001384	HP	Abnormal hip joint morphology	5626	1035	HP:0003272, HP:0100491
query_1	TRUE	0.00184055	223	87	15	0.172414	0.0672646	HP:0006705	HP	Abnormal atrioventricular valve morphology	5626	4366	HP:0001654
query_1	TRUE	0.0021415	14	87	5	0.0574713	0.357143	HP:0010750	HP	Dermatochalasis	5626	7154	HP:0000492
query_1	TRUE	0.0021415	14	87	5	0.0574713	0.357143	HP:0008921	HP	Neonatal short-limb short stature	5626	5544	HP:0008873
query_1	TRUE	0.00243652	25	87	6	0.0689655	0.24	HP:0005855	HP	Multiple prenatal fractures	5626	3883	HP:0002659
query_1	TRUE	0.00264578	435	87	21	0.241379	0.0482759	HP:0034669	HP	Abnormal knee morphology	5626	14735	HP:0002815
query_1	TRUE	0.00273168	7	87	4	0.045977	0.571429	HP:0006367	HP	Crumpled long bones	5626	4148	HP:0011314
query_1	TRUE	0.00298067	401	87	20	0.229885	0.0498753	HP:0003312	HP	Abnormal form of the vertebral bodies	5626	2384	HP:0003468
query_1	TRUE	0.00322034	147	87	12	0.137931	0.0816327	HP:0000926	HP	Platyspondyly	5626	722	HP:0003312
query_1	TRUE	0.00365325	58	87	8	0.091954	0.137931	HP:0002703	HP	Abnormality of skull ossification	5626	1954	HP:0000929
query_1	TRUE	0.00432359	374	87	19	0.218391	0.0508021	HP:0030311	HP	Lower extremity joint dislocation	5626	10531	HP:0001373
query_1	TRUE	0.00433571	651	87	26	0.298851	0.0399386	HP:0003272	HP	Abnormal hip bone morphology	5626	2356	HP:0002644
query_1	TRUE	0.00436913	42	87	7	0.0804598	0.166667	HP:0002982	HP	Tibial bowing	5626	2150	HP:0002979, HP:0002992
query_1	TRUE	0.00459973	126	87	11	0.126437	0.0873016	HP:0008873	HP	Disproportionate short-limb short stature	5626	5536	HP:0003498
query_1	TRUE	0.00511463	103	87	10	0.114943	0.0970874	HP:0003043	HP	Abnormal shoulder morphology	5626	2188	HP:0000765, HP:0011844
query_1	TRUE	0.00529754	81	87	9	0.103448	0.111111	HP:0000974	HP	Hyperextensible skin	5626	760	HP:0008067
query_1	TRUE	0.00539891	8	87	4	0.045977	0.5	HP:0008780	HP	Congenital bilateral hip dislocation	5626	5494	HP:0001374
query_1	TRUE	0.00539891	8	87	4	0.045977	0.5	HP:0003771	HP	Pulp calcification	5626	2657	HP:0006479
query_1	TRUE	0.00539891	8	87	4	0.045977	0.5	HP:0100823	HP	Genital hernia	5626	16407	HP:0100790
query_1	TRUE	0.00541409	3	87	3	0.0344828	1	HP:0003321	HP	Biconcave flattened vertebrae	5626	2389	HP:0000926, HP:0004586
query_1	TRUE	0.00541409	3	87	3	0.0344828	1	HP:0005897	HP	Severe generalized osteoporosis	5626	3909	HP:0040160
query_1	TRUE	0.00541409	3	87	3	0.0344828	1	HP:0005005	HP	Femoral bowing present at birth, straightening with time	5626	3404	HP:0002980
query_1	TRUE	0.00541409	3	87	3	0.0344828	1	HP:0005623	HP	Absent ossification of calvaria	5626	3786	HP:0005474
query_1	TRUE	0.00546944	344	87	18	0.206897	0.0523256	HP:0009811	HP	Abnormality of the elbow	5626	6280	HP:0009810
query_1	TRUE	0.00650834	83	87	9	0.103448	0.108434	HP:0025487	HP	Abnormal bladder morphology	5626	9944	HP:0000014
query_1	TRUE	0.0078589	160	87	12	0.137931	0.075	HP:0002757	HP	Recurrent fractures	5626	1995	HP:0002659
query_1	TRUE	0.0078725	672	87	26	0.298851	0.0386905	HP:0009810	HP	Abnormality of upper limb joint	5626	6279	HP:0001367, HP:0002817
query_1	TRUE	0.00824516	46	87	7	0.0804598	0.152174	HP:0001239	HP	Wrist flexion contracture	5626	941	HP:0003019, HP:0100360
query_1	TRUE	0.00872835	18	87	5	0.0574713	0.277778	HP:0031869	HP	Recurrent joint dislocation	5626	12001	HP:0001373
query_1	TRUE	0.00872835	18	87	5	0.0574713	0.277778	HP:0006640	HP	Multiple rib fractures	5626	4325	HP:0000772
query_1	TRUE	0.00880947	65	87	8	0.091954	0.123077	HP:0002645	HP	Wormian bones	5626	1910	HP:0011329
query_1	TRUE	0.00899945	393	87	19	0.218391	0.0483461	HP:0000767	HP	Pectus excavatum	5626	597	HP:0000766
query_1	TRUE	0.0101267	193	87	13	0.149425	0.0673575	HP:0003019	HP	Abnormality of the wrist	5626	2171	HP:0009810
query_1	TRUE	0.0111987	138	87	11	0.126437	0.0797101	HP:0012727	HP	Thoracic aortic aneurysm	5626	9082	HP:0004942
query_1	TRUE	0.011702	19	87	5	0.0574713	0.263158	HP:0001704	HP	Tricuspid valve prolapse	5626	1236	HP:0001702
query_1	TRUE	0.0119186	869	87	30	0.344828	0.0345224	HP:0100491	HP	Abnormality of lower limb joint	5626	16105	HP:0001367, HP:0002814
query_1	TRUE	0.0122607	560	87	23	0.264368	0.0410714	HP:0003468	HP	Abnormal vertebral morphology	5626	2494	HP:0000925
query_1	TRUE	0.0123827	733	87	27	0.310345	0.0368349	HP:0004348	HP	Abnormality of bone mineral density	5626	3030	HP:0011849
query_1	TRUE	0.0124242	68	87	8	0.091954	0.117647	HP:0001058	HP	Poor wound healing	5626	826	HP:0011354
query_1	TRUE	0.0126839	197	87	13	0.149425	0.0659898	HP:0001633	HP	Abnormal mitral valve morphology	5626	1179	HP:0006705
query_1	TRUE	0.0142289	565	87	23	0.264368	0.040708	HP:0002808	HP	Kyphosis	5626	2021	HP:0010674
query_1	TRUE	0.0162664	655	87	25	0.287356	0.0381679	HP:0004349	HP	Reduced bone mineral density	5626	3031	HP:0004348
query_1	TRUE	0.0165495	34	87	6	0.0689655	0.176471	HP:0032153	HP	Joint subluxation	5626	12261	HP:0001367
query_1	TRUE	0.0191306	72	87	8	0.091954	0.111111	HP:0002758	HP	Osteoarthritis	5626	1996	HP:0001369
query_1	TRUE	0.0205951	271	87	15	0.172414	0.0553506	HP:0006261	HP	Abnormal phalangeal joint morphology of the hand	5626	4086	HP:0005918
query_1	TRUE	0.0210678	754	87	27	0.310345	0.035809	HP:0005918	HP	Abnormal finger phalanx morphology	5626	3919	HP:0001167
query_1	TRUE	0.0214137	4	87	3	0.0344828	0.75	HP:0003908	HP	Corner fracture of metaphysis	5626	2758	HP:0000944
query_1	TRUE	0.0214137	4	87	3	0.0344828	0.75	HP:6000871	HP	Popcorn calcification	5626	18742	HP:0010655
query_1	TRUE	0.0214137	4	87	3	0.0344828	0.75	HP:0012221	HP	Pretibial blistering	5626	8585	HP:0033800
query_1	TRUE	0.0220317	343	87	17	0.195402	0.0495627	HP:0009473	HP	Joint contracture of the hand	5626	5973	HP:0001155, HP:0009810, HP:0100360
query_1	TRUE	0.0245623	11	87	4	0.045977	0.363636	HP:0020152	HP	Distal joint hypermobility	5626	9358	HP:0430046
query_1	TRUE	0.0252788	123	87	10	0.114943	0.0813008	HP:0003045	HP	Abnormal patella morphology	5626	2190	HP:0034669
query_1	TRUE	0.0276224	244	87	14	0.16092	0.057377	HP:0100490	HP	Camptodactyly of finger	5626	16104	HP:0001220, HP:0006261, HP:0012385
query_1	TRUE	0.0286605	76	87	8	0.091954	0.105263	HP:0003306	HP	Spinal rigidity	5626	2378	HP:0000925
query_1	TRUE	0.0315674	509	87	21	0.241379	0.0412574	HP:0002815	HP	Abnormality of the knee	5626	2026	HP:0100491
query_1	TRUE	0.0329032	184	87	12	0.137931	0.0652174	HP:0003367	HP	Abnormal femoral neck morphology	5626	2425	HP:0003366
query_1	TRUE	0.0401532	559	87	22	0.252874	0.039356	HP:0000766	HP	Abnormal sternum morphology	5626	596	HP:0000765
query_1	TRUE	0.0415521	253	87	14	0.16092	0.055336	HP:0001220	HP	Interphalangeal joint contracture of finger	5626	930	HP:0012785
query_1	TRUE	0.0442756	289	87	15	0.172414	0.0519031	HP:0012785	HP	Flexion contracture of finger	5626	9140	HP:0034681
query_1	TRUE	0.0446674	59	87	7	0.0804598	0.118644	HP:0100323	HP	Juvenile aseptic necrosis	5626	15944	HP:0010885
query_1	TRUE	0.0462799	326	87	16	0.183908	0.0490798	HP:0000520	HP	Proptosis	5626	397	HP:0100886
query_1	TRUE	0.0496973	25	87	5	0.0574713	0.2	HP:0040160	HP	Generalized osteoporosis	5626	15224	HP:0000939
query_1	TRUE	0.0496973	25	87	5	0.0574713	0.2	HP:0009073	HP	Progressive proximal muscle weakness	5626	5618	HP:0003323, HP:0003701
query_1	TRUE	0.0499884	292	87	15	0.172414	0.0513699	HP:0034681	HP	Finger joint contracture	5626	14747	HP:0001167, HP:0009473
query_1	TRUE	0.00171569	79	48	6	0.125	0.0759494	KEGG:04512	KEGG	ECM-receptor interaction	5762	314	KEGG:00000
query_1	TRUE	0.0315366	2432	252	42	0.166667	0.0172697	TF:M01651_1	TF	Factor: P53; motif: RGRCATGYCYRGRCATGYYY; match class: 1	24964	125	TF:M01651

[truncated: 7 more sheets: gep11, gep12, gep13, gep14, gep15, gep16, gep17]
