# Supplementary material for: In vivo single-cell RNA metabolic labeling resolves early transcriptional responders in the regenerating zebrafish heart
Source: Nat Commun. 2026 May 5;17:4073. doi: 10.1038/s41467-026-72781-2 (PMC13144409; doi:10.1038/s41467-026-72781-2)
Supplement: Supplementary file 11 — Supplementary Data 9 [file 41467_2026_72781_MOESM11_ESM.xlsx]

## Sheet: Sheet1
Genes used for pathway layer analyses
list of genes that were used to calculate the cumulative expression of pathway layers in the heart atlas, as well as in the myeloid subcluster. Gene lists are based on the according Danio rerio KEGG Pathway entries (dre04620,dre04625,dre04621). Genes displayed here are those which were also found in the datasets
TLR layer 1
tlr1,tlr2,tlr18,tlr3,tlr4ba,tlr4bb,tlr4al,tlr5a,tlr5b,tlr7,tlr8a,tlr8b,tlr9,crfb2
TLR layer 1&2
tlr1,tlr2,tlr18,tlr3,tlr4ba,tlr4bb,tlr4al,tlr5a,tlr5b,tlr7,tlr8a,tlr8b,tlr9,crfb2,rac1a,rac1l,rac1b,tollip,myd88,tirap
TLR effector layer
il1b,il6,tnfa,cxcl8a,ccl39.6,ifnphi3,zmp:0000001127,cd40,cxcl11.5,cxcl11.1,cxcl11.8,cxcl11.6,cxcl11.7,ifnphi1,cxcl8b.3,cxcl19,il12a,il12ba
TLR entire pathway
tlr1, tlr2, tlr18, bpifcl, tlr3, tlr4ba, tlr4bb, tlr4al, tlr5b, tlr5a, tlr7, tlr8b, tlr8a, ctsk, tlr9, rac1a, ral1l, rac1b, pik3cd, pik3ca, pik3cb, pik3r2, pik3r1, akt2l, akt3a, akt2, akt3b, akt1, tollip, myd88, tirap, fadd, casp8, casp8l2, casp22, casp8l1, irak4, irak1, traf6, tab1, tab2, map3k7, ikbkg, chuk, ikbkb, nfkbiab, nfkbiaa, nfkb1, rela, map3k8, map2k1, map2k2a, map2k2b, mapk1, mapk3, m…
CLR layer 1
fcer1g,fcer1gl
CLR layer 1&2
fcer1g,fcer1gl,mras,syk,ptpn11a,ptpn11b,arhgef12b,arhgef12a,mras,syk,ptpn11a,ptpn11b,arhgef12b,arhgef12
CLR effector layer
zmp:0000001127,il1b,il10,egr2b,il12a,il12ba,egr2a,egr3,ptgs2a,ptgs2b,il6,tnfa,il17d
CLR entire pathway
hrasb, hrasa, kras, zgc:55558, nras, si:ch73-116o1.2 (mrasa), mras, rras, rras2, raf1a, raf1b, rela, relb, il12a, il12ba, il1b, syk, ptpn11a, ptpn11b, map3k14a, chuk, nfkb2, plcg2, itpr1b, itpr1a, itpr2, itpr3, calm3b, calm2b, calm1b, calm1a, calm2a, calm3a, calml4a, calml4b, ppp3ca, ppp3cca, ppp3cb, ppp3ccb, ppp3r1b, ppp3r1a, nfatc1, nfatc2a, nfatc2, nfatc3a, nfatc3b, nfatc4, il10, egr2b, egr2a,…
NLR layer 1
nod1,nod2,antxr1c,antxr1a,antxr1d,antxr1b,antxr2b,panx1a,panx1b,p2rx7,trpm2,trpm7,gpcr6a,tlr4ba,tlr4bb,myd88
NLR layer 1&2
nod1,nod2,antxr1c,antxr1a,antxr1d,antxr1b,antxr2b,panx1a,panx1b,p2rx7,trpm2,trpm7,gpcr6a,tlr4ba,tlr4bb,myd88,atg16l1,atg5,atg12,si:ch211-66k16.28
NLR effector layer
il1b,il6,tnfa,cxcl8a,cxcl8b.3,ccl39.6,ifnphi3,ifnphi1,cxcl19
NLR entire pathway
nod1, ripk2, ikbkg, chuk, ikbkb, nfkbiab, nfkbiaa, nfkb1, rela, il1b, il6, tnfa, cxcl8a, cxcl8b.3, cxcl19, ccl39.6, nod2, map3k7, tab1, tab2, tab3, mapk1, mapk3, mapk10, mapk8a, mapk8b, mapk9, mapk14a, mapk14b, mapk12a, mapk11, mapk12b, zgc:171775, mapk13, jun, atg16l1, atg5, atg12, gabarapl2, gabarapb, gabarapa, map1lc3b, map1lc3c, map1lc3a, map1lc3cl, sugt1, rbck1, shrprbck1r, si:dkey-181m9.8, …
