# Supplementary material for: In vivo single-cell RNA metabolic labeling resolves early transcriptional responders in the regenerating zebrafish heart
Source: Nat Commun. 2026 May 5;17:4073. doi: 10.1038/s41467-026-72781-2 (PMC13144409; doi:10.1038/s41467-026-72781-2)
Supplement: Supplementary file 12 — Supplementary Data 10 [file 41467_2026_72781_MOESM12_ESM.xlsx]

## Sheet: Sheet1
Ct values for qPCRs performed in Supplementary Fig. 15
Ct value	mCherry			myD88			myD88-TIR			bfp2			nfkbiaa			nfkbiab			il1b
	Control	TAM		Control	TAM		Control	TAM		Control	TAM		Control	TAM		Control	TAM		Control	TAM
	24.15	23.1873		23.2457	23.4107		22.9643	22.8262		18.1571	17.4623		22.7098	23.5484		21.9717	22.8829		28.6036	29.9279
	25.7511	23.9191		25.6647	24.0935		25.8429	23.3516		19.8159	18.3786		24.9796	24.6968		24.49	22.7061		30.9048	30.2577
	24.1645	24.5144		24.8041	25.3594		24.3378	24.0914		19.0843	18.8232		24.3225	25.4564		23.1995	24.7968		30.1522	30.828
	25.4716	24.8838		25.5575	26.1297		24.9896	24.3984		19.7102	19.1631		24.5227	24.9089		24.0408	24.438		30.0426	29.2664
