# Supplementary material for: In vivo single-cell RNA metabolic labeling resolves early transcriptional responders in the regenerating zebrafish heart
Source: Nat Commun. 2026 May 5;17:4073. doi: 10.1038/s41467-026-72781-2 (PMC13144409; doi:10.1038/s41467-026-72781-2)
Supplement: Supplementary file 13 — Supplementary Data 11 [file 41467_2026_72781_MOESM13_ESM.xlsx]

## Sheet: DN-MyD88 cloning
Target gene / sequence	Sequence	Application
dn-myd88 with vector overhangs	TACGAAGTTATACCGGTGCCACCATGGATGATCCACAGGGACTG	PCR (for cloning)
	CCCTCTCCACTGCCCTCGAGGGGCAGTGAGAGTGCTTTGG
vector with dn-myd88 overhangs	CCAAAGCACTCTCACTGCCCCTCGAGGGCAGTGGAGAGGG	PCR (for cloning)
	CAGTCCCTGTGGATCATCCATGGTGGCACCGGTATAACTTCGTA

## Sheet: RT-qPCR
qPCR primer sequences
rpl13a	5´-GCAGAATCTTCTGGAGGACTG
	5´-AACCATGCGCTTTCTCTTGT
myd88	5´-GATGATCCACAGGGACTGACACC
	5´-GGAAGGACGTCTCTGTCAAACAC
myd88-TIR	5´- CCGAATACAACCTGAAGCTTTG
	5´- CCACCATCCTCTTACACCTTT
nfkbiaa	5´- AGTCATGCCAGAGAGCGAAT
	5´- CAGAGCCGGATGTCATCATA
nfkbiab	5´- CAGCTCGGCGCAGATATAA
	5´- TCGATGAGAAGTTTGACCATGT

## Sheet: SLAM-seq time course
reverse transcription (RT) primer sequences for bulk SLAM-seq time course
name	sequence (5'->3')	sample index
1st RT primer #1	GCC GGT AAT ACG ACT CAC TAT AGG GAG TTC TAC AGT CCG ACG ATC (N:25252525)(N)(N)(N)V(N)(N)(N)(N)V(N)(N)(N)(N)V(N)(N)(N)(N)V(N)(N) AGACTC TT TTT TTT TTT TTT TTT TTT TTT TV	AGACTC
1st RT primer #4	GCC GGT AAT ACG ACT CAC TAT AGG GAG TTC TAC AGT CCG ACG ATC (N:25252525)(N)(N)(N)V(N)(N)(N)(N)V(N)(N)(N)(N)V(N)(N)(N)(N)V(N)(N) AGCTTC TT TTT TTT TTT TTT TTT TTT TTT TV	AGCTTC
1st RT primer #5	GCC GGT AAT ACG ACT CAC TAT AGG GAG TTC TAC AGT CCG ACG ATC (N:25252525)(N)(N)(N)V(N)(N)(N)(N)V(N)(N)(N)(N)V(N)(N)(N)(N)V(N)(N) CATGAG TT TTT TTT TTT TTT TTT TTT TTT TV	CATGAG
1st RT primer #9	GCC GGT AAT ACG ACT CAC TAT AGG GAG TTC TAC AGT CCG ACG ATC (N:25252525)(N)(N)(N)V(N)(N)(N)(N)V(N)(N)(N)(N)V(N)(N)(N)(N)V(N)(N) CAGATC TT TTT TTT TTT TTT TTT TTT TTT TV	CAGATC
1st RT primer #10	GCC GGT AAT ACG ACT CAC TAT AGG GAG TTC TAC AGT CCG ACG ATC (N:25252525)(N)(N)(N)V(N)(N)(N)(N)V(N)(N)(N)(N)V(N)(N)(N)(N)V(N)(N) TCACAG TT TTT TTT TTT TTT TTT TTT TTT TV	TCACAG
1st RT primer #23	GCC GGT AAT ACG ACT CAC TAT AGG GAG TTC TAC AGT CCG ACG ATC (N:25252525)(N)(N)(N)V(N)(N)(N)(N)V(N)(N)(N)(N)V(N)(N)(N)(N)V(N)(N) GTCTAG TT TTT TTT TTT TTT TTT TTT TTT TV	GTCTAG
1st RT primer #25	GCC GGT AAT ACG ACT CAC TAT AGG GAG TTC TAC AGT CCG ACG ATC (N:25252525)(N)(N)(N)V(N)(N)(N)(N)V(N)(N)(N)(N)V(N)(N)(N)(N)V(N)(N) GTTGCA TT TTT TTT TTT TTT TTT TTT TTT TV	GTTGCA
1st RT primer #31	GCC GGT AAT ACG ACT CAC TAT AGG GAG TTC TAC AGT CCG ACG ATC (N:25252525)(N)(N)(N)V(N)(N)(N)(N)V(N)(N)(N)(N)V(N)(N)(N)(N)V(N)(N) ACTCGA TT TTT TTT TTT TTT TTT TTT TTT TV	ACTCGA
1st RT primer #46	GCC GGT AAT ACG ACT CAC TAT AGG GAG TTC TAC AGT CCG ACG ATC (N:25252525)(N)(N)(N)V(N)(N)(N)(N)V(N)(N)(N)(N)V(N)(N)(N)(N)V(N)(N) TGCAGA TTT TTT TTT TTT TTT TTT TTT TV	TGCAGA
2nd RT primer	GCCTTGGCACCCGAGAATTCCANNNNNN	-

## Sheet: HCR oPool
mfap4.1 probe sequences for HCR oPool
Pool name	Sequence
mfap4.1_B2	CCTCGTAAATCCTCATCAaaAAAAGCTTCATCATGTTTCTAAGGC
mfap4.1_B2	AGGAAACCCAGAAGAGATTTCCCTTaaATCATCCAGTAAACCGCC
mfap4.1_B2	CCTCGTAAATCCTCATCAaaTCCATACCAAAATGCCCCGAGAAAC
mfap4.1_B2	AGCGTTAGGGTTTGTAGTGTGACAGaaATCATCCAGTAAACCGCC
mfap4.1_B2	CCTCGTAAATCCTCATCAaaTGGTCTTTGTCAAAAGTGGAGAACT
mfap4.1_B2	TTAGCGCAGTTCTTGTCATATGTGTaaATCATCCAGTAAACCGCC
mfap4.1_B2	CCTCGTAAATCCTCATCAaaCTGCTCCTCCATCAGTGAATCCAGA
mfap4.1_B2	CACCATTATGGCCAGATAAAGAGTCaaATCATCCAGTAAACCGCC
mfap4.1_B2	CCTCGTAAATCCTCATCAaaACCCACAGAGAAGGACGAGTACTGA
mfap4.1_B2	CTGCAGTTTATATCCTTCACATTCAaaATCATCCAGTAAACCGCC
mfap4.1_B2	CCTCGTAAATCCTCATCAaaAGATCCACTCTCAGCATGAACTTCT
mfap4.1_B2	AAACCTCTCCTTCCTTCAAAGTCCTaaATCATCCAGTAAACCGCC
mfap4.1_B2	CCTCGTAAATCCTCATCAaaAGAAGCGTCGCCAAGAACAGCACGA
mfap4.1_B2	GTACAGTCACTGGCCAAAGCAGCAGaaATCATCCAGTAAACCGCC
mfap4.1_B2	CCTCGTAAATCCTCATCAaaCAAACACTGGACCTGAACATGCACA
mfap4.1_B2	CAAACACACATGAAGAACGTGTTGAaaATCATCCAGTAAACCGCC
mfap4.1_B2	CCTCGTAAATCCTCATCAaaCTTTTGAGTTACACAATAATAAGAG
mfap4.1_B2	AAACAGCCATACATTTCAAAGACATaaATCATCCAGTAAACCGCC
mfap4.1_B2	CCTCGTAAATCCTCATCAaaTACTGACAGTGTGAGTGCCTTTCCA
mfap4.1_B2	GTTTGATCTTCATGCTGATGATTTTaaATCATCCAGTAAACCGCC
mfap4.1_B2	CCTCGTAAATCCTCATCAaaGGTGGCATCTTCTCCCCATAAATAC
mfap4.1_B2	GTACCAACAAACGCCAATGGCATGAaaATCATCCAGTAAACCGCC
mfap4.1_B2	CCTCGTAAATCCTCATCAaaTTCTTCGTATAATCCCGCTCTACAG
mfap4.1_B2	TCACACCTTCTTATTGTTGCAGGTTaaATCATCCAGTAAACCGCC
mfap4.1_B2	CCTCGTAAATCCTCATCAaaAATCACCAATACGAGACAAAATGGC
mfap4.1_B2	AGCACGATCTAAAGTCATGAAGAAAaaATCATCCAGTAAACCGCC
mfap4.1_B2	CCTCGTAAATCCTCATCAaaACACTGCCGTCCATCCTCCTCTGAA
mfap4.1_B2	TAGTCTCTCCACGGCCGATAGAAATaaATCATCCAGTAAACCGCC
mfap4.1_B2	CCTCGTAAATCCTCATCAaaTACAAGAGATGTAAAAGAGCTTCAC
mfap4.1_B2	ACTCTCTCCTCAACAGCTCAGTTTAaaATCATCCAGTAAACCGCC
mfap4.1_B2	CCTCGTAAATCCTCATCAaaGTGTTGTACCTGCTCCTCCATCAGT
mfap4.1_B2	AACAGAAATGAGTTTTAAGTAATGAaaATCATCCAGTAAACCGCC
mfap4.1_B2	CCTCGTAAATCCTCATCAaaAGCCACAGAACTTACTGCCATCTTC
mfap4.1_B2	AAATGTGATCGTCACAAGGAATAAAaaATCATCCAGTAAACCGCC
