# Supplementary material for: In vivo single-cell RNA metabolic labeling resolves early transcriptional responders in the regenerating zebrafish heart
Source: Nat Commun. 2026 May 5;17:4073. doi: 10.1038/s41467-026-72781-2 (PMC13144409; doi:10.1038/s41467-026-72781-2)
Supplement: Supplementary file 16 — Source Data [file 41467_2026_72781_MOESM16_ESM.xlsx]

## Sheet: Fig. 5g
mfap4+							mfap4+ il1b+
3dpci	Control	TAM	7 dpci	Control	TAM		3dpci	Control	TAM	7 dpci	Control	TAM
	744.053	385.78		267.047	241.286			139.138	110.931		187.518	52.2597
	828.032	411.255		410.847	183.942			172.21	95.0089		103.428	85.9777
	1088.55	447.002		469.869	276.344			253.736	70.3721		161.087	130.749
	829.12	333.216		693.385	267.759			214.067	76.7545		180.689	125.539
	944.789	479.033		641.559	177.846			220.057	190.891		276.943	65.5139
	629.478	311.811		939.258	507.464			254.861	128.664		352.413	136.405
	610.913	269.902		592.571	359.499			179.223	176.249		202.53	95.1441
	493.454	234.611		691.472				88.7931	83.7449		261.945
	510.072							195.722
	605.408							231.942

## Sheet: Fig. 6a
cEC proliferation
3dpci	Control	TAM	7 dpci	Control	TAM
	23.372	50.6729		53.3624	51.3406
	37.3239	58.4615		39.939	12.0761
	6.50373	66.9506		23.1588	14.9265
	38.162	42.3295		13.1587	20.6172
	40.2523	28.02		11.238	24.8898
	29.5108	51.4319		20.9772	18.6253
	42.6412	66.8782		20.3028	19.943
	45.4545	79.5918		18.8418	24.3896
				19.7492	29.5852
				19.5083	18.9432
				20.1537	23.1348
				19.6852	27.1489
				19.3058

## Sheet: Fig. 6b
7 dpci	Control	TAM
	0.70549	24.1075
	10.1663	31.5074
	4.92196	5.4298
	1.16039	19.5314
	1.7349	13.3478
	10.9726	16.9114
		9.5851

## Sheet: Fig. 7a
CM dedifferentiation
3dpci	Control	TAM	7 dpci	Control	TAM
	12.1152	28.5846		32.68	32.2647
	36.673	14.5932		37.0314	25.1517
	14.6166	18.4759		32.9363	21.875
	26.9139	34.078		28.2831	31.778
	17.0638	23.0525		40.0341	55.3898
	23.5717	16.3798		30.6309	48.4313
	32.6087	12.1212		38.5756	44.0724
				45.8845	60.4693
				49.2232	58.1086
				48.2735	40.8542
				34.0675	57.9781
				35.844	58.8528
				33.6377

## Sheet: Fig. 7b
CM proliferation
3dpci	Control	TAM	7 dpci	Control	TAM
	25.0398	42.8732		22.6594	55.2297
	35.6327	14.6955		20.1826	30.5101
	25.8965	37.9347		22.0355	30.4096
	25.5089	9.05926		24.0474	42.9043
	15.7161	31.7308		33.9704	44.2865
	27.1584	21.6462		25.7704	50.7641
		22.6626		34.5614	49.6172
		13.3489		33.0253	52.1229
				38.323	68.004
				40.6526	36.272
				38.6595	54.6313
				41.5407	51.1686
				48.9235

## Sheet: Fig. 7c
Fibrin				Collagen
14 dpci	Control	TAM		14 dpci	Control	TAM
	11.6434	7.49967			19.7483	4.20327
	15.569	7.35467			16.767	6.81107
	13.3011	9.31017			9.25932	15.9539
	11.4532	6.54942			9.05329	12.4778
	6.63123	6.58991			3.53879	7.01227
	12.8914	10.9862			3.47478	11.3821
	10.2195	2.53519			11.8989	1.02695
	11.1624	5.73147			18.9122	9.66695
	14.0378				22.3003
	6.99497				19.5742

## Sheet: S Fig. 12a
sample	il1b status	cells/mm2	fraction cells
6hpci nr1	il1b positive	10955	0.51
6hpci nr1	il1b negative	10421	0.49
6hpci nr2	il1b positive	17697	0.66
6hpci nr2	il1b negative	9004	0.34

## Sheet: S Fig. 15d
	mCherry			myD88			myD88-TIR			bfp2			nfkbiaa			nfkbiab			il1b
	Control	TAM		Control	TAM		Control	TAM		Control	TAM		Control	TAM		Control	TAM		Control	TAM
	0.585054	1.91202		0.89799	1.34302		0.931984	1.71984		0.601981	1.63397		0.81105	0.760469		0.810707	0.722903		0.886073	0.593356
	1.06648	1.53882		0.928598	0.854198		0.700803	1.44484		1.05439	0.883919		0.930048	0.35027		0.782574	0.834283		0.994219	0.642045
	1.17543	1.28567		1.26701	0.702569		1.21988	1.26049		1.31553	1.28462		1.10204	0.409203		1.43851	0.387394		0.481988	2.04555
	1.17304	2.40678		0.906398	0.444584		1.14734	1.49479		1.0281	1.0955		1.15686	0.645514		0.968214	0.536169		1.63772	1.25876
Ct value	mCherry			myD88			myD88-TIR			bfp2			nfkbiaa			nfkbiab			il1b
	24.15	23.1873		23.2457	23.4107		22.9643	22.8262		18.1571	17.4623		22.7098	23.5484		21.9717	22.8829		28.6036	29.9279
	25.7511	23.9191		25.6647	24.0935		25.8429	23.3516		19.8159	18.3786		24.9796	24.6968		24.49	22.7061		30.9048	30.2577
	24.1645	24.5144		24.8041	25.3594		24.3378	24.0914		19.0843	18.8232		24.3225	25.4564		23.1995	24.7968		30.1522	30.828
	25.4716	24.8838		25.5575	26.1297		24.9896	24.3984		19.7102	19.1631		24.5227	24.9089		24.0408	24.438		30.0426	29.2664

## Sheet: S Fig. 16b
Fibrin				Collagen
7 dpci	Control	TAM		7 dpci	Control	TAM
	4.78535	2.50715			0.702429	1.73396
	5.18079	7.38805			1.43223	7.76594
	5.56643	8.47482			1.15291	1.48028
	4.10229	5.42007			1.0437	0.240646
	6.7054	4.18826			0.891727	4.73171
	2.6232	3.62209			1.39052	1.68029
	9.62636	9.80024			1.76077	0.67804
		6.48146				1.22531
		6.47207				1.61504

## Sheet: S Fig. 16c
Fibrin				Collagen
30 dpci	Control	TAM		30 dpci	Control	TAM
	16.8406	14.8606			24.1986	8.99659
	11.7501	21.488			12.7012	20.8335
	22.2186	22.6582			1.40838	15.0221
	20.9757	18.6275			3.47022	5.63166
		13.8456				15.4516
		16.0166				12.6994

[truncated: 1 more sheets: S Fig. 16d]
